# Supplementary material for: Single-nucleus RNA sequencing of human pancreatic islets identifies novel gene sets and distinguishes β-cell subpopulations with dynamic transcriptome profiles
Source: Genome Med. 2023 May 1;15:30. doi: 10.1186/s13073-023-01179-2 (PMC10150516; doi:10.1186/s13073-023-01179-2)
Supplement: Supplementary file 2 — Additional file 2: Data S1. Differentially expressed genes in the different human islet cell clusters from the scRNA-seq studies. [file 13073_2023_1179_MOESM2_ESM.xlsx]

## Sheet: alpha_cells
Gene	p_val	avg_log2FC	pct.1	pct.2	p_val_adj
GCG	0	4.97483	0.935	0.087	0
CRYBA2	0	3.76341	0.825	0.078	0
TTR	0	3.57828	0.96	0.475	0
ALDH1A1	0	2.87964	0.864	0.34	0
TM4SF4	0	2.45413	0.831	0.243	0
VGF	0	2.36205	0.817	0.209	0
PDK4	0	2.26934	0.707	0.167	0
GLS	0	2.19717	0.79	0.2	0
GC	0	1.97607	0.778	0.123	0
SCG2	0	1.9718	0.871	0.545	0
PLCE1	0	1.89139	0.499	0.018	0
FXYD5	0	1.88555	0.711	0.168	0
PCSK2	0	1.80829	0.789	0.422	0
TMEM176B	0	1.80804	0.815	0.324	0
SLC7A2	0	1.80362	0.785	0.344	0
IGFBP2	0	1.78619	0.559	0.051	0
CHGB	0	1.72997	0.927	0.552	0
GPX3	0	1.63432	0.742	0.274	0
CLU	0	1.59955	0.897	0.539	0
FXYD3	0	1.56695	0.683	0.158	0
TMEM176A	0	1.53038	0.768	0.305	0
FAP	0	1.51494	0.614	0.044	0
IRX2	0	1.48216	0.646	0.037	0
F10	0	1.37333	0.668	0.115	0
PEMT	0	1.35991	0.777	0.469	0
PALLD	0	1.35811	0.693	0.288	0
RGS4	0	1.34288	0.654	0.158	0
SPINT2	0	1.34237	0.872	0.696	0
PAPPA2	0	1.34201	0.535	0.076	0
LOXL4	0	1.33923	0.449	0.014	0
KCTD12	0	1.32951	0.636	0.146	0
HMGB3	0	1.31301	0.57	0.079	0
HLA-A	0	1.28751	0.895	0.804	0
MALAT1	8.03647e-270	1.27393	0.822	0.633	2.14341e-265
C5orf38	0	1.26435	0.596	0.033	0
ITGB1	0	1.25496	0.805	0.534	0
CHGA	0	1.24883	0.862	0.557	0
ARFGEF3	0	1.23169	0.733	0.41	0
ELL2	0	1.20064	0.705	0.295	0
HLA-E	0	1.13065	0.704	0.312	0
H2AFJ	0	1.10445	0.803	0.593	0
ASPH	4.03029e-280	1.09944	0.637	0.374	1.07492e-275
CYSTM1	0	1.08558	0.86	0.708	0
FABP5	0	1.083	0.717	0.242	0
SLC38A4	0	1.07914	0.52	0.078	0
TMEM236	0	1.06815	0.483	0.034	0
RNASEK	9.74521e-261	1.06172	0.901	0.851	2.59914e-256
ITM2B	5.43916e-241	1.04591	0.888	0.827	1.45068e-236
CRH	0	1.03967	0.412	0.052	0
CTSZ	0	1.03934	0.704	0.427	0
CPE	9.89842e-306	1.00685	0.923	0.719	2.64001e-301
SLC22A17	0	1.00385	0.671	0.369	0
B2M	1.70639e-277	0.989793	0.959	0.888	4.5511e-273
NAA20	9.32987e-254	0.978605	0.754	0.554	2.48837e-249
KIAA1324	5.80633e-274	0.965827	0.694	0.444	1.54861e-269
CD164	0	0.957404	0.775	0.557	0
AC099509.1	0	0.953662	0.45	0.067	0
EZR	0	0.939032	0.655	0.26	0
C2CD4B	0	0.929159	0.464	0.13	0
HSPB1	7.10279e-177	0.921655	0.587	0.319	1.89438e-172
SMIM24	0	0.91984	0.583	0.192	0
KCNQ1OT1	1.74429e-219	0.913424	0.436	0.174	4.65221e-215
FKBP11	0	0.90146	0.615	0.258	0
MOB1B	0	0.894352	0.592	0.285	0
SERPINA1	5.47043e-236	0.891048	0.437	0.148	1.45902e-231
ENPP2	1.38005e-285	0.887993	0.6	0.319	3.68073e-281
NEAT1	1.82626e-114	0.872137	0.437	0.233	4.87082e-110
MUC13	0	0.855875	0.422	0.062	0
SMOC1	0	0.854755	0.481	0.101	0
RHOB	0	0.852007	0.531	0.183	0
MAFB	6.09872e-205	0.837938	0.689	0.417	1.62659e-200
CD99	1.01299e-242	0.837854	0.887	0.679	2.70175e-238
NUCB1	0	0.837501	0.646	0.332	0
ATP1B1	8.42945e-216	0.827127	0.742	0.505	2.24822e-211
BSG	1.39531e-241	0.824712	0.787	0.603	3.72142e-237
COX8A	2.91495e-210	0.814742	0.85	0.769	7.77446e-206
ARRDC4	0	0.81439	0.343	0.041	0
TMED3	1.11309e-256	0.795593	0.682	0.43	2.96874e-252
MPC2	2.68587e-216	0.795222	0.77	0.603	7.16348e-212
DPM3	5.00763e-190	0.794101	0.707	0.523	1.33559e-185
PLIN3	0	0.792689	0.502	0.115	0
PPP1R1A	1.08385e-253	0.792062	0.804	0.467	2.89073e-249
AGT	7.01132e-153	0.791268	0.245	0.064	1.86999e-148
TUSC3	1.34085e-207	0.788005	0.782	0.583	3.57618e-203
JUNB	8.77017e-103	0.784762	0.672	0.505	2.33909e-98
IDI1	3.73199e-202	0.782223	0.577	0.348	9.9536e-198
PLK2	4.85103e-197	0.780692	0.555	0.309	1.29382e-192
PDE3B	0	0.779546	0.493	0.152	0
SLC7A8	3.79845e-227	0.779019	0.599	0.347	1.01308e-222
CNTN1	1.30984e-269	0.775178	0.584	0.307	3.49349e-265
BTG2	5.59295e-228	0.769918	0.711	0.395	1.4917e-223
FXYD6	0	0.767113	0.553	0.229	0
PDIA3	1.07902e-161	0.766767	0.82	0.709	2.87786e-157
HLA-B	1.05263e-166	0.764304	0.685	0.457	2.80746e-162
CALY	4.56477e-146	0.755683	0.612	0.379	1.21747e-141
TENT5A	5.62392e-210	0.746541	0.584	0.334	1.49996e-205
SMARCA1	8.87811e-194	0.737201	0.63	0.407	2.36788e-189
QDPR	1.44441e-230	0.736023	0.73	0.507	3.85238e-226
CD46	8.74699e-185	0.7265	0.764	0.601	2.33291e-180
RPS6KA3	4.18632e-291	0.724812	0.563	0.275	1.11653e-286
NR4A2	2.33962e-232	0.722999	0.355	0.096	6.24001e-228
NR4A1	1.88878e-190	0.722805	0.485	0.225	5.03755e-186
ZFP36	5.66857e-212	0.719156	0.475	0.193	1.51186e-207
DEPP1	1.30389e-134	0.719044	0.524	0.295	3.47759e-130
C1orf122	1.17286e-153	0.710243	0.715	0.552	3.12813e-149
CALR	3.34147e-146	0.709942	0.741	0.584	8.91203e-142
BEX3	6.39024e-154	0.704598	0.816	0.656	1.70434e-149
MAN1A1	1.53705e-187	0.70167	0.64	0.427	4.09946e-183
PPIB	2.01938e-104	0.696947	0.819	0.773	5.38589e-100
CAMK2G	3.6658e-294	0.695314	0.357	0.081	9.77704e-290
ATP5F1E	2.7108e-131	0.694571	0.918	0.891	7.22998e-127
UQCR11	3.56053e-130	0.689494	0.804	0.717	9.49628e-126
COTL1	0	0.687253	0.494	0.1	0
NDRG1	1.89704e-124	0.686519	0.441	0.243	5.0596e-120
LRPAP1	4.93078e-182	0.686147	0.789	0.626	1.31509e-177
SERF2	8.95284e-113	0.685524	0.894	0.896	2.38781e-108
XIST	1.28056e-126	0.682889	0.346	0.155	3.41537e-122
ATP6AP2	2.446e-184	0.682673	0.754	0.579	6.52372e-180
KLHL41	2.10453e-214	0.668263	0.221	0.023	5.61298e-210
CD63	9.37523e-128	0.667833	0.916	0.896	2.50047e-123
CHID1	2.99443e-211	0.664157	0.653	0.433	7.98643e-207
TMBIM6	6.31421e-157	0.6594	0.848	0.775	1.68406e-152
MYL6	7.15369e-130	0.657676	0.902	0.895	1.90796e-125
EMC10	6.06695e-191	0.657051	0.75	0.54	1.61812e-186
PCDH17	1.33865e-174	0.656502	0.548	0.32	3.57031e-170
HIGD1A	5.44382e-281	0.651622	0.534	0.235	1.45192e-276
C4orf48	8.5011e-115	0.651558	0.808	0.699	2.26733e-110
PAM	2.75782e-186	0.647097	0.726	0.49	7.35537e-182
C12orf75	1.07217e-171	0.646916	0.75	0.535	2.85958e-167
SEZ6L2	5.7516e-177	0.646402	0.714	0.504	1.53401e-172
ARX	0	0.64389	0.476	0.116	0
BSCL2	1.12128e-203	0.643487	0.587	0.361	2.99056e-199
KCNJ6	2.27782e-228	0.642981	0.519	0.259	6.07517e-224
TPM4	9.29594e-189	0.642863	0.607	0.333	2.47932e-184
RFX6	1.56628e-245	0.642075	0.526	0.262	4.17744e-241
C2CD4A	5.00916e-213	0.636489	0.352	0.106	1.33599e-208
FEV	0	0.635876	0.362	0.044	0
LRP11	1.18705e-238	0.634328	0.555	0.303	3.16597e-234
NDUFA13	2.56881e-120	0.63236	0.857	0.811	6.85127e-116
GCH1	3.31804e-239	0.629623	0.537	0.273	8.84954e-235
ZNF331	2.87677e-91	0.627904	0.41	0.259	7.67263e-87
A1CF	5.60899e-232	0.626312	0.537	0.269	1.49597e-227
GADD45G	1.09432e-134	0.624662	0.416	0.214	2.91867e-130
SPATS2L	2.85829e-282	0.613976	0.538	0.215	7.62335e-278
TMED4	4.84292e-143	0.613561	0.717	0.556	1.29166e-138
PARM1	3.33268e-219	0.611532	0.567	0.313	8.88858e-215
CLDN7	1.84446e-138	0.60852	0.679	0.5	4.91937e-134
ATRAID	1.0351e-122	0.602166	0.731	0.614	2.76071e-118
PIGT	8.38993e-216	0.601791	0.541	0.299	2.23768e-211
PRDX4	3.12549e-150	0.597311	0.77	0.587	8.33599e-146
HLA-C	2.3304e-106	0.596887	0.781	0.677	6.21542e-102
GRIA3	6.67407e-298	0.596711	0.45	0.152	1.78004e-293
TMEM9	1.27612e-197	0.594822	0.595	0.368	3.40353e-193
MYH10	8.82018e-209	0.592431	0.521	0.27	2.35243e-204
LRATD1	7.91427e-305	0.5889	0.287	0.026	2.11081e-300
SDC2	1.09872e-222	0.588191	0.532	0.281	2.93039e-218
TUBA1A	1.0293e-31	0.587611	0.705	0.639	2.74525e-27
LPP	8.76466e-221	0.585609	0.494	0.236	2.33762e-216
EGFL7	7.11902e-220	0.585461	0.512	0.227	1.89871e-215
FSTL5	0	0.58387	0.378	0.066	0
MZT2A	4.19734e-156	0.577202	0.753	0.596	1.11947e-151
DPP4	0	0.574849	0.332	0.016	0
ROMO1	6.3387e-109	0.573198	0.741	0.613	1.69059e-104
SCG5	1.67335e-153	0.57161	0.943	0.737	4.46298e-149
RAB11A	1.40868e-154	0.568288	0.708	0.534	3.75708e-150
SSX2IP	3.50368e-221	0.565779	0.521	0.266	9.34467e-217
PTPRN2	3.10404e-157	0.562912	0.571	0.36	8.27879e-153
KLF6	1.55919e-202	0.562696	0.516	0.221	4.15853e-198
SUMF2	4.4686e-218	0.562107	0.531	0.281	1.19182e-213
NUCB2	2.1709e-135	0.560661	0.773	0.617	5.79e-131
APOH	6.96512e-271	0.560594	0.392	0.096	1.85767e-266
CYCS	2.62011e-82	0.559417	0.681	0.559	6.98808e-78
LMCD1	1.18099e-226	0.557296	0.332	0.085	3.14982e-222
CNPY2	2.17556e-97	0.557064	0.764	0.657	5.80244e-93
PDE10A	2.85234e-207	0.549621	0.345	0.108	7.60748e-203
MRC1	2.67799e-279	0.547797	0.29	0.034	7.14246e-275
LDHA	7.93135e-135	0.545308	0.428	0.202	2.11537e-130
RABAC1	7.58445e-76	0.544982	0.811	0.752	2.02285e-71
CALM3	7.65142e-119	0.541796	0.749	0.609	2.04071e-114
NDUFA1	1.3181e-92	0.539053	0.773	0.679	3.5155e-88
LRRFIP1	1.12206e-153	0.532035	0.595	0.382	2.99263e-149
ABLIM1	2.96659e-198	0.528928	0.414	0.18	7.91219e-194
TUBA1B	8.93804e-120	0.526099	0.81	0.708	2.38386e-115
GCNT1	6.38301e-178	0.523529	0.41	0.189	1.70241e-173
P4HA2	2.32963e-179	0.520488	0.494	0.265	6.21336e-175
NENF	2.13266e-133	0.517368	0.808	0.661	5.68803e-129
SMARCA2	5.68667e-152	0.516441	0.549	0.348	1.51669e-147
COX17	5.95323e-90	0.515246	0.813	0.72	1.58779e-85
LAPTM4B	4.77928e-151	0.514928	0.558	0.337	1.27468e-146
PAPSS2	2.0351e-140	0.51323	0.652	0.433	5.42783e-136
CAPZB	2.78375e-132	0.512058	0.679	0.513	7.42455e-128
MZT2B	1.2949e-114	0.511254	0.82	0.726	3.45362e-110
GNAS	1.01837e-116	0.510308	0.95	0.832	2.71608e-112
APP	2.51576e-124	0.510004	0.722	0.518	6.70979e-120
CIB1	1.32883e-120	0.5093	0.67	0.482	3.54412e-116
SCARB2	6.35921e-130	0.508926	0.72	0.546	1.69607e-125
INSIG1	5.35736e-125	0.507764	0.365	0.178	1.42886e-120
YIPF2	1.2965e-168	0.506153	0.506	0.295	3.4579e-164
SYT4	1.48976e-128	0.504208	0.547	0.36	3.97333e-124
KCNMB2	5.01794e-132	0.503098	0.58	0.387	1.33834e-127
SH3RF1	4.55167e-264	0.502046	0.365	0.09	1.21398e-259
ATP2B1	3.3671e-137	0.498216	0.598	0.409	8.9804e-133
INHBA	3.56911e-189	0.496175	0.214	0.028	9.51918e-185
GNG5	1.45432e-122	0.495574	0.704	0.536	3.87883e-118
PAK3	8.74403e-139	0.492433	0.609	0.403	2.33212e-134
SPOCK3	0	0.49086	0.308	0.026	0
CD99L2	1.3168e-253	0.488537	0.361	0.102	3.51203e-249
RAB11FIP1	8.70305e-74	0.488002	0.638	0.497	2.32119e-69
UQCC2	4.53664e-129	0.485556	0.685	0.506	1.20997e-124
ECH1	1.61854e-111	0.485426	0.638	0.478	4.31681e-107
CDH1	2.92062e-170	0.483079	0.514	0.291	7.78958e-166
SQLE	9.25907e-112	0.476976	0.443	0.267	2.46949e-107
AC006369.1	6.68697e-210	0.474753	0.366	0.13	1.78348e-205
EDIL3	1.4345e-162	0.474135	0.491	0.273	3.82597e-158
GADD45B	1.01953e-202	0.473312	0.394	0.132	2.71918e-198
RHOA	2.61025e-92	0.471531	0.772	0.67	6.96179e-88
OST4	1.13714e-66	0.469017	0.743	0.675	3.03287e-62
CDC42EP3	3.70189e-107	0.467975	0.545	0.369	9.8733e-103
CPNE3	2.32087e-87	0.467315	0.674	0.545	6.18998e-83
RRBP1	2.90517e-111	0.467116	0.545	0.373	7.74839e-107
HIPK2	5.35279e-102	0.466038	0.572	0.405	1.42764e-97
NMB	4.78484e-301	0.461914	0.373	0.074	1.27616e-296
HIST1H1C	3.97883e-86	0.461184	0.483	0.326	1.06119e-81
REEP3	4.32405e-120	0.45937	0.569	0.399	1.15327e-115
SERPINI1	8.45213e-134	0.459321	0.359	0.175	2.25427e-129
MSMO1	2.28751e-133	0.458963	0.397	0.204	6.10102e-129
PRKAG2-AS1	1.07494e-187	0.457377	0.329	0.114	2.86698e-183
TPD52	1.37844e-96	0.454788	0.775	0.616	3.67644e-92
ELF3	9.67406e-277	0.453697	0.487	0.154	2.58017e-272
CPLX2	2.79938e-148	0.452668	0.444	0.242	7.46621e-144
PRKAR1A	7.56639e-95	0.452366	0.659	0.518	2.01803e-90
RCN1	1.84111e-114	0.451757	0.548	0.378	4.91041e-110
RAB3B	6.79464e-138	0.44937	0.583	0.372	1.8122e-133
COPZ1	7.14567e-102	0.447428	0.721	0.59	1.90582e-97
C9orf16	7.81854e-80	0.44651	0.699	0.581	2.08528e-75
GPAA1	2.36116e-144	0.446283	0.509	0.305	6.29744e-140
HPS1	4.51147e-183	0.445375	0.422	0.197	1.20326e-178
TMEM258	3.81172e-63	0.445115	0.768	0.685	1.01662e-58
TP53I13	1.1331e-158	0.44437	0.459	0.244	3.0221e-154
CIAO2B	1.1918e-92	0.444034	0.75	0.633	3.17864e-88
IGFBP7	2.80546e-302	0.443037	0.651	0.274	7.48245e-298
TMEM147	5.3049e-82	0.441744	0.676	0.554	1.41487e-77
PDK3	2.94031e-145	0.440895	0.458	0.247	7.84209e-141
VKORC1	3.94492e-98	0.440614	0.768	0.647	1.05215e-93
RAB3C	7.94476e-150	0.439567	0.483	0.279	2.11895e-145
COX7A2	4.66757e-71	0.438167	0.839	0.794	1.24489e-66
KCNMA1	6.30156e-83	0.437675	0.539	0.384	1.68069e-78
MAGED1	1.77657e-122	0.434591	0.496	0.303	4.73829e-118
NPNT	3.53091e-172	0.433885	0.294	0.081	9.41729e-168
ITPR1	2.79943e-248	0.431655	0.326	0.07	7.46636e-244
POPDC3	0	0.429453	0.278	0.016	0
QPCT	7.71305e-97	0.428358	0.733	0.556	2.05715e-92
CD59	9.15494e-100	0.427251	0.761	0.633	2.44171e-95
CEP126	6.42767e-97	0.426768	0.485	0.31	1.71433e-92
TMEM45B	4.52474e-153	0.426448	0.249	0.064	1.20679e-148
CFC1	1.55193e-105	0.426419	0.418	0.243	4.13916e-101
BTG1	5.4784e-53	0.426337	0.738	0.657	1.46114e-48
KRTCAP2	3.46749e-62	0.42544	0.781	0.696	9.24815e-58
CHMP1B	2.74381e-67	0.425434	0.469	0.341	7.31801e-63
GNAI1	3.66795e-133	0.42539	0.526	0.334	9.78278e-129
STXBP6	1.82108e-210	0.420783	0.379	0.117	4.85701e-206
PGR	2.44592e-158	0.420541	0.347	0.136	6.52352e-154
NDUFB2	1.34872e-66	0.417421	0.822	0.759	3.59718e-62
EIF4EBP1	7.00602e-71	0.41678	0.557	0.406	1.86858e-66
NME4	1.81136e-103	0.416523	0.572	0.4	4.83108e-99
KDELR2	1.3523e-92	0.415926	0.613	0.463	3.60672e-88
FRRS1L	2.32841e-153	0.415667	0.37	0.169	6.2101e-149
PET100	3.13969e-81	0.412456	0.598	0.457	8.37386e-77
RIN2	3.68797e-81	0.410413	0.404	0.257	9.83619e-77
NEDD9	6.26886e-202	0.410397	0.308	0.078	1.67197e-197
NDUFA7	1.57661e-69	0.410051	0.735	0.619	4.20498e-65
IFI27L2	7.24776e-87	0.409513	0.651	0.491	1.93305e-82
SPCS1	1.6974e-60	0.408509	0.798	0.711	4.52714e-56
EGR1	1.92687e-26	0.408066	0.422	0.339	5.13916e-22
FADS1	6.64269e-115	0.407809	0.382	0.202	1.77167e-110
HNRNPU	5.48417e-79	0.406404	0.688	0.533	1.46268e-74
NBDY	5.41395e-90	0.405253	0.673	0.542	1.44395e-85
SSR1	1.93072e-97	0.403915	0.611	0.455	5.14943e-93
SIL1	4.94654e-102	0.4038	0.596	0.433	1.31929e-97
MDK	3.10404e-102	0.402322	0.596	0.396	8.27879e-98
SYT5	1.76471e-143	0.401653	0.343	0.15	4.70665e-139
H1FX	1.20433e-60	0.401343	0.607	0.472	3.21208e-56
ZKSCAN1	1.55904e-62	0.400885	0.669	0.542	4.15812e-58
PPP2R2B	3.50652e-249	0.400855	0.257	0.03	9.35224e-245
MIR29B2CHG	1.74716e-111	0.400164	0.282	0.121	4.65985e-107
ATP5MF	1.86368e-67	0.399498	0.749	0.651	4.97063e-63
FOS	2.40933e-75	0.398417	0.693	0.524	6.42592e-71
ANXA7	8.37049e-83	0.397831	0.697	0.567	2.23249e-78
ERGIC3	1.5293e-95	0.397479	0.509	0.355	4.0788e-91
TMEM54	5.02425e-140	0.397148	0.535	0.33	1.34002e-135
ZNRF1	3.66775e-149	0.395752	0.335	0.138	9.78224e-145
OS9	2.80883e-107	0.395585	0.534	0.361	7.49142e-103
TMED10	1.55642e-66	0.393288	0.758	0.652	4.15114e-62
HMGCR	3.57434e-120	0.392668	0.366	0.185	9.53312e-116
CBX6	1.16319e-89	0.391914	0.507	0.344	3.10234e-85
TSPAN2	3.00674e-99	0.389241	0.467	0.307	8.01928e-95
ACADVL	3.39169e-106	0.387689	0.578	0.406	9.04597e-102
IDS	2.69749e-74	0.387536	0.783	0.656	7.19448e-70
TBL1X	1.14957e-124	0.387154	0.377	0.192	3.06603e-120
HSBP1	1.13113e-68	0.387103	0.765	0.671	3.01685e-64
H1F0	3.42625e-83	0.386074	0.431	0.274	9.13816e-79
UQCR10	5.04364e-57	0.385902	0.769	0.703	1.34519e-52
SPC25	2.06989e-170	0.385787	0.248	0.054	5.52061e-166
YIF1A	4.46102e-66	0.384374	0.658	0.537	1.1898e-61
SLC29A4	3.45076e-117	0.383936	0.479	0.291	9.20351e-113
MAPRE1	5.83297e-94	0.382928	0.622	0.464	1.55571e-89
AL591501.1	1.23148e-227	0.381216	0.248	0.034	3.28448e-223
HSD17B12	2.21129e-57	0.380629	0.529	0.414	5.89773e-53
RAB3GAP2	9.86726e-111	0.380595	0.408	0.238	2.6317e-106
PHPT1	1.56596e-61	0.378881	0.826	0.748	4.17657e-57
BCAM	2.79261e-111	0.37843	0.435	0.246	7.44817e-107
PLD3	8.57956e-94	0.376621	0.702	0.54	2.28825e-89
CALM1	2.40968e-51	0.375882	0.902	0.881	6.42686e-47
SLC30A8	9.61181e-92	0.374578	0.726	0.519	2.56357e-87
TENT5C	9.87427e-89	0.370906	0.35	0.204	2.63357e-84
FDFT1	6.50756e-82	0.36951	0.432	0.284	1.73563e-77
SSTR2	2.18494e-80	0.369497	0.478	0.328	5.82746e-76
PLEKHA1	2.06226e-95	0.368281	0.473	0.313	5.50024e-91
PTPRN	6.16059e-81	0.367438	0.824	0.644	1.64309e-76
GLB1	2.56817e-120	0.367395	0.377	0.197	6.84957e-116
RBX1	1.07913e-55	0.366236	0.747	0.679	2.87816e-51
NPTN	1.25744e-98	0.365829	0.556	0.386	3.35372e-94
IRS2	1.73082e-78	0.36501	0.351	0.206	4.61627e-74
PEG10	8.31302e-46	0.364013	0.643	0.506	2.21716e-41
FAM3B	1.36449e-140	0.363732	0.337	0.136	3.63922e-136
SDF2L1	8.70824e-86	0.363246	0.631	0.485	2.32257e-81
BAX	7.47451e-61	0.362964	0.609	0.482	1.99353e-56
FLNB	4.94256e-149	0.362632	0.4	0.188	1.31823e-144
CST3	4.40855e-65	0.362358	0.875	0.805	1.1758e-60
PAX6	4.537e-65	0.360986	0.709	0.53	1.21006e-60
CMTM6	2.04346e-99	0.360695	0.512	0.345	5.4501e-95
MIA2	1.77829e-82	0.360553	0.553	0.409	4.74288e-78
SNRPG	3.951e-70	0.360187	0.662	0.539	1.05377e-65
COPE	5.4375e-58	0.360186	0.756	0.672	1.45024e-53
CD151	2.63874e-60	0.358206	0.587	0.461	7.03779e-56
LBH	6.41294e-187	0.357978	0.244	0.043	1.71039e-182
TNFSF10	7.54338e-143	0.356197	0.275	0.085	2.0119e-138
FKBP8	5.02758e-53	0.35615	0.62	0.515	1.3409e-48
LSM7	3.3092e-64	0.355479	0.696	0.58	8.82597e-60
IRF2BP2	1.01427e-60	0.354488	0.546	0.412	2.70515e-56
UBL5	2.03164e-38	0.3544	0.805	0.767	5.4186e-34
ACTG1	5.35729e-09	0.35422	0.691	0.792	0.000142884
CD55	2.98215e-103	0.35071	0.447	0.275	7.9537e-99
CAMTA1	7.09815e-79	0.350557	0.575	0.428	1.89315e-74
CACNB2	4.33542e-164	0.349141	0.289	0.094	1.1563e-159
SF3B2	2.62357e-70	0.348623	0.629	0.503	6.99734e-66
ATP5F1D	7.04286e-55	0.347646	0.788	0.721	1.8784e-50
NUCKS1	3.87913e-63	0.347068	0.807	0.74	1.0346e-58
MTMR7	1.98868e-144	0.346938	0.307	0.124	5.30402e-140
C15orf48	1.56198e-129	0.346867	0.486	0.255	4.16595e-125
AK2	1.03093e-95	0.346413	0.528	0.361	2.74959e-91
TSPAN7	5.98575e-86	0.345658	0.51	0.348	1.59646e-81
STC2	1.0705e-223	0.345584	0.237	0.026	2.85512e-219
DNPH1	9.87027e-65	0.345445	0.546	0.412	2.6325e-60
ZRANB2	2.97893e-66	0.345414	0.548	0.424	7.9451e-62
CD82	1.18096e-117	0.345024	0.343	0.167	3.14974e-113
TXNDC11	1.62017e-111	0.344058	0.285	0.124	4.32115e-107
GCLM	3.59196e-91	0.343453	0.54	0.378	9.5801e-87
FKBP2	5.65602e-73	0.342513	0.462	0.32	1.50852e-68
PDXDC1	3.12418e-99	0.338936	0.453	0.288	8.33251e-95
CDC42	1.96793e-52	0.337612	0.75	0.672	5.24866e-48
GPC6	7.99897e-182	0.337438	0.296	0.078	2.13341e-177
LDLR	1.14334e-142	0.337378	0.315	0.117	3.04939e-138
DSP	1.58591e-64	0.337364	0.734	0.559	4.22977e-60
FDPS	2.00387e-44	0.337113	0.545	0.439	5.34452e-40
EPCAM	1.3282e-51	0.336681	0.827	0.69	3.54245e-47
PLP2	4.35582e-74	0.336052	0.658	0.522	1.16174e-69
PTP4A3	4.91166e-131	0.336	0.318	0.118	1.30999e-126
GNB2	1.10801e-66	0.335334	0.612	0.487	2.95518e-62
SYNGR4	1.4983e-82	0.334787	0.267	0.128	3.99611e-78
CHD2	3.11936e-84	0.333886	0.47	0.313	8.31963e-80
PSMB3	1.52326e-60	0.333292	0.692	0.577	4.06268e-56
NDUFC1	4.31083e-48	0.331845	0.696	0.596	1.14974e-43
ISL1	4.86913e-79	0.330899	0.601	0.431	1.29865e-74
IVNS1ABP	2.91312e-169	0.330304	0.326	0.106	7.76957e-165
UQCRQ	1.26144e-38	0.329625	0.786	0.718	3.36438e-34
PKM	1.64174e-53	0.328626	0.726	0.626	4.37869e-49
CACNA1A	8.12014e-47	0.328614	0.512	0.382	2.16572e-42
WFS1	1.80421e-87	0.328133	0.386	0.232	4.81201e-83
ATP9A	8.34268e-91	0.32807	0.463	0.299	2.22508e-86
ATP5IF1	1.7221e-44	0.326551	0.788	0.719	4.59301e-40
TECR	3.96999e-61	0.326162	0.657	0.533	1.05884e-56
MYO1B	1.66212e-86	0.323959	0.409	0.246	4.43303e-82
ATF3	2.06367e-80	0.323623	0.301	0.144	5.50401e-76
ATOX1	3.04722e-61	0.322574	0.667	0.551	8.12725e-57
ATP5MC1	1.90782e-52	0.322527	0.681	0.57	5.08835e-48
MYDGF	3.86675e-34	0.321724	0.681	0.597	1.0313e-29
KCNJ3	8.62776e-148	0.321132	0.266	0.076	2.30111e-143
PHTF2	6.84877e-100	0.32072	0.38	0.222	1.82664e-95
NEUROD1	3.88998e-33	0.3201	0.627	0.517	1.0375e-28
GTF2I	6.49497e-46	0.319734	0.672	0.568	1.73227e-41
CCDC186	1.89498e-67	0.318964	0.546	0.417	5.0541e-63
TMEM260	1.77204e-122	0.318884	0.269	0.107	4.72621e-118
NDUFB11	5.26541e-39	0.318057	0.77	0.711	1.40434e-34
TMEM178B	9.64601e-122	0.317931	0.25	0.089	2.57269e-117
TMEM59	3.1802e-49	0.317581	0.843	0.765	8.48191e-45
TMED8	2.5437e-73	0.316788	0.405	0.264	6.7843e-69
PPIA	1.14547e-47	0.316651	0.81	0.787	3.05508e-43
ODF2L	3.18913e-95	0.316171	0.35	0.197	8.50572e-91
LPGAT1	5.47562e-72	0.316075	0.459	0.322	1.4604e-67
SURF4	6.985e-74	0.315441	0.637	0.47	1.86297e-69
LIMCH1	5.17535e-72	0.315311	0.477	0.333	1.38032e-67
FAM210B	2.13509e-80	0.31531	0.436	0.289	5.69451e-76
SMCO4	9.17411e-102	0.315206	0.466	0.283	2.44683e-97
TLCD4	1.64576e-179	0.314699	0.251	0.057	4.38941e-175
SRSF5	5.08627e-39	0.314099	0.693	0.614	1.35656e-34
XBP1	1.88044e-15	0.313239	0.651	0.584	5.01531e-11
SCP2	8.62915e-56	0.313062	0.67	0.564	2.30148e-51
WSB1	6.73984e-62	0.31143	0.569	0.422	1.79758e-57
PHIP	6.63809e-69	0.310635	0.507	0.364	1.77045e-64
MACF1	2.32513e-56	0.310208	0.555	0.42	6.20134e-52
POLR2L	7.40591e-31	0.309784	0.731	0.656	1.97523e-26
GNG4	6.05425e-89	0.309759	0.619	0.426	1.61473e-84
STX16	2.24247e-67	0.309275	0.435	0.297	5.98089e-63
PDZK1	5.01749e-137	0.309172	0.225	0.062	1.33822e-132
SNRPN	2.47463e-46	0.309072	0.779	0.673	6.6001e-42
SLC38A10	4.79975e-111	0.308959	0.335	0.163	1.28014e-106
GTF2H5	1.27956e-47	0.308784	0.579	0.472	3.41272e-43
USH1C	5.7902e-104	0.308264	0.369	0.193	1.54431e-99
NBL1	1.81593e-132	0.308106	0.333	0.126	4.84326e-128
H3F3A	6.5871e-31	0.307416	0.849	0.876	1.75685e-26
ERG28	7.79853e-71	0.306503	0.41	0.27	2.07995e-66
COX6C	5.96009e-43	0.305291	0.814	0.758	1.58961e-38
P4HTM	1.89969e-52	0.305039	0.635	0.509	5.06667e-48
SLC7A14	5.58609e-134	0.304083	0.272	0.096	1.48987e-129
HMGCS1	4.73068e-93	0.303682	0.268	0.118	1.26172e-88
SMIM22	1.4694e-47	0.303654	0.47	0.338	3.91904e-43
BUD23	2.01874e-67	0.303241	0.569	0.436	5.38419e-63
SESN3	8.1849e-84	0.303064	0.355	0.204	2.183e-79
SNU13	2.30854e-43	0.302505	0.771	0.709	6.15711e-39
CPNE8	1.92379e-116	0.302327	0.315	0.141	5.13095e-112
VIL1	1.63346e-137	0.301551	0.246	0.072	4.35661e-133
PLOD3	8.70953e-130	0.301311	0.303	0.127	2.32292e-125
SON	1.41356e-49	0.300975	0.726	0.626	3.77011e-45
LIMA1	4.90784e-76	0.300734	0.405	0.261	1.30897e-71
SCD	1.25211e-49	0.300397	0.496	0.363	3.33952e-45
LMAN1	3.86569e-49	0.300299	0.737	0.634	1.03102e-44
SEPTIN6	1.20431e-131	0.299973	0.255	0.083	3.21201e-127
SLC25A1	5.4722e-70	0.299794	0.476	0.334	1.45949e-65
ABHD15	2.17102e-129	0.298275	0.265	0.097	5.79033e-125
IER3IP1	6.54499e-49	0.297084	0.657	0.552	1.74561e-44
HNF1A-AS1	7.39207e-95	0.297058	0.243	0.101	1.97154e-90
COPA	5.04103e-65	0.296597	0.485	0.351	1.34449e-60
COX6B1	2.80704e-38	0.296596	0.788	0.747	7.48666e-34
NDUFS7	5.97524e-42	0.296363	0.69	0.597	1.59366e-37
YPEL5	1.0702e-57	0.296154	0.451	0.333	2.85432e-53
SEM1	1.9238e-39	0.296017	0.7	0.611	5.13095e-35
ZDHHC14	2.01955e-131	0.295951	0.269	0.1	5.38634e-127
IFI27L1	4.67297e-104	0.29529	0.397	0.221	1.24633e-99
TIMM17B	4.90667e-56	0.295059	0.592	0.477	1.30866e-51
ATP5MPL	7.9626e-35	0.294807	0.743	0.668	2.12371e-30
SSR2	3.30006e-31	0.293764	0.724	0.66	8.80158e-27
TUBA4A	3.47206e-62	0.293763	0.616	0.472	9.26033e-58
ATP2A2	3.4207e-77	0.29287	0.425	0.277	9.12334e-73
NEDD4L	5.12276e-117	0.292712	0.298	0.131	1.36629e-112
TGM2	5.30332e-33	0.292709	0.123	0.057	1.41445e-28
ANAPC11	3.38822e-50	0.29263	0.762	0.682	9.03673e-46
FNDC3A	1.2095e-47	0.292265	0.595	0.486	3.22587e-43
IFIH1	2.69368e-112	0.292228	0.236	0.086	7.18431e-108
RBM47	1.09244e-91	0.291577	0.409	0.24	2.91365e-87
RNASE4	6.20826e-136	0.29114	0.293	0.102	1.6558e-131
PDLIM1	9.93005e-89	0.29046	0.415	0.247	2.64844e-84
NOVA1	2.18634e-73	0.290394	0.493	0.332	5.8312e-69
LMNA	1.17989e-79	0.289466	0.529	0.362	3.14689e-75
HTATIP2	1.51633e-60	0.289242	0.524	0.4	4.0442e-56
MIDN	8.99938e-50	0.288796	0.349	0.23	2.40022e-45
ADCY1	1.97314e-116	0.288341	0.215	0.068	5.26257e-112
TMA7	1.75071e-29	0.287984	0.807	0.78	4.66931e-25
CHST9	4.69078e-66	0.287679	0.473	0.329	1.25108e-61
TMEM141	8.05067e-53	0.287048	0.714	0.597	2.14719e-48
SERPINE2	1.12901e-62	0.286415	0.166	0.066	3.01117e-58
SSR4	1.11497e-65	0.285672	0.925	0.861	2.97374e-61
KIF12	2.68213e-93	0.28537	0.293	0.143	7.1535e-89
UXT	4.10921e-44	0.284451	0.708	0.609	1.09597e-39
TMED5	1.3256e-82	0.284061	0.424	0.275	3.53552e-78
RAP2B	1.69488e-131	0.283442	0.255	0.078	4.52041e-127
TMEM8A	2.12997e-94	0.283413	0.337	0.18	5.68085e-90
SEC14L1	1.14464e-72	0.282541	0.402	0.258	3.05287e-68
PRMT9	6.51717e-84	0.282499	0.212	0.089	1.7382e-79
DUSP4	4.72444e-138	0.28226	0.222	0.054	1.26006e-133
FAM153CP	3.44707e-90	0.281092	0.302	0.152	9.19367e-86
FKBP1B	2.12207e-104	0.28098	0.318	0.159	5.65976e-100
NORAD	7.94266e-39	0.280797	0.625	0.532	2.11839e-34
ERP29	2.906e-47	0.279955	0.836	0.77	7.75059e-43
SYDE2	2.13774e-155	0.279816	0.204	0.039	5.70157e-151
GDA	1.98134e-81	0.279433	0.319	0.178	5.28444e-77
PCBD1	3.28669e-43	0.278566	0.708	0.605	8.76593e-39
GRAMD4	9.6543e-113	0.278407	0.172	0.039	2.5749e-108
AFF4	3.42133e-55	0.278395	0.533	0.401	9.12502e-51
COX6A1	1.17882e-36	0.278379	0.816	0.775	3.14404e-32
FADS2	1.66679e-117	0.27794	0.261	0.095	4.44548e-113
AC005261.1	3.65436e-69	0.277514	0.334	0.201	9.74655e-65
HSD17B14	4.09458e-67	0.277441	0.475	0.337	1.09206e-62
UBE2K	8.84991e-51	0.277312	0.544	0.431	2.36036e-46
PTPRT	1.42406e-183	0.276474	0.179	0.014	3.79811e-179
EFHD2	1.98051e-190	0.276225	0.408	0.149	5.28221e-186
NDUFB1	1.09534e-36	0.275979	0.711	0.62	2.92137e-32
ARF1	5.77034e-44	0.275952	0.731	0.638	1.53901e-39
DYNLT3	6.3844e-56	0.275776	0.596	0.475	1.70278e-51
HACD1	1.78223e-117	0.274768	0.262	0.103	4.75338e-113
AAK1	4.30681e-60	0.274405	0.465	0.333	1.14867e-55
DPP6	1.9883e-66	0.274352	0.419	0.281	5.30301e-62
TMX4	2.08878e-53	0.274303	0.619	0.496	5.57098e-49
SOCS1	1.93964e-49	0.2736	0.15	0.063	5.1732e-45
PROX1	6.13453e-68	0.27346	0.362	0.225	1.63614e-63
MAP7	4.76976e-75	0.273451	0.41	0.271	1.27214e-70
TRMT112	4.83714e-32	0.272949	0.76	0.699	1.29011e-27
OGFOD3	3.03255e-70	0.272596	0.414	0.275	8.08812e-66
CPQ	3.08201e-68	0.272003	0.426	0.29	8.22004e-64
HSPA1A	3.31384e-06	0.271993	0.15	0.122	0.0883834
SLC36A4	1.87921e-77	0.271603	0.435	0.288	5.01204e-73
FBXW7	1.15717e-68	0.271353	0.379	0.241	3.0863e-64
SPTSSB	2.99266e-108	0.271061	0.254	0.09	7.98172e-104
HDLBP	3.62866e-45	0.270566	0.674	0.564	9.678e-41
SRRM2	2.40539e-37	0.270174	0.744	0.659	6.41541e-33
DACH1	4.28018e-57	0.270129	0.326	0.208	1.14157e-52
TSPYL2	6.09725e-58	0.26908	0.391	0.26	1.6262e-53
TJP2	2.78779e-128	0.268891	0.291	0.104	7.43531e-124
CREB3L2	9.28356e-54	0.268774	0.437	0.314	2.47602e-49
HS6ST3	2.20007e-105	0.2685	0.261	0.108	5.86781e-101
TXNIP	1.2757e-62	0.268375	0.303	0.159	3.40241e-58
ATP6AP1	9.70212e-47	0.268184	0.62	0.502	2.58765e-42
ANK2	1.41236e-174	0.268121	0.186	0.02	3.76691e-170
ARHGEF12	1.23299e-66	0.267524	0.415	0.274	3.2885e-62
FNBP1L	1.13323e-52	0.26736	0.55	0.428	3.02244e-48
CAMK2D	1.53429e-62	0.267283	0.403	0.273	4.09209e-58
ATP5F1B	1.64961e-48	0.267252	0.682	0.568	4.39968e-44
PSMA7	1.12313e-41	0.266165	0.797	0.735	2.99549e-37
PNISR	3.62667e-33	0.265604	0.63	0.534	9.67269e-29
SNRPB	2.84818e-59	0.264499	0.611	0.475	7.59637e-55
ATP5ME	5.60451e-29	0.264434	0.765	0.717	1.49478e-24
NDUFA3	6.99108e-25	0.264092	0.614	0.53	1.86459e-20
MTLN	8.3628e-45	0.263731	0.502	0.39	2.23044e-40
COL27A1	2.86959e-154	0.263444	0.195	0.034	7.65348e-150
EI24	8.58996e-54	0.263116	0.522	0.403	2.29103e-49
NDUFS8	2.38225e-33	0.262524	0.69	0.612	6.35371e-29
CCDC86	2.52444e-103	0.262251	0.218	0.079	6.73293e-99
COX7B	2.888e-34	0.261934	0.767	0.707	7.70258e-30
CCDC107	1.33599e-44	0.261507	0.592	0.488	3.56323e-40
IRF6	4.09534e-108	0.260957	0.269	0.112	1.09227e-103
ORMDL2	5.27964e-52	0.26034	0.516	0.393	1.40813e-47
ASPHD1	1.7412e-65	0.260231	0.473	0.339	4.64394e-61
SDF4	2.32016e-48	0.259959	0.481	0.367	6.18809e-44
CYP51A1	7.95114e-40	0.259859	0.613	0.503	2.12065e-35
PTK2	2.39144e-70	0.259557	0.424	0.284	6.37822e-66
DYNLRB1	6.75957e-44	0.259541	0.761	0.669	1.80285e-39
STAT3	1.31384e-40	0.258613	0.602	0.497	3.50414e-36
MACC1	6.08231e-116	0.258103	0.216	0.065	1.62221e-111
HES1	3.06411e-101	0.257927	0.265	0.1	8.17229e-97
CFL1	8.87852e-45	0.257484	0.788	0.751	2.36799e-40
PART1	5.59341e-68	0.257428	0.18	0.069	1.49182e-63
OCRL	3.52069e-101	0.257061	0.278	0.126	9.39002e-97
TMEM164	1.50362e-142	0.256952	0.222	0.058	4.0103e-138
LAMP1	3.65075e-48	0.256883	0.665	0.551	9.73693e-44
BACE1	8.21866e-61	0.256542	0.377	0.25	2.192e-56
TOX3	1.56657e-79	0.256537	0.317	0.172	4.1782e-75
CKAP4	1.16874e-78	0.256308	0.335	0.188	3.11715e-74
NUDT4	6.75372e-61	0.255703	0.403	0.266	1.80129e-56
VPS28	1.18036e-33	0.255582	0.717	0.631	3.14814e-29
GGA2	1.8736e-59	0.255521	0.392	0.264	4.99707e-55
ATP2B4	4.37232e-102	0.255338	0.287	0.125	1.16614e-97
ANXA11	2.71688e-51	0.254998	0.469	0.348	7.24619e-47
PPP1R3B	1.01619e-151	0.253888	0.185	0.029	2.71029e-147
MBOAT2	4.36144e-84	0.253429	0.265	0.129	1.16324e-79
CASTOR2	1.52051e-92	0.253368	0.268	0.124	4.05536e-88
DUSP1	1.79029e-52	0.252699	0.442	0.294	4.77488e-48
SLC35F3	7.17806e-92	0.252657	0.269	0.129	1.91446e-87
CYB5R3	1.51518e-49	0.252335	0.502	0.384	4.04114e-45
SCAMP1	2.21255e-50	0.252001	0.489	0.375	5.9011e-46
MAP4K4	1.60448e-56	0.251971	0.382	0.261	4.2793e-52
HCG18	3.45601e-32	0.251906	0.31	0.223	9.21752e-28
SH3KBP1	4.762e-91	0.251265	0.266	0.112	1.27007e-86
ACTN1	3.72024e-72	0.251261	0.404	0.251	9.92225e-68
ANXA6	1.45981e-52	0.250988	0.449	0.325	3.89347e-48
DMAC1	6.27141e-47	0.250914	0.537	0.422	1.67265e-42
RAB25	2.34649e-63	0.25066	0.448	0.32	6.25832e-59
C1orf21	2.50479e-157	0.250054	0.224	0.047	6.68052e-153
ZNF32	9.40494e-56	-0.250688	0.265	0.372	2.50839e-51
ARG2	1.02606e-14	-0.253041	0.246	0.289	2.73661e-10
ANXA4	6.12e-14	-0.25391	0.175	0.116	1.63227e-09
APLP2	0.00451463	-0.25394	0.597	0.575	1
NTPCR	8.64453e-42	-0.254535	0.275	0.361	2.30558e-37
MAP1LC3A	4.34348e-08	-0.255992	0.59	0.571	0.00115845
RPL21	4.68253e-11	-0.256099	0.932	0.943	1.24888e-06
CCND1	2.45901e-154	-0.25632	0.021	0.17	6.55843e-150
LEPR	7.25622e-37	-0.25864	0.043	0.104	1.93531e-32
PERP	0.0139539	-0.258824	0.657	0.602	1
EBPL	3.55799e-46	-0.259454	0.264	0.358	9.48951e-42
APOBEC2	1.69827e-103	-0.260211	0.043	0.166	4.52946e-99
RSL24D1	8.70913e-34	-0.260214	0.529	0.595	2.32281e-29
ARL6IP5	8.79524e-18	-0.261379	0.587	0.614	2.34578e-13
RNASET2	0.00674554	-0.261895	0.311	0.287	1
SLC6A6	1.12966e-68	-0.261915	0.099	0.21	3.01292e-64
FAU	6.04949e-16	-0.263409	0.884	0.913	1.61346e-11
RPL36A	4.50134e-15	-0.264101	0.779	0.82	1.20055e-10
ENO2	9.76297e-18	-0.26445	0.357	0.397	2.60388e-13
RNF130	5.66986e-41	-0.264474	0.285	0.372	1.51221e-36
STMN2	0.38532	-0.264694	0.642	0.555	1
ZFAS1	4.76357e-11	-0.264767	0.654	0.667	1.27049e-06
RPL31	5.32666e-08	-0.265354	0.842	0.858	0.00142067
EIF3G	3.7977e-39	-0.265749	0.497	0.573	1.01288e-34
PPDPF	0.000126368	-0.267082	0.811	0.824	1
PABPC1	3.44782e-13	-0.268128	0.621	0.644	9.19569e-09
EEF2	3.96285e-13	-0.269455	0.754	0.768	1.05693e-08
RGS16	1.58045e-117	-0.269494	0.019	0.137	4.21522e-113
PFKFB2	4.44479e-61	-0.271618	0.082	0.183	1.18547e-56
GCSH	1.39845e-45	-0.272111	0.315	0.409	3.72979e-41
SNHG19	9.57045e-42	-0.272389	0.233	0.323	2.55253e-37
IMP3	1.56712e-53	-0.272618	0.335	0.438	4.17965e-49
APCDD1L-DT	1.36517e-85	-0.273755	0.044	0.153	3.64104e-81
EEF1A1	1.32245e-13	-0.274098	0.928	0.952	3.5271e-09
TOMM7	1.80128e-17	-0.275405	0.8	0.818	4.80419e-13
C1orf127	5.07661e-154	-0.27564	0.026	0.178	1.35398e-149
GLIS3	4.32875e-71	-0.276144	0.107	0.223	1.15452e-66
RHOC	1.55376e-48	-0.276911	0.04	0.112	4.14404e-44
ATP6V0E1	1.8196e-18	-0.277893	0.756	0.782	4.85304e-14
ARHGAP18	4.63719e-194	-0.278596	0.017	0.189	1.23678e-189
RPL22	2.3505e-18	-0.278685	0.873	0.894	6.26901e-14
RPL32	2.45064e-17	-0.281346	0.915	0.936	6.53612e-13
MTPN	1.2702e-26	-0.28189	0.51	0.561	3.38774e-22
PRKACB	1.81548e-70	-0.28197	0.211	0.339	4.84206e-66
SNHG29	8.7578e-11	-0.281991	0.773	0.793	2.33579e-06
OTULINL	1.46064e-30	-0.283086	0.231	0.304	3.89568e-26
RPS9	4.32478e-15	-0.283313	0.914	0.941	1.15346e-10
SELENOH	1.69505e-28	-0.284463	0.678	0.719	4.52088e-24
HHEX	8.41198e-117	-0.288426	0.003	0.101	2.24356e-112
EEF1A2	4.81935e-17	-0.28995	0.386	0.426	1.28537e-12
GPSM1	1.42022e-146	-0.290867	0.027	0.175	3.78786e-142
DDIT4	1.98132e-56	-0.291936	0.14	0.258	5.28437e-52
ATP2A3	1.7455e-31	-0.292561	0.312	0.384	4.65542e-27
RPS10	4.37814e-13	-0.295633	0.599	0.611	1.16769e-08
CFAP36	2.27782e-26	-0.296273	0.484	0.538	6.07516e-22
PEPD	3.17959e-40	-0.296686	0.341	0.424	8.48029e-36
RPL18A	2.98453e-21	-0.300788	0.893	0.933	7.96003e-17
NECTIN3	8.39546e-77	-0.303158	0.138	0.263	2.23915e-72
DANCR	9.24816e-66	-0.303252	0.281	0.402	2.46658e-61
IFITM2	7.16457e-124	-0.305251	0.005	0.11	1.91086e-119
RPS24	3.07201e-18	-0.30533	0.936	0.954	8.19335e-14
CBR1	6.77416e-91	-0.305598	0.212	0.356	1.80674e-86
FAM200B	2.69961e-43	-0.307257	0.435	0.509	7.20012e-39
CEBPB	8.63229e-111	-0.307732	0.082	0.236	2.30232e-106
OSBPL8	6.97096e-49	-0.308634	0.34	0.44	1.85922e-44
RPL6	4.57556e-21	-0.310957	0.92	0.952	1.22035e-16
TPM1	6.20511e-12	-0.311075	0.258	0.307	1.65496e-07
NAP1L1	6.99236e-12	-0.312591	0.735	0.735	1.86493e-07
WLS	4.46009e-138	-0.313234	0.094	0.266	1.18955e-133
TMBIM4	3.80174e-26	-0.314388	0.62	0.654	1.01396e-21
AKAP12	2.05461e-12	-0.316177	0.167	0.204	5.47986e-08
FAM162A	1.46008e-34	-0.318621	0.479	0.551	3.89419e-30
ELAVL4	1.25436e-50	-0.319503	0.241	0.343	3.3455e-46
RPL4	5.94775e-26	-0.319581	0.764	0.8	1.58632e-21
POLR1D	3.24589e-41	-0.319854	0.515	0.577	8.65712e-37
EIF3M	1.11528e-63	-0.320055	0.397	0.506	2.97456e-59
MIS18BP1	7.28445e-103	-0.323936	0.098	0.242	1.94284e-98
OLFM2	2.28014e-113	-0.326983	0.107	0.261	6.08136e-109
RPS15A	1.78558e-27	-0.32768	0.882	0.916	4.76231e-23
SPCS2	1.88495e-18	-0.32975	0.706	0.708	5.02734e-14
UPP1	1.41145e-119	-0.3335	0.044	0.184	3.76447e-115
COPRS	1.44984e-51	-0.335304	0.451	0.533	3.86686e-47
IGBP1	2.51825e-76	-0.335343	0.279	0.409	6.71644e-72
PEBP1	4.51769e-05	-0.335414	0.813	0.791	1
RPL30	3.70498e-23	-0.338533	0.932	0.95	9.88156e-19
HIST3H2A	2.33324e-210	-0.339168	0.027	0.223	6.22299e-206
HMGB2	6.45982e-24	-0.33924	0.083	0.141	1.7229e-19
TXNRD1	5.40079e-58	-0.341765	0.261	0.368	1.44044e-53
SCGN	0.00124355	-0.343969	0.807	0.676	1
NDUFA4	1.00594e-13	-0.345282	0.43	0.475	2.68295e-09
HOPX	2.27067e-24	-0.346649	0.298	0.362	6.0561e-20
MGST3	8.44925e-34	-0.346834	0.64	0.701	2.2535e-29
VMP1	2.0409e-34	-0.347004	0.19	0.275	5.44329e-30
POLD4	3.45988e-103	-0.34755	0.202	0.365	9.22784e-99
TUBB2B	3.00279e-200	-0.349365	0.028	0.216	8.00875e-196
BTG3	2.36173e-40	-0.349618	0.423	0.497	6.29898e-36
EIF3H	1.64008e-35	-0.351029	0.669	0.697	4.37426e-31
ZFP36L1	2.99572e-102	-0.351472	0.011	0.106	7.98988e-98
CEBPD	1.90817e-16	-0.35333	0.169	0.223	5.08927e-12
EPB41L4A-AS1	1.01988e-45	-0.357223	0.467	0.543	2.72011e-41
ABCC8	1.00107e-07	-0.359153	0.466	0.459	0.00266996
PON3	3.16849e-116	-0.359529	0.055	0.196	8.45067e-112
PFDN5	3.48381e-25	-0.362263	0.857	0.865	9.29167e-21
TSPAN1	8.53953e-98	-0.365847	0.08	0.216	2.27758e-93
GPX2	2.83435e-135	-0.36627	0.058	0.221	7.5595e-131
RPL18	9.85668e-28	-0.366397	0.911	0.932	2.62888e-23
ANXA5	1.65553e-31	-0.366552	0.643	0.69	4.41547e-27
HIST1H4C	0.0203506	-0.367869	0.579	0.597	1
RPS27	5.8227e-39	-0.368416	0.912	0.943	1.55297e-34
OCIAD2	1.38772e-35	-0.369138	0.497	0.549	3.7012e-31
RPS16	2.81541e-30	-0.369946	0.889	0.928	7.50899e-26
CCNI	2.44065e-10	-0.37265	0.775	0.763	6.50945e-06
RPS20	2.12323e-23	-0.372826	0.881	0.902	5.66287e-19
COMMD6	2.30457e-46	-0.372939	0.661	0.712	6.14651e-42
LIMS1	3.04052e-85	-0.37453	0.159	0.293	8.10936e-81
NKX6-1	5.59117e-54	-0.375351	0.183	0.286	1.49122e-49
RPL7A	1.08706e-13	-0.376825	0.93	0.949	2.8993e-09
ERICH5	9.3498e-249	-0.377898	0.028	0.25	2.49368e-244
RPL15	7.57527e-21	-0.378192	0.925	0.949	2.0204e-16
TSPAN13	8.76072e-53	-0.380643	0.347	0.443	2.33657e-48
TUBB2A	2.57694e-267	-0.381252	0.029	0.265	6.87295e-263
CMTM8	1.19176e-19	-0.382772	0.5	0.511	3.17853e-15
SAT2	1.30666e-79	-0.382964	0.429	0.552	3.485e-75
LDHB	1.09808e-224	-0.388656	0.012	0.199	2.92868e-220
NSA2	4.29499e-37	-0.389733	0.613	0.647	1.14552e-32
RPL37	2.06172e-34	-0.392614	0.87	0.908	5.49883e-30
CADM1	1.2929e-46	-0.402518	0.334	0.424	3.44829e-42
RPL35A	8.16735e-40	-0.402898	0.872	0.903	2.17831e-35
RPL19	6.11016e-37	-0.403067	0.924	0.948	1.62964e-32
IER2	0.0013336	-0.40377	0.31	0.32	1
SCD5	1.4404e-231	-0.404306	0.036	0.256	3.8417e-227
MT-ND2	0.518058	-0.405652	0.769	0.723	1
BMP5	3.42519e-192	-0.40567	0.044	0.238	9.13532e-188
MT-ND1	0.0421794	-0.406188	0.753	0.703	1
DDIT3	1.23616e-18	-0.411803	0.362	0.426	3.29695e-14
LY6H	3.16214e-70	-0.41246	0.044	0.138	8.43375e-66
RPL29	4.0671e-39	-0.413196	0.884	0.92	1.08474e-34
ERO1B	9.51157e-07	-0.413288	0.728	0.592	0.0253683
TIMP1	4.63591e-41	-0.419276	0.406	0.273	1.23644e-36
CCDC85B	4.00493e-105	-0.421168	0.296	0.458	1.06816e-100
PLIN2	6.73182e-23	-0.422696	0.226	0.14	1.79544e-18
BTF3	3.83623e-52	-0.426525	0.746	0.812	1.02316e-47
CD68	6.09721e-06	-0.427559	0.134	0.159	0.162619
ENO1	2.89357e-32	-0.431281	0.657	0.705	7.71745e-28
MYL12A	6.11004e-40	-0.431367	0.388	0.486	1.62961e-35
PTMA	2.059e-47	-0.433602	0.848	0.906	5.49156e-43
RPS25	2.59937e-51	-0.434865	0.88	0.925	6.93278e-47
RPL17	3.06909e-22	-0.439485	0.927	0.938	8.18557e-18
RPL11	6.68444e-44	-0.44104	0.935	0.964	1.78281e-39
SLC25A6	8.32475e-44	-0.444338	0.75	0.795	2.22029e-39
RPL34	5.38832e-54	-0.445008	0.902	0.935	1.43712e-49
CIRBP	3.25958e-32	-0.44515	0.708	0.712	8.69364e-28
RPLP1	1.77233e-50	-0.446812	0.942	0.964	4.72698e-46
EMP3	2.96423e-191	-0.450222	0.012	0.177	7.90589e-187
RPS7	1.31899e-41	-0.454514	0.908	0.942	3.51789e-37
RPL3	5.20301e-14	-0.455921	0.93	0.953	1.38769e-09
BHLHE41	4.30689e-266	-0.458849	0.033	0.271	1.14869e-261
PSIP1	1.14116e-140	-0.460122	0.218	0.404	3.04359e-136
RPL24	1.1897e-34	-0.461569	0.915	0.935	3.17304e-30
MT-CO3	0.538392	-0.472552	0.729	0.689	1
RPS28	2.94578e-43	-0.472749	0.918	0.95	7.8567e-39
NOP53	1.27931e-102	-0.475265	0.467	0.6	3.41206e-98
SOX4	5.21914e-140	-0.475655	0.02	0.156	1.392e-135
KRT18	5.13579e-12	-0.475748	0.165	0.209	1.36977e-07
TAGLN3	9.30929e-165	-0.475884	0.148	0.349	2.48288e-160
RPS3A	5.07264e-43	-0.47652	0.926	0.947	1.35292e-38
RPS14	3.33191e-57	-0.476787	0.909	0.941	8.88655e-53
MT-ND4	0.0290144	-0.477083	0.794	0.722	1
GSTO1	1.38214e-71	-0.485621	0.49	0.609	3.68632e-67
SQSTM1	1.75547e-47	-0.490303	0.648	0.748	4.682e-43
SOD2	8.68605e-81	-0.490733	0.028	0.123	2.31666e-76
FFAR4	2.55132e-245	-0.490769	0.023	0.239	6.80463e-241
RACK1	2.59445e-57	-0.491722	0.839	0.894	6.91965e-53
HNRNPA1	2.64054e-73	-0.495844	0.609	0.695	7.04257e-69
RPL36AL	4.43373e-39	-0.498618	0.794	0.828	1.18252e-34
CLTA	2.43918e-73	-0.502805	0.678	0.748	6.50555e-69
RPL13	2.22802e-56	-0.506333	0.924	0.955	5.94234e-52
RPL12	1.94046e-40	-0.508797	0.887	0.918	5.17539e-36
ABRACL	2.1106e-194	-0.509925	0.144	0.374	5.62917e-190
IGFBP5	1.13935e-30	-0.512026	0.078	0.145	3.03876e-26
NPY	1.52139e-12	-0.51583	0.064	0.101	4.05771e-08
C1QL1	1.75041e-39	-0.52058	0.365	0.444	4.66853e-35
CALD1	6.56038e-198	-0.526525	0.014	0.187	1.74972e-193
RPS18	1.36065e-46	-0.526575	0.927	0.953	3.62899e-42
CASR	3.65169e-286	-0.527433	0.034	0.289	9.73943e-282
SYT13	2.96086e-112	-0.536581	0.239	0.396	7.89692e-108
CD9	1.59106e-220	-0.540569	0.007	0.186	4.24351e-216
UBXN1	1.40087e-99	-0.540931	0.516	0.633	3.73625e-95
MT-ATP6	0.589712	-0.543034	0.713	0.678	1
RPS13	5.9157e-64	-0.54792	0.897	0.927	1.57778e-59
ID2	1.73301e-36	-0.559036	0.255	0.347	4.62211e-32
NPM1	1.64723e-47	-0.560264	0.812	0.841	4.39332e-43
RPS27A	1.64891e-76	-0.574801	0.936	0.959	4.3978e-72
MT-ND4L	8.14848e-18	-0.575563	0.418	0.46	2.17328e-13
ASCL2	8.11583e-174	-0.575859	0.09	0.293	2.16457e-169
NPW	5.69695e-112	-0.576165	0.054	0.19	1.51943e-107
PDX1	1.53546e-291	-0.577951	0.038	0.301	4.09523e-287
TMED6	5.31803e-238	-0.584751	0.092	0.338	1.41837e-233
IFITM3	1.03895e-138	-0.586237	0.01	0.133	2.77097e-134
EEF1B2	2.69741e-82	-0.586678	0.785	0.866	7.19427e-78
IL32	4.05717e-95	-0.587638	0.016	0.112	1.08209e-90
TOMM20	1.8889e-59	-0.588222	0.681	0.713	5.03789e-55
RBP1	3.28198e-100	-0.597844	0.11	0.261	8.75336e-96
RPL23	4.04383e-67	-0.598586	0.841	0.894	1.07853e-62
RPL26	9.87561e-67	-0.605161	0.913	0.935	2.63392e-62
TMEM37	7.35925e-200	-0.60817	0.093	0.316	1.96279e-195
SORL1	2.37063e-189	-0.609353	0.202	0.425	6.32272e-185
RPS6	1.96503e-71	-0.610936	0.897	0.935	5.24093e-67
RPL14	3.4343e-94	-0.616363	0.909	0.942	9.15963e-90
EIF4A2	2.2176e-34	-0.622891	0.753	0.737	5.91457e-30
DHRS7	5.72172e-165	-0.624272	0.306	0.518	1.52604e-160
SPINK1	2.75115e-08	-0.62437	0.076	0.105	0.00073376
MEG3	2.5437e-57	-0.625032	0.186	0.309	6.7843e-53
RPS4X	7.31893e-79	-0.63909	0.904	0.939	1.95203e-74
MT-ND3	0.0359379	-0.668127	0.669	0.658	1
SELENOW	2.07558e-111	-0.685059	0.577	0.678	5.53578e-107
G6PC2	3.70842e-41	-0.700367	0.284	0.368	9.89072e-37
CD24	6.46424e-205	-0.705089	0.044	0.249	1.72408e-200
RPL7	8.73534e-99	-0.714519	0.864	0.911	2.3298e-94
RPL5	3.05016e-71	-0.716692	0.909	0.934	8.13508e-67
NPTX2	1.6084e-264	-0.717093	0.05	0.305	4.28975e-260
SNHG7	1.58294e-50	-0.726146	0.531	0.584	4.22186e-46
DLK1	1.28507e-138	-0.733252	0.032	0.18	3.4274e-134
TPT1	6.25884e-102	-0.733719	0.919	0.947	1.6693e-97
MT1F	0	-0.734192	0.046	0.327	0
SAMD11	1.42989e-302	-0.739594	0.046	0.326	3.81365e-298
GAD2	5.42873e-43	-0.742518	0.606	0.606	1.4479e-38
BRI3	4.85054e-110	-0.748532	0.591	0.708	1.29369e-105
SAT1	0.105374	-0.755896	0.251	0.224	1
NUPR1	8.3058e-113	-0.759805	0.011	0.115	2.21524e-108
EEF1D	7.74162e-225	-0.761369	0.373	0.64	2.06477e-220
EIF3E	5.70528e-135	-0.774852	0.588	0.714	1.52166e-130
ID1	3.10793e-158	-0.795876	0.022	0.174	8.28915e-154
SYNE2	0	-0.801859	0.058	0.441	0
RPS3	3.21173e-104	-0.804629	0.913	0.943	8.56601e-100
MEIS2	1.78852e-72	-0.824934	0.514	0.581	4.77015e-68
GSN	0	-0.827429	0.056	0.415	0
MAFA	7.49023e-272	-0.829303	0.044	0.298	1.99772e-267
IER3	1.12064e-29	-0.841708	0.169	0.252	2.98887e-25
NACA	4.55747e-144	-0.849562	0.839	0.9	1.21552e-139
ADCYAP1	0	-0.850759	0.052	0.343	0
GAS5	4.03643e-154	-0.853478	0.477	0.657	1.07656e-149
RPS23	4.61702e-156	-0.867261	0.906	0.951	1.23141e-151
PCP4	5.40865e-55	-0.87776	0.48	0.55	1.44254e-50
SEC11C	2.28506e-28	-0.878988	0.806	0.741	6.09448e-24
TIMP2	0	-0.883722	0.051	0.454	0
RPS4Y1	6.96423e-142	-0.888443	0.377	0.571	1.85743e-137
PRDX1	6.25518e-224	-0.901539	0.405	0.66	1.66832e-219
RPL10	1.30411e-171	-0.911095	0.852	0.927	3.4782e-167
DHRS2	4.32575e-220	-0.915477	0.151	0.402	1.15372e-215
RPS12	1.05622e-200	-0.926746	0.87	0.927	2.81704e-196
MT-CYB	2.80566e-21	-0.927653	0.768	0.729	7.48298e-17
PRSS23	0	-0.954034	0.057	0.477	0
CYBA	3.07652e-92	-0.96513	0.036	0.147	8.20537e-88
PKIB	0	-0.981286	0.14	0.502	0
S100A11	9.18313e-35	-0.987008	0.24	0.329	2.44923e-30
LGALS3	2.7039e-164	-1.02882	0.008	0.147	7.21158e-160
S100A6	1.33271e-208	-1.03203	0.263	0.542	3.55448e-204
UCHL1	5.69304e-234	-1.12536	0.391	0.627	1.51839e-229
MT1E	1.47016e-146	-1.13758	0.021	0.163	3.92107e-142
IFI30	3.88742e-79	-1.13876	0.288	0.133	1.03681e-74
TMSB10	1.52604e-29	-1.20537	0.201	0.28	4.07011e-25
FTH1	4.23479e-156	-1.28808	0.757	0.879	1.12946e-151
PCSK1	0	-1.30158	0.176	0.511	0
CDKN1C	9.60335e-17	-1.30354	0.382	0.407	2.56131e-12
LGALS1	6.23553e-193	-1.38981	0.015	0.183	1.66308e-188
CTSD	8.61082e-22	-1.42989	0.429	0.486	2.29659e-17
HADH	0	-1.50676	0.062	0.483	0
TMSB4X	7.31268e-42	-1.55929	0.382	0.465	1.95036e-37
SPP1	4.81159e-39	-1.56933	0.042	0.107	1.2833e-34
SHISAL2B	7.16779e-271	-1.59269	0.175	0.461	1.91172e-266
MT1X	1.22499e-293	-1.71796	0.04	0.306	3.26717e-289
MT2A	2.96286e-165	-1.80066	0.036	0.205	7.90224e-161
FXYD2	0	-2.12463	0.388	0.691	0
INS	0	-2.77396	0.13	0.456	0
IAPP	0	-3.19001	0.108	0.415	0
RBP4	0	-3.43503	0.056	0.429	0
PPY	8.93564e-83	-3.99813	0.064	0.176	2.38322e-78
SST	6.09443e-49	-6.90746	0.085	0.169	1.62544e-44

## Sheet: beta_cells
Gene	p_val	avg_log2FC	pct.1	pct.2	p_val_adj
IAPP	0	4.34175	0.807	0.104	0
INS	0	3.96424	0.886	0.122	0
CDKN1C	0	2.22373	0.673	0.317	0
FXYD2	0	2.06758	0.902	0.434	0
HADH	0	2.04458	0.786	0.122	0
SHISAL2B	0	2.04122	0.673	0.215	0
RBP4	0	1.74373	0.65	0.123	0
MT1X	7.90117e-276	1.67334	0.407	0.103	2.10732e-271
UCHL1	0	1.50752	0.841	0.413	0
MAFA	0	1.46515	0.614	0.044	0
ADCYAP1	0	1.45779	0.661	0.063	0
G6PC2	0	1.43833	0.647	0.236	0
MEG3	0	1.4037	0.587	0.151	0
SNHG7	0	1.38326	0.788	0.493	0
ERO1B	1.97373e-174	1.36879	0.795	0.625	5.26414e-170
DLK1	0	1.35579	0.368	0.031	0
NPTX2	0	1.28594	0.583	0.06	0
MT-CYB	1.08434e-46	1.28528	0.709	0.76	2.89203e-42
SCGN	2.28333e-227	1.28468	0.877	0.706	6.08987e-223
EIF4A2	4.00106e-301	1.28138	0.878	0.708	1.06712e-296
IER3	3.04673e-47	1.27502	0.306	0.182	8.12593e-43
GAS5	0	1.27114	0.82	0.494	0
RPS3	3.83679e-295	1.26532	0.973	0.915	1.02331e-290
FTH1	1.41535e-184	1.26237	0.918	0.789	3.77489e-180
RPL5	1.53493e-300	1.25458	0.967	0.908	4.09382e-296
SAMD11	0	1.2521	0.587	0.07	0
RPS4Y1	4.58917e-275	1.24273	0.721	0.402	1.22398e-270
RPS23	0	1.22899	0.973	0.916	0
NACA	0	1.21964	0.949	0.847	0
RPL3	1.35149e-274	1.20386	0.975	0.932	3.60456e-270
MT-ND3	7.16279e-09	1.17863	0.637	0.671	0.000191039
DHRS2	0	1.15225	0.638	0.171	0
GSN	0	1.14432	0.599	0.129	0
EIF3E	1.36081e-278	1.14371	0.831	0.599	3.62941e-274
GAD2	3.30381e-233	1.13798	0.804	0.551	8.81159e-229
MT-ND4	7.21688e-22	1.10651	0.714	0.771	1.92481e-17
TOMM20	2.04431e-282	1.1059	0.853	0.653	5.45239e-278
RPS4X	4.42574e-257	1.09831	0.963	0.91	1.18039e-252
PCP4	1.30547e-243	1.08764	0.76	0.446	3.48181e-239
C1QL1	0	1.08694	0.69	0.324	0
PCSK1	0	1.08597	0.682	0.244	0
RPS12	1.43176e-259	1.07421	0.943	0.885	3.81866e-255
PEBP1	1.27186e-213	1.06767	0.901	0.775	3.39218e-209
RPL7	1.13229e-238	1.06493	0.954	0.868	3.01993e-234
RPL26	1.72147e-259	1.05866	0.962	0.914	4.59133e-255
RPL17	1.18543e-241	1.05774	0.969	0.922	3.16166e-237
TMEM37	0	1.04819	0.553	0.104	0
RPL7A	1.74771e-228	1.03898	0.969	0.931	4.66132e-224
RPL24	1.36774e-265	1.03278	0.98	0.909	3.64791e-261
PKIB	0	1.03003	0.691	0.212	0
PRSS23	0	1.02593	0.631	0.159	0
RPL36AL	1.50834e-227	1.02302	0.91	0.783	4.02289e-223
MT-ND4L	1.19889e-55	1.01939	0.537	0.411	3.19756e-51
RPS6	5.05143e-240	1.01167	0.958	0.904	1.34727e-235
RPS18	1.16361e-240	1.00997	0.98	0.928	3.10347e-236
NPM1	4.65914e-207	1.00318	0.913	0.802	1.24264e-202
CCNI	1.73515e-180	0.998582	0.867	0.742	4.62782e-176
ASCL2	0	0.997607	0.514	0.098	0
RPL12	7.04128e-219	0.997208	0.947	0.89	1.87798e-214
TPT1	5.49408e-208	0.985209	0.957	0.926	1.46533e-203
SELENOW	1.8376e-253	0.984407	0.81	0.575	4.90106e-249
HOPX	0	0.951058	0.612	0.251	0
RPS27A	8.27516e-235	0.945541	0.979	0.938	2.20707e-230
RPL14	2.21829e-226	0.937164	0.961	0.915	5.91641e-222
MT-ND1	2.73745e-06	0.927391	0.682	0.742	0.0730104
TIMP2	0	0.923295	0.621	0.143	0
RPS13	5.08414e-219	0.921558	0.958	0.899	1.35599e-214
RPS3A	6.85891e-209	0.920368	0.97	0.927	1.82934e-204
SYT13	0	0.919367	0.59	0.239	0
PDX1	0	0.915281	0.496	0.074	0
VEGFA	1.35759e-139	0.907885	0.698	0.487	3.62084e-135
RPL10	4.63897e-183	0.90355	0.943	0.873	1.23726e-178
ENO1	5.02925e-180	0.89497	0.823	0.641	1.34135e-175
DHRS7	3.58886e-274	0.889864	0.67	0.337	9.57186e-270
RPL23	2.67369e-151	0.881579	0.924	0.851	7.13101e-147
MT-ND2	1.87723e-10	0.879949	0.704	0.758	5.00677e-06
RPL11	2.13396e-205	0.867383	0.98	0.94	5.6915e-201
RPS7	1.17675e-197	0.863262	0.966	0.913	3.13852e-193
MT-CO2	1.63022e-13	0.860391	0.711	0.782	4.34796e-09
MT-CO1	3.37205e-13	0.850701	0.741	0.807	8.99358e-09
RPL13	7.54709e-177	0.845672	0.969	0.931	2.01289e-172
UBXN1	2.51236e-196	0.840472	0.748	0.524	6.7007e-192
RPL34	6.65846e-187	0.839686	0.96	0.907	1.77588e-182
MT2A	2.81616e-15	0.83582	0.162	0.106	7.51097e-11
PPDPF	6.54825e-140	0.834375	0.913	0.791	1.74648e-135
PERP	1.11848e-169	0.830417	0.782	0.588	2.9831e-165
PFDN5	1.71761e-178	0.829176	0.925	0.843	4.58105e-174
MT1F	4.59173e-294	0.829005	0.437	0.112	1.22466e-289
RPS28	2.92422e-145	0.821306	0.975	0.922	7.79919e-141
RPL30	3.68496e-187	0.816048	0.978	0.931	9.82816e-183
RPL31	1.18963e-140	0.813766	0.917	0.831	3.17286e-136
EEF1B2	1.52789e-162	0.80915	0.909	0.801	4.07503e-158
RPS25	1.34598e-185	0.803879	0.961	0.886	3.58988e-181
RPL35A	2.15859e-176	0.8033	0.945	0.871	5.75718e-172
NKX6-1	0	0.802119	0.497	0.16	0
CIRBP	6.73643e-160	0.797171	0.835	0.675	1.79667e-155
SNHG29	5.99806e-147	0.796959	0.885	0.755	1.59974e-142
HSP90AB1	1.44805e-137	0.794995	0.946	0.896	3.86211e-133
ABCC8	5.04449e-123	0.789402	0.632	0.415	1.34542e-118
RACK1	2.07269e-153	0.789107	0.934	0.846	5.52808e-149
RPL15	2.23752e-159	0.788563	0.975	0.926	5.96768e-155
RPS14	7.62576e-164	0.771947	0.964	0.914	2.03387e-159
MT-CO3	0.000790446	0.7707	0.656	0.725	1
PARVB	8.21469e-184	0.768444	0.689	0.413	2.19094e-179
TMED6	0	0.765186	0.481	0.137	0
SORL1	9.76512e-239	0.761556	0.559	0.241	2.60446e-234
ABRACL	0	0.75779	0.563	0.171	0
NSA2	9.59121e-169	0.756745	0.782	0.587	2.55807e-164
RPL21	7.19721e-151	0.7561	0.962	0.93	1.91957e-146
TSPAN1	0	0.750526	0.422	0.07	0
RPL19	2.40888e-157	0.747759	0.975	0.924	6.42472e-153
RPL18	8.65748e-152	0.744305	0.961	0.91	2.30904e-147
RPS24	3.59654e-163	0.743253	0.969	0.938	9.59234e-159
METRN	1.60894e-89	0.742848	0.725	0.578	4.2912e-85
RPL6	5.08978e-160	0.741732	0.971	0.926	1.3575e-155
TSPAN13	2.59282e-204	0.738052	0.616	0.332	6.9153e-200
RPL32	3.17462e-159	0.734925	0.96	0.915	8.46702e-155
DDIT3	3.09906e-26	0.729365	0.467	0.373	8.26551e-22
SPCS2	7.35744e-124	0.72886	0.794	0.683	1.9623e-119
EIF3H	3.01075e-168	0.72732	0.818	0.645	8.02998e-164
RPL29	5.1084e-151	0.725303	0.946	0.889	1.36246e-146
BTF3	1.12388e-152	0.722017	0.882	0.749	2.99749e-148
PLCXD3	2.16371e-114	0.714428	0.63	0.414	5.77084e-110
SURF2	1.13403e-198	0.704095	0.653	0.377	3.02458e-194
SLC30A8	6.95257e-92	0.702919	0.763	0.587	1.85432e-87
STMN2	2.38366e-90	0.701999	0.746	0.559	6.35747e-86
SYNE2	2.23766e-273	0.693581	0.525	0.166	5.96805e-269
EPB41L4A-AS1	2.89561e-173	0.693559	0.698	0.45	7.72289e-169
TOMM7	9.66808e-141	0.69328	0.895	0.785	2.57857e-136
RPL37	8.10662e-130	0.692896	0.942	0.874	2.16212e-125
CLTA	3.29652e-148	0.691153	0.841	0.676	8.79216e-144
FFAR4	0	0.68933	0.39	0.055	0
FAM162A	1.35817e-167	0.684325	0.708	0.46	3.62238e-163
MAP1LC3A	2.10036e-139	0.684188	0.741	0.536	5.60187e-135
FAU	1.65484e-140	0.683645	0.957	0.882	4.41362e-136
SCG3	8.99937e-87	0.681368	0.844	0.726	2.40022e-82
OTULINL	5.40955e-244	0.681	0.506	0.2	1.44278e-239
HINT1	1.47969e-146	0.680959	0.948	0.842	3.94648e-142
MT-ND5	7.99905e-06	0.680738	0.688	0.729	0.213343
CASR	0	0.680413	0.425	0.084	0
ID1	1.28887e-71	0.678308	0.191	0.069	3.43755e-67
MT-ATP6	0.530847	0.675674	0.622	0.717	1
PRDX1	3.08932e-194	0.674063	0.746	0.469	8.23952e-190
SLC25A6	1.69414e-114	0.671882	0.871	0.744	4.51845e-110
TPM3	4.62694e-77	0.670999	0.763	0.645	1.23405e-72
RPS8	2.86779e-131	0.668889	0.965	0.911	7.64869e-127
RPS20	6.24967e-108	0.668885	0.936	0.879	1.66685e-103
BEX2	1.31746e-134	0.668191	0.855	0.66	3.51381e-130
ARG2	5.59294e-167	0.663602	0.458	0.213	1.49169e-162
RPL9	2.27422e-119	0.662937	0.961	0.912	6.06557e-115
EEF1A2	7.7955e-165	0.6625	0.614	0.347	2.07914e-160
ENO2	1.06683e-164	0.66202	0.572	0.322	2.84535e-160
UQCRB	3.57592e-126	0.661927	0.931	0.842	9.53735e-122
BRI3	1.11245e-115	0.659175	0.776	0.612	2.96703e-111
RPL4	1.60924e-114	0.657656	0.867	0.758	4.29202e-110
RPS27	1.28947e-111	0.65498	0.968	0.916	3.43916e-107
RPS9	5.96068e-119	0.648071	0.968	0.916	1.58977e-114
CD24	8.57517e-245	0.647959	0.358	0.084	2.28708e-240
MIR7-3HG	1.48494e-65	0.646609	0.761	0.611	3.9605e-61
SNHG8	6.0174e-115	0.644447	0.771	0.597	1.6049e-110
HSPD1	9.07379e-111	0.643756	0.799	0.661	2.42007e-106
RPS15A	1.71823e-123	0.64271	0.945	0.886	4.58268e-119
NAP1L1	1.20241e-80	0.641587	0.814	0.713	3.20694e-76
COX7A2L	3.00106e-124	0.641323	0.817	0.657	8.00412e-120
RPL36	2.16005e-103	0.640525	0.95	0.894	5.76108e-99
SEC11C	2.03966e-111	0.640064	0.879	0.746	5.43997e-107
OCIAD2	3.00653e-153	0.639396	0.704	0.471	8.01873e-149
TAGLN3	1.51503e-263	0.639321	0.497	0.176	4.04074e-259
PPA1	4.34012e-122	0.638966	0.809	0.653	1.15755e-117
PSMB5	3.29411e-122	0.636335	0.774	0.608	8.78573e-118
NOP53	1.93889e-147	0.634365	0.705	0.483	5.17121e-143
SNHG32	2.67406e-113	0.628786	0.771	0.586	7.13198e-109
WNT4	2.56483e-60	0.626038	0.651	0.5	6.84066e-56
RPS10	2.60422e-84	0.624218	0.705	0.577	6.94571e-80
DBI	1.74718e-86	0.622783	0.824	0.695	4.65991e-82
RPL22	6.72603e-119	0.621946	0.936	0.868	1.7939e-114
CFAP36	1.13259e-155	0.617174	0.707	0.456	3.02072e-151
RPS5	2.7175e-108	0.612538	0.946	0.877	7.24784e-104
SOD1	1.55878e-109	0.612098	0.871	0.763	4.15742e-105
COMMD6	4.4171e-122	0.611116	0.814	0.65	1.17809e-117
RPL13A	1.54069e-94	0.60624	0.977	0.939	4.10918e-90
ST13	5.36777e-106	0.605385	0.823	0.678	1.43164e-101
EEF1A1	3.29667e-86	0.604762	0.955	0.936	8.79256e-82
PIGP	7.17515e-134	0.604726	0.699	0.471	1.91368e-129
APCDD1L-DT	0	0.600414	0.319	0.035	0
RPS21	5.58218e-104	0.599348	0.937	0.868	1.48882e-99
HIST3H2A	0	0.59804	0.388	0.049	0
SF3B5	1.30355e-95	0.597481	0.793	0.651	3.4767e-91
RPS16	1.78801e-110	0.594895	0.959	0.894	4.7688e-106
GABARAPL2	2.1025e-104	0.594718	0.833	0.712	5.60758e-100
MT1E	2.72064e-28	0.591543	0.147	0.075	7.25623e-24
RPL8	1.0796e-110	0.590726	0.97	0.929	2.87939e-106
RPLP1	1.4738e-118	0.588805	0.977	0.946	3.93079e-114
FAM200B	8.92263e-145	0.588263	0.656	0.42	2.37975e-140
DNAJB9	6.75251e-149	0.587112	0.586	0.337	1.80096e-144
TCEA1	1.85421e-70	0.584927	0.741	0.605	4.94536e-66
COPRS	2.03796e-148	0.584003	0.675	0.44	5.43543e-144
HILPDA	9.01996e-56	0.583433	0.236	0.109	2.40571e-51
RPS17	1.10698e-74	0.581295	0.907	0.837	2.95241e-70
SCD5	1.11687e-289	0.580696	0.371	0.079	2.9788e-285
TPI1	4.13616e-68	0.580161	0.823	0.724	1.10315e-63
MEIS2	7.14976e-100	0.578268	0.707	0.502	1.90691e-95
SSR3	5.72037e-104	0.575972	0.746	0.584	1.52568e-99
BNIP3	1.27834e-75	0.575931	0.791	0.656	3.40945e-71
RPL36A	2.72422e-86	0.575669	0.88	0.776	7.26577e-82
KCNK16	1.54821e-186	0.575638	0.476	0.202	4.12924e-182
ARL6IP4	4.49934e-88	0.575186	0.813	0.697	1.20002e-83
BTG3	1.32704e-134	0.574689	0.642	0.408	3.53935e-130
MIF	2.61618e-82	0.573311	0.944	0.882	6.97762e-78
NECTIN3	2.09636e-256	0.570419	0.429	0.135	5.5912e-252
POLR1D	7.71035e-130	0.569459	0.707	0.5	2.05643e-125
ERICH5	0	0.566503	0.397	0.064	0
ATP6V1G1	1.0806e-101	0.565734	0.891	0.779	2.88207e-97
RPS26	9.03674e-104	0.564428	0.926	0.853	2.41019e-99
GCSH	2.68016e-174	0.563612	0.566	0.304	7.14826e-170
NOL3	6.25295e-140	0.563449	0.499	0.254	1.66772e-135
PSMB1	3.47267e-91	0.560602	0.811	0.689	9.26195e-87
STUB1	6.12667e-102	0.557132	0.75	0.597	1.63404e-97
RPL23A	8.70369e-94	0.551318	0.955	0.911	2.32136e-89
YWHAQ	9.66536e-103	0.54831	0.797	0.633	2.57785e-98
ATP2A3	1.69891e-115	0.54682	0.514	0.301	4.53116e-111
TXNL1	3.14808e-115	0.54386	0.714	0.518	8.39623e-111
PFKFB2	3.43663e-211	0.542225	0.313	0.08	9.16583e-207
PLAGL1	6.75409e-67	0.541823	0.428	0.271	1.80138e-62
MGST3	5.1551e-90	0.539976	0.782	0.638	1.37492e-85
RPL27A	6.77777e-78	0.539335	0.943	0.907	1.8077e-73
CADM1	3.12681e-108	0.538485	0.546	0.331	8.33952e-104
EEF1G	3.67838e-93	0.535386	0.916	0.831	9.81062e-89
GAPDH	1.8286e-34	0.533294	0.9	0.848	4.87706e-30
VAMP2	1.03082e-84	0.531047	0.796	0.65	2.74931e-80
RPL10A	1.11601e-73	0.529809	0.926	0.88	2.9765e-69
EEF1D	1.13655e-110	0.52919	0.675	0.455	3.0313e-106
TMBIM4	2.5341e-80	0.526324	0.747	0.606	6.75871e-76
NTPCR	2.12116e-169	0.526293	0.513	0.263	5.65735e-165
BMP5	5.26354e-258	0.525732	0.353	0.079	1.40384e-253
ELAVL4	5.57379e-132	0.525599	0.473	0.24	1.48658e-127
SAT2	8.71089e-129	0.525308	0.668	0.439	2.32328e-124
TUBB2B	0	0.524849	0.343	0.057	0
RPL38	3.05369e-64	0.524688	0.926	0.851	8.1445e-60
EEF2	1.11148e-63	0.522993	0.831	0.742	2.96444e-59
RPL18A	1.04814e-98	0.522507	0.951	0.902	2.79549e-94
IGBP1	5.96217e-152	0.52237	0.536	0.288	1.59017e-147
RRAGD	8.24397e-116	0.522067	0.589	0.381	2.19875e-111
ATP6V0E1	1.40307e-81	0.517702	0.85	0.746	3.74214e-77
MTPN	3.90979e-98	0.517426	0.679	0.494	1.04278e-93
EIF3M	8.1374e-141	0.514609	0.635	0.399	2.17033e-136
RTN4	4.24446e-78	0.511875	0.831	0.734	1.13204e-73
OSTC	2.49799e-101	0.511811	0.707	0.518	6.66239e-97
NDUFV2	8.69636e-89	0.511588	0.785	0.643	2.3194e-84
SKP1	1.91416e-80	0.511053	0.855	0.76	5.10527e-76
ARL6IP5	7.55777e-80	0.510379	0.722	0.566	2.01573e-75
VDAC2	7.91902e-97	0.510299	0.749	0.583	2.11208e-92
DAD1	6.17927e-73	0.509229	0.805	0.705	1.64807e-68
EMC2	1.58986e-143	0.506394	0.571	0.333	4.24031e-139
PGK1	4.61151e-61	0.503427	0.705	0.595	1.22994e-56
EBPL	1.18632e-167	0.503184	0.508	0.254	3.16404e-163
RSL24D1	2.9673e-107	0.502071	0.716	0.519	7.91408e-103
DSTN	1.69068e-83	0.502038	0.901	0.788	4.5092e-79
SEC11A	6.95644e-82	0.498818	0.771	0.62	1.85535e-77
GLIS3	2.77238e-189	0.498263	0.349	0.112	7.39423e-185
GABARAP	9.79677e-75	0.497976	0.919	0.83	2.6129e-70
OLA1	6.12175e-136	0.49749	0.568	0.334	1.63273e-131
ANP32B	7.52701e-84	0.496995	0.752	0.596	2.00753e-79
PTGES3	2.80866e-80	0.496552	0.817	0.701	7.49097e-76
OCIAD1	4.36805e-73	0.496419	0.763	0.649	1.165e-68
ZFAS1	1.64569e-85	0.49538	0.768	0.63	4.38922e-81
C15orf61	1.48221e-109	0.493282	0.63	0.403	3.9532e-105
STX1A	1.60861e-137	0.493276	0.477	0.251	4.29031e-133
PRMT2	2.2983e-86	0.493149	0.688	0.521	6.1298e-82
NME2	2.98746e-61	0.491817	0.863	0.786	7.96785e-57
MCUB	4.66408e-206	0.490475	0.441	0.172	1.24396e-201
COX4I1	1.85265e-77	0.489667	0.924	0.846	4.9412e-73
PRDX2	7.73662e-59	0.486987	0.85	0.746	2.06343e-54
EIF4B	2.06589e-66	0.484206	0.763	0.62	5.50993e-62
PEPD	6.40624e-114	0.482572	0.55	0.334	1.70861e-109
RNF7	1.72946e-87	0.480601	0.76	0.6	4.61265e-83
SLC6A6	9.63935e-213	0.477685	0.347	0.099	2.57091e-208
CCT8	5.72947e-97	0.476987	0.698	0.514	1.52811e-92
RPSA	1.29646e-75	0.47639	0.94	0.875	3.4578e-71
CAMLG	5.6913e-97	0.475286	0.632	0.429	1.51793e-92
GPSM1	1.03371e-271	0.474104	0.288	0.047	2.75701e-267
COX7C	7.09511e-75	0.473602	0.925	0.834	1.89234e-70
MXRA7	6.40649e-43	0.471298	0.698	0.595	1.70867e-38
HSP90AA1	7.41423e-41	0.471265	0.923	0.882	1.97745e-36
HAX1	7.78511e-88	0.467606	0.714	0.541	2.07637e-83
RPS2	3.23895e-67	0.465294	0.977	0.938	8.63861e-63
TKT	3.96399e-68	0.463871	0.69	0.536	1.05724e-63
BEX4	2.36824e-77	0.463038	0.764	0.599	6.31633e-73
SELENOH	1.92459e-72	0.460852	0.789	0.673	5.13308e-68
PRUNE2	3.45334e-90	0.460563	0.347	0.18	9.21041e-86
CEBPD	6.44057e-10	0.45997	0.231	0.186	1.71776e-05
ZCRB1	6.92659e-77	0.459641	0.69	0.524	1.84739e-72
HCFC1R1	7.95537e-102	0.459271	0.608	0.405	2.12178e-97
PRDX5	1.10807e-67	0.458358	0.898	0.789	2.95533e-63
ANAPC16	5.72525e-67	0.456995	0.768	0.637	1.52698e-62
SEC61B	4.91118e-67	0.455746	0.875	0.779	1.30986e-62
IMP3	3.52687e-118	0.453954	0.555	0.338	9.40652e-114
C11orf1	1.0743e-144	0.453905	0.504	0.268	2.86527e-140
SRD5A1	4.43355e-193	0.450618	0.349	0.114	1.18247e-188
ATP6V1D	5.06529e-72	0.449994	0.751	0.605	1.35096e-67
RHEB	4.8226e-104	0.44939	0.716	0.528	1.28623e-99
AKR7A2	1.42389e-74	0.447763	0.679	0.505	3.79765e-70
BX664615.2	2.11047e-182	0.447486	0.373	0.129	5.62883e-178
EIF1	3.02963e-57	0.446647	0.972	0.919	8.08031e-53
MRPL34	8.76843e-95	0.445542	0.677	0.485	2.33863e-90
ISCU	2.33475e-75	0.444508	0.693	0.523	6.22702e-71
CISD2	3.37825e-86	0.443927	0.645	0.456	9.01013e-82
METTL5	1.97736e-76	0.443211	0.706	0.532	5.27382e-72
CMTM8	1.22523e-85	0.442497	0.657	0.463	3.26782e-81
HSPB11	4.55638e-100	0.442253	0.602	0.399	1.21523e-95
C18orf32	4.96355e-74	0.441306	0.814	0.665	1.32383e-69
C1orf127	1.15244e-285	0.440745	0.295	0.046	3.07366e-281
CUTA	1.3998e-56	0.439001	0.832	0.732	3.73341e-52
MRPL40	2.50442e-75	0.437323	0.675	0.504	6.67953e-71
PSMC5	1.7013e-82	0.436456	0.691	0.519	4.53753e-78
ASAP1	1.20064e-102	0.434972	0.441	0.248	3.20223e-98
SLC25A4	4.17072e-72	0.433625	0.725	0.553	1.11237e-67
TGFBR3	1.8413e-294	0.433059	0.269	0.033	4.91093e-290
RPS19BP1	1.57247e-64	0.432615	0.738	0.595	4.19394e-60
EDF1	5.35088e-66	0.432435	0.854	0.746	1.42713e-61
NMRK1	8.2024e-132	0.431765	0.469	0.242	2.18766e-127
SYT7	3.74579e-70	0.431414	0.568	0.397	9.99039e-66
DBP	6.93633e-126	0.431151	0.315	0.125	1.84999e-121
SUMO1	2.70305e-71	0.430168	0.71	0.557	7.2093e-67
CHURC1	5.704e-71	0.429744	0.74	0.589	1.52131e-66
LYSMD2	1.17915e-89	0.429216	0.555	0.36	3.14491e-85
KDELR1	7.64701e-54	0.428342	0.802	0.698	2.03953e-49
WLS	1.59167e-187	0.426987	0.371	0.124	4.24513e-183
SQSTM1	8.0947e-37	0.426947	0.785	0.672	2.15894e-32
PABPC1	1.3321e-43	0.426831	0.712	0.61	3.55285e-39
RPS29	1.4937e-47	0.425507	0.936	0.881	3.98385e-43
ARL2	8.05466e-56	0.42522	0.769	0.645	2.14826e-51
CCDC85B	1.60171e-115	0.425108	0.551	0.326	4.27191e-111
MRPS33	5.92607e-74	0.424651	0.707	0.54	1.58054e-69
DANCR	2.69637e-113	0.424347	0.509	0.293	7.1915e-109
BHLHE41	1.09902e-155	0.423126	0.324	0.1	2.93118e-151
ATP6V0E2	1.08628e-102	0.422331	0.55	0.342	2.89722e-98
PRDX3	4.84568e-64	0.421554	0.691	0.534	1.29239e-59
ETFRF1	1.35992e-100	0.420105	0.521	0.314	3.62704e-96
ZNF385D	0	0.419729	0.257	0.022	0
COX5A	5.24457e-70	0.419085	0.757	0.614	1.39878e-65
SRPRB	2.31475e-100	0.419077	0.447	0.254	6.17366e-96
STRAP	7.55004e-78	0.417869	0.641	0.463	2.01367e-73
TAF9	6.25297e-126	0.417668	0.539	0.308	1.66773e-121
CLINT1	8.79001e-85	0.417382	0.56	0.369	2.34438e-80
PLCB4	2.63456e-116	0.416701	0.401	0.194	7.02662e-112
RASGRF1	2.15459e-154	0.416635	0.359	0.136	5.74651e-150
TFF3	3.96709e-39	0.416591	0.325	0.217	1.05806e-34
OLFM2	9.35958e-147	0.416485	0.355	0.134	2.49629e-142
MRPL51	9.59616e-65	0.415532	0.763	0.639	2.55939e-60
DNAJC3	3.22368e-49	0.413073	0.609	0.469	8.59788e-45
SH3YL1	6.16633e-61	0.411928	0.699	0.535	1.64462e-56
FFAR1	8.79269e-121	0.411786	0.406	0.194	2.3451e-116
ADH5	1.7209e-92	0.411071	0.544	0.344	4.58981e-88
PSMB7	8.38297e-80	0.410344	0.645	0.468	2.23582e-75
HSP90B1	7.13668e-07	0.410076	0.759	0.745	0.0190343
CHM	1.45603e-90	0.410016	0.516	0.316	3.88338e-86
COMTD1	4.201e-60	0.409977	0.633	0.471	1.12045e-55
DCXR	2.46143e-56	0.409714	0.671	0.528	6.56489e-52
NDUFB8	6.27212e-57	0.408819	0.855	0.75	1.67284e-52
COPS2	2.70835e-100	0.408487	0.527	0.329	7.22345e-96
RPL41	2.63567e-66	0.407844	0.98	0.942	7.02961e-62
QTRT1	1.8263e-155	0.407603	0.364	0.146	4.87093e-151
SCOC	3.38847e-62	0.406734	0.686	0.535	9.0374e-58
NDFIP1	1.69185e-57	0.406683	0.729	0.604	4.51232e-53
RGS16	7.92063e-192	0.404396	0.22	0.037	2.11251e-187
EIF3G	5.10142e-82	0.404153	0.675	0.495	1.3606e-77
PCMT1	3.26097e-66	0.403999	0.668	0.504	8.69732e-62
RPL39	5.17615e-57	0.401836	0.915	0.857	1.38053e-52
C1D	7.75687e-70	0.401635	0.638	0.464	2.06883e-65
PSMA1	8.21959e-70	0.401186	0.685	0.52	2.19225e-65
SUMO2	3.88071e-53	0.400761	0.862	0.771	1.03502e-48
SIX3	4.56042e-248	0.400643	0.196	0.016	1.21631e-243
NDUFAB1	5.12614e-59	0.399105	0.792	0.678	1.36719e-54
RRAGA	6.62092e-93	0.397454	0.569	0.37	1.76587e-88
SURF4	1.22622e-44	0.397213	0.657	0.527	3.27044e-40
EIF1B	3.00654e-55	0.395442	0.784	0.65	8.01873e-51
PDCD5	9.54699e-69	0.395391	0.703	0.542	2.54628e-64
ESD	2.07008e-64	0.394643	0.662	0.498	5.52111e-60
LAPTM4A	9.74767e-49	0.394629	0.742	0.656	2.5998e-44
NDUFB10	2.36443e-52	0.394095	0.762	0.656	6.30617e-48
RPL37A	5.12579e-46	0.393083	0.967	0.932	1.3671e-41
DNAJC12	5.37699e-77	0.392529	0.769	0.559	1.4341e-72
TMEM126A	2.91454e-94	0.392514	0.524	0.325	7.77337e-90
ALKBH7	4.2827e-60	0.392429	0.704	0.567	1.14224e-55
CHL1	4.32551e-279	0.391098	0.225	0.02	1.15366e-274
NDUFB9	6.04739e-58	0.389559	0.766	0.637	1.6129e-53
ZNF32	1.03907e-96	0.388421	0.472	0.274	2.7713e-92
MIS18BP1	7.51788e-140	0.387899	0.33	0.123	2.0051e-135
EIF3F	4.19835e-62	0.387775	0.726	0.584	1.11974e-57
PYURF	1.8782e-68	0.386942	0.672	0.498	5.00934e-64
TBCB	4.18116e-66	0.386459	0.66	0.497	1.11516e-61
TTC3	1.23685e-28	0.384168	0.783	0.711	3.2988e-24
SCN1B	2.31555e-110	0.383231	0.305	0.124	6.17579e-106
CYP2U1	3.8941e-218	0.382958	0.28	0.059	1.0386e-213
PSMC1	2.54347e-85	0.38268	0.596	0.407	6.78369e-81
OSBPL8	1.88739e-67	0.382089	0.526	0.35	5.03386e-63
DARS	2.93984e-64	0.381945	0.557	0.386	7.84085e-60
GNPDA1	1.83462e-72	0.381796	0.502	0.327	4.89312e-68
REEP5	8.35827e-45	0.381504	0.737	0.641	2.22924e-40
PPP1R1A	8.08815e-60	0.381424	0.803	0.595	2.15719e-55
SVIP	3.26907e-75	0.380775	0.667	0.477	8.71894e-71
MIR210HG	7.25969e-153	0.380739	0.359	0.132	1.93623e-148
ZC3H3	3.58021e-205	0.37979	0.235	0.043	9.54879e-201
SMDT1	1.24823e-53	0.379394	0.803	0.684	3.32914e-49
RPL35	2.29124e-55	0.379053	0.926	0.86	6.11096e-51
EIF3K	1.19138e-47	0.378662	0.83	0.74	3.17753e-43
HSPE1	2.02488e-54	0.378633	0.832	0.713	5.40055e-50
LAMTOR1	3.03875e-59	0.377913	0.742	0.593	8.10465e-55
MEAF6	5.18448e-54	0.377451	0.662	0.512	1.38275e-49
TERF2IP	8.74071e-47	0.377355	0.785	0.668	2.33124e-42
C1orf43	1.91267e-67	0.377261	0.643	0.476	5.10127e-63
PSMA2	1.21589e-62	0.376401	0.723	0.57	3.24291e-58
DCTN3	2.2047e-66	0.374349	0.769	0.61	5.88016e-62
TMEM208	3.1348e-49	0.374161	0.753	0.635	8.36082e-45
BMI1	1.12963e-78	0.373914	0.473	0.291	3.01284e-74
SNX3	3.95177e-63	0.373434	0.73	0.578	1.05398e-58
EIF2A	5.7045e-84	0.372738	0.497	0.307	1.52145e-79
SNHG5	9.29442e-94	0.372417	0.533	0.331	2.47891e-89
FXR1	1.38792e-68	0.372026	0.638	0.46	3.70171e-64
PFN2	3.69313e-45	0.372015	0.629	0.475	9.84995e-41
SARS	9.77571e-42	0.371838	0.656	0.533	2.60728e-37
SERP1	9.30692e-49	0.37174	0.787	0.674	2.48225e-44
ATP5MC2	2.41847e-54	0.370844	0.9	0.806	6.45029e-50
BEX1	2.58311e-58	0.370243	0.903	0.734	6.88942e-54
TRAPPC2L	1.40283e-60	0.369862	0.652	0.496	3.74149e-56
EIF3D	1.54027e-78	0.368766	0.551	0.369	4.10806e-74
AC132217.2	5.26261e-303	0.367893	0.202	0.01	1.40359e-298
OLMALINC	8.58774e-122	0.367442	0.356	0.16	2.29044e-117
NDUFA12	2.20673e-53	0.367415	0.719	0.586	5.88557e-49
DHPS	2.25615e-80	0.367312	0.564	0.381	6.01737e-76
CYYR1	1.15837e-306	0.366938	0.251	0.024	3.08949e-302
MNX1	4.64498e-96	0.366573	0.356	0.175	1.23886e-91
BNIP3L	2.26472e-48	0.366504	0.693	0.556	6.04023e-44
ERGIC2	8.7682e-80	0.366395	0.501	0.322	2.33857e-75
MTDH	2.98836e-36	0.366035	0.686	0.589	7.97026e-32
RPS11	1.54739e-42	0.3645	0.956	0.916	4.12705e-38
UBXN4	8.15436e-33	0.36431	0.778	0.704	2.17485e-28
PITHD1	2.51355e-94	0.363282	0.5	0.304	6.70388e-90
KTN1	2.07087e-28	0.362191	0.723	0.657	5.52321e-24
MRPL20	3.53625e-55	0.3616	0.752	0.611	9.43152e-51
VDAC3	1.26417e-57	0.361472	0.61	0.45	3.37168e-53
NDUFA5	1.75522e-49	0.360878	0.728	0.592	4.68134e-45
MPC1	2.74517e-66	0.360267	0.528	0.355	7.32163e-62
C14orf132	1.84065e-86	0.36002	0.445	0.259	4.90921e-82
DDT	1.13946e-47	0.359861	0.737	0.623	3.03906e-43
ZNF667-AS1	2.49202e-107	0.359754	0.427	0.224	6.64647e-103
BTF3L4	2.08644e-66	0.359488	0.614	0.447	5.56474e-62
TBCC	3.62932e-88	0.359306	0.464	0.278	9.67976e-84
NDUFC2	6.63636e-44	0.359143	0.833	0.748	1.76998e-39
C4orf3	1.11594e-50	0.358096	0.728	0.594	2.97633e-46
TMEM126B	1.46291e-75	0.35788	0.506	0.324	3.90172e-71
FAM229B	1.02142e-123	0.357609	0.439	0.217	2.72423e-119
VAPA	2.8611e-44	0.356924	0.751	0.64	7.63085e-40
POP5	2.63654e-81	0.355238	0.446	0.27	7.03191e-77
CXXC5	2.32832e-57	0.355092	0.545	0.378	6.20986e-53
TXN	6.89141e-48	0.354851	0.805	0.702	1.83801e-43
KIF5C	6.9508e-48	0.352986	0.513	0.367	1.85385e-43
ASB9	2.18125e-280	0.352428	0.222	0.019	5.81762e-276
MDH1	8.51356e-53	0.351605	0.682	0.538	2.27065e-48
EID1	4.84792e-42	0.351377	0.868	0.759	1.29299e-37
STMP1	1.43229e-55	0.351215	0.632	0.48	3.82007e-51
ATP6V0B	4.9321e-42	0.350868	0.836	0.753	1.31544e-37
TSC22D1	2.81991e-25	0.350747	0.641	0.544	7.52099e-21
OAZ1	2.12049e-53	0.350347	0.924	0.833	5.65557e-49
SBDS	6.33457e-50	0.350247	0.707	0.569	1.68949e-45
DNAJC7	3.37311e-58	0.34986	0.584	0.428	8.99641e-54
PPL	8.06901e-48	0.349735	0.458	0.314	2.15209e-43
PMVK	5.97238e-60	0.349115	0.642	0.481	1.59289e-55
ORMDL1	1.68179e-49	0.349048	0.616	0.473	4.48549e-45
IGFBP5	3.28234e-28	0.348478	0.174	0.093	8.75432e-24
RTRAF	6.48976e-51	0.348371	0.732	0.603	1.73088e-46
ING2	4.33845e-88	0.347506	0.416	0.238	1.15711e-83
COX14	1.37502e-53	0.347012	0.747	0.601	3.66731e-49
VTI1B	2.00301e-64	0.346944	0.577	0.408	5.34222e-60
INSM1	3.45529e-79	0.346695	0.524	0.322	9.21561e-75
FBXO17	2.17602e-84	0.346206	0.383	0.204	5.80367e-80
NGRN	4.06405e-59	0.345505	0.68	0.513	1.08392e-54
MRPL33	7.6368e-55	0.344944	0.709	0.562	2.03681e-50
CSDE1	1.00133e-33	0.344899	0.747	0.65	2.67066e-29
COMMD3	1.70399e-63	0.344838	0.553	0.387	4.54472e-59
ARMCX3	5.4954e-46	0.344837	0.621	0.475	1.46568e-41
TXNRD1	7.70907e-51	0.34473	0.418	0.284	2.05609e-46
TBCA	1.2574e-46	0.344315	0.829	0.723	3.35362e-42
HSPA8	5.55498e-31	0.343484	0.749	0.676	1.48157e-26
DNAJC19	3.11519e-70	0.342484	0.568	0.392	8.30853e-66
MRFAP1	6.2868e-49	0.341012	0.794	0.657	1.67675e-44
VEGFB	1.03591e-48	0.340207	0.611	0.464	2.76288e-44
ACAT1	1.69388e-65	0.339448	0.556	0.385	4.51775e-61
COX20	1.58383e-70	0.339374	0.56	0.384	4.22424e-66
LINC01099	6.7432e-192	0.339023	0.143	0.01	1.79848e-187
TLE5	1.10916e-37	0.338826	0.756	0.643	2.95825e-33
CBR1	1.769e-102	0.338726	0.441	0.238	4.71809e-98
PGRMC2	8.6132e-43	0.33792	0.667	0.527	2.29723e-38
SLC25A3	2.55444e-45	0.337702	0.783	0.673	6.81294e-41
SMIM26	1.62434e-48	0.337684	0.689	0.557	4.33228e-44
CD81	2.91261e-06	0.337259	0.703	0.743	0.0776823
HINT2	1.96233e-55	0.337224	0.602	0.444	5.23374e-51
PTS	2.03772e-52	0.336903	0.659	0.502	5.43481e-48
SSBP1	5.73799e-47	0.336836	0.738	0.618	1.53038e-42
NANS	1.90702e-88	0.336409	0.46	0.269	5.0862e-84
HOOK2	1.60198e-34	0.336364	0.516	0.403	4.27264e-30
GHITM	6.80443e-47	0.336156	0.713	0.58	1.81481e-42
RPS15	6.93778e-49	0.335878	0.969	0.922	1.85038e-44
EDARADD	1.07146e-111	0.334079	0.306	0.129	2.85769e-107
ATP6V0C	4.95069e-40	0.333707	0.835	0.737	1.3204e-35
RAB12	3.97234e-94	0.333213	0.377	0.19	1.05946e-89
NUDC	2.88732e-36	0.33228	0.732	0.624	7.70076e-32
GOLGB1	3.19722e-22	0.331924	0.558	0.469	8.5273e-18
AIG1	5.19726e-50	0.331119	0.632	0.474	1.38616e-45
SIVA1	1.03697e-53	0.330038	0.677	0.524	2.76571e-49
NDUFAF2	8.77489e-69	0.329961	0.519	0.347	2.34035e-64
PARK7	3.44926e-42	0.329871	0.856	0.766	9.19952e-38
RNF187	9.04614e-49	0.329822	0.437	0.298	2.41269e-44
ARL16	6.7189e-75	0.329712	0.454	0.286	1.792e-70
HMGN1	3.44112e-40	0.328237	0.793	0.693	9.17781e-36
GEM	1.73487e-70	0.327748	0.246	0.109	4.62707e-66
VPS35	1.4335e-45	0.327742	0.584	0.459	3.82329e-41
TRIR	6.92757e-49	0.325334	0.758	0.642	1.84765e-44
NR3C1	2.07999e-50	0.324587	0.472	0.329	5.54754e-46
PCDH7	1.76269e-242	0.324444	0.19	0.016	4.70127e-238
RDH14	5.5032e-91	0.324161	0.416	0.228	1.46776e-86
MLXIPL	7.24074e-49	0.324089	0.422	0.288	1.93118e-44
PPP1R2	1.86116e-42	0.323981	0.594	0.451	4.9639e-38
PIPOX	4.37434e-183	0.323466	0.245	0.05	1.16668e-178
UBE2B	1.39507e-47	0.323274	0.723	0.588	3.7208e-43
CLCN3	3.38586e-44	0.323247	0.485	0.344	9.03042e-40
NDUFB4	2.91313e-44	0.323134	0.839	0.72	7.76962e-40
ISOC1	2.74678e-128	0.322722	0.319	0.13	7.32593e-124
GADD45GIP1	7.12369e-33	0.32263	0.748	0.662	1.89996e-28
PGRMC1	3.70451e-42	0.322543	0.556	0.433	9.8803e-38
KIF21A	3.37946e-40	0.322458	0.586	0.444	9.01337e-36
MPP1	1.06559e-176	0.322297	0.29	0.079	2.84203e-172
NOL7	8.62771e-42	0.321929	0.726	0.602	2.3011e-37
UBA52	5.96085e-46	0.321317	0.946	0.887	1.58982e-41
HNRNPA1	1.97074e-32	0.321251	0.714	0.633	5.25617e-28
MTRNR2L12	1.12343e-06	0.321237	0.461	0.545	0.0299631
OTUD6B-AS1	3.36078e-40	0.321155	0.623	0.482	8.96352e-36
NDUFS5	1.65367e-37	0.320934	0.868	0.78	4.41051e-33
DUT	8.46777e-40	0.320889	0.623	0.501	2.25844e-35
ZNF428	4.63651e-51	0.318906	0.617	0.474	1.2366e-46
SLIRP	1.21804e-41	0.317986	0.693	0.569	3.24863e-37
ARL4D	3.2173e-88	0.317741	0.24	0.094	8.58085e-84
CCT3	4.98654e-41	0.317609	0.703	0.578	1.32996e-36
FTL	4.44029e-37	0.317475	0.944	0.865	1.18427e-32
RABGGTB	7.79474e-72	0.317448	0.455	0.292	2.07894e-67
TMEM167A	5.90935e-41	0.316384	0.634	0.49	1.57608e-36
SCAND1	1.17349e-37	0.316212	0.762	0.657	3.12982e-33
RNF6	3.81956e-67	0.316161	0.374	0.216	1.01871e-62
HAGH	6.86726e-44	0.31585	0.623	0.479	1.83157e-39
TMEM14A	1.27448e-45	0.315199	0.494	0.347	3.39917e-41
PSMD12	4.19089e-51	0.314176	0.567	0.41	1.11775e-46
GTF2A2	1.41955e-47	0.313863	0.706	0.564	3.78607e-43
SURF1	4.68772e-49	0.313494	0.599	0.447	1.25026e-44
ATP5MG	2.65263e-46	0.313492	0.895	0.793	7.07484e-42
PIN1	7.74872e-44	0.313421	0.683	0.552	2.06666e-39
NCL	1.81114e-21	0.312853	0.679	0.618	4.83048e-17
NDUFB7	2.86594e-37	0.312081	0.797	0.698	7.64374e-33
DNAJC1	6.97067e-48	0.311441	0.561	0.414	1.85915e-43
SAYSD1	5.23339e-122	0.310099	0.347	0.149	1.3958e-117
GLP1R	1.00591e-245	0.309988	0.225	0.027	2.68287e-241
PER3	1.06276e-58	0.309771	0.342	0.199	2.83448e-54
RNF130	1.09414e-79	0.309725	0.466	0.289	2.91818e-75
ELMO1	2.49284e-179	0.309713	0.25	0.055	6.64865e-175
TCEAL4	1.28145e-35	0.309695	0.747	0.629	3.41777e-31
WASHC3	1.77423e-56	0.309661	0.543	0.383	4.73206e-52
SYF2	4.48247e-51	0.309603	0.597	0.443	1.19552e-46
SARAF	2.27996e-31	0.309599	0.784	0.712	6.08088e-27
SLC25A36	1.76269e-66	0.308857	0.463	0.297	4.70127e-62
TCEAL8	3.7023e-49	0.308104	0.635	0.488	9.87441e-45
LETMD1	6.40714e-99	0.307347	0.369	0.183	1.70885e-94
GUK1	2.31351e-39	0.307095	0.887	0.792	6.17036e-35
TIMM8B	9.65677e-58	0.306891	0.594	0.441	2.57556e-53
MTUS2	5.87611e-101	0.306725	0.237	0.087	1.56722e-96
AOPEP	2.67675e-67	0.306174	0.437	0.273	7.13917e-63
TMEM14C	3.46172e-44	0.306083	0.699	0.558	9.23276e-40
CWC15	4.05924e-59	0.305633	0.582	0.422	1.08264e-54
NAA38	1.28589e-32	0.305195	0.715	0.6	3.42958e-28
RSL1D1	2.06396e-54	0.304891	0.55	0.39	5.50479e-50
SOGA3	3.69163e-118	0.304454	0.294	0.114	9.84594e-114
RPLP0	2.34645e-41	0.304411	0.952	0.902	6.25821e-37
C11orf58	6.40281e-36	0.303639	0.784	0.671	1.70769e-31
AACS	3.21032e-57	0.30348	0.325	0.188	8.56225e-53
SHTN1	7.52578e-40	0.302119	0.484	0.352	2.0072e-35
EEF1E1	3.07129e-73	0.30199	0.481	0.302	8.19145e-69
RTCB	2.74291e-60	0.300738	0.476	0.316	7.31561e-56
LAGE3	2.06368e-40	0.300687	0.607	0.47	5.50404e-36
ALG5	4.99918e-61	0.300382	0.461	0.294	1.33333e-56
RAB2A	1.07586e-34	0.300341	0.808	0.713	2.86944e-30
CCS	1.68116e-58	0.30009	0.468	0.319	4.48382e-54
NAPA	4.10697e-41	0.300042	0.54	0.416	1.09537e-36
FAM174A	4.05301e-58	0.299889	0.497	0.322	1.08098e-53
VPS29	4.03526e-50	0.299793	0.657	0.508	1.07624e-45
TRAPPC4	1.5229e-50	0.299325	0.65	0.48	4.06173e-46
ARF5	9.17776e-30	0.29886	0.62	0.495	2.4478e-25
G3BP1	1.65374e-37	0.298281	0.487	0.361	4.4107e-33
PALM2-AKAP2	5.43219e-82	0.297775	0.31	0.151	1.44882e-77
CHMP5	1.82685e-38	0.297647	0.664	0.529	4.87239e-34
GNG7	5.6401e-107	0.297283	0.316	0.136	1.50427e-102
NR0B1	3.8966e-55	0.297102	0.355	0.21	1.03926e-50
ZC3H15	2.62434e-44	0.296927	0.704	0.558	6.99937e-40
RPP21	8.59592e-48	0.296825	0.621	0.48	2.29262e-43
MED27	2.30488e-79	0.296637	0.344	0.184	6.14736e-75
EBAG9	1.2243e-67	0.296232	0.447	0.279	3.26533e-63
DLEU1	7.95275e-103	0.296082	0.328	0.149	2.12108e-98
ARL1	7.15187e-36	0.295946	0.663	0.532	1.90747e-31
C12orf10	2.24413e-63	0.295593	0.491	0.323	5.98532e-59
MRPL57	4.89943e-40	0.295414	0.758	0.637	1.30673e-35
COA3	4.01762e-38	0.294787	0.727	0.606	1.07154e-33
SOCS2	1.49606e-161	0.294302	0.244	0.06	3.99015e-157
ABHD14A	1.36181e-40	0.294208	0.517	0.373	3.63208e-36
ENTPD3	4.34113e-253	0.294085	0.213	0.021	1.15782e-248
PCLO	4.56295e-20	0.293234	0.507	0.412	1.21699e-15
POMP	9.2036e-41	0.293077	0.764	0.661	2.45469e-36
PCMTD1	2.41099e-45	0.292991	0.533	0.382	6.43034e-41
STBD1	8.06217e-77	0.292862	0.397	0.222	2.15026e-72
NHP2	4.16211e-38	0.292825	0.655	0.534	1.11008e-33
COPS6	4.91852e-44	0.2926	0.582	0.445	1.31182e-39
UCN3	2.51141e-42	0.292583	0.432	0.291	6.69819e-38
TOMM5	1.92791e-39	0.292057	0.71	0.58	5.14192e-35
CLNS1A	1.08534e-71	0.291915	0.461	0.29	2.89472e-67
NEXMIF	2.1573e-127	0.29138	0.235	0.069	5.75373e-123
DDX24	9.96877e-24	0.290726	0.784	0.706	2.65877e-19
CDC37L1	1.90165e-72	0.290529	0.401	0.234	5.0719e-68
SNRPN	1.65188e-40	0.290046	0.827	0.7	4.40572e-36
GPX2	8.88103e-86	0.289901	0.26	0.103	2.36866e-81
MAPT	1.38673e-163	0.289897	0.212	0.044	3.69856e-159
CRBN	7.36567e-74	0.289589	0.414	0.236	1.9645e-69
NRDC	1.66703e-35	0.28804	0.541	0.41	4.44615e-31
SNX2	2.3679e-52	0.287875	0.534	0.381	6.31542e-48
SOD3	2.84871e-129	0.287669	0.156	0.027	7.59779e-125
LRRC42	1.40783e-85	0.287175	0.371	0.195	3.75482e-81
PTGR1	7.2096e-78	0.286491	0.453	0.263	1.92287e-73
MRLN	2.18033e-53	0.286106	0.352	0.204	5.81517e-49
GTF3A	3.5618e-42	0.285794	0.614	0.469	9.49969e-38
MPLKIP	8.81647e-52	0.285343	0.553	0.39	2.35144e-47
HPRT1	9.24825e-64	0.285158	0.465	0.299	2.4666e-59
GPX4	1.44148e-37	0.284605	0.9	0.814	3.84458e-33
COPS4	3.37474e-72	0.284181	0.425	0.256	9.00076e-68
SEC61G	6.61748e-32	0.284083	0.759	0.654	1.76495e-27
LMO1	1.1186e-75	0.283863	0.364	0.193	2.98343e-71
TSSC4	3.58485e-65	0.283756	0.427	0.269	9.56116e-61
PITPNA-AS1	9.58721e-77	0.28335	0.383	0.218	2.55701e-72
RWDD1	2.7508e-32	0.282968	0.7	0.578	7.33666e-28
TLE1	1.73132e-110	0.282906	0.315	0.129	4.61761e-106
TMEM132A	2.87681e-177	0.282872	0.224	0.043	7.67273e-173
LYRM2	1.46393e-38	0.282561	0.564	0.423	3.90444e-34
CCT4	4.69395e-37	0.282478	0.644	0.51	1.25192e-32
MEG8	2.88744e-138	0.282424	0.203	0.046	7.7011e-134
DUSP26	1.82324e-53	0.282376	0.443	0.284	4.86276e-49
SSR4	3.36712e-14	0.282312	0.92	0.886	8.98044e-10
HPF1	1.69476e-65	0.282304	0.4	0.242	4.52009e-61
AGPAT2	6.42027e-24	0.282239	0.446	0.343	1.71235e-19
TTC39C	1.57537e-198	0.281954	0.232	0.041	4.20168e-194
ERP29	8.07831e-25	0.281846	0.862	0.788	2.15457e-20
MAGEF1	5.50053e-57	0.281725	0.503	0.338	1.46705e-52
SLC3A2	1.89312e-16	0.281034	0.697	0.627	5.04914e-12
SNHG6	1.26308e-31	0.280568	0.792	0.683	3.36876e-27
PSMC6	2.45183e-50	0.280391	0.53	0.373	6.53928e-46
PSMB6	3.97378e-31	0.280294	0.76	0.668	1.05985e-26
LSM5	9.87854e-59	0.279643	0.586	0.424	2.63471e-54
TSTD1	2.24801e-35	0.279559	0.769	0.639	5.99567e-31
FUNDC2	2.77284e-35	0.2795	0.66	0.528	7.39544e-31
PHB2	2.846e-49	0.279083	0.519	0.378	7.59057e-45
C1QBP	1.87466e-44	0.27889	0.653	0.508	4.99992e-40
CSTB	1.50283e-42	0.278864	0.865	0.762	4.00819e-38
CCT6A	3.48897e-35	0.278605	0.635	0.5	9.30543e-31
MICOS13	1.43449e-35	0.27808	0.75	0.646	3.82593e-31
CTSV	2.94816e-204	0.278057	0.174	0.017	7.86304e-200
PPCS	3.7106e-49	0.277695	0.533	0.368	9.89654e-45
PPID	5.58179e-62	0.276189	0.432	0.271	1.48872e-57
AIP	7.65369e-47	0.275591	0.498	0.353	2.04132e-42
DNAJA2	2.12045e-50	0.2747	0.523	0.37	5.65547e-46
SUB1	2.66831e-31	0.274689	0.823	0.738	7.11664e-27
MRPS24	9.02581e-43	0.274593	0.698	0.552	2.40727e-38
NDUFA11	2.12305e-32	0.274533	0.82	0.724	5.66238e-28
NDUFB5	6.97009e-36	0.274071	0.665	0.53	1.85899e-31
SOBP	1.30776e-62	0.273571	0.273	0.141	3.48792e-58
PIM3	4.67331e-53	0.273566	0.38	0.241	1.24642e-48
CFL2	3.99442e-89	0.272184	0.359	0.183	1.06535e-84
NEDD8	3.64946e-27	0.27187	0.78	0.704	9.73349e-23
MRPL43	2.19112e-43	0.271757	0.581	0.436	5.84394e-39
RBIS	3.0433e-41	0.271537	0.619	0.483	8.11679e-37
TIMM13	1.20968e-38	0.271288	0.651	0.529	3.22633e-34
FIS1	8.63467e-30	0.271276	0.788	0.696	2.30295e-25
PTPRN	2.291e-20	0.271193	0.825	0.711	6.11033e-16
ATP5PO	1.54661e-35	0.270924	0.771	0.656	4.12496e-31
NDUFA10	5.32403e-35	0.270683	0.551	0.427	1.41997e-30
ALG2	2.7821e-68	0.270632	0.376	0.219	7.42014e-64
FAM222A	6.08105e-85	0.270418	0.278	0.126	1.62188e-80
SIPA1L2	6.60807e-112	0.268552	0.237	0.078	1.76244e-107
RNF13	3.97177e-51	0.268549	0.435	0.286	1.05931e-46
NUDT14	1.70641e-36	0.26782	0.552	0.428	4.55117e-32
SEPTIN7	7.09814e-23	0.267662	0.752	0.686	1.89314e-18
CAPN13	1.34067e-253	0.267609	0.18	0.011	3.57571e-249
TCEAL3	4.52903e-30	0.267543	0.687	0.556	1.20794e-25
UBL3	1.60419e-30	0.267351	0.571	0.441	4.27853e-26
EIF3L	4.99688e-42	0.267068	0.584	0.435	1.33272e-37
RAB4A	2.17901e-41	0.267004	0.539	0.391	5.81163e-37
SUCLG1	3.0755e-32	0.26693	0.601	0.474	8.20265e-28
PSIP1	9.52579e-65	0.266732	0.445	0.271	2.54062e-60
C8orf82	3.16982e-50	0.266501	0.436	0.29	8.45422e-46
ANXA5	3.46889e-38	0.266405	0.749	0.643	9.25187e-34
EIF2S2	1.68292e-30	0.266297	0.721	0.617	4.48853e-26
TOMM22	2.6494e-51	0.2662	0.473	0.327	7.06622e-47
RPL28	2.66348e-31	0.26557	0.948	0.909	7.10377e-27
RPLP2	4.92799e-29	0.264814	0.947	0.911	1.31434e-24
WSCD2	4.31211e-205	0.264708	0.168	0.015	1.15008e-200
EIF1AY	5.76371e-73	0.264493	0.449	0.245	1.53724e-68
SELENOF	1.52127e-39	0.264471	0.59	0.462	4.05737e-35
EMC3	5.42727e-49	0.264219	0.503	0.357	1.44751e-44
GNAS	1.16639e-31	0.263706	0.958	0.874	3.11087e-27
RAB13	1.3463e-31	0.263577	0.644	0.521	3.59071e-27
CISD1	4.98371e-35	0.262924	0.674	0.536	1.3292e-30
ROBO2	1.07928e-65	0.262781	0.256	0.118	2.87854e-61
NT5DC1	2.43505e-55	0.26277	0.397	0.249	6.49452e-51
PLEKHM2	5.84709e-60	0.262744	0.289	0.156	1.55948e-55
CACYBP	1.30152e-39	0.262035	0.602	0.471	3.47128e-35
CELF4	4.61942e-34	0.261376	0.399	0.279	1.23205e-29
BAG1	7.52158e-32	0.261326	0.699	0.575	2.00608e-27
ITPR3	2.75977e-100	0.260514	0.262	0.099	7.36059e-96
CENPC	4.96042e-51	0.260483	0.388	0.249	1.32299e-46
BRK1	2.16338e-29	0.260203	0.786	0.676	5.76995e-25
NIPSNAP2	1.50552e-55	0.260091	0.431	0.274	4.01538e-51
LYPLAL1	1.34415e-64	0.260012	0.366	0.217	3.58498e-60
SNX9	6.95281e-37	0.259513	0.402	0.28	1.85439e-32
METTL23	3.28843e-53	0.259158	0.443	0.291	8.77056e-49
GIHCG	2.26985e-74	0.258987	0.396	0.227	6.05391e-70
FAAP20	3.63766e-35	0.258968	0.674	0.547	9.70201e-31
CNBP	9.11671e-31	0.258911	0.731	0.607	2.43152e-26
NUDT9	4.40002e-44	0.258803	0.46	0.32	1.17353e-39
MGAT4A	1.42475e-35	0.258753	0.41	0.283	3.79996e-31
MDP1	7.54388e-47	0.258583	0.486	0.339	2.01203e-42
VPS37A	2.5e-32	0.258568	0.441	0.321	6.66776e-28
PSMA6	5.22305e-32	0.25816	0.631	0.518	1.39304e-27
ROBO1	1.32204e-118	0.257655	0.21	0.059	3.52602e-114
APLP2	1.4119e-16	0.257655	0.623	0.576	3.76569e-12
RPL27	1.10479e-29	0.256828	0.889	0.819	2.94658e-25
PSMC3	1.74699e-51	0.2553	0.523	0.371	4.65939e-47
NANOS1	2.51825e-69	0.25512	0.244	0.11	6.71643e-65
DYNLL1	5.12458e-23	0.254787	0.826	0.746	1.36678e-18
MRPS35	1.02423e-42	0.254407	0.498	0.357	2.73171e-38
TUBB2A	8.8968e-122	0.254261	0.299	0.101	2.37286e-117
EHBP1L1	3.87296e-61	0.254106	0.308	0.171	1.03296e-56
OLFM1	9.63015e-104	0.253876	0.25	0.093	2.56846e-99
TGFBR3L	3.85879e-66	0.253718	0.335	0.174	1.02918e-61
EPRS	7.27231e-30	0.253455	0.627	0.503	1.9396e-25
PSMA3	2.87742e-37	0.252895	0.587	0.467	7.67436e-33
TSR2	6.3137e-51	0.252119	0.515	0.351	1.68393e-46
CEBPZOS	1.2959e-40	0.251391	0.505	0.36	3.45628e-36
METAP2	9.73277e-37	0.250912	0.55	0.419	2.59583e-32
ZMAT2	7.37226e-36	0.250838	0.535	0.397	1.96626e-31
NDUFA8	3.85742e-37	0.250817	0.604	0.463	1.02881e-32
PRELID3B	7.32056e-37	0.25048	0.506	0.371	1.95247e-32
LINC01574	2.63302e-165	0.250341	0.187	0.032	7.02252e-161
PIP4P2	9.06665e-65	0.250291	0.344	0.196	2.41817e-60
CD99	4.22439e-26	0.250107	0.864	0.764	1.12669e-21
NCOA7	8.01194e-92	-0.250067	0.03	0.208	2.13686e-87
MACC1	9.93431e-66	-0.250647	0.036	0.172	2.64958e-61
TIPARP	2.37816e-37	-0.25243	0.132	0.238	6.3428e-33
HNF1A-AS1	3.72066e-47	-0.253526	0.081	0.2	9.92337e-43
SERPINB1	9.40208e-22	-0.254681	0.419	0.491	2.50763e-17
TMEM178B	1.74526e-49	-0.25604	0.077	0.198	4.65479e-45
JPT1	4.97103e-14	-0.257587	0.183	0.249	1.32582e-09
RAB11A	6.35883e-08	-0.25768	0.633	0.621	0.00169596
HMGCS1	8.81489e-55	-0.258484	0.086	0.225	2.35102e-50
TP53I13	6.87885e-21	-0.259922	0.302	0.369	1.83466e-16
SOCS1	2.68648e-39	-0.260187	0.033	0.128	7.16511e-35
EGR3	3.98718e-27	-0.260666	0.051	0.128	1.06342e-22
RAB3C	8.19704e-24	-0.261268	0.338	0.397	2.18623e-19
PRKAG2-AS1	3.70643e-26	-0.261763	0.162	0.242	9.88542e-22
ECH1	2.61384e-10	-0.262594	0.55	0.563	6.97137e-06
CIB1	5.03554e-25	-0.262804	0.502	0.599	1.34303e-20
ATP1A1	1.56684e-31	-0.26327	0.407	0.515	4.17892e-27
ACTR3	3.28356e-23	-0.263291	0.407	0.467	8.75757e-19
SPTBN1	9.01174e-60	-0.26359	0.117	0.277	2.40352e-55
ARPC2	3.52799e-08	-0.264592	0.688	0.693	0.00094095
CCNL1	1.3638e-25	-0.264616	0.308	0.393	3.6374e-21
GTF2I	3.04271e-16	-0.264747	0.595	0.628	8.11521e-12
CAMTA1	4.8411e-20	-0.266166	0.458	0.517	1.29117e-15
AKAP13	1.59618e-85	-0.26637	0.075	0.259	4.25718e-81
PDZK1	6.6831e-68	-0.266802	0.036	0.176	1.78245e-63
TLCD4	2.86036e-83	-0.267792	0.031	0.192	7.62886e-79
CD82	1.82813e-45	-0.268275	0.16	0.284	4.8758e-41
DIRAS3	1.17344e-45	-0.26842	0.08	0.196	3.12967e-41
LIMA1	5.08678e-33	-0.26844	0.259	0.356	1.35669e-28
FAM107B	2.1067e-51	-0.271171	0.155	0.299	5.61877e-47
SEPTIN6	4.64785e-67	-0.271194	0.057	0.202	1.23963e-62
NDUFA13	1.9064e-06	-0.271873	0.856	0.828	0.0508456
CHD2	2.67121e-34	-0.272427	0.314	0.415	7.1244e-30
CACNB2	4.19036e-58	-0.272882	0.088	0.224	1.11761e-53
STC2	1.05577e-92	-0.274616	0.006	0.17	2.81585e-88
SORBS2	1.74227e-19	-0.274682	0.332	0.392	4.64681e-15
ATP2A2	4.71628e-40	-0.275665	0.267	0.377	1.25788e-35
ID4	3.67175e-15	-0.27624	0.359	0.411	9.79291e-11
CARHSP1	2.38111e-21	-0.276946	0.43	0.49	6.35065e-17
SH3BGRL3	8.29371e-18	-0.277143	0.583	0.661	2.21202e-13
ANG	2.59456e-100	-0.277204	0.015	0.197	6.91995e-96
S100A6	0.141642	-0.278283	0.41	0.395	1
PROX1	2.12418e-31	-0.278795	0.22	0.317	5.6654e-27
ACADVL	5.34343e-24	-0.279	0.441	0.509	1.42515e-19
ACTN4	6.70527e-31	-0.279191	0.308	0.407	1.78836e-26
ISG15	9.28182e-90	-0.279984	0.027	0.202	2.47556e-85
FOXP1	9.77031e-37	-0.280223	0.35	0.452	2.60584e-32
DSG2	3.07115e-66	-0.281586	0.11	0.268	8.19106e-62
FGFR1	1.82305e-33	-0.281655	0.277	0.378	4.86227e-29
MIDN	6.08568e-31	-0.282161	0.213	0.313	1.62311e-26
YIPF2	4.22608e-26	-0.282526	0.349	0.419	1.12714e-21
AC006369.1	1.78771e-37	-0.28257	0.165	0.275	4.76801e-33
TACC1	8.30447e-44	-0.282615	0.22	0.344	2.21488e-39
MIR29B2CHG	5.06037e-31	-0.282741	0.128	0.225	1.34965e-26
IFI27L2	2.4684e-32	-0.282813	0.489	0.596	6.58346e-28
BID	2.03189e-111	-0.283078	0.024	0.224	5.41926e-107
RHOA	3.97073e-09	-0.284072	0.732	0.72	0.000105903
DUSP4	4.80127e-88	-0.284125	0.014	0.175	1.28055e-83
FDFT1	4.4063e-21	-0.284415	0.307	0.375	1.1752e-16
PART1	1.19372e-67	-0.285501	0.021	0.155	3.18376e-63
SYT5	5.14383e-40	-0.286375	0.161	0.274	1.37191e-35
VWA1	2.72075e-66	-0.28668	0.152	0.322	7.2565e-62
C1orf122	4.24907e-05	-0.287208	0.652	0.631	1
PKM	6.27804e-13	-0.289917	0.647	0.686	1.67442e-08
SEC14L1	4.82595e-36	-0.290405	0.25	0.354	1.28713e-31
HMGCR	4.71705e-39	-0.291193	0.187	0.304	1.25809e-34
MYL12B	1.15992e-11	-0.291927	0.719	0.735	3.09361e-07
FUS	5.58155e-33	-0.292212	0.381	0.488	1.48865e-28
PHGDH	3.48453e-79	-0.293145	0.006	0.149	9.2936e-75
CYCS	0.0146303	-0.293296	0.637	0.618	1
AQP3	9.00777e-24	-0.294161	0.11	0.195	2.40246e-19
NUDT4	6.88145e-42	-0.294178	0.245	0.362	1.83535e-37
SERPINE2	4.70716e-35	-0.294426	0.048	0.137	1.25545e-30
H1F0	6.07144e-27	-0.294596	0.283	0.374	1.61931e-22
PLAC8	2.47178e-33	-0.295894	0.131	0.228	6.59247e-29
ZKSCAN1	1.75687e-12	-0.296052	0.596	0.61	4.68574e-08
GLRX	9.81578e-45	-0.296473	0.137	0.26	2.61797e-40
APP	4.39345e-34	-0.296673	0.516	0.652	1.17178e-29
PDLIM4	9.90957e-42	-0.297395	0.132	0.254	2.64298e-37
ARHGEF12	1.87811e-50	-0.298276	0.243	0.375	5.00911e-46
COPA	1.95985e-41	-0.298497	0.341	0.442	5.22712e-37
MYL12A	1.36939e-08	-0.298934	0.399	0.445	0.000365231
BEX3	0.00157201	-0.299168	0.786	0.725	1
HPS1	3.50242e-44	-0.29938	0.221	0.338	9.34131e-40
RBM47	5.60629e-43	-0.299383	0.232	0.353	1.49525e-38
FRRS1L	1.7505e-44	-0.299524	0.181	0.297	4.66877e-40
ATP2B4	1.0373e-94	-0.302537	0.061	0.249	2.76659e-90
TXNDC11	1.78112e-55	-0.302785	0.103	0.236	4.75042e-51
CD44	1.0053e-67	-0.304352	0.014	0.145	2.68125e-63
SRSF3	3.23368e-22	-0.304397	0.501	0.58	8.62455e-18
HNRNPU	1.05312e-29	-0.304416	0.519	0.639	2.80879e-25
MYO10	2.06253e-123	-0.304789	0.011	0.223	5.50097e-119
NPW	2.05444e-11	-0.30516	0.084	0.131	5.47939e-07
TMED8	3.00365e-33	-0.306252	0.265	0.356	8.01103e-29
SYT4	1.4541e-15	-0.306946	0.439	0.461	3.87824e-11
CBX6	1.19759e-29	-0.307616	0.361	0.446	3.1941e-25
KDELR2	8.49136e-23	-0.308845	0.499	0.551	2.26473e-18
SEMA3E	1.1892e-106	-0.308978	0.014	0.203	3.17173e-102
FOSB	1.92733e-80	-0.309432	0.027	0.188	5.14038e-76
CFL1	3.65896e-10	-0.310156	0.773	0.769	9.7588e-06
FAM3B	6.03496e-66	-0.311123	0.109	0.275	1.60958e-61
LY6H	4.9571e-47	-0.313161	0.015	0.111	1.32211e-42
SERF2	0.000362469	-0.313519	0.923	0.887	1
AL591501.1	7.40925e-104	-0.31419	0.005	0.183	1.97612e-99
VIL1	8.07474e-104	-0.314809	0.016	0.201	2.15361e-99
CKLF	5.21465e-29	-0.315359	0.344	0.427	1.3908e-24
CD9	1.62323e-34	-0.316375	0.03	0.112	4.32932e-30
CPNE8	1.41113e-73	-0.316405	0.102	0.266	3.76362e-69
SESN3	3.36044e-46	-0.316438	0.188	0.308	8.96262e-42
SQLE	6.9474e-24	-0.316449	0.297	0.374	1.85294e-19
SLC7A8	5.03539e-09	-0.318235	0.469	0.479	0.000134299
VMP1	3.55546e-57	-0.318254	0.11	0.265	9.48278e-53
H3F3B	2.32633e-09	-0.318391	0.837	0.853	6.20454e-05
CTNNB1	4.98796e-153	-0.318876	0.017	0.275	1.33034e-148
MTUS1	3.58088e-85	-0.319043	0.047	0.222	9.55056e-81
LGMN	7.56195e-24	-0.319324	0.291	0.364	2.01685e-19
PPP2R2B	5.37246e-105	-0.319628	0.005	0.186	1.43289e-100
SDC2	1.56778e-25	-0.320793	0.362	0.423	4.18144e-21
GADD45B	1.45572e-94	-0.322217	0.097	0.313	3.88256e-90
POPDC3	8.13924e-113	-0.322379	0.002	0.191	2.17082e-108
ETV1	4.42773e-33	-0.322444	0.18	0.281	1.18092e-28
ABLIM1	6.11389e-39	-0.323265	0.215	0.324	1.63063e-34
USH1C	1.44363e-57	-0.323391	0.169	0.316	3.85032e-53
SLC38A10	3.79746e-71	-0.324679	0.127	0.286	1.01282e-66
TMEM9	3.91054e-24	-0.326093	0.44	0.497	1.04298e-19
GPNMB	3.73211e-40	-0.326735	0.106	0.036	9.95392e-36
HIGD1A	9.29788e-22	-0.328435	0.344	0.401	2.47984e-17
NDRG1	0.0292037	-0.32974	0.346	0.344	1
SCARB2	3.95268e-19	-0.33139	0.614	0.642	1.05422e-14
KCNJ6	1.0228e-28	-0.331454	0.329	0.41	2.72791e-24
RAP2B	4.28351e-111	-0.332032	0.015	0.212	1.14246e-106
PHIP	4.06735e-38	-0.332442	0.363	0.458	1.0848e-33
FADS1	2.43446e-37	-0.332723	0.208	0.319	6.49294e-33
RNF213	1.16038e-58	-0.332825	0.171	0.328	3.09485e-54
PSME2	6.75019e-33	-0.334031	0.401	0.501	1.80034e-28
RCN1	2.93299e-32	-0.33511	0.407	0.482	7.82259e-28
GLB1	1.49294e-52	-0.335531	0.188	0.318	3.98182e-48
CD151	7.95639e-30	-0.337546	0.453	0.546	2.12205e-25
TBL1X	6.51474e-53	-0.338354	0.183	0.316	1.73755e-48
CHID1	1.97836e-21	-0.338479	0.52	0.553	5.27649e-17
CD99L2	7.99133e-68	-0.341047	0.114	0.269	2.13137e-63
ERGIC3	3.1721e-35	-0.341368	0.368	0.452	8.46031e-31
CLDN4	6.657e-99	-0.342018	0.044	0.241	1.77549e-94
UBE2S	3.68972e-06	-0.344381	0.36	0.404	0.0984085
GRN	1.93023e-15	-0.344793	0.594	0.63	5.14812e-11
CALM3	5.1129e-12	-0.345203	0.683	0.68	1.36366e-07
OS9	7.61637e-43	-0.348679	0.371	0.472	2.03136e-38
ZNRF1	2.25376e-69	-0.3488	0.116	0.273	6.011e-65
SMIM22	1.93094e-26	-0.348817	0.334	0.426	5.15001e-22
LDLR	7.55558e-80	-0.349507	0.083	0.256	2.01515e-75
ANXA4	9.93458e-87	-0.350113	0.018	0.182	2.64965e-82
CTSL	4.083e-05	-0.352058	0.467	0.48	1
PDIA3	7.52344e-10	-0.352392	0.766	0.766	2.00658e-05
ATP2B1	4.99711e-30	-0.352663	0.461	0.519	1.33278e-25
SH3KBP1	8.1768e-123	-0.353883	0.023	0.238	2.18083e-118
IMPA2	9.9278e-151	-0.356544	0.015	0.266	2.64784e-146
LMNA	5.73581e-43	-0.357287	0.349	0.475	1.5298e-38
IRS2	9.82346e-43	-0.357988	0.189	0.306	2.62001e-38
JSRP1	1.54455e-73	-0.358518	0.07	0.232	4.11946e-69
EHF	2.18496e-104	-0.358726	0.037	0.237	5.82752e-100
SMARCA2	1.44047e-38	-0.359238	0.381	0.471	3.84187e-34
LBH	1.8869e-101	-0.360062	0.007	0.185	5.03255e-97
GNAI1	1.09854e-45	-0.360436	0.358	0.454	2.92992e-41
GPAA1	2.71418e-47	-0.360994	0.318	0.435	7.23898e-43
MARCKS	1.18972e-19	-0.362709	0.617	0.673	3.17309e-15
PRKAR1A	1.1789e-27	-0.362787	0.56	0.598	3.14425e-23
CHMP1B	1.60267e-24	-0.363117	0.355	0.421	4.27449e-20
TAPBP	3.78009e-73	-0.36387	0.201	0.369	1.00819e-68
LRP11	1.40917e-32	-0.364032	0.381	0.447	3.7584e-28
EGFL7	3.23713e-36	-0.366018	0.272	0.401	8.63374e-32
RNASE4	3.01877e-139	-0.369159	0.016	0.251	8.05135e-135
INHBA	7.1349e-69	-0.369355	0.018	0.153	1.90295e-64
UQCR11	2.68402e-08	-0.369638	0.802	0.75	0.000715856
IVNS1ABP	1.76781e-156	-0.371544	0.015	0.276	4.71494e-152
RRBP1	5.87461e-32	-0.372332	0.398	0.479	1.56682e-27
PFN1	1.03068e-13	-0.374248	0.656	0.699	2.74893e-09
GPC6	9.19366e-145	-0.374987	0.005	0.241	2.45204e-140
TJP2	8.91623e-147	-0.375115	0.01	0.253	2.37805e-142
TSPO	5.93043e-123	-0.375482	0.018	0.236	1.58171e-118
PDE10A	2.9776e-54	-0.375689	0.119	0.261	7.94156e-50
PGR	4.56395e-75	-0.376188	0.112	0.281	1.21725e-70
ID2	4.07839e-13	-0.376403	0.248	0.314	1.08775e-08
PSAP	2.10613e-16	-0.377115	0.729	0.775	5.61725e-12
ACTN1	1.94603e-78	-0.378431	0.191	0.369	5.19025e-74
KCNJ3	4.28091e-130	-0.378987	0.005	0.221	1.14176e-125
CDH1	1.94509e-48	-0.380153	0.318	0.43	5.18776e-44
BTG1	8.69142e-19	-0.380461	0.658	0.71	2.31809e-14
CRIP1	1.21044e-115	-0.380723	0.011	0.212	3.22837e-111
DPM3	4.33656e-09	-0.380949	0.638	0.612	0.00011566
CD63	2.85139e-13	-0.382868	0.901	0.908	7.60493e-09
TMBIM6	9.11429e-18	-0.38296	0.805	0.815	2.43087e-13
SERPINI1	5.24668e-47	-0.383472	0.18	0.294	1.39934e-42
H1FX	1.18781e-24	-0.384488	0.482	0.558	3.168e-20
RFX6	2.66075e-38	-0.384786	0.329	0.417	7.0965e-34
SPTSSB	6.92635e-117	-0.3862	0.014	0.218	1.84733e-112
REEP3	3.10409e-45	-0.386742	0.421	0.504	8.27893e-41
AKAP12	4.04321e-66	-0.387383	0.063	0.219	1.07836e-61
NNMT	1.28761e-71	-0.387871	0.009	0.142	3.43418e-67
MACF1	1.78796e-43	-0.388685	0.401	0.514	4.76867e-39
SPOCK3	3.47543e-130	-0.389259	0.003	0.218	9.26933e-126
GCNT1	3.3073e-55	-0.390318	0.198	0.331	8.82091e-51
NAA20	0.0114549	-0.3928	0.72	0.639	1
PPIB	6.60829e-10	-0.393757	0.801	0.795	1.7625e-05
MYO1B	3.12017e-72	-0.394721	0.201	0.366	8.32181e-68
FLNB	4.07338e-104	-0.394914	0.132	0.343	1.08641e-99
GLUL	1.60262e-111	-0.395505	0.051	0.266	4.27435e-107
INSIG1	1.24307e-40	-0.396691	0.179	0.3	3.31539e-36
SAMD5	4.11889e-117	-0.398154	0.042	0.257	1.09855e-112
ITPR1	6.10011e-145	-0.399436	0.012	0.254	1.62696e-140
CD46	2.52438e-25	-0.400124	0.658	0.692	6.73277e-21
HNRNPA2B1	2.03768e-37	-0.401338	0.642	0.744	5.43469e-33
HES1	3.26361e-103	-0.407877	0.031	0.227	8.70437e-99
TGM2	2.04375e-36	-0.4086	0.025	0.109	5.45088e-32
MAGED1	2.52311e-53	-0.412192	0.304	0.429	6.72938e-49
HIST1H1C	1.65703e-29	-0.416835	0.338	0.426	4.41947e-25
CEP126	1.50221e-38	-0.417742	0.328	0.42	4.00654e-34
DPP4	1.84327e-134	-0.421567	0.005	0.227	4.91619e-130
NEDD9	2.48439e-143	-0.423182	0.009	0.248	6.62613e-139
PDK3	3.5625e-62	-0.423713	0.249	0.385	9.50154e-58
ARPC1B	2.56418e-39	-0.424685	0.444	0.56	6.83892e-35
TMEM45B	6.34066e-119	-0.42512	0.003	0.203	1.69112e-114
PTPRN2	8.0765e-41	-0.426843	0.403	0.487	2.15408e-36
ATP1B1	1.71615e-17	-0.427012	0.594	0.636	4.57714e-13
BCAM	1.19404e-74	-0.429679	0.215	0.379	3.18464e-70
LRATD1	4.25068e-99	-0.433248	0.02	0.199	1.1337e-94
PIGT	3.55863e-54	-0.437771	0.333	0.449	9.49124e-50
TUSC3	3.36261e-14	-0.438398	0.708	0.679	8.96841e-10
RBP1	1.49664e-51	-0.442129	0.078	0.213	3.99168e-47
PARM1	1.21326e-48	-0.444596	0.368	0.464	3.23588e-44
BSCL2	3.88261e-42	-0.444849	0.413	0.495	1.03553e-37
SUMF2	7.64668e-73	-0.446254	0.287	0.444	2.03945e-68
EGR4	2.22598e-37	-0.447104	0.105	0.22	5.93691e-33
SPC25	3.53216e-99	-0.44794	0.015	0.192	9.42062e-95
TNFSF10	3.34743e-133	-0.448963	0.008	0.231	8.92793e-129
MCL1	1.45217e-101	-0.448964	0.172	0.394	3.87308e-97
NBL1	7.95522e-170	-0.450476	0.015	0.292	2.12174e-165
ACTG1	0.69044	-0.452528	0.755	0.736	1
SSX2IP	1.03065e-63	-0.452654	0.296	0.425	2.74885e-59
GRIA3	2.05189e-92	-0.45376	0.158	0.345	5.47259e-88
RGS2	3.20392e-56	-0.4543	0.113	0.258	8.54517e-52
NMB	1.00075e-158	-0.455841	0.019	0.285	2.66911e-154
P4HA2	3.89585e-78	-0.460352	0.248	0.42	1.03906e-73
MYH10	2.66023e-67	-0.4607	0.283	0.431	7.0951e-63
A1CF	1.6475e-62	-0.461816	0.3	0.436	4.39405e-58
MRC1	1.87017e-115	-0.463083	0.009	0.209	4.98793e-111
GADD45G	1.91698e-24	-0.465765	0.252	0.336	5.11278e-20
CAPZB	7.31994e-47	-0.470391	0.542	0.614	1.9523e-42
LRRFIP1	8.67105e-64	-0.471903	0.38	0.522	2.31265e-59
TMED3	1.18566e-30	-0.473824	0.526	0.569	3.16226e-26
LRPAP1	1.53124e-30	-0.474245	0.68	0.718	4.08396e-26
SMARCA1	8.89276e-31	-0.475994	0.48	0.533	2.37179e-26
SLC40A1	1.2149e-117	-0.477339	0.07	0.291	3.24027e-113
ZNF331	1.45974e-17	-0.47983	0.298	0.347	3.89327e-13
NPNT	1.19648e-139	-0.483083	0.009	0.241	3.19112e-135
SH3RF1	2.179e-170	-0.483306	0.016	0.291	5.81162e-166
LPP	2.8154e-81	-0.483452	0.233	0.406	7.50896e-77
COX8A	5.09863e-17	-0.483954	0.87	0.794	1.35986e-12
STXBP6	1.91732e-153	-0.483982	0.044	0.309	5.1137e-149
ISL1	1.9952e-31	-0.492752	0.476	0.53	5.32139e-27
CAMK2G	3.10071e-82	-0.493526	0.088	0.261	8.26989e-78
IDI1	2.78379e-35	-0.498685	0.4	0.483	7.42466e-31
GCH1	6.51849e-74	-0.500965	0.293	0.441	1.73855e-69
GDF15	4.39827e-16	-0.502809	0.05	0.104	1.17306e-11
SPINK1	7.88591e-32	-0.50309	0.029	0.107	2.10325e-27
KRT18	3.35756e-60	-0.505086	0.072	0.219	8.95495e-56
PDE3B	3.50128e-72	-0.50583	0.205	0.361	9.33827e-68
EFHD2	1.99366e-179	-0.507347	0.046	0.348	5.3173e-175
KRT8	5.94207e-67	-0.508557	0.225	0.419	1.58481e-62
KLHL41	5.22273e-75	-0.510932	0.015	0.156	1.39296e-70
PLD3	7.60034e-42	-0.511071	0.576	0.636	2.02709e-37
CNTN1	3.02966e-51	-0.513781	0.368	0.472	8.08041e-47
PTP4A3	4.12494e-145	-0.514436	0.025	0.275	1.10016e-140
C2CD4B	2.03581e-59	-0.515058	0.175	0.337	5.42971e-55
RNASEK	9.06325e-12	-0.515844	0.918	0.865	2.41726e-07
FEV	7.82623e-157	-0.522732	0.007	0.263	2.08733e-152
DUSP1	5.22965e-79	-0.523236	0.204	0.416	1.3948e-74
LMCD1	1.85477e-138	-0.525337	0.024	0.264	4.94687e-134
FSTL5	1.08299e-169	-0.528669	0.013	0.285	2.88844e-165
PEMT	0.0127144	-0.53922	0.703	0.606	1
PCDH17	7.31779e-47	-0.541419	0.361	0.459	1.95173e-42
MDK	2.75396e-63	-0.546478	0.381	0.531	7.34508e-59
MAN1A1	1.76887e-54	-0.564722	0.461	0.558	4.71775e-50
MPC2	9.7558e-38	-0.573992	0.676	0.692	2.60197e-33
MOB1B	6.05755e-59	-0.574716	0.352	0.468	1.61561e-54
RPS6KA3	3.30546e-100	-0.579272	0.276	0.464	8.816e-96
ELF3	5.07373e-206	-0.595163	0.057	0.4	1.35321e-201
CHGA	3.98864e-23	-0.598668	0.704	0.716	1.06381e-18
HLA-C	7.73631e-52	-0.607446	0.649	0.753	2.06335e-47
FCGRT	2.41773e-130	-0.615847	0.173	0.423	6.44832e-126
CYSTM1	3.9849e-36	-0.626076	0.798	0.783	1.06281e-31
CPE	3.41314e-24	-0.626303	0.893	0.804	9.10318e-20
CALR	8.36357e-51	-0.631638	0.575	0.689	2.23065e-46
EMC10	1.03138e-68	-0.633637	0.581	0.666	2.7508e-64
PLIN2	1.37715e-116	-0.636138	0.02	0.23	3.67299e-112
XIST	3.99361e-90	-0.639089	0.093	0.297	1.06513e-85
ARRDC4	1.51344e-135	-0.639926	0.016	0.246	4.0365e-131
BSG	7.41121e-65	-0.642791	0.642	0.713	1.97664e-60
TXNIP	1.46415e-176	-0.649693	0.011	0.295	3.90504e-172
APOH	5.29889e-199	-0.65137	0.007	0.315	1.41327e-194
ATF3	1.08495e-111	-0.654807	0.053	0.272	2.89366e-107
PAM	9.18557e-46	-0.657474	0.573	0.622	2.44988e-41
SMIM24	2.8184e-114	-0.657524	0.21	0.444	7.51697e-110
AGT	3.44187e-50	-0.65976	0.062	0.183	9.17981e-46
FKBP11	1.66251e-117	-0.672875	0.263	0.491	4.43407e-113
TENT5A	1.17415e-87	-0.685613	0.331	0.499	3.13158e-83
STMN1	1.30031e-72	-0.690973	0.347	0.522	3.46807e-68
ANXA2	3.09754e-108	-0.693589	0.138	0.382	8.26145e-104
ASPH	4.36359e-41	-0.700467	0.447	0.526	1.16381e-36
CD164	7.29959e-73	-0.70365	0.615	0.684	1.94687e-68
NR4A2	7.05804e-141	-0.7085	0.034	0.283	1.88245e-136
ENPP2	1.32907e-74	-0.709027	0.362	0.492	3.54477e-70
CYBA	1.06302e-52	-0.710843	0.01	0.112	2.83517e-48
PLK2	4.26608e-89	-0.71284	0.291	0.475	1.13781e-84
C15orf48	4.06036e-130	-0.71315	0.165	0.431	1.08294e-125
ITM2B	4.05145e-37	-0.714105	0.864	0.857	1.08056e-32
FXYD6	4.36533e-159	-0.726305	0.184	0.454	1.16428e-154
CD59	9.04868e-87	-0.733004	0.583	0.73	2.41337e-82
QDPR	9.1048e-74	-0.734108	0.574	0.635	2.42834e-69
NUCB1	4.47222e-150	-0.753473	0.305	0.546	1.19279e-145
PLIN3	1.19768e-256	-0.753488	0.018	0.396	3.19434e-252
SLC22A17	7.51277e-86	-0.754049	0.425	0.552	2.00373e-81
KCNQ1OT1	8.47858e-94	-0.757122	0.148	0.353	2.26132e-89
MUC13	1.44957e-194	-0.772422	0.009	0.313	3.86614e-190
GNG5	3.43704e-135	-0.773959	0.454	0.669	9.16694e-131
AC099509.1	3.72105e-193	-0.777669	0.022	0.33	9.92441e-189
KIAA1324	7.02014e-70	-0.782532	0.51	0.59	1.87234e-65
NR4A1	9.42299e-125	-0.792551	0.161	0.414	2.5132e-120
ARX	1.03391e-249	-0.799342	0.014	0.381	2.75755e-245
COTL1	2.75225e-229	-0.817877	0.028	0.378	7.34053e-225
SPATS2L	1.25098e-300	-0.82526	0.051	0.473	3.33648e-296
SMOC1	3.54154e-247	-0.84468	0.012	0.375	9.44564e-243
TMEM236	5.16484e-223	-0.855946	0.004	0.337	1.37751e-218
JUN	2.78312e-103	-0.856852	0.375	0.621	7.42285e-99
SLC38A4	6.30492e-198	-0.85826	0.06	0.373	1.68159e-193
H2AFJ	1.24031e-106	-0.902453	0.593	0.73	3.30802e-102
MALAT1	6.73614e-62	-0.918459	0.643	0.754	1.7966e-57
ACTB	1.66708e-74	-0.926489	0.589	0.754	4.44628e-70
CRH	7.39968e-182	-0.9275	0.011	0.299	1.97357e-177
IER2	2.98759e-178	-0.935281	0.069	0.384	7.9682e-174
LGALS1	5.41948e-40	-0.953898	0.026	0.117	1.44543e-35
SAT1	4.07983e-89	-0.954173	0.084	0.281	1.08813e-84
CTSB	5.59118e-62	-0.96243	0.389	0.532	1.49122e-57
RHOB	1.0544e-292	-0.98268	0.034	0.453	2.81219e-288
SPINT2	7.75465e-77	-0.99203	0.79	0.785	2.06824e-72
C5orf38	6.17569e-269	-1.00901	0.016	0.407	1.64712e-264
KLF6	2.64626e-279	-1.01031	0.047	0.463	7.05783e-275
EZR	3.45368e-295	-1.01097	0.138	0.553	9.21132e-291
LOXL4	5.66148e-194	-1.02903	0.003	0.302	1.50997e-189
CALY	9.23548e-112	-1.05579	0.34	0.543	2.4632e-107
PEG10	1.03389e-12	-1.07133	0.586	0.573	2.75749e-08
TPM4	1.77203e-264	-1.07443	0.163	0.56	4.72619e-260
JUNB	9.61934e-143	-1.09148	0.374	0.651	2.56557e-138
LDHA	3.27758e-225	-1.11406	0.041	0.395	8.74164e-221
ZFP36	1.10882e-280	-1.11713	0.022	0.425	2.95733e-276
FOS	3.84357e-140	-1.12265	0.385	0.674	1.02512e-135
CTSD	1.48609e-27	-1.142	0.37	0.481	3.96355e-23
HMGB3	5.94664e-218	-1.1536	0.06	0.407	1.58603e-213
IFI30	6.29764e-61	-1.18471	0.095	0.245	1.67964e-56
HLA-A	3.25021e-139	-1.1859	0.781	0.87	8.66862e-135
CTSZ	1.30407e-88	-1.19884	0.479	0.594	3.47809e-84
IGFBP7	3.77567e-244	-1.20005	0.163	0.552	1.00701e-239
GSTP1	1.88353e-285	-1.20191	0.141	0.577	5.02357e-281
IRX2	9.53455e-304	-1.20665	0.016	0.442	2.54296e-299
ELL2	4.52164e-272	-1.22906	0.216	0.586	1.20597e-267
FAP	3.53597e-295	-1.23958	0.012	0.427	9.43079e-291
HLA-B	5.70243e-175	-1.24312	0.34	0.639	1.52089e-170
PALLD	1.36353e-233	-1.25494	0.246	0.566	3.63666e-229
S100A11	6.38821e-162	-1.27598	0.06	0.346	1.7038e-157
S100A10	0	-1.27682	0.037	0.486	0
F10	0	-1.29127	0.016	0.506	0
PAPPA2	2.2014e-263	-1.30495	0.013	0.395	5.87136e-259
ARFGEF3	2.3039e-187	-1.31984	0.4	0.625	6.14474e-183
B2M	4.67511e-214	-1.34053	0.81	0.956	1.2469e-209
KCTD12	0	-1.34143	0.021	0.502	0
GPX3	2.61015e-200	-1.35154	0.288	0.577	6.96154e-196
HSPB1	1.00169e-282	-1.35579	0.116	0.551	2.67162e-278
EGR1	3.60443e-216	-1.36799	0.1	0.459	9.61338e-212
SLC7A2	1.53536e-161	-1.36909	0.409	0.615	4.09496e-157
HLA-E	0	-1.39731	0.135	0.618	0
RGS4	0	-1.43739	0.069	0.508	0
TMSB10	1.5632e-113	-1.453	0.063	0.288	4.16922e-109
ITGB1	1.31792e-276	-1.46306	0.428	0.741	3.51502e-272
PLCE1	1.01488e-215	-1.5226	0.009	0.336	2.70679e-211
VIM	3.24283e-148	-1.59674	0.048	0.312	8.64896e-144
IGFBP2	3.78739e-255	-1.60827	0.018	0.394	1.01013e-250
FXYD3	0	-1.62241	0.022	0.54	0
TIMP1	1.04198e-223	-1.77508	0.059	0.419	2.77905e-219
NEAT1	1.41993e-192	-1.83589	0.077	0.41	3.7871e-188
PCSK2	3.03341e-253	-1.88692	0.412	0.666	8.0904e-249
TMEM176A	0	-1.89836	0.123	0.659	0
FXYD5	0	-1.93223	0.024	0.564	0
TMSB4X	1.57372e-155	-1.94827	0.188	0.488	4.19726e-151
VGF	2.13965e-266	-1.94889	0.234	0.601	5.70665e-262
CLU	0	-1.9703	0.438	0.802	0
GC	0	-2.01863	0.018	0.582	0
BTG2	0	-2.07139	0.191	0.659	0
GLS	0	-2.12021	0.061	0.626	0
FABP5	0	-2.14629	0.059	0.604	0
SERPINA1	3.38345e-232	-2.25726	0.022	0.373	9.02399e-228
SCG2	2.51955e-189	-2.27342	0.623	0.737	6.71989e-185
TMEM176B	0	-2.41218	0.117	0.704	0
PDK4	0	-2.42606	0.032	0.559	0
CHGB	8.58171e-299	-2.48112	0.54	0.801	2.28883e-294
ALDH1A1	0	-3.09168	0.288	0.698	0
PPY	3.1944e-41	-3.40638	0.04	0.14	8.51979e-37
TTR	1.05915e-246	-3.41975	0.614	0.754	2.82485e-242
TM4SF4	0	-3.65585	0.045	0.684	0
CRYBA2	0	-3.77845	0.06	0.574	0
SST	2.547e-52	-4.70287	0.034	0.151	6.79312e-48
GCG	0	-7.08033	0.049	0.654	0

## Sheet: delta_cells
Gene	p_val	avg_log2FC	pct.1	pct.2	p_val_adj
SST	0	8.72288	1	0.074	0
RBP4	0	3.49653	0.974	0.194	0
SEC11C	9.62641e-203	2.07143	0.977	0.762	2.56746e-198
NPY	6.68242e-27	1.92272	0.194	0.075	1.78227e-22
PCSK1	9.23562e-201	1.80652	0.839	0.309	2.46323e-196
PCP4	6.20924e-173	1.6703	0.907	0.491	1.65607e-168
S100A6	1.1494e-165	1.63943	0.833	0.373	3.06556e-161
LY6H	0	1.61509	0.671	0.055	0
PRG4	0	1.60939	0.502	0.045	0
LEPR	0	1.43745	0.7	0.035	0
HHEX	0	1.4248	0.671	0.014	0
DHRS2	2.56657e-215	1.32307	0.778	0.243	6.8453e-211
IER2	4.37149e-78	1.30781	0.606	0.298	1.16592e-73
EGR4	5.39555e-92	1.25744	0.487	0.178	1.43905e-87
RBP1	1.06867e-170	1.22381	0.583	0.159	2.85024e-166
PKIB	2.59303e-207	1.21486	0.823	0.286	6.91588e-203
RGS2	4.44605e-122	1.1175	0.576	0.206	1.18581e-117
PSIP1	4.47775e-209	1.10771	0.77	0.281	1.19426e-204
ISL1	4.52912e-92	1.10201	0.8	0.502	1.20796e-87
PDLIM4	8.90048e-180	0.981282	0.636	0.203	2.37385e-175
FOS	9.82005e-47	0.941984	0.808	0.599	2.6191e-42
TPPP3	1.31701e-126	0.936538	0.555	0.193	3.5126e-122
AKAP12	6.55312e-125	0.92333	0.526	0.164	1.74778e-120
GAD2	3.95427e-83	0.90967	0.896	0.589	1.05464e-78
PON3	1.51917e-223	0.900118	0.522	0.1	4.05179e-219
GABRB3	6.13054e-122	0.885698	0.707	0.332	1.63508e-117
ECEL1	1.77681e-83	0.884479	0.156	0.022	4.73893e-79
UCHL1	3.56527e-78	0.848096	0.851	0.485	9.50894e-74
MDK	4.86928e-91	0.846734	0.811	0.48	1.29868e-86
MAP1B	1.49905e-62	0.842548	0.833	0.583	3.99813e-58
H3F3B	1.10473e-64	0.838437	0.955	0.843	2.94643e-60
PCSK1N	2.92643e-63	0.814836	0.993	0.835	7.80509e-59
PEG10	4.19466e-40	0.804678	0.796	0.563	1.11876e-35
JUN	4.14171e-29	0.792335	0.719	0.558	1.10463e-24
DIRAS3	1.97256e-149	0.790966	0.526	0.149	5.26101e-145
CADM1	2.62917e-95	0.787648	0.71	0.358	7.01225e-91
BEX4	2.65683e-69	0.777573	0.848	0.623	7.08602e-65
CD9	0	0.776785	0.538	0.068	0
NPW	1.25908e-79	0.773973	0.359	0.106	3.3581e-75
SYNE2	2.53586e-133	0.770535	0.657	0.22	6.76338e-129
BCHE	0	0.759971	0.412	0.006	0
HADH	2.27137e-138	0.73602	0.748	0.238	6.05797e-134
DYNLL1	1.36914e-46	0.732088	0.889	0.756	3.65164e-42
PARVB	4.86688e-74	0.723858	0.763	0.456	1.29805e-69
RHOBTB3	2.43623e-63	0.722663	0.778	0.518	6.49767e-59
MTUS1	7.91776e-142	0.719094	0.546	0.163	2.11175e-137
AQP3	1.49065e-67	0.715598	0.421	0.162	3.97573e-63
BEX1	1.11104e-46	0.686936	0.945	0.76	2.96326e-42
FFAR4	5.04481e-172	0.683305	0.495	0.106	1.3455e-167
EHF	6.18485e-107	0.681849	0.51	0.174	1.64956e-102
QDPR	2.86639e-48	0.672201	0.829	0.609	7.64495e-44
BRI3	1.58754e-39	0.670643	0.82	0.637	4.23412e-35
SELENOM	8.03373e-57	0.665632	0.697	0.42	2.14268e-52
KRT10	1.52103e-46	0.662571	0.849	0.701	4.05675e-42
NCOA7	2.39916e-110	0.6546	0.475	0.151	6.3988e-106
MAP9	1.03727e-73	0.648158	0.732	0.424	2.7665e-69
HEPACAM2	8.31828e-62	0.638269	0.589	0.306	2.21857e-57
CASR	1.55636e-147	0.638223	0.525	0.136	4.15097e-143
TCEAL2	7.44649e-50	0.634907	0.773	0.536	1.98605e-45
PLAC8	3.34381e-110	0.63453	0.53	0.188	8.91828e-106
TMED6	7.33451e-115	0.633927	0.571	0.19	1.95619e-110
PCLO	2.11584e-57	0.631609	0.694	0.417	5.64315e-53
HAP1	1.23792e-206	0.630389	0.214	0.014	3.30166e-202
BEX2	3.24395e-49	0.629566	0.907	0.69	8.65193e-45
DAPL1	6.30657e-209	0.618951	0.371	0.051	1.68203e-204
HNRNPA1	4.31622e-46	0.613564	0.82	0.641	1.15118e-41
SLC38A1	0	0.612526	0.386	0.022	0
SORL1	7.17636e-95	0.604805	0.661	0.289	1.91401e-90
EID1	4.69039e-33	0.604503	0.912	0.775	1.25097e-28
SVIP	1.35212e-51	0.602238	0.743	0.505	3.60625e-47
BTG2	3.16277e-25	0.599142	0.747	0.546	8.43544e-21
FRZB	0	0.590346	0.25	0.006	0
TPD52	1.64714e-39	0.590264	0.887	0.686	4.3931e-35
MIR7-3HG	6.74118e-38	0.585558	0.851	0.631	1.79794e-33
TENM3	1.29082e-139	0.569333	0.417	0.1	3.44275e-135
CIRBP	3.14299e-35	0.564592	0.868	0.701	8.38267e-31
IDS	4.05137e-33	0.564169	0.879	0.712	1.08054e-28
PRSS23	5.22322e-65	0.563709	0.57	0.243	1.39309e-60
SYT1	0	0.562436	0.238	0.003	0
VAMP2	1.18348e-29	0.557398	0.843	0.672	3.15647e-25
DPYSL3	1.17205e-250	0.552513	0.361	0.038	3.12598e-246
NUDT9	1.40909e-66	0.547383	0.619	0.334	3.75818e-62
C3orf14	3.43459e-42	0.545343	0.78	0.567	9.16038e-38
EGR1	8.70313e-43	0.541053	0.657	0.365	2.32121e-38
DDAH2	2.88372e-74	0.540631	0.421	0.162	7.69117e-70
MT-CO3	8.4327e-12	0.536385	0.775	0.706	2.24908e-07
C1QL1	4.77966e-42	0.535115	0.656	0.389	1.27478e-37
EDN3	2.35297e-57	0.533127	0.434	0.18	6.27561e-53
BMP5	1.75656e-101	0.533105	0.425	0.121	4.68491e-97
PAIP2B	7.889e-90	0.528895	0.363	0.108	2.10407e-85
UNC5B	9.6158e-246	0.52811	0.326	0.031	2.56463e-241
RPS3	1.0759e-30	0.526526	0.955	0.926	2.86952e-26
MS4A8	5.66986e-242	0.523957	0.368	0.043	1.51221e-237
NSG1	6.02136e-85	0.523864	0.464	0.175	1.60596e-80
GNAS	5.50768e-20	0.521327	0.992	0.887	1.46895e-15
RTN4	1.30164e-31	0.518121	0.881	0.748	3.4716e-27
HMGN2	3.59304e-44	0.517043	0.887	0.714	9.58301e-40
BHLHE41	8.38103e-99	0.515616	0.439	0.131	2.2353e-94
CADPS	8.67786e-48	0.505196	0.705	0.434	2.31447e-43
SPTBN1	3.154e-51	0.502475	0.48	0.228	8.41204e-47
RPS27A	6.15507e-29	0.501127	0.978	0.945	1.64162e-24
ARF5	3.00661e-34	0.500316	0.71	0.511	8.01894e-30
CDC5L	1.0831e-47	0.500104	0.639	0.39	2.88873e-43
SSR4	3.41231e-26	0.499213	0.965	0.889	9.10098e-22
RPL5	3.80861e-30	0.498987	0.95	0.919	1.01579e-25
ZKSCAN1	3.23036e-38	0.498716	0.833	0.594	8.61568e-34
OCIAD2	5.32955e-39	0.498666	0.745	0.509	1.42144e-34
CLTA	8.80546e-33	0.498555	0.851	0.703	2.3485e-28
HMGN3	3.25162e-37	0.4967	0.823	0.622	8.67241e-33
AC080132.1	8.80855e-182	0.496524	0.338	0.048	2.34933e-177
CALY	6.94756e-45	0.496309	0.768	0.483	1.85298e-40
SERPINA1	1.32188e-08	0.495091	0.396	0.291	0.00035256
PRKACB	2.0855e-64	0.491886	0.541	0.257	5.56222e-60
TMBIM4	1.14374e-35	0.490871	0.811	0.626	3.05046e-31
C1QTNF4	2.11564e-43	0.485341	0.439	0.217	5.64262e-39
TIMP2	1.94441e-82	0.480973	0.593	0.226	5.18594e-78
CFAP36	1.21653e-35	0.479627	0.72	0.498	3.24461e-31
TMEM61	3.13086e-45	0.479365	0.551	0.321	8.35031e-41
RPS12	2.21554e-25	0.478746	0.914	0.896	5.90908e-21
EIF1	3.30718e-20	0.475953	0.965	0.928	8.82057e-16
TSHZ2	1.35079e-138	0.475068	0.361	0.071	3.6027e-134
LCORL	1.03512e-49	0.474927	0.56	0.307	2.76078e-45
HTATSF1	6.43656e-28	0.474728	0.538	0.358	1.7167e-23
CALB1	4.80744e-213	0.472378	0.321	0.034	1.28219e-208
TSTD1	1.35375e-29	0.470497	0.821	0.659	3.61058e-25
VMP1	1.11724e-38	0.470374	0.444	0.219	2.97979e-34
ATP6V1G1	1.68578e-22	0.466838	0.909	0.797	4.49613e-18
SARAF	3.17211e-26	0.466688	0.861	0.72	8.46034e-22
ITM2C	2.41599e-28	0.464015	0.697	0.5	6.44369e-24
RASD1	6.01552e-11	0.463575	0.588	0.498	1.6044e-06
RPL19	1.84259e-25	0.462219	0.962	0.934	4.91437e-21
RPL23	1.11434e-23	0.46202	0.921	0.863	2.97207e-19
GABRG2	1.70702e-149	0.459908	0.212	0.022	4.55281e-145
SPAG16	8.53542e-53	0.459319	0.642	0.376	2.27648e-48
RPL3	7.89242e-25	0.458537	0.969	0.939	2.10499e-20
RPS4X	2.3103e-23	0.457977	0.954	0.92	6.1618e-19
RPS7	1.57178e-24	0.456898	0.945	0.923	4.1921e-20
CHGB	3.81615e-34	0.456428	0.972	0.731	1.01781e-29
TCEAL3	3.87179e-28	0.453617	0.772	0.573	1.03264e-23
MT-ATP6	3.74862e-08	0.452385	0.732	0.694	0.000999796
RPS23	1.08131e-29	0.451461	0.96	0.926	2.88396e-25
ANK1	0	0.450864	0.267	0.01	0
TTC3	3.20976e-27	0.450832	0.879	0.717	8.56074e-23
GCC2	7.49535e-32	0.449863	0.717	0.502	1.99909e-27
TCEAL6	4.08479e-133	0.446765	0.262	0.039	1.08945e-128
TAGLN3	2.85364e-52	0.44473	0.492	0.231	7.61096e-48
RPL7	9.95923e-21	0.442107	0.947	0.883	2.65623e-16
RPL6	2.83251e-25	0.441471	0.975	0.934	7.55458e-21
RACK1	2.7536e-22	0.440498	0.922	0.862	7.34412e-18
ETV1	5.85042e-55	0.44029	0.517	0.244	1.56036e-50
RPS14	7.95878e-21	0.440272	0.925	0.925	2.12269e-16
ARFGEF3	2.51822e-34	0.439222	0.818	0.561	6.71634e-30
RPL10A	2.73198e-22	0.43256	0.949	0.886	7.28646e-18
GHSR	0	0.43096	0.272	0.005	0
BTG3	2.28521e-29	0.430274	0.639	0.448	6.09488e-25
BAIAP3	6.44425e-66	0.429715	0.427	0.175	1.71874e-61
DNAJC12	6.58442e-23	0.429051	0.775	0.595	1.75613e-18
ATRX	2.59225e-23	0.427638	0.735	0.563	6.91379e-19
FANCF	5.19205e-77	0.425962	0.409	0.151	1.38477e-72
KCNJ8	2.73305e-71	0.421304	0.414	0.154	7.28933e-67
SUMO2	1.59683e-21	0.421053	0.882	0.785	4.25889e-17
LEPROT	1.09648e-30	0.416932	0.608	0.408	2.92443e-26
RPS4Y1	4.3372e-16	0.416779	0.609	0.463	1.15678e-11
PLD3	1.31484e-19	0.415656	0.765	0.615	3.50682e-15
CPE	8.28488e-14	0.415205	0.967	0.815	2.20966e-09
RPS9	5.2627e-21	0.414705	0.962	0.925	1.40361e-16
RPS24	1.06628e-19	0.413714	0.959	0.944	2.84388e-15
FOSB	1.06804e-29	0.413545	0.306	0.144	2.84857e-25
MEST	1.07844e-79	0.413145	0.358	0.114	2.8763e-75
RCAN3	2.83874e-28	0.412391	0.677	0.478	7.57121e-24
RAB12	2.78657e-51	0.41228	0.454	0.218	7.43206e-47
CACNA2D1	8.48883e-38	0.40878	0.46	0.249	2.26406e-33
PFDN5	2.85707e-21	0.407806	0.934	0.857	7.6201e-17
GPX4	2.75287e-20	0.405365	0.93	0.827	7.34218e-16
SLC7A5	1.75971e-50	0.405217	0.32	0.122	4.69333e-46
TMEM205	2.33438e-26	0.403946	0.697	0.522	6.22602e-22
GABARAPL2	1.03626e-19	0.403848	0.859	0.731	2.7638e-15
RSF1	8.4865e-28	0.403284	0.667	0.474	2.26343e-23
EXOC6	1.39265e-53	0.402861	0.417	0.186	3.71432e-49
LRRC42	2.61368e-50	0.401452	0.454	0.22	6.97094e-46
MAP1LC3A	9.62672e-24	0.400956	0.752	0.571	2.56754e-19
RPL12	4.97316e-20	0.400506	0.937	0.9	1.32639e-15
EIF3E	3.88623e-25	0.399868	0.816	0.64	1.0365e-20
SLC25A5	3.87024e-26	0.398838	0.8	0.648	1.03223e-21
RPL14	4.29604e-20	0.396664	0.955	0.923	1.1458e-15
METRN	8.90897e-19	0.396011	0.768	0.6	2.37611e-14
EEF1B2	3.09721e-17	0.394653	0.897	0.82	8.26057e-13
TERF2IP	7.96915e-20	0.394509	0.829	0.685	2.12545e-15
MPP6	2.30056e-29	0.393069	0.611	0.406	6.13582e-25
RPL15	4.96113e-17	0.391752	0.969	0.935	1.32318e-12
DDX5	2.82928e-15	0.391171	0.831	0.735	7.54597e-11
RPS20	7.65347e-16	0.390966	0.932	0.889	2.04126e-11
RPL18	1.84905e-18	0.390822	0.959	0.919	4.9316e-14
ANK3	6.13995e-146	0.390102	0.278	0.039	1.63759e-141
NDUFC2	3.79192e-19	0.389608	0.884	0.76	1.01134e-14
SMIM6	1.1905e-32	0.388784	0.512	0.299	3.17519e-28
RPS13	2.32013e-20	0.387319	0.932	0.91	6.18801e-16
TMSB4X	1.59679e-30	0.387063	0.627	0.41	4.25879e-26
DUSP26	9.56329e-33	0.386834	0.512	0.307	2.55062e-28
H3F3A	5.90234e-17	0.386475	0.93	0.858	1.57421e-12
TMX4	1.63266e-22	0.386295	0.735	0.549	4.35447e-18
FAM102A	8.5981e-39	0.386143	0.477	0.265	2.2932e-34
TOMM7	1.76304e-17	0.385824	0.901	0.803	4.7022e-13
NCAM1	1.29352e-38	0.385816	0.462	0.241	3.44995e-34
RPL13	2.12505e-18	0.384924	0.967	0.937	5.66772e-14
DHRS7	3.66861e-34	0.384357	0.637	0.396	9.78456e-30
SPCS2	1.82817e-20	0.384231	0.846	0.699	4.8759e-16
HERPUD1	2.77846e-14	0.384059	0.714	0.581	7.41043e-10
RPSA	1.80054e-16	0.381073	0.921	0.887	4.80221e-12
AC069404.1	5.77557e-124	0.380744	0.248	0.038	1.5404e-119
RPS6	1.23149e-16	0.380132	0.947	0.914	3.2845e-12
DAD1	9.32079e-17	0.379121	0.833	0.721	2.48595e-12
SNAP25	1.50913e-23	0.378912	0.589	0.41	4.025e-19
ZNF292	1.93158e-24	0.378815	0.664	0.481	5.15171e-20
EEF1A1	5.72785e-18	0.378659	0.962	0.939	1.52767e-13
FIS1	4.53858e-20	0.37706	0.836	0.709	1.21049e-15
SMIM22	3.33372e-27	0.376739	0.593	0.394	8.89137e-23
GABARAP	3.27988e-17	0.376346	0.924	0.845	8.74778e-13
NECTIN3	3.29552e-55	0.375428	0.435	0.185	8.78948e-51
C12orf57	1.43919e-22	0.373414	0.786	0.64	3.83846e-18
SKP1	1.83805e-19	0.373364	0.881	0.775	4.90227e-15
SAMD5	5.26705e-43	0.37332	0.422	0.198	1.40477e-38
DUSP1	5.23303e-13	0.373081	0.487	0.363	1.3957e-08
PIGP	2.06448e-25	0.372141	0.7	0.51	5.50619e-21
RPS3A	4.90161e-17	0.371918	0.952	0.935	1.30731e-12
ZNF667-AS1	2.45154e-38	0.371402	0.467	0.256	6.53852e-34
JMJD1C	1.071e-27	0.371104	0.621	0.419	2.85646e-23
AMIGO2	0	0.370647	0.235	0.004	0
UBE2I	2.6699e-26	0.370462	0.674	0.499	7.12088e-22
MORN2	3.97154e-40	0.369972	0.492	0.273	1.05925e-35
TPT1	1.1264e-16	0.369886	0.939	0.933	3.00423e-12
H2AFY	1.37319e-25	0.36799	0.715	0.537	3.66245e-21
WASL	8.95362e-26	0.367896	0.651	0.453	2.38802e-21
RASSF6	1.52166e-99	0.367347	0.308	0.07	4.05842e-95
CSTB	4.66121e-14	0.367116	0.861	0.78	1.24319e-09
RADX	4.03826e-53	0.366997	0.442	0.204	1.07704e-48
EMP2	1.76715e-36	0.366304	0.435	0.235	4.71317e-32
NDFIP1	1.36776e-17	0.365901	0.768	0.623	3.64796e-13
PWWP2A	4.73197e-45	0.365533	0.384	0.179	1.26206e-40
RPL21	2.24942e-17	0.365051	0.96	0.936	5.99942e-13
CDKN2A	2.07173e-28	0.365032	0.32	0.155	5.52552e-24
SCD5	3.56232e-74	0.364925	0.396	0.128	9.50107e-70
INSM1	1.71912e-30	0.364156	0.568	0.354	4.58506e-26
EIF4A2	1.16164e-24	0.364059	0.902	0.735	3.0982e-20
RPS25	1.22146e-18	0.363702	0.937	0.9	3.25775e-14
SLC17A6	1.58579e-154	0.363687	0.205	0.019	4.22946e-150
ABCC9	1.48469e-60	0.362863	0.416	0.161	3.95982e-56
ERH	2.76429e-17	0.361771	0.798	0.666	7.37264e-13
DPP7	5.14358e-24	0.361768	0.823	0.635	1.37184e-19
OCIAD1	7.60378e-18	0.35897	0.81	0.666	2.02801e-13
C1D	7.63303e-24	0.356129	0.674	0.491	2.03581e-19
NDUFA11	1.11681e-16	0.354949	0.859	0.738	2.97863e-12
HSPB11	1.90689e-28	0.354828	0.632	0.432	5.08588e-24
PAK3	5.14948e-24	0.354751	0.7	0.497	1.37342e-19
MEAF6	7.693e-20	0.354174	0.699	0.536	2.0518e-15
HINT1	1.0311e-15	0.354063	0.921	0.861	2.75003e-11
PNRC2	3.43842e-23	0.353939	0.619	0.443	9.17062e-19
PREPL	1.21996e-29	0.35374	0.646	0.432	3.25376e-25
MRLN	5.71077e-34	0.353732	0.422	0.225	1.52312e-29
CXXC5	4.61454e-28	0.352926	0.613	0.403	1.23075e-23
POU3F1	0	0.352733	0.205	0.005	0
ATP6V1D	2.88145e-16	0.352423	0.793	0.628	7.68512e-12
CHGA	5.4556e-12	0.352305	0.896	0.703	1.45506e-07
MAGEF1	3.50449e-28	0.351794	0.55	0.364	9.34682e-24
HSP90AA1	2.89915e-17	0.351227	0.95	0.888	7.73232e-13
DDX24	6.8382e-18	0.350524	0.839	0.716	1.82382e-13
FAM200B	1.48585e-28	0.350188	0.661	0.46	3.9629e-24
COMMD6	4.24982e-17	0.348993	0.808	0.678	1.13347e-12
SELENOH	8.24733e-18	0.348434	0.816	0.691	2.19964e-13
RGS9	4.4674e-21	0.348331	0.518	0.339	1.1915e-16
PGRMC1	1.6268e-25	0.348262	0.634	0.45	4.33885e-21
RPL4	2.73442e-16	0.348172	0.874	0.776	7.29297e-12
RPL23A	5.67999e-14	0.347723	0.939	0.919	1.51491e-09
RPL24	2.85283e-16	0.347379	0.959	0.922	7.60879e-12
NDUFAB1	1.54459e-15	0.346561	0.82	0.696	4.11956e-11
SSTR2	1.05735e-21	0.346539	0.584	0.394	2.82007e-17
SEPTIN7	5.44765e-20	0.346145	0.831	0.693	1.45294e-15
LMO2	2.44498e-48	0.346002	0.325	0.127	6.521e-44
EPCAM	1.38931e-21	0.343811	0.921	0.751	3.70544e-17
RPL11	5.07249e-16	0.342952	0.96	0.948	1.35288e-11
COPRS	1.10238e-21	0.342627	0.649	0.482	2.94015e-17
NEUROD1	1.42069e-25	0.342013	0.767	0.562	3.78913e-21
RGS17	1.02697e-30	0.342003	0.477	0.276	2.73904e-26
ADGRL2	2.49942e-125	0.341992	0.252	0.038	6.6662e-121
UQCRH	6.46466e-13	0.341641	0.846	0.758	1.72419e-08
YPEL3	2.94879e-30	0.341632	0.523	0.328	7.86471e-26
ABHD16A	3.68811e-29	0.34126	0.439	0.264	9.83657e-25
EEF2	2.14175e-14	0.340398	0.858	0.755	5.71226e-10
ATP6V0E1	2.36174e-16	0.339986	0.864	0.763	6.299e-12
CNIH2	3.00037e-39	0.339573	0.541	0.298	8.00229e-35
MTIF3	8.06392e-25	0.339357	0.656	0.473	2.15073e-20
ASCL1	1.27179e-114	0.33892	0.137	0.011	3.39198e-110
RPL34	2.38154e-17	0.338123	0.965	0.915	6.35179e-13
RPL22	2.43698e-13	0.336676	0.914	0.881	6.49966e-09
TLE5	5.76097e-19	0.335683	0.815	0.659	1.53651e-14
TCEAL8	2.54208e-19	0.335407	0.677	0.51	6.77999e-15
SUMO1	1.89207e-20	0.3351	0.738	0.581	5.04633e-16
ELAVL4	4.3095e-30	0.335066	0.483	0.279	1.14939e-25
RPL27A	1.63289e-11	0.334924	0.937	0.913	4.35509e-07
CAMK2N1	3.28125e-08	0.334202	0.778	0.671	0.000875142
TRAPPC5	6.76135e-15	0.333995	0.826	0.706	1.80332e-10
EIF1B	6.24893e-17	0.333771	0.793	0.672	1.66665e-12
KCNH2	2.67897e-35	0.333688	0.387	0.196	7.14507e-31
NDRG4	4.53645e-62	0.333246	0.222	0.056	1.20992e-57
SEC62	2.1914e-17	0.333052	0.849	0.706	5.84468e-13
MBNL2	4.71323e-29	0.332962	0.525	0.322	1.25707e-24
PLAAT3	5.17568e-16	0.33094	0.656	0.528	1.38041e-11
AC097382.3	1.31254e-148	0.330664	0.262	0.035	3.50068e-144
TMED8	7.50583e-28	0.33035	0.53	0.325	2.00188e-23
MT-CYB	7.10403e-13	0.330219	0.825	0.745	1.89472e-08
TCEAL5	1.46622e-42	0.329873	0.399	0.188	3.91057e-38
BBX	5.10293e-17	0.328772	0.623	0.47	1.361e-12
SCN1B	3.81563e-33	0.328602	0.331	0.153	1.01767e-28
EEF1A2	1.38084e-24	0.326852	0.596	0.394	3.68284e-20
RSL24D1	1.7455e-19	0.326474	0.712	0.553	4.65543e-15
DNAJA1	4.92867e-13	0.325927	0.795	0.668	1.31453e-08
CDCP1	7.01991e-42	0.325597	0.396	0.186	1.87228e-37
COX14	1.14511e-15	0.325403	0.747	0.626	3.05412e-11
LRFN5	0	0.325178	0.22	0.004	0
ALCAM	4.76226e-22	0.324503	0.657	0.469	1.27014e-17
RPS29	2.93771e-12	0.324423	0.921	0.891	7.83518e-08
CELF4	1.34667e-23	0.324406	0.472	0.295	3.5917e-19
PMVK	4.02741e-18	0.323983	0.664	0.507	1.07415e-13
ARL6IP5	1.8625e-15	0.32389	0.722	0.593	4.96748e-11
UBB	1.19922e-13	0.323829	0.916	0.826	3.19844e-09
RALYL	3.55895e-68	0.323156	0.26	0.068	9.49209e-64
DCTN3	4.07983e-18	0.323032	0.785	0.636	1.08813e-13
EGR3	8.24602e-38	0.322042	0.268	0.101	2.1993e-33
LYRM2	1.41763e-23	0.322027	0.624	0.444	3.78095e-19
PDX1	2.11878e-57	0.32196	0.414	0.151	5.65099e-53
SRP14	5.57346e-14	0.321807	0.934	0.863	1.4865e-09
GPC5-AS1	1.03031e-88	0.321719	0.233	0.043	2.74794e-84
PJA2	2.36478e-15	0.32108	0.753	0.596	6.3071e-11
RPL9	3.65102e-11	0.321078	0.93	0.923	9.73762e-07
UBE2B	2.25757e-16	0.320734	0.742	0.61	6.02118e-12
EIF3H	2.93219e-17	0.319454	0.815	0.674	7.82045e-13
MRPL51	2.53252e-19	0.319068	0.793	0.658	6.75449e-15
SMDT1	3.73106e-15	0.318963	0.833	0.703	9.95112e-11
GRASP	2.97486e-42	0.318857	0.316	0.129	7.93425e-38
RPS11	2.16141e-12	0.318555	0.96	0.922	5.7647e-08
MTPN	1.04331e-16	0.318536	0.69	0.525	2.7826e-12
MAL2	2.85517e-20	0.318207	0.502	0.334	7.61503e-16
ST13	1.14713e-13	0.317484	0.813	0.704	3.05952e-09
PAIP2	1.79231e-18	0.317328	0.7	0.543	4.78027e-14
STUB1	6.94186e-17	0.31701	0.778	0.622	1.85146e-12
LINC01370	2.19737e-31	0.31562	0.361	0.18	5.86061e-27
ABHD14A	2.13158e-22	0.315271	0.586	0.394	5.68514e-18
PCBD1	2.02072e-15	0.314777	0.791	0.65	5.38946e-11
ZNF428	1.77211e-20	0.314606	0.657	0.496	4.72639e-16
RABGAP1L	2.3945e-32	0.314536	0.424	0.227	6.38638e-28
NDN	1.06478e-21	0.314101	0.449	0.292	2.83989e-17
MYL6B	1.81087e-17	0.31387	0.682	0.539	4.82977e-13
CASD1	9.55498e-23	0.312867	0.392	0.237	2.54841e-18
FNDC3A	1.89169e-18	0.312165	0.7	0.533	5.04532e-14
CEP41	4.11744e-44	0.310931	0.296	0.117	1.09816e-39
PIN1	3.62432e-16	0.310211	0.719	0.572	9.66641e-12
PLEKHB1	3.36985e-89	0.309343	0.278	0.061	8.98774e-85
SYT13	7.81246e-37	0.309101	0.543	0.302	2.08366e-32
XRCC5	3.8618e-11	0.308481	0.765	0.669	1.02998e-06
PARK7	1.03047e-12	0.308473	0.879	0.78	2.74837e-08
NPDC1	5.42238e-15	0.30846	0.791	0.633	1.4462e-10
PTPRN	5.86171e-16	0.30832	0.901	0.726	1.56338e-11
SAP18	5.35419e-14	0.308056	0.839	0.744	1.42802e-09
TCEAL4	2.92492e-15	0.307174	0.78	0.647	7.80104e-11
UBXN4	1.64839e-16	0.306046	0.854	0.712	4.39642e-12
PROX1	2.40034e-30	0.304836	0.503	0.283	6.40195e-26
HSD17B10	7.81028e-20	0.304281	0.568	0.415	2.08308e-15
APOL6	5.56732e-35	0.302329	0.359	0.176	1.48486e-30
MAP6	2.71053e-27	0.300857	0.356	0.193	7.22927e-23
CABP7	1.01035e-89	0.30055	0.26	0.054	2.69472e-85
RPL35A	8.16916e-11	0.300398	0.937	0.884	2.1788e-06
DSTN	2.89431e-13	0.299654	0.901	0.807	7.71942e-09
CBLN4	3.90022e-296	0.299272	0.19	0.004	1.04023e-291
TMEM59	2.46318e-10	0.298921	0.884	0.801	6.56954e-06
MGST2	1.0966e-23	0.298918	0.568	0.38	2.92475e-19
ECHS1	1.90348e-15	0.298811	0.7	0.565	5.07678e-11
CISD1	1.02553e-15	0.298077	0.704	0.558	2.73518e-11
TRIR	8.63487e-13	0.297422	0.768	0.661	2.30301e-08
RNASEH2C	4.78147e-13	0.297216	0.709	0.583	1.27527e-08
ZNF483	1.16478e-24	0.296829	0.599	0.39	3.10657e-20
RTP4	3.76772e-257	0.296454	0.212	0.009	1.00489e-252
ATP5MC2	2.88002e-13	0.296379	0.906	0.821	7.6813e-09
ABHD2	7.66906e-30	0.296002	0.483	0.283	2.04542e-25
PLAAT4	8.77757e-75	0.295878	0.293	0.077	2.34107e-70
GSTP1	8.27999e-14	0.295601	0.621	0.474	2.20836e-09
SLC25A4	1.62453e-12	0.295406	0.717	0.583	4.33278e-08
BEX5	6.74213e-21	0.295141	0.528	0.353	1.79819e-16
MRPL20	2.57742e-14	0.294986	0.77	0.634	6.87423e-10
DNAJA2	1.95343e-19	0.294601	0.556	0.394	5.20999e-15
TMOD1	1.61983e-15	0.294557	0.589	0.431	4.32026e-11
GTF3A	7.75772e-14	0.294453	0.626	0.493	2.06906e-09
EDF1	9.74425e-11	0.294445	0.854	0.765	2.59889e-06
JUND	6.6182e-11	0.294326	0.805	0.724	1.76514e-06
BAMBI	2.11484e-94	0.294161	0.224	0.04	5.64048e-90
POLR2F	6.97624e-20	0.293502	0.672	0.512	1.86063e-15
NUDT4	5.26562e-21	0.292995	0.5	0.326	1.40439e-16
ALKBH7	7.30764e-13	0.292939	0.715	0.59	1.94902e-08
SLC12A5	2.39091e-29	0.292463	0.396	0.218	6.3768e-25
ZNF706	5.0063e-15	0.292436	0.776	0.647	1.33523e-10
ATP5MG	1.02372e-11	0.292095	0.886	0.811	2.73037e-07
TSC22D1	9.51178e-15	0.292051	0.714	0.556	2.53689e-10
PBX1	2.68182e-26	0.291835	0.465	0.281	7.15268e-22
RPS5	2.73116e-12	0.291178	0.922	0.89	7.28428e-08
EIF3K	5.15796e-14	0.290945	0.861	0.753	1.37568e-09
C11orf58	2.49066e-11	0.290867	0.798	0.689	6.64284e-07
PIPOX	3.3214e-63	0.290581	0.283	0.081	8.85849e-59
RINL	2.22181e-20	0.290175	0.334	0.192	5.92579e-16
FAM171B	4.50329e-35	0.289976	0.368	0.18	1.20107e-30
PPP1R14B	1.20312e-16	0.289927	0.624	0.461	3.20885e-12
FOXP1	2.92618e-21	0.289866	0.596	0.42	7.80443e-17
DNALI1	5.87109e-26	0.28986	0.421	0.247	1.56588e-21
TIPRL	4.41518e-22	0.289721	0.52	0.35	1.17757e-17
LAMTOR1	1.84128e-12	0.289535	0.728	0.619	4.91088e-08
PPIG	9.81123e-12	0.288468	0.745	0.624	2.61675e-07
TBCC	3.90505e-23	0.288297	0.485	0.309	1.04152e-18
VPS35	2.95898e-16	0.288263	0.637	0.477	7.89188e-12
HPGD	1.47145e-85	0.28817	0.224	0.042	3.92451e-81
NME3	5.69926e-17	0.287778	0.783	0.606	1.52005e-12
SRSF9	4.55179e-11	0.287565	0.712	0.596	1.21401e-06
HACD3	1.62848e-12	0.286844	0.707	0.581	4.34333e-08
NACA	4.49085e-12	0.286713	0.921	0.866	1.19775e-07
FAU	2.38396e-10	0.28659	0.935	0.896	6.35826e-06
EPRS	3.44116e-11	0.286028	0.642	0.524	9.17791e-07
SELENOW	2.30033e-11	0.285813	0.742	0.62	6.13521e-07
HPN	7.26891e-35	0.285692	0.382	0.185	1.93869e-30
BTF3	3.43585e-12	0.28497	0.863	0.773	9.16375e-08
NCS1	1.79415e-66	0.284654	0.257	0.069	4.78517e-62
APOBEC2	3.18434e-38	0.284537	0.255	0.094	8.49295e-34
RPS10	7.42285e-12	0.284457	0.705	0.599	1.97975e-07
MLPH	1.55328e-57	0.284325	0.171	0.036	4.14275e-53
MRPL57	3.55284e-13	0.284325	0.778	0.657	9.47578e-09
RPL26	8.52882e-11	0.284207	0.929	0.924	2.27472e-06
NDUFB4	2.61426e-12	0.284177	0.846	0.74	6.9725e-08
COX7C	3.84485e-11	0.284175	0.899	0.851	1.02546e-06
CHM	4.36512e-16	0.284014	0.503	0.351	1.16422e-11
TUBB2A	1.07534e-44	0.283815	0.339	0.132	2.86805e-40
NBEAL1	1.79191e-30	0.283812	0.449	0.255	4.7792e-26
GNG12	3.29771e-29	0.283539	0.469	0.269	8.79532e-25
MAP2	2.89511e-20	0.283349	0.455	0.294	7.72154e-16
MDP1	5.1812e-17	0.283324	0.515	0.362	1.38188e-12
MPHOSPH8	2.07239e-15	0.283124	0.717	0.558	5.52728e-11
SSB	2.87564e-14	0.283041	0.753	0.606	7.66962e-10
CDK2AP1	1.53276e-20	0.283004	0.555	0.382	4.08804e-16
CHD9	8.0986e-17	0.282901	0.642	0.485	2.15998e-12
SLC4A8	9.12776e-32	0.282893	0.31	0.147	2.43446e-27
ICA1L	3.20428e-30	0.28282	0.377	0.197	8.54614e-26
RNF7	1.83873e-12	0.282769	0.753	0.628	4.90409e-08
ZBTB20	2.06389e-18	0.282103	0.518	0.356	5.50461e-14
HNRNPK	4.24517e-12	0.281606	0.737	0.63	1.13223e-07
RUNX1T1	2.11442e-33	0.281346	0.338	0.159	5.63938e-29
ZNF326	2.41878e-24	0.280274	0.478	0.298	6.45113e-20
COX5A	9.06755e-16	0.280098	0.78	0.637	2.41841e-11
CCPG1	3.63217e-16	0.279783	0.614	0.461	9.68735e-12
NSA2	1.22771e-14	0.279702	0.767	0.621	3.27443e-10
TMEM167A	6.46532e-15	0.279588	0.667	0.513	1.72437e-10
CHCHD2	1.14323e-10	0.279447	0.906	0.838	3.0491e-06
SCCPDH	9.68008e-23	0.279417	0.49	0.321	2.58177e-18
OLFM2	2.51237e-21	0.279389	0.323	0.173	6.70075e-17
SMC3	6.37531e-18	0.279328	0.659	0.485	1.70036e-13
KIFAP3	4.22242e-25	0.278888	0.502	0.314	1.12616e-20
OPRD1	1.13585e-105	0.278726	0.23	0.037	3.02942e-101
MIR99AHG	3.22295e-146	0.278448	0.22	0.024	8.59592e-142
EGR2	5.64176e-28	0.277979	0.177	0.063	1.50471e-23
NOL4	1.25458e-21	0.277842	0.432	0.266	3.34609e-17
C22orf42	1.39325e-70	0.277822	0.205	0.043	3.71592e-66
CPD	2.2931e-22	0.277555	0.522	0.336	6.11591e-18
CHURC1	4.77958e-12	0.27755	0.737	0.615	1.27476e-07
KCNT2	5.2494e-183	0.277452	0.182	0.011	1.40007e-178
RPL30	1.1623e-10	0.276965	0.945	0.941	3.09996e-06
C18orf32	3.88266e-12	0.27677	0.825	0.689	1.03554e-07
LYSMD2	8.49951e-20	0.276663	0.57	0.393	2.2669e-15
HSPD1	1.35412e-09	0.276646	0.785	0.685	3.61158e-05
STXBP5L	4.18895e-41	0.276202	0.262	0.099	1.11724e-36
CMAS	7.30451e-17	0.275053	0.515	0.365	1.94818e-12
RPS16	7.27303e-11	0.274224	0.934	0.907	1.93979e-06
PPDPF	1.07936e-08	0.27417	0.891	0.813	0.000287877
HSP90AB1	1.90256e-10	0.274132	0.952	0.904	5.07433e-06
UQCRB	1.06601e-10	0.273825	0.911	0.858	2.84316e-06
MRAP2	3.78481e-56	0.273038	0.265	0.082	1.00945e-51
HNRNPD	4.303e-11	0.272911	0.662	0.549	1.14765e-06
ISCU	3.71534e-14	0.27265	0.694	0.552	9.90918e-10
ASCL2	5.50315e-31	0.272507	0.376	0.177	1.46774e-26
COX7A2L	4.21135e-12	0.27211	0.805	0.685	1.12321e-07
XBP1	8.15623e-16	0.272086	0.753	0.611	2.17535e-11
CAPZA2	5.64175e-16	0.27207	0.687	0.532	1.50471e-11
SLC25A6	3.9272e-11	0.271539	0.871	0.766	1.04742e-06
TMA7	1.15825e-13	0.271153	0.892	0.788	3.08917e-09
CYB5A	4.38821e-19	0.270951	0.656	0.484	1.17038e-14
TAF7	1.0219e-13	0.270875	0.671	0.521	2.7255e-09
BORCS7	8.68686e-18	0.270097	0.593	0.431	2.31687e-13
ZNF32	7.89246e-24	0.270048	0.482	0.307	2.105e-19
PHB	6.80823e-16	0.269916	0.614	0.467	1.81582e-11
AHI1	1.38938e-13	0.268968	0.627	0.487	3.70562e-09
KIF1A	1.6426e-12	0.26792	0.613	0.479	4.38097e-08
RPL10	6.30533e-10	0.267621	0.886	0.888	1.68169e-05
APLP2	2.40364e-11	0.266913	0.7	0.58	6.41075e-07
GTF2A2	1.34401e-12	0.266133	0.719	0.588	3.5846e-08
SIVA1	2.73754e-17	0.26542	0.702	0.549	7.30129e-13
ECI2	2.23278e-15	0.264968	0.535	0.391	5.95505e-11
FBXL15	6.31644e-16	0.264809	0.546	0.4	1.68466e-11
ATXN7L3B	6.73248e-18	0.264519	0.627	0.449	1.79562e-13
STAG2	4.05381e-18	0.264344	0.553	0.39	1.08119e-13
SH3BGRL	5.3198e-15	0.263748	0.593	0.452	1.41884e-10
FAM177B	2.77997e-180	0.263595	0.161	0.008	7.41445e-176
PDCD6	8.29717e-16	0.263359	0.694	0.521	2.21294e-11
RPL36AL	3.83841e-11	0.262547	0.881	0.807	1.02374e-06
GPAT4	6.64094e-35	0.261942	0.31	0.14	1.7712e-30
DECR1	1.61155e-22	0.261811	0.51	0.339	4.29817e-18
TCF4	5.21022e-29	0.260675	0.313	0.15	1.38962e-24
MDH1	4.14186e-16	0.260478	0.722	0.56	1.10468e-11
PPL	2.23704e-17	0.260421	0.505	0.336	5.96642e-13
DNAJC7	6.84702e-15	0.26029	0.599	0.454	1.82617e-10
VEGFB	1.69435e-12	0.259774	0.631	0.488	4.51899e-08
RPL7A	9.48088e-10	0.25976	0.964	0.938	2.52864e-05
LIMS1	1.95784e-21	0.259742	0.364	0.216	5.22175e-17
SCOC	2.33089e-14	0.25891	0.712	0.559	6.21671e-10
SCAND1	2.83398e-12	0.258426	0.805	0.672	7.55852e-08
CA8	2.47572e-35	0.258003	0.233	0.089	6.60299e-31
BRK1	6.23751e-08	0.257998	0.773	0.696	0.00166361
CALD1	1.03256e-80	0.257933	0.328	0.084	2.75394e-76
PURA	1.87778e-15	0.257589	0.689	0.52	5.00822e-11
MAP1A	1.20584e-18	0.257377	0.296	0.167	3.2161e-14
RAB13	3.49788e-16	0.257273	0.702	0.538	9.32921e-12
FAM3C	2.51605e-10	0.256904	0.575	0.456	6.71055e-06
ATP5F1A	3.56925e-09	0.256633	0.737	0.635	9.51954e-05
METTL26	2.83524e-14	0.25636	0.639	0.506	7.56187e-10
MRPS26	8.75678e-17	0.25617	0.632	0.475	2.33552e-12
MRPL40	3.2317e-16	0.256105	0.7	0.532	8.61928e-12
SEC61B	1.56518e-08	0.256094	0.873	0.796	0.000417448
AKAP9	8.13988e-14	0.256035	0.788	0.618	2.17099e-09
OSTC	1.28091e-09	0.256034	0.666	0.553	3.41631e-05
TTC39B	3.44435e-37	0.256034	0.24	0.09	9.18644e-33
GLRX5	8.51568e-21	0.255969	0.561	0.39	2.27122e-16
MCRIP1	2.22046e-17	0.255834	0.507	0.363	5.92219e-13
CAMK2B	3.97903e-21	0.25564	0.434	0.269	1.06125e-16
CDK14	8.34983e-55	0.255217	0.238	0.07	2.22698e-50
MGAT4A	6.60276e-19	0.254713	0.464	0.302	1.76102e-14
EMC2	2.13058e-19	0.254555	0.55	0.375	5.68248e-15
JUNB	2.5981e-12	0.254449	0.724	0.583	6.92939e-08
PCMTD1	1.46315e-16	0.25436	0.57	0.406	3.90236e-12
SLC3A2	2.33629e-11	0.254134	0.767	0.635	6.23112e-07
POMC	1.00414e-09	0.253945	0.315	0.211	2.67815e-05
S100B	1.6486e-65	0.253904	0.21	0.047	4.39698e-61
PSMA3	3.44814e-09	0.253818	0.588	0.487	9.19653e-05
GNG10	9.16338e-11	0.253592	0.697	0.579	2.44397e-06
EPHX2	3.13839e-24	0.253586	0.394	0.225	8.3704e-20
UBXN1	1.19551e-18	0.253248	0.743	0.562	3.18853e-14
FGF14	3.11817e-28	0.252948	0.32	0.156	8.31648e-24
PAPPA2	3.12855e-12	0.252875	0.465	0.303	8.34415e-08
STAU2	1.24147e-19	0.252309	0.313	0.18	3.31112e-15
MTURN	5.2459e-24	0.252201	0.387	0.22	1.39913e-19
HNRNPM	4.68381e-17	0.252189	0.54	0.391	1.24922e-12
PARP1	1.15019e-13	0.252171	0.629	0.474	3.06768e-09
SCRN1	2.64399e-16	0.25156	0.531	0.371	7.05178e-12
APOO	1.69861e-18	0.251404	0.396	0.253	4.53035e-14
RPS15A	6.00269e-09	0.251331	0.921	0.897	0.000160098
GARS	3.01712e-09	0.251172	0.487	0.376	8.04696e-05
BPTF	1.95137e-12	0.25115	0.646	0.505	5.2045e-08
ERO1B	0.147808	-0.254496	0.762	0.656	1
ABHD15	8.07348e-23	-0.254973	0.036	0.192	2.15328e-18
RRBP1	4.82269e-08	-0.255718	0.391	0.465	0.00128626
SEPTIN11	1.62497e-11	-0.256548	0.237	0.34	4.33397e-07
MSMO1	3.52649e-08	-0.257608	0.22	0.308	0.000940549
MT-ND4L	0.078719	-0.261985	0.414	0.44	1
CIB1	4.53813e-05	-0.263277	0.523	0.582	1
ELP4	4.92114e-10	-0.263447	0.262	0.342	1.31252e-05
MYL6	0.00312051	-0.265816	0.909	0.898	1
ZFP36	0.0159588	-0.265888	0.315	0.339	1
KIAA1324	0.412197	-0.266238	0.639	0.569	1
KCNJ6	0.000395326	-0.266385	0.376	0.394	1
KCNMB2	2.88793e-05	-0.267617	0.472	0.487	0.770239
NR4A2	0.062957	-0.268939	0.21	0.23	1
C15orf48	6.68571e-09	-0.269346	0.262	0.38	0.000178315
FTH1	5.57508e-10	-0.271176	0.699	0.824	1.48693e-05
GADD45A	0.000318913	-0.272501	0.227	0.284	1
SPOCK3	2.14622e-17	-0.273044	0.05	0.178	5.72418e-13
SH3RF1	1.93522e-14	-0.273281	0.114	0.239	5.16143e-10
HOPX	3.34675e-06	-0.276079	0.26	0.333	0.0892612
MRC1	1.57233e-08	-0.277322	0.088	0.17	0.000419357
TMBIM6	0.00209295	-0.277483	0.846	0.811	1
JPT1	1.21466e-09	-0.277813	0.141	0.24	3.23962e-05
SYNGR4	2.39446e-16	-0.278157	0.075	0.206	6.38626e-12
CD68	0.00708082	-0.284461	0.113	0.148	1
ATP1B3	1.09225e-17	-0.284673	0.157	0.314	2.91313e-13
PIGT	2.75238e-08	-0.284675	0.366	0.427	0.000734086
KLHL41	3.64777e-13	-0.284732	0.03	0.131	9.72898e-09
MT1X	0.0491877	-0.285211	0.139	0.171	1
ACTB	0.51496	-0.285606	0.715	0.719	1
NBL1	3.4263e-20	-0.28735	0.084	0.241	9.13827e-16
VEGFA	1.02727e-10	-0.288782	0.397	0.541	2.73983e-06
CD44	5.47623e-19	-0.289176	0.003	0.123	1.46057e-14
CHID1	8.43735e-05	-0.289459	0.546	0.546	1
PCSK2	0.000562362	-0.290177	0.793	0.6	1
GLUL	1.51759e-12	-0.293291	0.113	0.225	4.04756e-08
PDLIM1	1.3667e-23	-0.294484	0.144	0.345	3.64513e-19
WSB1	5.87232e-05	-0.295166	0.454	0.5	1
SMCO4	1.02698e-17	-0.295177	0.237	0.385	2.73905e-13
INSIG1	1.22257e-07	-0.295582	0.199	0.278	0.00326072
TMEM45B	4.36997e-15	-0.298621	0.05	0.166	1.16551e-10
NDUFA4	5.06421e-06	-0.298738	0.381	0.456	0.135067
INHBA	2.20172e-16	-0.301066	0.017	0.13	5.8722e-12
LBH	1.40683e-21	-0.301627	0.013	0.154	3.75216e-17
TMEM176A	0.12606	-0.302578	0.71	0.533	1
EIF4EBP1	3.20911e-18	-0.309016	0.296	0.494	8.55901e-14
IER3	5.06048e-08	-0.310314	0.116	0.215	0.00134968
HLA-B	0.415994	-0.312634	0.579	0.574	1
ANXA11	6.99552e-21	-0.313318	0.242	0.421	1.86578e-16
TPM3	3.63893e-09	-0.319719	0.627	0.673	9.70539e-05
TMEM54	2.30156e-14	-0.319954	0.32	0.442	6.13848e-10
SLC9A3R1	1.27604e-24	-0.321441	0.177	0.38	3.40333e-20
ANXA4	1.2786e-17	-0.325013	0.028	0.154	3.41015e-13
RHOB	0.00141995	-0.325589	0.326	0.364	1
MYL12A	2.06455e-07	-0.32713	0.344	0.441	0.00550635
CNTN1	4.57601e-06	-0.327629	0.425	0.451	0.122047
GRIA3	2.96716e-17	-0.332731	0.174	0.312	7.91372e-13
GPX3	0.876968	-0.332973	0.581	0.51	1
RIN2	2.49734e-13	-0.333028	0.22	0.339	6.66065e-09
RNASEK	0.00578085	-0.334336	0.925	0.874	1
LRATD1	1.13242e-17	-0.335742	0.04	0.167	3.02027e-13
RPS6KA3	1.30762e-11	-0.340701	0.341	0.428	3.48756e-07
P4HB	1.22022e-13	-0.341689	0.469	0.598	3.25446e-09
SPC25	3.07268e-17	-0.343726	0.035	0.161	8.19516e-13
DPP4	4.87102e-29	-0.347923	0.008	0.189	1.29915e-24
NPNT	5.26755e-23	-0.361448	0.04	0.199	1.40491e-18
EGFL7	1.42019e-13	-0.366223	0.248	0.381	3.78779e-09
DBI	2.25497e-07	-0.369434	0.71	0.724	0.00601422
CAMK2G	2.28332e-12	-0.373978	0.123	0.229	6.08985e-08
STXBP6	3.9936e-31	-0.38118	0.056	0.263	1.06513e-26
HES1	3.5129e-28	-0.381556	0.015	0.195	9.36925e-24
FABP5	8.42002e-17	-0.381666	0.323	0.496	2.2457e-12
FEV	6.61313e-22	-0.383295	0.06	0.216	1.76379e-17
CD59	7.07629e-06	-0.389469	0.672	0.7	0.188732
PDK3	1.07347e-21	-0.393699	0.199	0.365	2.86306e-17
TPM4	4.89749e-06	-0.393968	0.416	0.477	0.130621
MAFB	0.00115808	-0.394589	0.556	0.556	1
LPP	3.1927e-20	-0.396837	0.214	0.378	8.51524e-16
ELF3	1.18449e-23	-0.397864	0.144	0.336	3.15915e-19
DEPP1	1.35061e-06	-0.399926	0.323	0.418	0.0360222
SLC38A4	6.51577e-07	-0.406523	0.248	0.308	0.0173782
PARM1	2.35788e-17	-0.407029	0.325	0.451	6.2887e-13
APOH	1.09384e-20	-0.407255	0.099	0.257	2.91739e-16
ARRDC4	1.78863e-14	-0.412297	0.083	0.203	4.77045e-10
HIGD1A	7.46318e-23	-0.41255	0.222	0.398	1.9905e-18
MZT2A	5.28619e-16	-0.424597	0.593	0.682	1.40988e-11
UCN3	1.25111e-35	-0.427335	0.096	0.335	3.33685e-31
CLU	0.739784	-0.43166	0.869	0.714	1
PLK2	1.16678e-08	-0.432129	0.361	0.44	0.000311191
C2CD4A	1.34778e-17	-0.439796	0.091	0.241	3.59466e-13
CHST9	3.01687e-27	-0.440451	0.215	0.414	8.04629e-23
TP53I13	3.47603e-33	-0.440679	0.147	0.367	9.27092e-29
PDE3B	1.70353e-21	-0.444176	0.175	0.336	4.54349e-17
MOB1B	3.5827e-13	-0.450868	0.344	0.449	9.55542e-09
GADD45G	1.22316e-12	-0.45622	0.2	0.325	3.26228e-08
TAGLN2	9.94454e-24	-0.459301	0.364	0.573	2.65231e-19
PALLD	0.00923894	-0.460954	0.523	0.495	1
HLA-E	1.39773e-07	-0.464989	0.46	0.516	0.00372787
GADD45B	3.7529e-28	-0.471102	0.071	0.278	1.00093e-23
SLC30A8	4.25999e-06	-0.471103	0.613	0.626	0.113618
ID4	6.30141e-25	-0.476348	0.217	0.41	1.68065e-20
NAA20	7.36557e-11	-0.480898	0.614	0.659	1.96447e-06
AGT	5.14836e-18	-0.487049	0.035	0.164	1.37312e-13
PLIN3	5.89711e-24	-0.488631	0.146	0.324	1.57282e-19
SMIM24	8.4625e-18	-0.494954	0.258	0.401	2.25703e-13
CALR	1.79214e-12	-0.498808	0.566	0.67	4.77983e-08
NDRG1	2.12468e-34	-0.512985	0.111	0.359	5.66674e-30
S100A10	2.69782e-13	-0.5144	0.253	0.396	7.19537e-09
PPP1R1A	3.32192e-09	-0.518852	0.598	0.643	8.85989e-05
MUC13	2.621e-24	-0.521113	0.078	0.257	6.99047e-20
NUCB1	1.52482e-20	-0.525281	0.368	0.501	4.06685e-16
TXNIP	9.52426e-33	-0.526792	0.033	0.245	2.54021e-28
ITM2B	4.21901e-10	-0.533203	0.871	0.858	1.12525e-05
ELL2	1.39455e-12	-0.53388	0.434	0.51	3.7194e-08
PAX6	8.90776e-13	-0.535052	0.573	0.625	2.37579e-08
AC099509.1	3.22764e-22	-0.536839	0.104	0.273	8.60844e-18
TMEM176B	0.794014	-0.540414	0.737	0.567	1
G6PC2	6.34338e-27	-0.548628	0.118	0.337	1.69184e-22
KCNQ1OT1	1.5231e-11	-0.555426	0.204	0.314	4.06226e-07
PAPSS2	1.80898e-25	-0.556194	0.371	0.556	4.82474e-21
ITGB1	1.11617e-07	-0.565039	0.667	0.674	0.00297693
TMEM236	6.06997e-30	-0.573434	0.07	0.277	1.61892e-25
CD164	7.94862e-22	-0.573976	0.578	0.674	2.11998e-17
SURF4	2.19485e-27	-0.575292	0.376	0.566	5.85388e-23
PLIN2	3.44491e-29	-0.575533	0.012	0.195	9.18791e-25
EZR	4.99257e-23	-0.576697	0.318	0.472	1.33157e-18
S100A11	0.000905295	-0.595726	0.232	0.287	1
C2CD4B	2.10109e-24	-0.620023	0.123	0.312	5.60381e-20
ARX	1.30861e-45	-0.621013	0.043	0.317	3.49019e-41
ASPH	1.51313e-13	-0.622016	0.409	0.515	4.03567e-09
KLF6	6.27563e-40	-0.63043	0.113	0.388	1.67377e-35
LAPTM4B	1.17832e-55	-0.65457	0.136	0.469	3.14271e-51
COTL1	1.06109e-45	-0.6563	0.043	0.318	2.83002e-41
KCTD12	1.71524e-15	-0.656701	0.29	0.404	4.57471e-11
GNG4	2.13031e-64	-0.709105	0.195	0.545	5.68176e-60
SAT1	3.70381e-12	-0.714579	0.123	0.245	9.87844e-08
F10	2.2102e-25	-0.726515	0.233	0.409	5.89484e-21
HMGB3	4.3337e-26	-0.735776	0.146	0.342	1.15584e-21
C5orf38	2.85261e-44	-0.747354	0.063	0.337	7.60819e-40
FXYD3	2.37759e-15	-0.750853	0.316	0.434	6.34126e-11
SLC7A2	8.27412e-16	-0.764852	0.493	0.575	2.20679e-11
RGS4	3.19606e-25	-0.77945	0.23	0.423	8.52422e-21
ANXA2	3.35501e-50	-0.789732	0.045	0.346	8.94815e-46
MALAT1	1.8746e-18	-0.815317	0.637	0.735	4.99974e-14
LOXL4	2.22464e-41	-0.875598	0.008	0.251	5.93333e-37
VIM	2.02742e-32	-0.877283	0.043	0.267	5.40732e-28
IRX2	1.89551e-50	-0.88163	0.063	0.367	5.05552e-46
CTSB	5.98748e-24	-0.88221	0.338	0.511	1.59692e-19
LGALS1	3.9581e-16	-0.906597	0.002	0.102	1.05566e-11
FAP	1.21379e-45	-0.919643	0.073	0.352	3.23729e-41
SCG2	7.01411e-23	-0.938853	0.596	0.719	1.87073e-18
SCGB2A1	1.11141e-58	-0.9483	0.222	0.583	2.96423e-54
CD99	1.09645e-29	-0.962199	0.722	0.79	2.92433e-25
CTSZ	7.83612e-29	-0.969658	0.401	0.579	2.08997e-24
FTL	2.70074e-64	-0.970572	0.531	0.903	7.20314e-60
INS	8.14343e-17	-0.988682	0.132	0.298	2.17193e-12
PEMT	1.49306e-50	-0.993126	0.391	0.641	3.98213e-46
C12orf75	5.54765e-81	-1.04058	0.26	0.669	1.47961e-76
NEAT1	1.05929e-19	-1.05236	0.164	0.348	2.82523e-15
CTSD	3.02759e-11	-1.06425	0.343	0.464	8.07488e-07
IFI30	6.06706e-17	-1.07352	0.083	0.22	1.61815e-12
GLS	1.16825e-36	-1.15354	0.296	0.515	3.11584e-32
PLCE1	9.3141e-39	-1.17572	0.036	0.279	2.48416e-34
IGFBP2	6.10425e-43	-1.17727	0.056	0.327	1.62807e-38
FXYD5	4.39211e-50	-1.21321	0.162	0.464	1.17142e-45
MT2A	4.13637e-17	-1.27349	0.01	0.124	1.10321e-12
IGFBP7	1.20335e-79	-1.28239	0.084	0.491	3.20947e-75
VGF	2.27823e-54	-1.34513	0.214	0.539	6.07627e-50
IAPP	1.46652e-15	-1.35482	0.116	0.266	3.91135e-11
PDK4	1.90807e-32	-1.44594	0.238	0.456	5.08901e-28
GC	1.81008e-75	-1.45721	0.084	0.482	4.82765e-71
TMSB10	4.10306e-44	-1.51851	0.002	0.254	1.09433e-39
TM4SF4	4.47761e-41	-1.67512	0.333	0.558	1.19422e-36
ALDH1A1	5.823e-86	-1.98533	0.209	0.633	1.55305e-81
CRYBA2	3.98329e-65	-2.17384	0.111	0.483	1.06238e-60
TTR	6.31472e-126	-2.47875	0.215	0.754	1.6842e-121
GCG	3.12436e-93	-2.75659	0.078	0.549	8.33299e-89
PPY	1.8958e-13	-2.77196	0.025	0.124	5.05629e-09

## Sheet: gamma_cells
Gene	p_val	avg_log2FC	pct.1	pct.2	p_val_adj
PPY	0	6.89783	0.997	0.054	0
MEIS2	5.84733e-290	1.77946	0.956	0.517	1.55954e-285
ID2	6.33314e-230	1.74408	0.747	0.267	1.68911e-225
NPW	0	1.74233	0.755	0.074	0
FXYD2	1.96908e-249	1.69493	1	0.502	5.25174e-245
JUN	3.84037e-119	1.55914	0.841	0.547	1.02426e-114
PEG10	1.35114e-129	1.44893	0.891	0.553	3.60362e-125
BTG2	2.89548e-119	1.41069	0.878	0.534	7.72252e-115
SCGB2A1	2.867e-176	1.39745	0.917	0.536	7.64657e-172
EGR1	2.23889e-197	1.31052	0.869	0.346	5.97134e-193
ETV1	0	1.29411	0.78	0.221	0
IER2	4.38296e-106	1.27823	0.642	0.291	1.16898e-101
FOS	7.82671e-91	1.15843	0.886	0.591	2.08746e-86
EGR3	1.46484e-188	1.13947	0.42	0.088	3.90688e-184
MT1E	2.19875e-65	1.10411	0.263	0.078	5.8643e-61
RBP1	6.36853e-281	1.07959	0.665	0.148	1.69855e-276
CMTM8	7.42414e-172	1.05937	0.865	0.479	1.98009e-167
RASD1	2.08514e-72	1.03206	0.756	0.485	5.56128e-68
AQP3	2.42658e-73	1.02109	0.395	0.161	6.47192e-69
THSD7A	0	0.975764	0.56	0.023	0
MT2A	6.23136e-16	0.949035	0.207	0.111	1.66196e-11
MT-ATP6	6.52336e-71	0.934506	0.877	0.683	1.73985e-66
EGR4	2.63539e-73	0.921701	0.431	0.178	7.02885e-69
ID4	5.63059e-104	0.917475	0.7	0.377	1.50174e-99
ITM2C	1.73128e-139	0.917403	0.865	0.486	4.61748e-135
ID1	9.96727e-78	0.914415	0.291	0.081	2.65837e-73
CARTPT	0	0.886856	0.194	0.005	0
STMN2	1.52699e-126	0.883938	0.932	0.575	4.07264e-122
AKAP12	2.54151e-186	0.873024	0.558	0.157	6.77846e-182
GPC5-AS1	0	0.855298	0.458	0.024	0
PAM	5.76678e-112	0.823152	0.921	0.589	1.53806e-107
SNHG19	3.24794e-138	0.819436	0.61	0.252	8.66258e-134
SQSTM1	1.36099e-50	0.817428	0.881	0.683	3.62991e-46
MT-CYB	4.97282e-83	0.814935	0.91	0.738	1.3263e-78
PCSK1N	2.87767e-109	0.798247	1	0.833	7.67504e-105
SELENOM	1.14051e-138	0.774625	0.814	0.408	3.04185e-134
CHRM3	0	0.768767	0.488	0.056	0
SEMA3E	2.85204e-248	0.750036	0.568	0.132	7.60669e-244
SERTM1	0	0.736482	0.438	0.054	0
SLITRK6	0	0.73376	0.401	0.016	0
PRKACB	6.29906e-156	0.719272	0.624	0.247	1.68002e-151
NEUROD1	2.32981e-67	0.701284	0.833	0.555	6.21383e-63
VMP1	2.82435e-101	0.69874	0.536	0.209	7.53282e-97
AC004540.2	0	0.69238	0.435	0.05	0
PON3	4.75222e-156	0.690619	0.421	0.102	1.26746e-151
MT1X	6.79473e-42	0.681358	0.356	0.156	1.81222e-37
C15orf48	2.78078e-72	0.674696	0.655	0.353	7.41663e-68
DST	1.39942e-87	0.661121	0.819	0.502	3.7324e-83
PXK	3.67593e-167	0.658291	0.491	0.143	9.80407e-163
ARX	3.38543e-126	0.657901	0.665	0.275	9.02929e-122
SPOCK1	0	0.650697	0.402	0.03	0
ZNF503	2.04924e-215	0.641726	0.408	0.073	5.46553e-211
HEPACAM2	3.34397e-87	0.640806	0.603	0.301	8.9187e-83
APOBEC2	1.00823e-152	0.636206	0.373	0.083	2.68906e-148
EGR2	7.01328e-163	0.632368	0.309	0.052	1.87051e-158
MT-ND2	1.69333e-54	0.630589	0.896	0.736	4.51628e-50
CALY	1.70393e-94	0.630186	0.848	0.473	4.54454e-90
ABCC9	1.71324e-161	0.62855	0.505	0.151	4.56938e-157
PRSS23	8.25024e-131	0.623515	0.654	0.233	2.20042e-126
NR0B1	2.65057e-63	0.623233	0.468	0.225	7.06933e-59
FGD4	1.30784e-151	0.614832	0.469	0.139	3.48813e-147
CALB1	0	0.612674	0.35	0.028	0
TUBB2A	3.6729e-156	0.612413	0.457	0.121	9.79598e-152
MT-CO3	7.59841e-47	0.610898	0.87	0.698	2.02657e-42
MT-ND3	2.3115e-53	0.60072	0.859	0.649	6.16501e-49
FGFR1	1.17549e-90	0.599602	0.633	0.335	3.13515e-86
PLXNB2	1.5433e-134	0.599519	0.531	0.192	4.11614e-130
ZBTB20	1.1615e-89	0.597602	0.644	0.345	3.09782e-85
AHR	3.05749e-180	0.592489	0.447	0.102	8.15463e-176
SHISAL2B	1.97976e-105	0.583702	0.674	0.288	5.28022e-101
PTP4A3	1.8005e-70	0.582989	0.464	0.203	4.8021e-66
CACNA2D1	4.84272e-116	0.580414	0.564	0.239	1.2916e-111
SORBS2	1.26114e-75	0.571324	0.637	0.36	3.3636e-71
SYNE2	9.21088e-105	0.569357	0.58	0.22	2.45663e-100
EHF	1.4328e-125	0.554088	0.501	0.171	3.82142e-121
PLEKHB1	1.86264e-251	0.540113	0.378	0.051	4.96784e-247
NEURL1	1.36655e-95	0.537591	0.602	0.294	3.64473e-91
COMTD1	2.84406e-75	0.534731	0.763	0.488	7.5854e-71
SEC11C	8.53964e-68	0.533181	0.971	0.76	2.27761e-63
PTMS	1.74236e-58	0.529437	0.834	0.602	4.64705e-54
DDR1	5.97593e-83	0.519144	0.61	0.327	1.59384e-78
JSRP1	1.08747e-77	0.517486	0.44	0.179	2.9004e-73
AKAP9	1.65808e-55	0.514249	0.854	0.611	4.42225e-51
JUNB	1.39045e-44	0.513437	0.819	0.574	3.70846e-40
FNDC3B	7.10952e-91	0.513183	0.596	0.292	1.89618e-86
PCDH9	2.26153e-161	0.498681	0.278	0.042	6.03171e-157
PBXIP1	4.00558e-114	0.498501	0.413	0.132	1.06833e-109
LGALS3BP	7.18394e-78	0.497441	0.684	0.396	1.91603e-73
AC097639.1	5.30008e-248	0.497396	0.332	0.039	1.41358e-243
MARCKS	1.999e-61	0.497336	0.91	0.643	5.33154e-57
KCNJ8	1.7648e-116	0.493527	0.446	0.148	4.7069e-112
MCL1	7.93119e-60	0.489584	0.59	0.328	2.11533e-55
ACTG1	1.98822e-53	0.487209	0.925	0.727	5.30277e-49
LINC01976	3.13428e-220	0.486055	0.321	0.041	8.35944e-216
ADAMTSL2	3.09099e-84	0.485906	0.395	0.145	8.24397e-80
GRN	2.39902e-60	0.485562	0.845	0.606	6.39842e-56
NSG2	1.75623e-200	0.483402	0.354	0.057	4.68404e-196
RHOBTB3	9.36321e-54	0.483278	0.765	0.515	2.49726e-49
INPP5F	2.32166e-86	0.480817	0.447	0.186	6.19209e-82
ERRFI1	4.28489e-39	0.476577	0.332	0.163	1.14282e-34
YPEL2	3.11782e-52	0.47595	0.425	0.218	8.31554e-48
OSBPL8	1.32107e-48	0.475861	0.592	0.374	3.52342e-44
GCNT3	2.24525e-214	0.474241	0.321	0.042	5.98832e-210
PAX6	5.91418e-54	0.473592	0.878	0.603	1.57737e-49
CEP126	3.76319e-63	0.473551	0.654	0.381	1.00368e-58
SLC43A2	5.79905e-100	0.473266	0.399	0.138	1.54666e-95
MAP2	6.28893e-80	0.473134	0.568	0.283	1.67732e-75
SAMD5	1.71454e-86	0.473036	0.468	0.192	4.57286e-82
TXNIP	1.717e-41	0.469184	0.432	0.218	4.57941e-37
PCLO	3.09863e-60	0.4664	0.674	0.415	8.26434e-56
SLC8A1	3.03879e-115	0.465118	0.346	0.09	8.10476e-111
HNRNPA1	1.86465e-53	0.464154	0.873	0.634	4.97322e-49
LMO3	1.41625e-262	0.463409	0.244	0.016	3.77728e-258
MDFIC	1.17658e-232	0.459642	0.313	0.035	3.13805e-228
ARHGEF3	6.58338e-103	0.459278	0.384	0.126	1.75585e-98
RAP1GAP	6.66607e-101	0.455975	0.456	0.172	1.77791e-96
CLU	8.87601e-61	0.455947	0.995	0.703	2.36732e-56
RCAN3	1.88557e-51	0.455836	0.703	0.474	5.02899e-47
SLC40A1	5.51445e-89	0.454772	0.517	0.222	1.47076e-84
PDK3	1.39035e-65	0.454463	0.605	0.337	3.70821e-61
SUCNR1	1.2506e-208	0.4536	0.174	0.009	3.33547e-204
EMC10	9.91662e-55	0.452555	0.897	0.629	2.64486e-50
MMRN1	1.41584e-120	0.451388	0.372	0.103	3.7762e-116
APLP1	5.58774e-58	0.448853	0.736	0.474	1.49031e-53
LDLRAP1	3.41537e-65	0.44686	0.512	0.269	9.10912e-61
REV3L	4.27067e-57	0.446759	0.525	0.294	1.13903e-52
CXXC4	2.49118e-83	0.446277	0.512	0.237	6.64423e-79
DPYSL3	1.87133e-224	0.43509	0.319	0.037	4.99104e-220
FOSB	8.8781e-33	0.434351	0.301	0.143	2.36788e-28
PCDH10	9.87111e-249	0.434181	0.279	0.025	2.63273e-244
QPCT	1.38184e-43	0.43059	0.889	0.629	3.68551e-39
HGD	1.58041e-132	0.430327	0.331	0.074	4.2151e-128
ABCC8	3.85145e-44	0.42932	0.687	0.446	1.02722e-39
MRLN	2.45324e-51	0.424047	0.446	0.221	6.54305e-47
DIRAS3	2.57703e-90	0.414223	0.42	0.152	6.87318e-86
SLC6A4	1.92739e-137	0.413786	0.309	0.062	5.14054e-133
SEC24D	1.11195e-54	0.412226	0.568	0.337	2.96567e-50
NBL1	1.29386e-69	0.411144	0.482	0.214	3.45084e-65
SLC9A3R2	2.75781e-85	0.406178	0.473	0.189	7.35535e-81
MLLT3	1.50089e-91	0.405638	0.33	0.101	4.00303e-87
BMERB1	9.07073e-60	0.402565	0.486	0.253	2.41925e-55
ABHD2	1.29243e-56	0.401333	0.508	0.279	3.44705e-52
MT1F	9.64274e-64	0.400876	0.419	0.165	2.57182e-59
CRIP2	2.2595e-45	0.40024	0.714	0.487	6.02631e-41
GTF2I	1.32221e-44	0.399808	0.836	0.605	3.52647e-40
ATP6AP1	5.67407e-46	0.398266	0.798	0.546	1.51333e-41
AMOTL1	6.528e-166	0.397599	0.297	0.047	1.74108e-161
FTH1	1.27217e-19	0.396578	0.899	0.811	3.39299e-15
SPTBN1	5.78634e-89	0.395211	0.538	0.221	1.54327e-84
APOH	5.38343e-50	0.39338	0.469	0.232	1.43581e-45
TMOD1	4.10609e-37	0.392399	0.622	0.427	1.09514e-32
C1QTNF4	2.24194e-48	0.390986	0.431	0.215	5.97949e-44
TRIB1	1.06846e-58	0.390338	0.308	0.117	2.8497e-54
MAP1B	9.18828e-43	0.388156	0.828	0.581	2.45061e-38
ATP8A1	1.63829e-75	0.385425	0.361	0.136	4.36948e-71
MT-ND5	1.01884e-30	0.382348	0.874	0.709	2.71734e-26
DSP	3.5106e-45	0.380382	0.907	0.63	9.36311e-41
CAMK2N1	3.34353e-43	0.380102	0.914	0.659	8.91754e-39
TMEM47	5.85731e-263	0.375389	0.254	0.017	1.5622e-258
GUCY1A1	1.72354e-66	0.370626	0.379	0.159	4.59686e-62
CHGB	2.4835e-64	0.368404	0.996	0.726	6.62375e-60
FGB	1.65217e-76	0.368277	0.119	0.015	4.40651e-72
UBC	8.11864e-25	0.368034	0.938	0.807	2.16532e-20
NPAS4	4.84806e-20	0.365954	0.246	0.134	1.29303e-15
ABCB1	1.41506e-84	0.362777	0.389	0.14	3.77409e-80
SCG2	1.13577e-59	0.362698	0.979	0.693	3.02922e-55
MBP	1.75538e-48	0.355479	0.642	0.41	4.68176e-44
BHLHE41	1.48894e-70	0.355451	0.369	0.133	3.97115e-66
STXBP6	6.11912e-52	0.354892	0.468	0.236	1.63203e-47
NPDC1	3.83944e-44	0.351772	0.895	0.623	1.02402e-39
CTTNBP2	1.71928e-105	0.350841	0.278	0.063	4.5855e-101
MGAT4A	4.21348e-49	0.350667	0.514	0.296	1.12378e-44
FOXP2	7.11532e-64	0.349806	0.297	0.106	1.89773e-59
CIRBP	1.78729e-37	0.349772	0.904	0.696	4.76687e-33
TRIM2	1.32658e-60	0.349426	0.412	0.193	3.53811e-56
RABGAP1L	1.3773e-50	0.348184	0.431	0.224	3.67338e-46
HMGN2	1.69305e-47	0.346872	0.933	0.709	4.51553e-43
MYO1B	1.43065e-45	0.346631	0.544	0.314	3.8157e-41
ARSE	4.03781e-90	0.345598	0.283	0.076	1.07692e-85
HPGD	2.13331e-164	0.345388	0.267	0.036	5.68974e-160
EIF4G2	1.71239e-34	0.344528	0.84	0.646	4.56712e-30
CTSA	8.01256e-38	0.342412	0.663	0.463	2.13703e-33
NKX2-2	6.11977e-39	0.341785	0.568	0.363	1.6322e-34
SORL1	1.14928e-57	0.341717	0.557	0.292	3.06526e-53
BAG1	6.24424e-33	0.341646	0.777	0.589	1.6654e-28
PTGFR	1.00574e-300	0.339399	0.205	0.007	2.68241e-296
IL6ST	7.7779e-40	0.338516	0.54	0.335	2.07444e-35
SYT16	1.80881e-88	0.337824	0.202	0.039	4.82427e-84
DUSP26	6.26475e-47	0.336851	0.516	0.304	1.67087e-42
SMIM22	5.77765e-36	0.336735	0.616	0.39	1.54096e-31
RXYLT1	1.19271e-44	0.336089	0.446	0.249	3.18109e-40
LINC00511	9.85491e-49	0.33596	0.409	0.208	2.6284e-44
SMIM5	5.50446e-71	0.335878	0.287	0.093	1.4681e-66
UGDH	1.87385e-31	0.335455	0.46	0.273	4.99775e-27
AC069120.1	2.71519e-134	0.334704	0.259	0.044	7.24169e-130
TTC3	4.42723e-31	0.334341	0.912	0.713	1.18079e-26
ACSL1	1.03538e-96	0.334	0.353	0.108	2.76147e-92
RANBP2	2.32807e-39	0.33287	0.566	0.37	6.20919e-35
GAD2	3.74182e-48	0.332717	0.877	0.586	9.9798e-44
LY6H	4.24783e-118	0.33252	0.33	0.072	1.13294e-113
MT-ND1	3.85471e-36	0.331912	0.88	0.718	1.02809e-31
MAGED1	2.02832e-36	0.331484	0.598	0.388	5.40974e-32
ARHGAP5	3.64092e-36	0.330618	0.677	0.477	9.71069e-32
PODXL2	3.55997e-37	0.330371	0.523	0.328	9.49478e-33
GRAMD1B	7.92026e-192	0.325245	0.239	0.023	2.11241e-187
PARM1	1.89441e-33	0.324547	0.636	0.429	5.05257e-29
PLD3	1.61694e-36	0.323615	0.839	0.608	4.31254e-32
NPNT	3.99566e-58	0.323465	0.413	0.174	1.06568e-53
GPX2	1.77927e-54	0.322848	0.331	0.123	4.74549e-50
ENTPD2	5.55749e-99	0.322713	0.222	0.043	1.48224e-94
SCG3	1.18122e-26	0.322248	0.967	0.736	3.15044e-22
KCNMB2	6.6089e-37	0.322107	0.689	0.471	1.76266e-32
MEIS1	9.01591e-66	0.321927	0.313	0.113	2.40463e-61
CACNA1A	2.64938e-40	0.321039	0.67	0.433	7.06617e-36
DDX5	1.14067e-24	0.319663	0.891	0.73	3.04228e-20
INPP4B	3.08178e-79	0.318983	0.267	0.075	8.2194e-75
CLEC11A	1.91787e-33	0.316163	0.401	0.231	5.11516e-29
BEND7	1.96367e-50	0.315116	0.354	0.164	5.23731e-46
KCNH6	1.24947e-57	0.314529	0.312	0.118	3.33245e-53
KRT18	1.61663e-71	0.31384	0.431	0.169	4.31173e-67
ZKSCAN1	1.26669e-38	0.31272	0.839	0.59	3.3784e-34
GNG12	1.13812e-38	0.309737	0.454	0.268	3.03548e-34
BPTF	1.74203e-30	0.309377	0.689	0.5	4.64617e-26
FAM174B	3.15735e-40	0.308676	0.412	0.226	8.42096e-36
RGS4	1.78527e-23	0.308586	0.61	0.398	4.76149e-19
RBFOX3	7.61448e-144	0.308369	0.219	0.028	2.03086e-139
ATP2A3	2.67675e-33	0.30584	0.527	0.334	7.13916e-29
BBX	1.73459e-28	0.30366	0.639	0.466	4.62633e-24
ALDH2	1.81472e-34	0.302207	0.44	0.267	4.84004e-30
ZBTB38	4.40291e-31	0.30212	0.573	0.392	1.1743e-26
GNAI1	1.09208e-26	0.301642	0.595	0.421	2.91269e-22
ZFAND5	1.01255e-26	0.301204	0.64	0.474	2.70057e-22
EID1	1.3743e-28	0.300841	0.952	0.77	3.66538e-24
PDE4DIP	1.94316e-26	0.299898	0.695	0.517	5.18261e-22
PBX1	1.43442e-36	0.298823	0.466	0.279	3.82573e-32
S100A10	1.81847e-35	0.298739	0.61	0.372	4.85005e-31
UCN3	1.43453e-28	0.29823	0.483	0.31	3.82604e-24
SNHG9	5.49046e-46	0.297899	0.373	0.185	1.46436e-41
LAMP1	2.50173e-31	0.297764	0.795	0.596	6.67237e-27
PCMTD1	6.89187e-28	0.297462	0.565	0.404	1.83813e-23
SMIM6	7.85376e-34	0.296014	0.482	0.299	2.09468e-29
CACNA2D2	1.66007e-42	0.295893	0.365	0.183	4.42758e-38
KLF9	1.45774e-55	0.294685	0.28	0.103	3.88793e-51
PLAC8	4.03349e-33	0.293659	0.363	0.196	1.07577e-28
KLF6	5.02168e-21	0.293187	0.54	0.36	1.33933e-16
EEF2	4.42548e-21	0.292	0.912	0.75	1.18032e-16
TM4SF4	9.45685e-71	0.291764	0.967	0.514	2.52224e-66
OLFM2	2.36381e-46	0.291532	0.363	0.169	6.30452e-42
BCAM	5.98148e-35	0.290334	0.531	0.329	1.59532e-30
PCDH17	8.04987e-35	0.289836	0.639	0.423	2.14698e-30
LONRF2	8.12134e-32	0.288632	0.352	0.199	2.16604e-27
PLK2	1.5006e-41	0.288511	0.688	0.417	4.00224e-37
TNRC6A	3.20383e-33	0.288433	0.491	0.313	8.54494e-29
GLT8D2	1.84061e-76	0.288375	0.235	0.06	4.90909e-72
SNHG14	1.45712e-28	0.288169	0.707	0.495	3.88629e-24
SYNE1	4.10705e-45	0.288094	0.356	0.171	1.09539e-40
PDE3A	5.83923e-169	0.287856	0.218	0.023	1.55738e-164
TLE5	1.3731e-31	0.287062	0.858	0.654	3.66219e-27
ANK3	1.65075e-108	0.286669	0.227	0.04	4.40271e-104
DEPTOR	6.2207e-65	0.286507	0.259	0.082	1.65912e-60
ELAVL4	8.02923e-32	0.283769	0.46	0.278	2.14148e-27
SMPD1	3.01168e-31	0.283244	0.491	0.317	8.03244e-27
AC097376.3	4.86009e-30	0.281776	0.384	0.227	1.29623e-25
TOX	4.66158e-40	0.281667	0.3	0.14	1.24329e-35
ATP1A1	4.27355e-25	0.281366	0.666	0.479	1.1398e-20
HERPUD1	4.32695e-17	0.279718	0.729	0.578	1.15404e-12
ISL1	1.19634e-38	0.279303	0.756	0.501	3.19077e-34
TSPAN13	6.94473e-46	0.278516	0.625	0.377	1.85223e-41
PTPRF	1.58175e-32	0.277912	0.447	0.275	4.21869e-28
RNASEH2C	5.34819e-29	0.27693	0.777	0.576	1.42642e-24
LTBP3	2.49324e-35	0.276552	0.393	0.22	6.64972e-31
EIF4B	3.20172e-24	0.275715	0.821	0.639	8.53932e-20
H2AFY	1.606e-25	0.275369	0.699	0.536	4.28336e-21
PHIP	9.22863e-27	0.275305	0.596	0.425	2.46137e-22
LINC01637	4.30907e-57	0.275172	0.268	0.095	1.14927e-52
TOX3	8.64434e-36	0.275017	0.416	0.234	2.30553e-31
LINC00616	3.10739e-187	0.273683	0.175	0.011	8.28771e-183
TMEM59L	1.07453e-42	0.273094	0.341	0.164	2.86589e-38
PTPRN2	1.5361e-32	0.273041	0.665	0.454	4.09693e-28
GRASP	8.39515e-42	0.272516	0.291	0.128	2.23907e-37
MAST4	1.13488e-33	0.271248	0.419	0.244	3.02683e-29
MXD4	2.33122e-32	0.270712	0.421	0.254	6.2176e-28
LRMDA	1.76408e-122	0.270326	0.244	0.041	4.70497e-118
PCM1	1.04863e-30	0.270286	0.673	0.48	2.7968e-26
ADGRL2	1.77884e-112	0.269483	0.223	0.037	4.74435e-108
SAT2	4.34029e-27	0.269026	0.654	0.477	1.1576e-22
SMIM14	3.1851e-29	0.268142	0.599	0.411	8.49498e-25
SCG5	3.15907e-19	0.266852	0.995	0.832	8.42554e-15
MAPK8IP2	1.74118e-38	0.266607	0.404	0.222	4.64389e-34
RSF1	9.92513e-29	0.265871	0.662	0.472	2.64713e-24
DYNC1H1	1.33848e-28	0.265754	0.714	0.521	3.56985e-24
ECE1	2.11344e-36	0.265674	0.36	0.189	5.63677e-32
DDX17	4.9138e-24	0.264832	0.791	0.608	1.31056e-19
SPPL2A	9.45579e-23	0.264729	0.456	0.316	2.52195e-18
GLG1	2.69649e-24	0.26316	0.557	0.395	7.1918e-20
COPS9	5.69223e-21	0.262224	0.729	0.567	1.51817e-16
WFS1	3.57066e-32	0.258383	0.483	0.299	9.52332e-28
PDZD8	1.57195e-24	0.257691	0.51	0.353	4.19256e-20
TTLL7	3.78358e-31	0.257301	0.378	0.218	1.00912e-26
CCPG1	4.89223e-26	0.256678	0.627	0.458	1.30481e-21
C1GALT1	5.89596e-26	0.256552	0.491	0.334	1.57251e-21
DYNC1LI2	9.7444e-25	0.256532	0.618	0.452	2.59893e-20
RNF2	1.46167e-41	0.255967	0.291	0.131	3.89841e-37
CASC4	1.01999e-29	0.255893	0.627	0.439	2.72042e-25
LRCH3	9.44061e-31	0.255532	0.305	0.162	2.5179e-26
SYT17	1.61667e-38	0.255432	0.368	0.193	4.31182e-34
APMAP	2.36033e-26	0.255308	0.406	0.255	6.29523e-22
STXBP5	3.55997e-28	0.255041	0.38	0.231	9.4948e-24
LTBR	8.34206e-25	0.254983	0.371	0.232	2.22491e-20
PGR	9.21718e-31	0.254576	0.412	0.232	2.45831e-26
TAGLN3	1.64031e-33	0.253913	0.417	0.233	4.37487e-29
DDIT3	2.44307e-25	0.252805	0.564	0.381	6.5159e-21
CREBRF	5.97206e-27	0.252775	0.43	0.274	1.59281e-22
EHBP1	4.2209e-23	0.252663	0.346	0.218	1.12576e-18
FURIN	2.75188e-33	0.25208	0.38	0.216	7.33954e-29
SLC25A6	5.62287e-23	0.251414	0.925	0.761	1.49968e-18
TOP2B	8.5596e-27	0.251166	0.399	0.251	2.28293e-22
SMIM30	8.3171e-25	0.250764	0.605	0.435	2.21825e-20
IGF2R	8.89143e-29	0.25053	0.436	0.272	2.37143e-24
MT-ND4	1.15903e-27	0.250171	0.892	0.749	3.09125e-23
MTRNR2L12	1.08169e-06	0.25015	0.598	0.521	0.0288497
TMEM147	0.018158	-0.251022	0.653	0.614	1
RBCK1	3.9018e-09	-0.251045	0.317	0.396	0.000104065
PTS	0.000132316	-0.251195	0.521	0.537	1
RPS3	0.00869991	-0.251205	0.989	0.923	1
RASGRF1	6.80264e-26	-0.251667	0.04	0.195	1.81433e-21
CD81	0.0831052	-0.252516	0.891	0.723	1
WNT4	0.680264	-0.253025	0.605	0.527	1
COX6C	0.0878371	-0.253063	0.867	0.781	1
LSM5	2.06028e-07	-0.253117	0.406	0.463	0.00549498
CNTN4	8.71018e-21	-0.254172	0.057	0.191	2.32309e-16
PCBD1	0.0830989	-0.255273	0.729	0.653	1
ATP5MD	0.0070989	-0.255549	0.785	0.749	1
CPNE3	0.118629	-0.256104	0.663	0.608	1
HTATIP2	6.30469e-07	-0.256534	0.419	0.467	0.0168152
SCD	3.3639e-05	-0.257887	0.39	0.435	0.897187
DAD1	0.0920677	-0.258292	0.792	0.722	1
SNX29	1.39369e-18	-0.258539	0.111	0.238	3.71711e-14
SSR3	0.00926342	-0.259663	0.639	0.618	1
TKT	2.35168e-06	-0.259935	0.525	0.573	0.0627217
FUCA2	1.91978e-11	-0.260427	0.269	0.363	5.12024e-07
EIF3I	3.03829e-10	-0.260644	0.395	0.474	8.10343e-06
SNRPD1	3.84152e-05	-0.261109	0.549	0.565	1
RPL18A	0.0379137	-0.262406	0.975	0.908	1
CNIH2	2.82859e-07	-0.26284	0.252	0.316	0.00754413
ERP29	0.349136	-0.262868	0.917	0.796	1
NACA	0.747664	-0.263115	0.922	0.865	1
PRDX3	8.39248e-05	-0.263479	0.555	0.569	1
SEC61G	0.000790342	-0.263654	0.677	0.677	1
SNHG6	0.00464041	-0.264528	0.741	0.705	1
EIF1	0.0106429	-0.267029	0.934	0.93	1
POPDC3	1.82624e-28	-0.267515	0.01	0.161	4.87075e-24
PFDN2	4.31719e-06	-0.267604	0.643	0.645	0.115144
LSM2	2.90379e-10	-0.26909	0.398	0.471	7.7447e-06
SPCS2	0.435767	-0.269887	0.803	0.7	1
PPA1	0.0181245	-0.270294	0.752	0.682	1
ATP5IF1	0.0692421	-0.270881	0.833	0.749	1
NHP2	3.95561e-06	-0.271485	0.543	0.562	0.1055
TMEM258	0.0671059	-0.272308	0.791	0.723	1
TMEM208	0.211012	-0.272672	0.737	0.655	1
CPLX2	1.31093e-09	-0.273129	0.269	0.351	3.49639e-05
CHCHD10	0.0080611	-0.273952	0.653	0.613	1
UXT	2.64868e-05	-0.274555	0.668	0.659	0.70643
CFL1	0.217756	-0.274942	0.863	0.763	1
DNPH1	2.98214e-09	-0.275473	0.416	0.486	7.95367e-05
IER3IP1	0.00168364	-0.275986	0.635	0.604	1
TMEM9	3.5614e-06	-0.276255	0.451	0.487	0.094986
PAPSS2	0.110705	-0.276541	0.58	0.543	1
NUCKS1	0.350248	-0.276712	0.903	0.765	1
FAM162A	0.000603994	-0.277285	0.505	0.514	1
HILPDA	1.56712e-06	-0.277366	0.079	0.141	0.0417967
PLCG2	3.18656e-07	-0.277565	0.19	0.262	0.00849886
PSMB3	0.000795261	-0.278224	0.662	0.634	1
PSMB6	0.0146074	-0.278557	0.748	0.684	1
PSME2	0.000108665	-0.278931	0.46	0.481	1
COX7B	0.0012416	-0.279361	0.788	0.734	1
COX7C	0.00759134	-0.279816	0.915	0.849	1
IGFBP7	0.120288	-0.281525	0.538	0.463	1
CRIP1	1.9324e-19	-0.281906	0.051	0.177	5.1539e-15
CKS1B	1.38413e-17	-0.284669	0.156	0.284	3.6916e-13
RPL28	0.000351983	-0.285306	0.973	0.914	1
TIMP2	0.00404491	-0.285823	0.222	0.249	1
FKBP2	5.77098e-11	-0.285856	0.302	0.399	1.53918e-06
LSM3	2.09401e-06	-0.286574	0.579	0.592	0.0558492
CDC42EP3	4.52681e-06	-0.286658	0.423	0.462	0.120735
HPN	3.07317e-25	-0.286836	0.052	0.207	8.19645e-21
YWHAZ	5.34417e-07	-0.287219	0.585	0.62	0.0142534
SQLE	7.81882e-07	-0.287292	0.301	0.361	0.0208536
CD99L2	2.78178e-20	-0.287647	0.108	0.244	7.41928e-16
MYL12B	8.91195e-05	-0.287939	0.718	0.732	1
COPZ1	0.000976656	-0.288349	0.695	0.654	1
TMED3	0.00215723	-0.290086	0.565	0.559	1
PRKAG2-AS1	1.74634e-18	-0.290623	0.104	0.233	4.65767e-14
ADCYAP1	0.246065	-0.290921	0.192	0.193	1
PAM16	4.34929e-13	-0.291006	0.342	0.429	1.16e-08
LBH	1.70032e-23	-0.291012	0.022	0.155	4.53493e-19
VDAC2	0.000243922	-0.291181	0.646	0.617	1
GTF2H5	2.16259e-07	-0.29121	0.498	0.529	0.00576786
TSPAN1	1.45681e-24	-0.292678	0.016	0.156	3.88546e-20
MCUB	1.44154e-22	-0.292789	0.094	0.24	3.84472e-18
COX17	0.0622856	-0.29412	0.865	0.761	1
CHMP2A	3.50849e-05	-0.294285	0.732	0.702	0.935748
TAF10	9.54096e-08	-0.295916	0.524	0.57	0.00254467
PSMB1	0.000732649	-0.296294	0.756	0.713	1
TOMM6	0.00483694	-0.297037	0.788	0.701	1
BAX	6.04497e-06	-0.298696	0.517	0.55	0.161225
SNHG29	0.176136	-0.30042	0.83	0.78	1
RAN	0.000350961	-0.30104	0.724	0.697	1
TPM4	0.358472	-0.301966	0.509	0.471	1
LAPTM4A	0.000254522	-0.302447	0.694	0.673	1
ANXA4	6.45798e-10	-0.302793	0.074	0.152	1.72241e-05
NDUFB9	1.8605e-05	-0.303263	0.687	0.664	0.496215
CD9	1.06814e-15	-0.303296	0.011	0.1	2.84884e-11
MTPN	2.05453e-07	-0.304833	0.501	0.537	0.00547965
TOMM5	3.64625e-07	-0.304883	0.591	0.61	0.00972491
REEP5	0.00125955	-0.305156	0.699	0.659	1
JPT1	1.14069e-21	-0.305294	0.09	0.245	3.04233e-17
TPPP3	7.07671e-19	-0.305385	0.092	0.222	1.88743e-14
FFAR4	7.62201e-21	-0.306534	0.016	0.136	2.03287e-16
MUC13	0.0010429	-0.306663	0.215	0.249	1
HPS1	3.82098e-20	-0.306874	0.183	0.322	1.01909e-15
NECTIN3	2.07656e-29	-0.307036	0.04	0.211	5.53839e-25
GCHFR	2.07611e-15	-0.307725	0.23	0.347	5.53719e-11
PRXL2A	7.18737e-06	-0.309966	0.59	0.595	0.191694
TRMT112	0.000171453	-0.310226	0.769	0.727	1
SNHG8	8.11359e-05	-0.310836	0.646	0.634	1
RPL32	0.00151712	-0.311622	0.986	0.92	1
TPD52	0.0380895	-0.312352	0.807	0.69	1
RAB11A	2.35963e-05	-0.312851	0.64	0.622	0.629338
PDE10A	1.79305e-12	-0.313158	0.137	0.237	4.78225e-08
LINC01370	2.12483e-33	-0.313953	0.022	0.203	5.66714e-29
NMB	4.09575e-15	-0.315422	0.122	0.235	1.09238e-10
ITGB1	0.0395453	-0.315471	0.832	0.662	1
IFI27L1	3.29217e-21	-0.315715	0.178	0.321	8.78054e-17
AC099509.1	0.0211501	-0.318007	0.257	0.264	1
RHEB	1.59622e-07	-0.318696	0.542	0.571	0.00425728
PPP1R14B	4.87388e-07	-0.319614	0.423	0.474	0.0129991
FDPS	1.41978e-05	-0.321189	0.468	0.495	0.378671
RPL8	0.000131914	-0.322567	0.986	0.935	1
RPL29	0.00258093	-0.323213	0.963	0.897	1
CKLF	1.51015e-14	-0.324699	0.308	0.416	4.02773e-10
NME1	2.30158e-15	-0.325566	0.349	0.458	6.13855e-11
HIST1H1C	0.00233914	-0.326017	0.38	0.409	1
PEBP1	0.654362	-0.326898	0.927	0.793	1
RPL27	1.15419e-05	-0.328466	0.889	0.83	0.307833
CALD1	2.60737e-19	-0.328651	0.003	0.105	6.95412e-15
LMAN2	8.26941e-09	-0.328782	0.521	0.556	0.000220553
EFHD2	2.49109e-14	-0.330091	0.183	0.289	6.64399e-10
H2AFZ	0.11438	-0.330887	0.751	0.699	1
PRELID1	5.07633e-07	-0.331835	0.627	0.624	0.0135391
SNRPG	1.28125e-06	-0.331967	0.598	0.602	0.0341723
FXYD3	0.000104621	-0.333068	0.576	0.417	1
NPM1	0.082258	-0.33391	0.877	0.822	1
EEF1B2	0.0643761	-0.334244	0.878	0.821	1
RPL10	0.711922	-0.334401	0.953	0.884	1
EIF4A1	0.000167808	-0.334824	0.668	0.666	1
IGFBP5	2.03809e-13	-0.336675	0.027	0.116	5.43578e-09
MDH2	0.00140033	-0.337439	0.676	0.63	1
C12orf75	0.289019	-0.338238	0.756	0.638	1
ACADVL	4.4586e-11	-0.338942	0.439	0.498	1.18915e-06
RPL36A	0.000106375	-0.339237	0.817	0.798	1
DYNLT3	1.47767e-11	-0.339917	0.483	0.541	3.94109e-07
POMP	3.87042e-06	-0.340271	0.707	0.682	0.103228
TMED10	0.000680888	-0.340278	0.774	0.701	1
PSMD8	6.75744e-05	-0.340927	0.767	0.718	1
PCSK2	3.51585e-10	-0.341217	0.856	0.592	9.37713e-06
FAM3B	2.06007e-24	-0.341512	0.093	0.25	5.49442e-20
PDIA3	0.0234508	-0.34288	0.865	0.759	1
METTL5	5.72015e-11	-0.343425	0.517	0.574	1.52562e-06
MOB1B	0.000273199	-0.343435	0.421	0.444	1
COX7A2	0.000773857	-0.343859	0.889	0.812	1
CIAO2B	9.46321e-07	-0.345746	0.731	0.691	0.0252393
ABLIM1	3.96015e-17	-0.348455	0.185	0.309	1.05621e-12
BTG1	0.16978	-0.349267	0.773	0.693	1
DYNLT1	5.24096e-09	-0.350293	0.625	0.641	0.000139782
SEC61B	5.0705e-05	-0.350362	0.856	0.796	1
LMO1	1.6605e-34	-0.351926	0.051	0.244	4.42873e-30
RPL17	0.136339	-0.352987	0.997	0.928	1
HES1	5.68204e-24	-0.353204	0.047	0.195	1.51546e-19
HSPA5	0.197806	-0.353604	0.706	0.608	1
LRATD1	1.23935e-24	-0.354917	0.029	0.17	3.30547e-20
LAGE3	8.72094e-11	-0.35601	0.44	0.504	2.32596e-06
TMBIM6	0.00190529	-0.356468	0.896	0.807	1
HINT1	0.000341766	-0.358949	0.918	0.861	1
SERF2	0.0207147	-0.358962	0.962	0.89	1
COX6A1	1.3959e-06	-0.359225	0.847	0.792	0.0372302
GC	0.255314	-0.360524	0.572	0.451	1
MZT2B	0.000416332	-0.362964	0.851	0.769	1
GADD45B	2.80409e-19	-0.363174	0.129	0.276	7.4788e-15
SPINT2	0.570159	-0.363426	0.949	0.774	1
DPP4	1.28877e-36	-0.363666	0.005	0.191	3.43728e-32
KLHL41	5.05387e-10	-0.364608	0.055	0.13	1.34792e-05
TNFRSF12A	9.69314e-27	-0.366322	0.056	0.228	2.58526e-22
HSPA1A	0.000199864	-0.369593	0.093	0.14	1
RHOA	0.00018119	-0.372281	0.78	0.718	1
OSTC	3.04282e-09	-0.373002	0.524	0.562	8.11551e-05
CAMK2G	2.09793e-16	-0.373559	0.115	0.231	5.59538e-12
MZT2A	2.18369e-05	-0.373592	0.741	0.672	0.582412
KDELR1	0.00135538	-0.37384	0.834	0.712	1
KRTCAP2	0.000648612	-0.373886	0.81	0.735	1
GADD45A	3.28823e-16	-0.374024	0.161	0.29	8.77004e-12
RPL36AL	0.00140304	-0.375123	0.855	0.808	1
HLA-A	0.106606	-0.376867	0.97	0.842	1
MRC1	2.75048e-30	-0.377142	0.014	0.176	7.3358e-26
SYNGR4	2.28947e-30	-0.378694	0.038	0.211	6.10624e-26
PDLIM1	2.05643e-28	-0.379043	0.166	0.346	5.4847e-24
MAPRE1	1.54939e-12	-0.379094	0.483	0.55	4.13239e-08
NUCB2	0.0648126	-0.379205	0.802	0.69	1
RGS9	2.43654e-19	-0.381314	0.23	0.358	6.4985e-15
TNFSF10	1.74209e-31	-0.382846	0.023	0.194	4.64633e-27
VKORC1	1.78639e-06	-0.38443	0.762	0.706	0.0476448
MSMO1	2.17629e-19	-0.385109	0.178	0.312	5.80438e-15
RPS7	2.63714e-05	-0.385665	0.973	0.921	0.703352
RPS2	1.27549e-05	-0.38928	0.992	0.943	0.340185
GPX4	9.74685e-05	-0.392242	0.911	0.827	1
ASCL2	1.63127e-22	-0.393515	0.055	0.198	4.35075e-18
CYP51A1	3.14989e-10	-0.394978	0.531	0.561	8.40108e-06
ATP5MC3	1.64718e-05	-0.395374	0.844	0.778	0.439321
PSMA7	2.74219e-07	-0.395692	0.815	0.763	0.00731368
UBE2S	1.33413e-06	-0.396897	0.338	0.398	0.0355827
RPL26	0.0021973	-0.398208	0.974	0.921	1
HSPD1	3.73791e-06	-0.398341	0.725	0.689	0.0996939
ATRAID	7.51488e-08	-0.398576	0.702	0.672	0.00200429
RFX6	2.32243e-16	-0.398585	0.293	0.405	6.19415e-12
SUB1	1.28489e-09	-0.398951	0.785	0.754	3.42693e-05
GAS5	0.331565	-0.399734	0.625	0.56	1
CYB5A	4.49338e-22	-0.400285	0.349	0.504	1.19843e-17
CD68	8.37206e-26	-0.401051	0.014	0.156	2.23291e-21
OTULINL	2.44089e-34	-0.403519	0.081	0.28	6.51008e-30
ATP5MC1	4.08776e-09	-0.407751	0.61	0.628	0.000109025
CLIC1	1.80938e-07	-0.407757	0.728	0.704	0.00482579
PRDX2	0.0109349	-0.408421	0.873	0.761	1
RNASEK	0.00474694	-0.408577	0.97	0.87	1
SDF2L1	2.29225e-09	-0.411113	0.524	0.563	6.11365e-05
CNPY2	0.0018334	-0.413663	0.81	0.704	1
SF3B5	8.46139e-08	-0.417315	0.696	0.681	0.00225674
LMAN1	0.000146456	-0.418148	0.752	0.682	1
C1orf122	0.00873983	-0.422753	0.709	0.63	1
PLIN2	0.042336	-0.424057	0.167	0.186	1
KCTD12	0.210824	-0.428767	0.442	0.394	1
OST4	1.61445e-09	-0.429692	0.711	0.71	4.3059e-05
PRDX4	2.33572e-05	-0.429913	0.735	0.677	0.62296
RPL12	0.00150413	-0.430717	0.978	0.897	1
F10	0.0392405	-0.431018	0.438	0.397	1
TMEM54	1.09732e-25	-0.433254	0.306	0.445	2.92666e-21
PDIA6	9.16147e-09	-0.440177	0.67	0.665	0.000244346
HOPX	3.80716e-13	-0.442296	0.233	0.336	1.01541e-08
ARPC1B	6.13234e-13	-0.44771	0.466	0.54	1.63556e-08
KCNK16	1.36075e-45	-0.452046	0.036	0.278	3.62925e-41
LRRFIP1	3.57365e-14	-0.452544	0.416	0.497	9.53129e-10
TMEM37	1.07648e-33	-0.453753	0.027	0.214	2.87107e-29
PGK1	4.86459e-08	-0.454979	0.601	0.621	0.00129743
HSPE1	1.10853e-09	-0.455199	0.748	0.738	2.95655e-05
MIF	0.000152711	-0.456488	0.964	0.891	1
H2AFJ	0.0123218	-0.457818	0.8	0.693	1
TUBB4B	2.55022e-08	-0.461797	0.424	0.472	0.00068017
TIMP1	2.25763e-07	-0.462817	0.445	0.333	0.00602134
C1QBP	1.11485e-26	-0.467176	0.408	0.549	2.97341e-22
COTL1	5.81751e-16	-0.470063	0.198	0.31	1.55159e-11
MYL6	4.85282e-05	-0.471037	0.974	0.893	1
CD24	8.80682e-23	-0.475913	0.021	0.153	2.34887e-18
PCP4	0.967419	-0.479431	0.595	0.508	1
UQCC2	6.56763e-14	-0.479473	0.562	0.601	1.75165e-09
SSR2	5.02989e-10	-0.482763	0.725	0.691	1.34152e-05
NPTX2	4.367e-25	-0.482979	0.033	0.184	1.16472e-20
DEPP1	0.301865	-0.483282	0.473	0.408	1
ARRDC4	3.47749e-22	-0.484645	0.066	0.206	9.2748e-18
CALR	0.0149748	-0.485471	0.728	0.66	1
GNAS	0.0562248	-0.48698	0.997	0.885	1
NDUFV2	8.21111e-14	-0.491981	0.661	0.675	2.18998e-09
PDK4	0.0185727	-0.492264	0.554	0.436	1
AGT	9.55442e-14	-0.493304	0.062	0.164	2.54826e-09
PDE3B	7.43784e-31	-0.495213	0.157	0.34	1.98375e-26
PLP2	6.59057e-18	-0.49584	0.527	0.596	1.75777e-13
PPIA	1.08008e-08	-0.496878	0.855	0.795	0.000288069
CHCHD2	6.58388e-12	-0.501971	0.882	0.839	1.75599e-07
HSP90B1	0.289387	-0.506222	0.866	0.74	1
RPL7A	9.06038e-06	-0.50791	0.995	0.935	0.241649
IDI1	3.32861e-15	-0.509369	0.375	0.472	8.87773e-11
NDRG1	1.29605e-18	-0.510434	0.215	0.354	3.4567e-14
MAFA	5.08729e-23	-0.512005	0.036	0.177	1.35683e-18
PFN2	5.36515e-18	-0.518807	0.43	0.514	1.43094e-13
SCGN	0.975583	-0.522306	0.926	0.73	1
CD63	9.80708e-06	-0.526077	0.956	0.903	0.261565
CYCS	1.02856e-10	-0.528029	0.613	0.622	2.74328e-06
ATP5F1E	3.43945e-07	-0.528288	0.967	0.9	0.00917336
B2M	0.00880694	-0.532608	0.97	0.921	1
RPLP0	8.70199e-16	-0.534241	0.932	0.912	2.32091e-11
ARPC3	2.14913e-16	-0.536904	0.766	0.781	5.73193e-12
EGFL7	6.30049e-29	-0.53956	0.209	0.385	1.6804e-24
SDC2	9.42433e-40	-0.547	0.212	0.424	2.51356e-35
DLK1	2.5066e-15	-0.553941	0.018	0.11	6.68535e-11
PFN1	4.88669e-12	-0.556704	0.67	0.691	1.30333e-07
CFC1	2.37927e-41	-0.556733	0.124	0.348	6.34575e-37
SURF4	1.05418e-14	-0.559924	0.513	0.559	2.81161e-10
RPL3	0.000206534	-0.559951	0.995	0.937	1
PPIB	4.97161e-05	-0.561531	0.871	0.791	1
PALLD	1.73864e-06	-0.561802	0.49	0.497	0.0463713
MYDGF	2.25679e-12	-0.567502	0.628	0.641	6.01909e-08
FKBP11	1.32599e-19	-0.56845	0.338	0.449	3.53656e-15
MANF	1.49534e-19	-0.56938	0.428	0.529	3.98821e-15
NDUFA4	6.0663e-38	-0.581898	0.239	0.467	1.61794e-33
C1QL1	1.10908e-14	-0.585298	0.308	0.411	2.95803e-10
RPS18	2.31677e-12	-0.585856	0.966	0.938	6.17906e-08
C2CD4A	5.95646e-36	-0.59115	0.047	0.246	1.58865e-31
HLA-C	2.82026e-05	-0.595115	0.808	0.725	0.752191
EIF4EBP1	6.64758e-28	-0.595349	0.338	0.494	1.77298e-23
YBX1	8.70316e-22	-0.614496	0.795	0.798	2.32122e-17
SPCS1	1.16868e-13	-0.620935	0.826	0.751	3.11699e-09
RPS27L	9.7125e-19	-0.625401	0.549	0.639	2.59042e-14
S100A11	0.252368	-0.626575	0.28	0.284	1
TMEM236	9.69468e-34	-0.6272	0.088	0.278	2.58567e-29
CLDN7	1.71591e-20	-0.628818	0.521	0.597	4.57651e-16
SLC25A5	1.27188e-24	-0.633722	0.58	0.663	3.39224e-20
VEGFA	9.88993e-23	-0.634651	0.408	0.542	2.63774e-18
NAA20	3.33541e-19	-0.64222	0.607	0.661	8.89587e-15
ASPH	3.54454e-09	-0.645132	0.483	0.511	9.45365e-05
PRDX5	2.6449e-19	-0.647446	0.839	0.811	7.05421e-15
SH3BGRL3	1.36225e-22	-0.650748	0.572	0.649	3.63326e-18
CTSB	0.0331019	-0.656439	0.521	0.499	1
BNIP3	1.40105e-17	-0.659267	0.676	0.687	3.73675e-13
CIB1	5.74288e-26	-0.659857	0.479	0.586	1.53168e-21
HIGD1A	5.41607e-79	-0.66286	0.059	0.412	1.44452e-74
ATP1B1	5.44745e-10	-0.663363	0.632	0.627	1.45289e-05
DHRS2	1.73636e-32	-0.664241	0.088	0.286	4.63105e-28
NME2	6.97136e-23	-0.685658	0.767	0.805	1.85933e-18
HLA-E	8.9863e-10	-0.695227	0.502	0.514	2.39674e-05
SLC7A8	1.57939e-29	-0.696173	0.341	0.487	4.21238e-25
TUBB	1.69578e-39	-0.69797	0.338	0.554	4.52281e-35
ATP6AP2	6.71263e-31	-0.701375	0.607	0.673	1.79033e-26
SLC38A4	8.48666e-50	-0.702834	0.068	0.322	2.26348e-45
C2CD4B	8.13431e-32	-0.708831	0.12	0.315	2.1695e-27
SLC3A2	7.27822e-33	-0.715134	0.518	0.651	1.94117e-28
RPS19	3.42419e-26	-0.716076	0.837	0.876	9.13267e-22
CYSTM1	1.48138e-17	-0.720088	0.83	0.783	3.95099e-13
TAGLN2	1.33817e-52	-0.727194	0.321	0.579	3.56902e-48
TPI1	9.23335e-14	-0.747086	0.754	0.745	2.46263e-09
ALDH1A1	2.12305e-11	-0.751832	0.91	0.587	5.66238e-07
CRH	1.08602e-38	-0.760499	0.042	0.251	2.89653e-34
MEG3	1.38831e-26	-0.763876	0.083	0.258	3.70276e-22
CDKN1C	6.35745e-06	-0.799696	0.341	0.398	0.16956
C5orf38	4.0561e-61	-0.825279	0.048	0.342	1.0818e-56
CTSZ	2.70597e-16	-0.868992	0.506	0.573	7.21709e-12
ENO1	9.37201e-35	-0.871573	0.579	0.688	2.49961e-30
SAT1	8.82971e-26	-0.872754	0.079	0.249	2.35497e-21
LOXL4	5.94291e-47	-0.87851	0.019	0.253	1.58503e-42
PARVB	1.99441e-91	-0.908735	0.107	0.5	5.31929e-87
LGALS1	5.51383e-20	-0.915951	0	0.104	1.47059e-15
SLC7A2	8.15779e-14	-0.919934	0.579	0.57	2.17577e-09
NEAT1	2.2854e-14	-0.958707	0.215	0.347	6.09539e-10
HADH	3.12951e-22	-0.960562	0.127	0.277	8.34673e-18
GAPDH	8.0084e-16	-0.964525	0.873	0.858	2.13592e-11
DBI	5.38709e-50	-0.966566	0.587	0.733	1.43679e-45
IRX2	4.08735e-67	-0.984612	0.056	0.371	1.09014e-62
ANXA2	1.27768e-77	-0.990697	0.008	0.352	3.40771e-73
SLC30A8	4.87781e-23	-0.991932	0.577	0.629	1.30096e-18
IFI30	3.35702e-11	-0.992178	0.118	0.219	8.9535e-07
TUBA1B	1.80827e-32	-0.998372	0.729	0.763	4.82283e-28
CHGA	5.93745e-16	-1.01318	0.761	0.71	1.58358e-11
PEMT	5.5381e-32	-1.04101	0.549	0.633	1.47707e-27
CD99	1.15849e-21	-1.04459	0.847	0.782	3.0898e-17
IER3	1.65915e-28	-1.06289	0.047	0.221	4.42512e-24
LDHA	1.80469e-72	-1.07183	0.012	0.34	4.81328e-68
FAP	6.30512e-74	-1.07533	0.026	0.359	1.68164e-69
HMGB3	1.90899e-60	-1.08527	0.062	0.351	5.09148e-56
PAPPA2	1.2217e-60	-1.08554	0.038	0.332	3.25839e-56
GPX3	1.7381e-43	-1.17768	0.343	0.527	4.63568e-39
GLS	6.35369e-20	-1.26728	0.472	0.505	1.69459e-15
TMSB4X	6.96251e-23	-1.27075	0.249	0.435	1.85697e-18
HLA-B	5.24592e-51	-1.27448	0.357	0.59	1.39914e-46
TMSB10	1.60488e-18	-1.27696	0.115	0.248	4.28039e-14
VGF	3.11156e-27	-1.2975	0.415	0.529	8.29883e-23
PLCE1	1.47922e-54	-1.31833	0.018	0.283	3.94521e-50
IGFBP2	1.02082e-68	-1.3338	0.015	0.334	2.72262e-64
FXYD5	9.01731e-50	-1.38722	0.234	0.463	2.40501e-45
TTR	4.79558e-05	-1.5746	0.873	0.713	1
VIM	4.65293e-58	-1.61157	0.001	0.273	1.24098e-53
MAFB	4.9637e-141	-1.64426	0.07	0.592	1.32387e-136
PPP1R1A	1.09574e-179	-2.22292	0.074	0.681	2.92245e-175
INS	3.27515e-47	-2.38917	0.048	0.306	8.73515e-43
IAPP	1.04331e-43	-2.94496	0.037	0.273	2.78262e-39
CRYBA2	3.81914e-85	-3.14502	0.123	0.487	1.0186e-80
RBP4	6.15248e-41	-3.21767	0.034	0.252	1.64093e-36
SST	2.06363e-19	-4.39881	0.019	0.133	5.5039e-15
GCG	1.30379e-143	-4.67378	0.026	0.559	3.47734e-139

## Sheet: epsilon_cells
Gene	p_val	avg_log2FC	pct.1	pct.2	p_val_adj
GHRL	0	9.17667	0.958	0.004	0
PHGR1	4.83468e-170	3.826	1	0.03	1.28946e-165
SERPINA1	3.74587e-16	3.45799	0.917	0.295	9.99061e-12
ACSL1	1.78639e-48	3.30013	1	0.123	4.76448e-44
MT2A	5.11579e-08	2.95695	0.458	0.117	0.00136443
LY6H	1.05206e-63	2.95091	1	0.088	2.80594e-59
MT1E	4.49509e-16	2.89092	0.542	0.089	1.19889e-11
S100A6	3.82732e-18	2.84363	1	0.397	1.02079e-13
NNMT	1.99213e-35	2.76777	0.875	0.112	5.31321e-31
HEPACAM2	2.64706e-22	2.4525	1	0.32	7.05997e-18
PCSK1	4.94396e-15	2.44913	0.917	0.338	1.3186e-10
TM4SF5	1.17816e-70	2.40488	0.833	0.049	3.14226e-66
ASGR1	1.5763e-168	2.39759	1	0.03	4.20416e-164
RBP1	9.27073e-32	2.36442	1	0.181	2.4726e-27
MT1X	1.02297e-08	2.31287	0.583	0.168	0.000272835
CMTM8	3.71479e-16	2.19301	1	0.504	9.90771e-12
SPTSSB	7.62e-25	2.05315	0.875	0.172	2.03233e-20
PLAC8	3.97394e-22	1.9562	0.875	0.206	1.05989e-17
FRZB	1.12302e-55	1.94727	0.458	0.018	2.9952e-51
VTN	1.83806e-221	1.9295	0.583	0.007	4.90229e-217
ZKSCAN1	1.54664e-08	1.87219	0.917	0.606	0.000412504
AC097639.1	1.75326e-71	1.78156	0.875	0.057	4.67612e-67
APOH	9.07423e-20	1.70696	0.917	0.247	2.42019e-15
MT1F	1.20854e-12	1.70321	0.708	0.181	3.22329e-08
ANXA13	0	1.60308	0.708	0.004	0
SPINK1	0.122704	1.57731	0.167	0.09	1
HES4	4.6472e-47	1.56415	0.667	0.047	1.23945e-42
FGF14	1.26565e-19	1.54386	0.75	0.164	3.37561e-15
AKAP12	1.13627e-15	1.54165	0.75	0.184	3.03055e-11
MS4A8	5.31803e-55	1.51833	0.792	0.059	1.41837e-50
PROX1	1.55442e-14	1.51723	0.917	0.294	4.1458e-10
DSP	0.000178966	1.46965	0.917	0.648	1
SORBS2	1.81584e-08	1.46636	0.792	0.378	0.000484302
LRRFIP1	1.59549e-10	1.4559	0.958	0.49	4.25533e-06
ITM2C	1.16735e-12	1.45314	1	0.51	3.11343e-08
DIRAS3	2.57029e-20	1.45312	0.792	0.169	6.85522e-16
HLA-B	3.35443e-07	1.44921	0.958	0.573	0.00894661
SAMD5	2.17205e-19	1.43507	0.833	0.209	5.79308e-15
PKIB	1.32167e-13	1.40313	0.917	0.315	3.52502e-09
LINC00261	3.1692e-14	1.38778	0.792	0.235	8.45257e-10
ATF3	0.374061	1.35317	0.25	0.225	1
HLA-A	5.77817e-07	1.34616	1	0.85	0.015411
KRT8	6.48415e-13	1.34564	0.958	0.376	1.72939e-08
NEDD9	1.84215e-12	1.33148	0.708	0.195	4.91319e-08
FOSB	1.82793e-05	1.30468	0.458	0.153	0.487527
TFF3	4.43434e-10	1.29838	0.708	0.24	1.18268e-05
EGR4	3.8634e-07	1.28477	0.583	0.194	0.0103041
JUN	1.78576e-05	1.28071	0.875	0.567	0.476281
ACOT7	1.17688e-46	1.27319	0.75	0.063	3.13886e-42
RNASE4	3.82007e-10	1.26022	0.625	0.199	1.01885e-05
VSTM2L	7.60801e-32	1.245	0.792	0.094	2.02913e-27
MARCKSL1	1.54163e-28	1.24252	0.917	0.149	4.11167e-24
MEIS2	1.44488e-08	1.24193	0.958	0.546	0.000385363
CDHR5	2.37468e-86	1.23993	0.708	0.029	6.33351e-82
TMEM176B	3.51198e-09	1.23788	1	0.575	9.36679e-05
HLA-C	1.20882e-05	1.22123	0.958	0.73	0.322404
CLU	6.33109e-06	1.21822	1	0.722	0.168857
DEPP1	0.000141615	1.21659	0.792	0.412	1
CALY	1.24953e-09	1.21103	0.958	0.498	3.33263e-05
SERPINB6	8.79111e-10	1.21067	0.917	0.508	2.34468e-05
BCAM	8.3435e-14	1.19227	0.917	0.342	2.2253e-09
EGR1	1.59942e-07	1.18467	0.875	0.38	0.0042658
SSTR2	1.06331e-09	1.17399	0.875	0.404	2.83595e-05
TMEM45B	7.33225e-15	1.16945	0.708	0.158	1.95558e-10
QDPR	3.71455e-08	1.14853	1	0.621	0.000990709
FXYD3	4.9494e-09	1.1478	0.958	0.427	0.000132006
DST	5.65254e-06	1.1396	0.833	0.523	0.150759
H3F3B	1.6715e-06	1.12861	1	0.849	0.0445805
ENPP2	0.000459544	1.12422	0.75	0.463	1
NIPSNAP1	2.50895e-15	1.11572	0.708	0.183	6.69161e-11
TMEM176A	4.76825e-07	1.11378	0.917	0.542	0.0127174
RASD1	0.00560408	1.11223	0.708	0.503	1
ATF7IP2	1.31847e-20	1.10459	0.5	0.062	3.51649e-16
SPATS2L	1.93399e-08	1.09793	0.833	0.38	0.000515815
GCC2	2.36574e-08	1.08743	0.917	0.513	0.000630965
TXNIP	1.17236e-09	1.08647	0.708	0.232	3.12681e-05
F10	2.5078e-10	1.07931	0.958	0.398	6.68855e-06
GSTO1	3.98092e-09	1.07473	1	0.547	0.000106175
TCEAL4	4.38612e-09	1.06774	1	0.654	0.000116982
SEMA3E	1.19622e-13	1.04966	0.667	0.161	3.19044e-09
WSB1	3.72217e-06	1.0443	0.833	0.497	0.0992739
CEP126	2.37239e-08	1.03459	0.833	0.399	0.000632741
SUCNR1	2.78146e-11	1.02306	0.208	0.02	7.41844e-07
CACNA2D1	7.75533e-10	1.02123	0.708	0.26	2.06843e-05
CDKN2A	8.88677e-12	1.01695	0.667	0.164	2.37019e-07
CYP4F3	2.28191e-14	1.00422	0.458	0.069	6.08609e-10
SNHG14	6.62891e-06	0.990533	0.875	0.509	0.1768
TRNP1	1.79447e-08	0.988127	0.708	0.273	0.000478603
MGAT4A	4.43836e-08	0.985191	0.708	0.31	0.00118376
HMGCS2	7.18831e-66	0.977819	0.458	0.016	1.91719e-61
ISG15	1.89173e-06	0.97685	0.5	0.163	0.0504544
PKM	3.08685e-06	0.975544	1	0.677	0.0823295
SERPINA10	2.01145e-19	0.973366	0.583	0.088	5.36474e-15
C4orf48	6.6145e-05	0.972191	1	0.754	1
MAF	1.4494e-07	0.964808	0.5	0.153	0.00386569
VAMP5	6.79506e-17	0.962727	0.75	0.158	1.81231e-12
CDHR3	2.05945e-55	0.956474	0.5	0.022	5.49275e-51
THSD4	9.72362e-188	0.956037	0.583	0.008	2.59339e-183
SPTBN1	5.62477e-13	0.943266	0.792	0.241	1.50018e-08
TM4SF4	1.33043e-05	0.939534	1	0.544	0.354839
KCNH2	4.82972e-14	0.922286	0.75	0.205	1.28813e-09
IFT57	1.26644e-10	0.919952	0.833	0.333	3.37771e-06
DDX5	5.71173e-06	0.919255	1	0.74	0.152338
EPCAM	4.39978e-05	0.918988	1	0.76	1
CARHSP1	1.67496e-09	0.907693	0.958	0.476	4.46729e-05
GTF2I	2.26226e-06	0.907493	0.958	0.62	0.0603368
BTG2	1.88248e-05	0.903326	0.917	0.556	0.502076
ITGB1	0.00343048	0.900661	0.792	0.673	1
NME3	1.638e-08	0.89863	1	0.615	0.000436872
VPS28	3.42061e-07	0.894691	1	0.674	0.00912311
WNK2	1.52769e-32	0.887688	0.542	0.046	4.07451e-28
TCEAL2	4.02646e-05	0.884542	0.792	0.548	1
OPTN	1.10504e-09	0.878836	0.833	0.362	2.94726e-05
B2M	0.000286138	0.878805	1	0.924	1
DDX17	0.00102656	0.871644	0.833	0.62	1
RNASEH2C	4.73691e-08	0.866915	0.958	0.589	0.00126338
IRF2BP2	1.74044e-06	0.860661	0.875	0.48	0.0464192
FOS	0.000107131	0.854608	0.917	0.61	1
KCTD12	0.000810861	0.845688	0.75	0.397	1
PRKAR1A	9.35756e-06	0.844305	0.958	0.589	0.249576
TMEM86B	5.04159e-18	0.843299	0.667	0.123	1.34464e-13
CLEC11A	4.40337e-10	0.841445	0.708	0.242	1.17442e-05
PTPRF	1.10882e-09	0.834844	0.75	0.285	2.95734e-05
GNAL	2.27579e-48	0.831955	0.417	0.018	6.06975e-44
TRAPPC5	2.26364e-06	0.824444	1	0.712	0.0603734
PCSK1N	2.77792e-06	0.82207	1	0.844	0.0740899
ID2	0.0737348	0.820254	0.458	0.299	1
ARX	1.53502e-08	0.81995	0.792	0.3	0.000409404
PLAAT3	6.87072e-07	0.818485	0.917	0.534	0.0183249
USH1C	8.41999e-06	0.817944	0.625	0.283	0.22457
ETFB	8.06266e-07	0.815547	1	0.624	0.0215039
CNNM3	1.45662e-08	0.812798	0.542	0.157	0.000388494
SEC11C	4.06564e-06	0.80696	1	0.774	0.108435
ADD3	2.86787e-05	0.803876	0.5	0.209	0.764891
REEP5	0.00012314	0.802752	0.958	0.661	1
ETV1	4.55848e-09	0.802335	0.708	0.258	0.000121579
MDFIC	5.47462e-36	0.800431	0.625	0.053	1.46014e-31
TOMM7	4.36881e-05	0.799784	1	0.808	1
CALB1	9.36446e-14	0.799265	0.375	0.05	2.49759e-09
TACC1	0.000698032	0.799117	0.583	0.316	1
TTN	9.0373e-41	0.797383	0.5	0.03	2.41034e-36
KLHDC2	5.89631e-07	0.793128	0.75	0.358	0.015726
ELOVL2	3.27579e-151	0.789225	0.625	0.012	8.73686e-147
FHIT	3.41743e-05	0.788648	0.333	0.091	0.911464
ABCD3	7.68116e-09	0.78671	0.792	0.322	0.000204864
LGALS3BP	4.24206e-05	0.78543	0.708	0.415	1
NDUFA2	5.68542e-06	0.784988	0.958	0.615	0.151636
A1CF	1.32726e-05	0.783629	0.75	0.406	0.353993
TMEM238	0.000265987	0.783132	0.667	0.379	1
TESC	0.000175046	0.782774	0.542	0.238	1
KIAA1324	1.48607e-05	0.780149	0.875	0.572	0.396349
TMED8	2.56549e-06	0.774134	0.75	0.335	0.0684241
TP53INP1	8.96606e-07	0.773914	0.458	0.144	0.0239134
PHIP	1.96036e-05	0.769429	0.792	0.436	0.522847
ABHD14A	3.08805e-09	0.76785	0.875	0.404	8.23614e-05
KCNH6	2.77847e-09	0.767331	0.5	0.131	7.41046e-05
GLG1	7.60635e-05	0.764453	0.708	0.405	1
SCT	2.03939e-29	0.763826	0.458	0.035	5.43927e-25
MGST3	3.27717e-06	0.759019	0.958	0.669	0.0874054
FLYWCH2	1.78214e-08	0.758638	0.75	0.306	0.000475314
CD47	3.39169e-07	0.757219	0.708	0.31	0.00904597
POLD4	3.11672e-09	0.757151	0.792	0.28	8.3126e-05
RAB17	3.1817e-10	0.757112	0.583	0.166	8.4859e-06
SLC12A5	3.52958e-08	0.755689	0.625	0.227	0.000941375
NAXE	8.5369e-06	0.754174	0.833	0.461	0.227688
SLC38A1	2.06925e-33	0.749995	0.542	0.042	5.51889e-29
MAN1A1	0.000490869	0.748338	0.875	0.536	1
SERPINE2	0.000482738	0.748022	0.333	0.117	1
GRN	1.59445e-05	0.747029	0.958	0.622	0.425255
PLIN3	0.0233511	0.746117	0.458	0.313	1
BEX3	0.000175004	0.744409	1	0.737	1
FBXO2	8.97248e-07	0.744082	0.75	0.312	0.0239305
HIST1H1C	0.000291138	0.743859	0.792	0.406	1
KCNJ3	4.24114e-09	0.743833	0.583	0.173	0.000113116
CXXC4	6.55823e-08	0.743518	0.667	0.255	0.00174915
SEZ6L	2.51119e-07	0.739074	0.542	0.16	0.00669759
FAM83F	9.32931e-06	0.737967	0.417	0.139	0.248822
PDLIM4	7.09391e-09	0.737385	0.667	0.226	0.000189202
FAM162B	4.24063e-54	0.730468	0.375	0.013	1.13102e-49
HRH2	0	0.729347	0.542	0.001	0
KRT18	1.09443e-11	0.725912	0.708	0.186	2.91896e-07
ARL5A	6.20452e-06	0.725511	0.75	0.4	0.165481
PBX1	1.34792e-06	0.72045	0.667	0.291	0.0359503
CALM1	5.02306e-05	0.718958	1	0.892	1
PLIN2	0.000270246	0.717468	0.5	0.184	1
AZGP1	1.17612e-54	0.711242	0.25	0.005	3.13683e-50
VPS36	3.81969e-05	0.710289	0.667	0.34	1
DGKH	1.23607e-15	0.708649	0.625	0.117	3.29672e-11
EMP2	7.11157e-07	0.706606	0.625	0.246	0.0189673
NSG2	3.64661e-11	0.704037	0.417	0.076	9.72587e-07
H3F3A	0.000769284	0.703625	1	0.862	1
ZNF326	2.50394e-06	0.703201	0.667	0.307	0.0667825
NUDT14	5.02154e-08	0.702949	0.917	0.454	0.00133929
CDCP1	7.54664e-08	0.702328	0.583	0.197	0.00201276
KL	1.69319e-05	0.698428	0.333	0.092	0.451591
BEX2	1.44489e-05	0.697842	1	0.701	0.385368
FOXN3	0.000119331	0.697531	0.458	0.2	1
SON	0.00127571	0.69398	0.917	0.677	1
SCP2	3.60901e-05	0.693467	0.958	0.618	0.96256
CTSA	5.97117e-05	0.692594	0.792	0.476	1
SYT10	3.91689e-281	0.69194	0.375	0.002	1.04467e-276
SLC16A12	4.77062e-05	0.691659	0.5	0.194	1
DENND11	7.02162e-10	0.68749	0.542	0.144	1.87274e-05
NPSR1-AS1	7.03869e-22	0.687266	0.292	0.019	1.87729e-17
DYNLL1	0.0222976	0.685203	0.875	0.763	1
CPQ	5.09239e-05	0.683955	0.708	0.359	1
FLNB	3.33371e-09	0.681657	0.833	0.296	8.89133e-05
COX16	0.000291454	0.677485	0.75	0.59	1
TRAPPC4	0.009122	0.675581	0.667	0.516	1
AKAP9	7.84112e-05	0.675214	0.917	0.627	1
SRP9	0.000374805	0.674035	0.875	0.641	1
CD164	1.29198e-05	0.673379	1	0.668	0.344585
SMARCA1	0.000105607	0.67301	0.792	0.521	1
NKX2-2	0.00767952	0.669989	0.625	0.376	1
ECH1	5.93151e-05	0.669585	0.958	0.559	1
NR4A2	0.611238	0.667865	0.25	0.229	1
SCARB2	0.00568892	0.664123	0.833	0.635	1
POLR3GL	2.37836e-07	0.662595	0.792	0.348	0.00634331
COX14	6.45343e-06	0.66091	1	0.632	0.172119
MMP24OS	6.14477e-06	0.659585	0.917	0.539	0.163887
GNS	3.22787e-08	0.659267	0.833	0.36	0.000860905
CAMK2N1	0.00120546	0.65902	0.917	0.676	1
STXBP6	3.21638e-08	0.65895	0.708	0.251	0.00085784
CRY2	1.14206e-07	0.657685	0.417	0.107	0.003046
COPS9	0.00176028	0.655529	0.833	0.577	1
MLLT3	0.000304572	0.65538	0.333	0.117	1
UBB	4.26798e-05	0.655353	1	0.831	1
ANG	9.76241e-06	0.654439	0.458	0.157	0.260373
CLTC	0.000106666	0.654113	0.833	0.586	1
CSRP1	7.86644e-05	0.653431	0.583	0.294	1
MAPK13	1.27352e-06	0.650494	0.667	0.29	0.0339662
YWHAB	0.000244018	0.649106	0.875	0.699	1
EMC10	0.101567	0.649044	0.75	0.647	1
NUDT4	4.40028e-07	0.648857	0.75	0.335	0.011736
SMPD1	0.000195072	0.648313	0.625	0.329	1
JSRP1	1.33899e-07	0.647619	0.583	0.196	0.00357122
VIL1	5.18593e-08	0.647452	0.542	0.16	0.00138314
ENPP1	0.0234054	0.646303	0.333	0.171	1
FAM120A	6.47884e-05	0.64614	0.708	0.376	1
N4BP2	8.54041e-07	0.645877	0.5	0.172	0.0227781
PLEKHB1	2.72253e-09	0.644202	0.375	0.073	7.26126e-05
KLF6	0.000477405	0.643277	0.667	0.372	1
KIF13B	2.49683e-12	0.64297	0.667	0.158	6.6593e-08
MAP3K4	1.01133e-06	0.642119	0.583	0.213	0.0269733
NAAA	2.93255e-07	0.641439	0.5	0.148	0.0078214
EZR	8.02089e-06	0.640916	0.917	0.462	0.213925
JTB	7.76203e-05	0.640591	1	0.678	1
FBXO3	0.000119884	0.639222	0.5	0.214	1
PDIA3	0.00691494	0.638996	0.958	0.765	1
RIMBP2	0.000470294	0.638117	0.5	0.229	1
BPHL	9.42346e-08	0.63797	0.417	0.107	0.00251333
MOCS2	6.20991e-08	0.637627	0.875	0.393	0.00165625
TMBIM4	1.65009e-05	0.634648	0.958	0.636	0.440096
TMX4	0.0226523	0.633999	0.667	0.559	1
ABCC9	0.000237981	0.633643	0.417	0.175	1
BHMT2	1.5091e-21	0.632739	0.375	0.032	4.02492e-17
ANK3	1.71963e-19	0.632355	0.458	0.052	4.58643e-15
HMGN2	0.00011195	0.632235	0.958	0.723	1
EGR3	0.00264234	0.631811	0.292	0.11	1
KANK1	7.25438e-07	0.630559	0.375	0.099	0.0193482
DPP7	9.75256e-05	0.626932	0.958	0.645	1
H2AFJ	2.53155e-05	0.625797	1	0.7	0.67519
TENT5A	0.0162206	0.624872	0.667	0.462	1
P4HTM	0.000609844	0.623505	0.833	0.573	1
COMMD3	0.000582717	0.623119	0.625	0.423	1
NPHP4	2.26731e-10	0.622566	0.375	0.067	6.04715e-06
SPTAN1	7.87197e-09	0.62014	0.708	0.252	0.000209953
APLP1	0.00135979	0.61704	0.75	0.491	1
IGF2R	1.42338e-05	0.616723	0.625	0.282	0.379629
KCNJ8	5.37686e-08	0.616076	0.542	0.167	0.00143406
TMEM141	0.00118688	0.616068	0.917	0.656	1
BEX4	0.000238874	0.614591	0.917	0.635	1
GSTP1	4.36793e-06	0.611966	0.917	0.481	0.116497
GK5	6.5097e-06	0.611628	0.417	0.127	0.17362
OS9	9.98223e-07	0.611305	0.875	0.449	0.0266236
PDZK1	4.37427e-05	0.611187	0.417	0.145	1
ZNF664	4.28818e-05	0.61081	0.5	0.219	1
XRCC6	4.01347e-05	0.610259	0.875	0.537	1
SAT2	2.65644e-07	0.609131	0.958	0.488	0.00708499
SYNE1	0.000425393	0.608811	0.417	0.183	1
C9orf78	4.70149e-05	0.607598	0.75	0.4	1
TRIM44	0.00436536	0.604544	0.625	0.39	1
NDUFB11	0.000169419	0.603926	1	0.74	1
GLRX	0.0025372	0.603292	0.458	0.233	1
LRPAP1	0.000371952	0.602331	0.958	0.709	1
REV3L	0.000123359	0.601614	0.583	0.309	1
SNX4	2.40757e-05	0.600955	0.583	0.253	0.642124
HSPA8	0.000154139	0.599771	0.958	0.691	1
ANK2	1.49379e-08	0.599019	0.458	0.104	0.00039841
COMTD1	0.000104375	0.597552	0.792	0.506	1
ASCC3	1.36219e-05	0.596348	0.625	0.28	0.363309
STAT3	6.04373e-05	0.596015	0.917	0.55	1
SEL1L	5.01298e-06	0.59584	0.708	0.312	0.133701
TBC1D24	3.41295e-11	0.595619	0.417	0.076	9.10267e-07
CDH10	1.88161e-09	0.595169	0.458	0.108	5.01844e-05
MNAT1	0.00248909	0.592554	0.458	0.249	1
NCOA7	0.00106063	0.591639	0.417	0.169	1
AMN	9.12124e-18	0.590841	0.333	0.031	2.43273e-13
RMST	5.3144e-19	0.588967	0.417	0.046	1.4174e-14
SYNJ2BP	9.38742e-05	0.588735	0.667	0.318	1
ERRFI1	0.00107506	0.587812	0.417	0.174	1
NT5C3A	0.000224065	0.586127	0.625	0.333	1
CREB1	1.05208e-07	0.585738	0.667	0.252	0.00280601
RTN1	1.06484e-05	0.585562	0.625	0.273	0.284004
HNRNPK	0.00043095	0.585503	0.958	0.635	1
SCN3A	5.03433e-23	0.585502	0.417	0.038	1.34271e-18
LRBA	1.88743e-05	0.585376	0.583	0.266	0.503397
LDOC1	7.55388e-09	0.585195	0.625	0.208	0.000201469
BHMT	6.14004e-298	0.58375	0.292	0.001	1.63761e-293
SCAND1	4.14644e-05	0.582495	0.958	0.679	1
TGOLN2	0.00134954	0.582482	0.833	0.587	1
RPS6KA3	0.00307249	0.581111	0.708	0.423	1
HIST1H4C	7.08887e-05	0.581105	0.958	0.587	1
CCNL1	0.0102354	0.580086	0.542	0.374	1
C1orf210	8.26443e-09	0.578886	0.5	0.134	0.000220421
C4orf3	0.0124715	0.578202	0.833	0.622	1
JAK1	0.000120695	0.577966	0.833	0.576	1
HNRNPA3	0.0107671	0.576211	0.833	0.624	1
DMKN	0.00022748	0.575613	0.625	0.357	1
DYNC1H1	0.0015736	0.57489	0.792	0.534	1
MDK	0.000998417	0.574064	0.833	0.498	1
PTTG1IP	0.00102144	0.574035	0.708	0.454	1
SOD1	0.000572092	0.57393	1	0.786	1
EPHX2	1.17795e-05	0.573927	0.583	0.234	0.314172
NEU1	0.00523547	0.573829	0.667	0.463	1
RBM39	0.00224321	0.573356	0.875	0.662	1
ITGB8	1.34984e-06	0.572431	0.375	0.097	0.0360016
NEDD8	0.00916793	0.57224	0.958	0.72	1
SHTN1	0.000276648	0.572097	0.667	0.38	1
ZDHHC12	0.000255654	0.571755	0.542	0.275	1
PVR	2.8066e-07	0.570311	0.5	0.157	0.00748548
ATP6V0D1	0.00171189	0.570216	0.667	0.504	1
GABARAPL2	0.000595139	0.569451	0.958	0.738	1
RWDD1	0.00129882	0.569374	0.875	0.604	1
NOP53	6.36399e-05	0.569298	0.875	0.531	1
MTIF3	0.000116726	0.568878	0.792	0.483	1
PROC	4.23602e-30	0.567874	0.417	0.028	1.12979e-25
SELENOP	8.09108e-05	0.567593	0.542	0.237	1
TMEM65	1.97023e-08	0.567316	0.667	0.223	0.000525479
PCNX4	9.41049e-05	0.566319	0.542	0.246	1
FUS	0.000454713	0.565992	0.75	0.464	1
COA3	9.58397e-05	0.565427	0.958	0.632	1
ZNF706	0.00034656	0.564185	0.875	0.654	1
BLOC1S1	0.000855311	0.563076	0.917	0.658	1
HERPUD1	0.0199908	0.561371	0.833	0.588	1
TM9SF3	5.81234e-05	0.561176	0.833	0.506	1
CNIH1	0.000237389	0.561161	0.667	0.36	1
ABHD2	0.00345394	0.560735	0.5	0.294	1
CGGBP1	0.00457597	0.560705	0.542	0.323	1
ANAPC5	0.000374537	0.560251	0.625	0.359	1
SLC4A10	0.00274451	0.559909	0.333	0.143	1
SRP14	0.000755283	0.5595	1	0.867	1
ATP5MPL	0.0100317	0.559477	0.875	0.706	1
NCAM1	1.54738e-05	0.55925	0.625	0.253	0.412702
TCEAL5	5.77528e-05	0.559012	0.5	0.199	1
MSI2	0.00143573	0.558279	0.625	0.38	1
CCND2	0.00111123	0.557702	0.5	0.258	1
HSPA2	1.92859e-09	0.556484	0.417	0.085	5.14374e-05
PIGT	0.000560976	0.556283	0.75	0.423	1
MAGI1	3.50914e-05	0.555489	0.458	0.162	0.935922
RANBP2	0.000809028	0.555103	0.625	0.383	1
SMIM14	0.000481525	0.554552	0.667	0.424	1
MBP	0.00354772	0.553563	0.625	0.425	1
ARFGAP3	0.000597866	0.553556	0.75	0.481	1
FKBP9	3.20497e-10	0.553374	0.542	0.14	8.54797e-06
SRP19	0.00320124	0.553016	0.75	0.51	1
NFIA	0.00479002	0.551726	0.375	0.171	1
MRPL57	0.00136443	0.551611	0.875	0.663	1
NEK1	0.000312349	0.551558	0.5	0.221	1
TRAPPC3	0.000187542	0.551127	0.708	0.421	1
UQCR10	0.00102558	0.550373	1	0.736	1
KIDINS220	0.0819407	0.550103	0.5	0.388	1
NDUFA13	0.000173293	0.549751	1	0.834	1
PDGFA	6.72904e-06	0.549511	0.583	0.23	0.17947
LAMP1	0.000634207	0.549407	0.875	0.609	1
ARHGEF28	2.22063e-07	0.549385	0.458	0.133	0.00592265
MGMT	0.00244789	0.549382	0.542	0.287	1
MACROD2	0.29836	0.549142	0.125	0.072	1
CLTA	0.000106844	0.549068	1	0.711	1
HMGN1	0.000264125	0.54845	0.958	0.714	1
MCL1	0.000727639	0.547257	0.625	0.345	1
CLN5	0.00975792	0.546732	0.542	0.337	1
APP	0.027766	0.54659	0.75	0.622	1
PAPSS2	1.92982e-05	0.546306	0.958	0.545	0.514703
NBR1	0.000199951	0.545602	0.542	0.261	1
ATP6AP1	0.000291899	0.545549	0.833	0.562	1
FBLIM1	1.06054e-09	0.545309	0.333	0.056	2.82858e-05
ACBD5	3.45397e-05	0.544548	0.583	0.233	0.92121
ETFDH	0.000110859	0.54452	0.625	0.262	1
PON2	1.07847e-08	0.54361	0.583	0.177	0.000287638
IL1RAP	1.41099e-25	0.543451	0.25	0.012	3.76324e-21
ANTKMT	0.000135996	0.542904	0.792	0.461	1
NENF	0.00210209	0.542239	0.958	0.736	1
CBX6	0.00221392	0.541814	0.667	0.427	1
GAS2	1.51046e-08	0.54098	0.458	0.117	0.000402856
ARID1A	0.0332181	0.540326	0.417	0.284	1
ZBTB41	9.99949e-08	0.540102	0.75	0.307	0.00266696
SF3B6	0.00062074	0.539269	0.875	0.633	1
TRIP11	0.00936389	0.538817	0.667	0.488	1
RNF19A	1.71338e-05	0.538733	0.583	0.247	0.456975
CAST	0.000256523	0.5382	0.875	0.591	1
SMOC1	3.02745e-06	0.53659	0.75	0.295	0.0807452
CLDN3	0.00111765	0.536343	0.792	0.458	1
COL9A2	1.3679e-08	0.535754	0.292	0.05	0.000364832
CHTOP	0.000127881	0.535482	0.625	0.302	1
WASL	0.0023759	0.534671	0.667	0.464	1
PGLS	1.45186e-05	0.53466	0.958	0.551	0.387226
FKBP1B	7.32344e-05	0.534183	0.583	0.24	1
MYL12A	0.000100852	0.534042	0.792	0.435	1
SRRM4	5.22153e-132	0.533459	0.333	0.004	1.39263e-127
GNPTG	9.15313e-05	0.533284	0.708	0.341	1
EIF1B	0.00282679	0.532424	0.917	0.679	1
PLS1	1.64882e-05	0.532168	0.583	0.256	0.439758
HMGN3	7.60581e-05	0.532089	1	0.633	1
HNRNPU	0.00121123	0.531948	0.917	0.612	1
SERINC1	0.00540037	0.531651	0.75	0.599	1
DCAF10	0.000324879	0.53159	0.5	0.24	1
CYB5D2	1.4455e-07	0.531312	0.625	0.229	0.0038553
AIG1	0.000406949	0.530083	0.833	0.508	1
PCYOX1	0.000859701	0.529891	0.583	0.334	1
USP9Y	6.38712e-06	0.529814	0.5	0.176	0.170351
SMAD5	0.0164766	0.529028	0.542	0.373	1
AFTPH	6.61781e-07	0.528771	0.667	0.274	0.0176504
RAB11FIP1	0.00669928	0.528184	0.833	0.569	1
KDM5D	4.09525e-12	0.527043	0.417	0.07	1.09225e-07
GTF2H5	0.00034541	0.52527	0.875	0.527	1
RBM47	0.000524919	0.525164	0.625	0.326	1
PRG4	2.56249e-05	0.524983	0.292	0.07	0.683442
EPB41L2	5.08758e-07	0.524356	0.375	0.089	0.0135691
GET3	0.016886	0.523435	0.583	0.402	1
SERINC3	0.000513982	0.52322	0.708	0.437	1
ITGA2	2.01414e-16	0.523088	0.333	0.033	5.37191e-12
TMBIM1	2.90607e-05	0.522954	0.5	0.188	0.775078
NPC2	0.000108051	0.522436	1	0.775	1
COL14A1	8.79744e-47	0.521318	0.208	0.004	2.34637e-42
AGT	0.0502566	0.520664	0.292	0.157	1
CTSF	5.83115e-06	0.52027	0.417	0.136	0.155523
PSME1	0.00204261	0.519806	0.792	0.57	1
FRS2	4.32971e-05	0.518824	0.458	0.169	1
MBOAT4	0.00628707	0.517416	0.25	0.099	1
AOX1	2.28449e-09	0.516083	0.292	0.045	6.09297e-05
DUSP23	0.000898218	0.515936	0.667	0.344	1
TNFRSF21	0.044224	0.514686	0.417	0.276	1
ETNK1	0.000344418	0.514068	0.625	0.339	1
DYRK2	2.83332e-05	0.513416	0.417	0.15	0.755674
LLGL2	0.000374309	0.513267	0.667	0.355	1
POLR2I	0.00871054	0.512274	0.75	0.59	1
MDM4	3.81173e-05	0.511782	0.583	0.257	1
UCP2	1.84307e-09	0.511278	0.5	0.118	4.91566e-05
C1QTNF4	1.5053e-05	0.511221	0.583	0.229	0.401478
SMARCA5	0.0020878	0.510822	0.833	0.574	1
AC092683.1	2.44621e-05	0.510279	0.333	0.091	0.652428
AK5	2.98382e-25	0.510236	0.375	0.027	7.95814e-21
SLC26A4	5.80033e-59	0.508965	0.333	0.009	1.54701e-54
SVIP	1.43805e-05	0.508899	0.917	0.518	0.383542
FAM167A	0.0016609	0.508777	0.333	0.14	1
TLE5	0.00292853	0.508754	0.917	0.667	1
FXYD2	1.5567e-05	0.508739	0.958	0.535	0.415188
MRPL21	0.00198628	0.507749	0.75	0.488	1
DSTN	0.00358307	0.507362	1	0.812	1
BACE1	0.00142166	0.507123	0.583	0.314	1
RABGAP1L	5.34881e-05	0.506794	0.542	0.237	1
VPS13C	0.0260469	0.506749	0.625	0.477	1
HNRNPD	0.0353855	0.506595	0.625	0.555	1
FARP1	1.14133e-06	0.506539	0.625	0.237	0.0304405
H2AFY	0.00535414	0.505559	0.75	0.547	1
MRPL33	0.000314166	0.50443	0.917	0.593	1
VMP1	0.00269396	0.504358	0.5	0.231	1
TTC37	0.0119148	0.5043	0.583	0.412	1
SNCA	2.44601e-06	0.504296	0.5	0.177	0.0652375
CPE	0.0158159	0.504036	0.958	0.823	1
LMCD1	8.37867e-05	0.503665	0.542	0.211	1
SENP6	0.000662146	0.503059	0.708	0.399	1
SLC39A14	1.0335e-05	0.501975	0.542	0.21	0.275646
APC	0.00307636	0.501081	0.583	0.352	1
MTHFD2L	1.07383e-06	0.500429	0.583	0.223	0.0286401
CD82	0.0247829	0.500378	0.417	0.257	1
TCTN1	6.90715e-06	0.500027	0.583	0.232	0.184221
ATP2A2	0.00449771	0.499892	0.583	0.352	1
BEX1	0.00122048	0.499607	1	0.77	1
TNRC6B	0.00195735	0.499485	0.75	0.49	1
RDH14	7.29873e-05	0.498999	0.583	0.268	1
UBL5	0.078934	0.498704	1	0.786	1
SREK1IP1	0.00447163	0.498437	0.708	0.449	1
SELENOW	0.000131603	0.497893	0.917	0.626	1
NDUFA3	0.00494821	0.497874	0.792	0.573	1
RBL2	0.000321445	0.497106	0.458	0.206	1
NDUFB1	0.00652322	0.496716	0.833	0.667	1
SCAF11	0.0210142	0.496617	0.667	0.503	1
DNAJA1	0.00587357	0.496587	0.875	0.675	1
ABAT	2.86057e-07	0.496407	0.5	0.154	0.00762942
CHMP3	0.00298909	0.496233	0.833	0.565	1
CFL1	0.0011931	0.495596	1	0.77	1
FUOM	5.77376e-16	0.495364	0.5	0.071	1.53992e-11
CMAS	0.00581248	0.493771	0.583	0.373	1
FUCA1	0.000221219	0.493514	0.667	0.336	1
SMARCB1	3.21627e-05	0.493502	0.667	0.337	0.857812
HACD3	0.00123611	0.493294	0.875	0.587	1
NCOA4	0.0235771	0.493191	0.458	0.331	1
ELL2	0.000607466	0.493119	0.875	0.505	1
RPS29	0.0300009	0.492024	1	0.893	1
RAP1GAP	0.00489161	0.49074	0.375	0.191	1
VEZT	0.00128407	0.490721	0.458	0.242	1
HEXA	0.000965927	0.490672	0.667	0.4	1
CACNA2D2	0.000884554	0.490636	0.417	0.195	1
BTBD8	9.45074e-07	0.490227	0.458	0.139	0.0252061
LRRC42	0.017921	0.490197	0.417	0.233	1
SFPQ	0.00152682	0.489871	0.667	0.42	1
TP53I3	9.45625e-07	0.489671	0.333	0.078	0.0252208
RPS4Y1	4.78726e-06	0.489564	1	0.47	0.127681
FCGRT	0.000267412	0.489038	0.667	0.368	1
ALDH5A1	4.96308e-13	0.488702	0.458	0.08	1.3237e-08
COX6A2	5.95979e-08	0.488667	0.208	0.028	0.00158954
FAHD2B	1.90039e-07	0.488606	0.208	0.03	0.00506854
SOWAHA	1.25284e-07	0.488126	0.375	0.089	0.00334144
AP1AR	0.00205403	0.487842	0.458	0.21	1
HACD1	0.000168037	0.487624	0.458	0.184	1
GOLT1A	0.00174614	0.486145	0.5	0.252	1
ARL2	0.000991593	0.486139	0.958	0.672	1
ZBED1	1.88116e-11	0.486002	0.458	0.088	5.01725e-07
MLPH	1.51719e-12	0.485839	0.333	0.043	4.04651e-08
SMARCA2	0.00570854	0.485778	0.667	0.451	1
SFXN1	0.000329336	0.485689	0.542	0.262	1
ASS1	4.61776e-08	0.48541	0.375	0.075	0.0012316
ST3GAL6	4.12232e-08	0.485121	0.458	0.122	0.00109946
WDR34	1.04401e-05	0.484989	0.5	0.19	0.278448
SMDT1	0.00179408	0.484742	1	0.709	1
WNK3	0.00743826	0.483743	0.375	0.19	1
SLC7A14	0.0475649	0.482831	0.333	0.186	1
PNISR	0.000812152	0.482823	0.917	0.583	1
CHM	0.0192935	0.482785	0.542	0.359	1
ECHDC2	1.40979e-05	0.482666	0.667	0.278	0.376005
MAGEF1	0.00437943	0.482571	0.583	0.374	1
WBP11	0.011229	0.482541	0.583	0.361	1
SELENOM	0.000275033	0.481953	0.75	0.435	1
HIVEP3	9.43666e-08	0.481757	0.417	0.103	0.00251685
MSRB1	6.99015e-05	0.479831	0.375	0.119	1
NDUFB10	0.000499961	0.479729	1	0.679	1
ZFHX3	0.000262566	0.479283	0.542	0.238	1
RABEP1	0.00557163	0.478312	0.542	0.296	1
PROS1	4.31669e-14	0.477945	0.333	0.039	1.1513e-09
KTN1	0.00237888	0.477698	0.958	0.671	1
PTPRK	2.32561e-10	0.477283	0.292	0.04	6.20264e-06
UBE2Q2	0.000109096	0.477007	0.5	0.217	1
CALM2	0.0021587	0.476991	0.958	0.831	1
NSA2	0.00692367	0.476261	0.875	0.629	1
TUBB2A	2.2669e-10	0.476161	0.583	0.143	6.04605e-06
TSTD1	0.000744353	0.475458	0.958	0.667	1
SLC35F3	0.000150386	0.475399	0.5	0.201	1
GNG10	0.00232967	0.475114	0.875	0.585	1
PCBP4	0.000161863	0.475049	0.25	0.068	1
GABRB3	0.00012133	0.474047	0.708	0.352	1
CRKL	0.000163878	0.473779	0.375	0.139	1
HOMER2	9.98715e-05	0.473655	0.333	0.108	1
ARID4B	0.00311251	0.473107	0.667	0.449	1
SKIL	0.000488644	0.472008	0.5	0.229	1
POLR2J3	0.000155975	0.471414	0.625	0.308	1
ATF6	2.10476e-05	0.471253	0.625	0.287	0.561361
PPDPF	0.0189622	0.471104	1	0.817	1
SMAP2	0.00205034	0.470627	0.583	0.336	1
SLIRP	0.0149574	0.470107	0.75	0.596	1
GABARAP	0.00140957	0.469774	1	0.849	1
EIF3A	0.0958224	0.468562	0.667	0.538	1
H2AFY2	1.44117e-08	0.468449	0.542	0.157	0.000384375
NCALD	3.31134e-05	0.467731	0.5	0.197	0.883166
LDLRAD4	1.06009e-05	0.467296	0.208	0.039	0.282737
SETD2	0.0586231	0.467126	0.417	0.294	1
CDK10	1.21788e-07	0.466949	0.542	0.169	0.0032482
POMC	3.76703e-07	0.466937	0.625	0.216	0.0100471
DHX36	0.0210731	0.466519	0.667	0.485	1
CDC42	0.00699739	0.466146	0.875	0.712	1
RPS26	0.00327755	0.464754	1	0.868	1
PMM1	0.0155898	0.464525	0.458	0.26	1
ARPC3	0.0340145	0.464507	0.917	0.779	1
MYH14	1.4363e-07	0.464122	0.583	0.182	0.00383075
HAX1	0.00170176	0.46387	0.875	0.578	1
ME2	8.09826e-06	0.463546	0.625	0.259	0.215989
AKAP13	0.000725706	0.463015	0.458	0.219	1
OCIAD2	0.00240551	0.462928	0.833	0.521	1
C9orf16	0.00669055	0.462475	0.875	0.641	1
VEGFB	0.00106732	0.461934	0.792	0.495	1
ZHX1	0.00875276	0.461914	0.583	0.394	1
EIF5	4.11881e-05	0.461631	0.917	0.582	1
CHMP2A	0.000627124	0.461619	0.958	0.704	1
MAX	4.52203e-06	0.461214	0.5	0.18	0.120607
DYNC1LI2	0.0268279	0.460879	0.625	0.463	1
LINC01637	3.31003e-06	0.460501	0.375	0.106	0.0882819
CTSL	0.00460793	0.460375	0.708	0.477	1
MICOS10	0.00568678	0.460352	0.917	0.705	1
LHPP	3.90695e-06	0.460117	0.458	0.148	0.104202
C6orf62	0.00129869	0.459863	0.583	0.304	1
TAB3	7.17386e-06	0.459635	0.333	0.087	0.191334
PSMD8	0.000818553	0.459615	0.958	0.721	1
DCAF7	0.00353459	0.459485	0.542	0.318	1
THOC2	0.00118252	0.459286	0.708	0.405	1
NEUROD1	0.108905	0.459097	0.708	0.573	1
NDUFA12	0.00533769	0.459079	0.875	0.615	1
BSG	0.0108347	0.458568	0.875	0.697	1
GPRIN3	0.000181527	0.458233	0.375	0.136	1
ATP5ME	0.00644305	0.45823	0.917	0.741	1
CNP	0.000188736	0.45782	0.5	0.216	1
UQCR11	0.00400434	0.457792	0.958	0.761	1
S100A10	0.0003495	0.457745	0.792	0.387	1
DEK	0.00165545	0.457533	0.875	0.603	1
ROCK2	0.008932	0.456386	0.5	0.294	1
SMIM26	0.00184381	0.455701	0.958	0.585	1
COA4	6.10732e-05	0.455667	0.917	0.496	1
HMGB1	0.00264465	0.454558	1	0.792	1
FAM47E	0.0064925	0.454324	0.333	0.143	1
KMT5B	0.00103157	0.454008	0.5	0.263	1
SERINC5	2.40628e-10	0.453989	0.375	0.063	6.41778e-06
ZFAND2B	0.00480629	0.453524	0.542	0.305	1
MRPL43	0.00697865	0.452932	0.667	0.467	1
SLC7A9	9.52371e-244	0.45218	0.208	0	2.54007e-239
APIP	0.0210157	0.451195	0.5	0.326	1
RNF213	0.000415688	0.45042	0.625	0.294	1
TFAM	0.0118974	0.450386	0.458	0.272	1
MVP	1.10615e-09	0.450308	0.625	0.165	2.95021e-05
TMEM230	0.000697896	0.449971	0.792	0.522	1
CLPTM1L	3.12835e-05	0.449971	0.667	0.286	0.834363
MICAL3	0.0163576	0.448182	0.292	0.138	1
MRPL52	0.000531872	0.447429	0.708	0.413	1
BRD3	0.000555901	0.447248	0.458	0.206	1
CD59	0.00928915	0.447238	0.917	0.698	1
IK	0.00431611	0.44703	0.708	0.453	1
FBXW4	0.00120101	0.446974	0.458	0.226	1
PMVK	0.0226232	0.446838	0.708	0.516	1
ADGRG2	2.66633e-06	0.446156	0.292	0.064	0.0711138
GRB2	0.0120999	0.446029	0.542	0.361	1
ATF7IP	0.000733091	0.444434	0.458	0.206	1
BMI1	0.00134468	0.444299	0.625	0.329	1
RTF2	0.0269487	0.443495	0.625	0.457	1
SAMM50	1.17484e-05	0.443045	0.458	0.155	0.313341
FGFR4	3.65819e-08	0.442719	0.292	0.05	0.000975677
TMOD3	0.0574595	0.442675	0.5	0.352	1
RPS28	0.0153688	0.442351	1	0.933	1
RADX	0.00274422	0.442242	0.417	0.217	1
SP3	3.23095e-05	0.441991	0.5	0.186	0.861728
SPON2	2.79419e-16	0.441622	0.333	0.032	7.45239e-12
CCL28	1.60072e-09	0.440715	0.417	0.082	4.26927e-05
SLC25A25	0.000448299	0.439968	0.333	0.114	1
CXADR	4.24994e-09	0.43952	0.417	0.085	0.00011335
ZNF667-AS1	0.00197533	0.43948	0.5	0.268	1
COMMD9	7.33301e-05	0.439122	0.583	0.268	1
PLXNB1	0.000193816	0.438923	0.292	0.091	1
ACBD6	0.00205983	0.43887	0.542	0.291	1
RFX3	2.92681e-07	0.438311	0.458	0.132	0.00780609
CFAP65	4.32188e-05	0.437867	0.458	0.17	1
ZMYM4	0.000115503	0.437862	0.542	0.251	1
NBEAL1	0.00286919	0.437539	0.5	0.266	1
CHMP1A	2.92205e-07	0.437138	0.5	0.155	0.00779339
MICU1	0.00529201	0.437092	0.5	0.265	1
GGNBP2	0.00803532	0.437025	0.625	0.403	1
GHITM	0.00278142	0.436972	0.917	0.608	1
CBFB	2.50963e-07	0.436427	0.583	0.189	0.00669343
SYT4	0.0154692	0.436281	0.708	0.455	1
TCEAL9	0.0498346	0.436174	0.625	0.462	1
FAHD1	0.00246161	0.435622	0.5	0.247	1
EYA4	2.1603e-16	0.435583	0.208	0.014	5.76173e-12
ARGLU1	0.0283713	0.435243	0.75	0.505	1
UBE2B	0.00208266	0.434688	0.875	0.616	1
TOLLIP	0.0196562	0.434407	0.542	0.384	1
TIMM13	0.015337	0.434181	0.75	0.555	1
FSD1L	1.23542e-05	0.434073	0.417	0.136	0.329499
ZBTB44	0.0234586	0.433082	0.333	0.184	1
KLF9	0.000231842	0.433002	0.333	0.115	1
TRAPPC2L	0.00611528	0.432663	0.75	0.529	1
STUB1	0.00182605	0.432329	0.917	0.63	1
LCOR	0.00344816	0.431394	0.5	0.275	1
IER2	0.162016	0.431112	0.458	0.315	1
GUSB	0.0207563	0.430713	0.5	0.296	1
COPE	0.00852446	0.429668	0.875	0.715	1
INPP4B	2.05738e-11	0.429427	0.458	0.087	5.48724e-07
YPEL2	5.72548e-06	0.429302	0.583	0.232	0.152704
FGD4	0.00716227	0.429231	0.333	0.161	1
ATP5IF1	0.00282915	0.429207	1	0.754	1
RGL3	0.000156719	0.429076	0.333	0.113	1
SLC25A39	0.0494013	0.428599	0.625	0.425	1
COL9A3	5.86921e-33	0.428597	0.208	0.006	1.56538e-28
DACH1	0.000138541	0.428501	0.583	0.268	1
ELOB	0.0103608	0.428334	1	0.789	1
HP1BP3	0.00587865	0.428312	0.75	0.521	1
SRSF1	0.000395036	0.42812	0.583	0.291	1
NDUFB8	0.00924764	0.428009	0.958	0.773	1
RNH1	0.00601128	0.428008	0.792	0.539	1
CISD1	0.00301951	0.4278	0.833	0.565	1
MRPS24	0.00909135	0.427689	0.75	0.583	1
TMEM59L	2.46461e-07	0.427529	0.542	0.176	0.00657335
JUNB	0.00892963	0.427394	0.833	0.59	1
PNKD	0.00330868	0.426919	0.75	0.473	1
SH3YL1	0.0461167	0.426847	0.792	0.57	1
NIPBL	0.00252023	0.426781	0.667	0.387	1
MAPK1	3.00404e-05	0.426436	0.583	0.262	0.801207
SOX6	0.00170768	0.426074	0.417	0.196	1
ATP6V1F	0.000933998	0.425748	0.917	0.708	1
ETNK2	1.65862e-06	0.425603	0.375	0.097	0.0442371
AAMDC	0.000182401	0.425483	0.5	0.217	1
GABPB1-AS1	0.361136	0.425252	0.333	0.292	1
CTNNAL1	0.0122001	0.425199	0.375	0.199	1
HSPB11	0.0379278	0.424498	0.583	0.443	1
CMPK1	0.0150942	0.424131	0.708	0.495	1
IAH1	6.7325e-05	0.423955	0.75	0.393	1
FRA10AC1	0.000502087	0.42361	0.667	0.342	1
IDS	0.00922563	0.423535	0.958	0.721	1
GFOD2	6.71137e-05	0.423287	0.5	0.201	1
HEBP2	0.0172727	0.423221	0.75	0.582	1
RWDD4	0.0031153	0.423075	0.583	0.32	1
SCOC	0.00748644	0.423038	0.792	0.567	1
PLSCR4	1.06767e-06	0.422824	0.375	0.098	0.0284758
RIPPLY3	5.13523e-06	0.422151	0.167	0.025	0.136962
TNKS2	0.017976	0.422093	0.458	0.302	1
TMEM160	0.0274085	0.421994	0.667	0.557	1
GPC6	0.00161809	0.42096	0.417	0.189	1
CMIP	0.0480071	0.420883	0.5	0.373	1
ADGRD1-AS1	8.41904e-33	0.420877	0.375	0.021	2.24544e-28
EID1	0.0123845	0.420447	0.917	0.782	1
PTPRN2	0.0197745	0.420342	0.625	0.468	1
PICALM	0.000365925	0.420041	0.5	0.237	1
NUDC	0.000270867	0.419191	0.958	0.647	1
MAD1L1	1.17305e-12	0.418851	0.375	0.055	3.12865e-08
TSC1	2.19926e-05	0.418552	0.375	0.116	0.586565
PAM	0.160733	0.4185	0.667	0.611	1
SNX1	0.000129087	0.418391	0.542	0.244	1
GNAQ	3.45867e-07	0.418064	0.792	0.325	0.00922462
ARL5B	0.0515998	0.417712	0.333	0.188	1
GRASP	1.65785e-05	0.417597	0.417	0.139	0.442165
ASAH1	0.00202231	0.416984	0.917	0.637	1
AKIRIN1	0.0904065	0.416889	0.5	0.371	1
CYP27A1	2.57478e-10	0.416632	0.375	0.064	6.86719e-06
CIRBP	0.0101083	0.416599	0.875	0.71	1
FAAP20	0.00161156	0.416553	0.833	0.574	1
RCOR1	0.00143124	0.416384	0.417	0.187	1
USP12	0.00535696	0.416282	0.417	0.217	1
SLC40A1	0.000573187	0.416075	0.5	0.242	1
PSAP	0.208898	0.415946	0.875	0.765	1
APRT	0.000611914	0.415355	0.917	0.615	1
WFDC2	1.24744e-05	0.415215	0.417	0.12	0.332705
PDE4DIP	0.0305415	0.414999	0.667	0.529	1
SMIM6	3.09022e-06	0.41488	0.708	0.31	0.0824193
ZNF708	0.0365912	0.414848	0.25	0.128	1
OLFML3	2.06209e-84	0.414655	0.292	0.005	5.4998e-80
PPP6R2	0.000381253	0.414454	0.5	0.236	1
POGZ	0.000182289	0.413819	0.542	0.236	1
PPP1R12B	5.52859e-06	0.413564	0.333	0.088	0.147453
IDH1	0.0236386	0.413512	0.333	0.188	1
FKBP3	0.00429088	0.413212	0.75	0.468	1
EFNA1	3.66784e-12	0.413199	0.375	0.054	9.78249e-08
AC091271.1	3.48944e-06	0.413115	0.5	0.172	0.0930669
FAM210B	0.0215771	0.412591	0.542	0.364	1
ITGAV	0.00332168	0.412142	0.542	0.31	1
RALBP1	0.081008	0.41214	0.583	0.445	1
LONP2	0.179071	0.412057	0.417	0.347	1
MDH1	0.00025977	0.411877	0.958	0.568	1
RAPGEF4	1.66256e-10	0.411486	0.333	0.052	4.43422e-06
ITFG1	0.000431631	0.411271	0.708	0.389	1
ISOC2	1.88004e-05	0.411158	0.667	0.308	0.501426
MAB21L4	1.63452e-09	0.411133	0.333	0.053	4.35942e-05
ZNF445	0.284174	0.411039	0.167	0.11	1
ATP5PF	0.00568187	0.410995	0.917	0.767	1
FAM204A	1.5071e-05	0.410991	0.833	0.383	0.40196
HERC1	0.000969263	0.410855	0.5	0.255	1
ANKRD12	0.0101608	0.410541	0.875	0.561	1
PRR34-AS1	0.00228241	0.410423	0.458	0.23	1
PPP1CA	0.0310688	0.41036	0.5	0.359	1
MBTPS1	0.000171316	0.41025	0.625	0.322	1
TMEM205	1.66015e-05	0.41002	0.958	0.531	0.442779
EDEM3	0.0472929	0.410019	0.417	0.295	1
ATOX1	0.00669444	0.410015	0.833	0.61	1
NOVA1	0.0373624	0.409799	0.542	0.414	1
GBA	0.000240733	0.409703	0.458	0.201	1
CDC5L	0.00346994	0.409632	0.625	0.403	1
CSNK2B	0.00492928	0.4096	0.792	0.509	1
CEBPZOS	0.00405528	0.409236	0.625	0.391	1
LAMTOR1	0.00956255	0.408862	0.833	0.625	1
ELF1	0.00330141	0.408615	0.583	0.342	1
SLC25A4	0.00168386	0.408526	0.875	0.59	1
FAM91A1	0.000281942	0.407525	0.5	0.219	1
MORN2	0.0170288	0.407286	0.458	0.285	1
FAM53C	0.0132488	0.407267	0.292	0.131	1
PIN1	0.00121535	0.406777	0.875	0.58	1
NAGLU	0.000166659	0.406336	0.5	0.202	1
CTNNBIP1	6.50392e-05	0.40607	0.458	0.179	1
CGREF1	5.67601e-115	0.405961	0.375	0.006	1.51385e-110
CLIC1	0.0144869	0.40593	0.917	0.705	1
CALML4	6.03668e-33	0.405355	0.458	0.031	1.61004e-28
RTL8A	0.000333113	0.405306	0.708	0.381	1
GPX2	1.14762e-05	0.404512	0.458	0.137	0.306082
PRXL2A	0.000831658	0.404281	0.958	0.594	1
FUT8	2.52346e-08	0.404233	0.375	0.081	0.000673033
ARHGEF26	1.71247e-07	0.403968	0.25	0.04	0.00456732
BAMBI	6.12681e-08	0.403895	0.292	0.05	0.00163408
GSTM3	0.00937159	0.403606	0.708	0.454	1
EIF3K	0.00200637	0.403497	0.958	0.759	1
LARP6	4.13767e-06	0.403308	0.375	0.104	0.110356
MTCH1	0.000955266	0.402892	0.875	0.569	1
LGMN	0.00122579	0.402524	0.625	0.348	1
CCDC18-AS1	0.0137074	0.402167	0.417	0.218	1
TESK2	2.19045e-23	0.401974	0.25	0.013	5.84216e-19
POLR2F	0.00617965	0.401803	0.75	0.521	1
SRGAP3	3.14789e-07	0.401765	0.333	0.071	0.00839573
AP2M1	0.00546497	0.401249	0.75	0.508	1
YPEL5	0.014817	0.401068	0.625	0.393	1
SESN3	0.0184225	0.401067	0.458	0.282	1
OSBPL2	0.000186786	0.400531	0.375	0.136	1
KIF5B	0.0345441	0.400036	0.792	0.65	1
NDUFB2	0.0157982	0.400029	1	0.791	1
PPT1	0.0427403	0.400019	0.5	0.355	1
HNRNPA1	0.0192125	0.399776	0.792	0.65	1
FAXDC2	2.21135e-30	0.399334	0.292	0.014	5.89788e-26
TMEM106C	0.0230648	0.398795	0.5	0.321	1
CCDC25	0.0108267	0.398487	0.625	0.392	1
PAIP1	0.000758274	0.398182	0.667	0.358	1
UBALD2	0.0139461	0.398093	0.292	0.135	1
FIS1	0.00386609	0.397801	0.917	0.716	1
CIAO1	0.00238233	0.397664	0.458	0.234	1
ERP29	0.00655721	0.397626	0.958	0.804	1
PDLIM5	0.00169381	0.397363	0.625	0.353	1
DEGS2	7.02322e-12	0.397096	0.333	0.046	1.87316e-07
NDUFAB1	0.00106589	0.397088	1	0.702	1
PMF1	0.00242441	0.396919	0.625	0.365	1
METTL27	0.000225091	0.396764	0.375	0.135	1
ZNF506	0.00391458	0.396349	0.375	0.172	1
SHISAL2B	0.00248529	0.395997	0.625	0.314	1
PLXNB2	0.00360883	0.395713	0.417	0.215	1
DDRGK1	0.00101888	0.395691	0.833	0.481	1
HLA-E	0.00798621	0.395141	0.792	0.512	1
FBXL15	8.30755e-05	0.39498	0.792	0.407	1
ARCN1	0.0338325	0.394756	0.583	0.438	1
PSMB4	0.0851775	0.394185	0.625	0.562	1
FAM177A1	0.0135655	0.393624	0.708	0.518	1
C15orf48	0.00100445	0.393359	0.708	0.373	1
ZNHIT1	0.00308052	0.393308	0.917	0.64	1
GSPT2	8.48037e-06	0.393307	0.5	0.18	0.22618
MYL12B	0.00831468	0.393219	0.958	0.731	1
ZNF32	3.36808e-05	0.393119	0.667	0.316	0.898301
FZD3	0.0260304	0.393116	0.333	0.19	1
HEXB	0.0057642	0.392808	0.625	0.376	1
GON4L	0.207909	0.392672	0.292	0.214	1
HOOK3	0.0625801	0.392263	0.458	0.322	1
SLC38A10	0.00622979	0.391828	0.458	0.251	1
TMPO	1.10959e-05	0.39161	0.583	0.232	0.295939
TPP1	0.00120451	0.391609	0.625	0.365	1
PHYH	0.0136348	0.391242	0.583	0.347	1
SH3KBP1	0.00871476	0.390525	0.375	0.191	1
TBRG1	0.00227813	0.390403	0.5	0.261	1
CHCHD1	0.0107622	0.390185	0.75	0.491	1
USP48	0.00398715	0.389921	0.5	0.292	1
C5orf15	0.00124416	0.389755	0.542	0.277	1
CORO1B	0.108599	0.389754	0.417	0.291	1
PHACTR4	0.00462608	0.389359	0.417	0.215	1
DOCK8	4.77362e-22	0.389144	0.292	0.019	1.27317e-17
GABARAPL1	0.000674409	0.3891	0.583	0.309	1
ZNF148	0.0247977	0.389079	0.542	0.391	1
ISL1	0.0556572	0.388752	0.708	0.518	1
KIF1B	0.0652827	0.388258	0.375	0.254	1
MRPS36	0.0192645	0.388035	0.667	0.46	1
TRA2B	0.0258597	0.387941	0.583	0.419	1
ATXN7L3B	0.0185628	0.387905	0.625	0.458	1
PDE4D	0.00026415	0.387686	0.5	0.193	1
CHCHD2	0.00491501	0.386801	1	0.842	1
ZADH2	0.00068925	0.386178	0.5	0.229	1
SUPT5H	0.000423315	0.385536	0.542	0.275	1
NDUFS7	0.0015178	0.385316	0.917	0.644	1
PCBP2	0.0509296	0.38464	0.792	0.612	1
TMEM14B	0.0126912	0.38426	0.833	0.6	1
ACADM	0.000402945	0.384156	0.583	0.269	1
COX5A	0.00699661	0.383745	0.875	0.644	1
FOXP1	0.0114777	0.383717	0.625	0.43	1
PANK2	0.0175459	0.383506	0.292	0.145	1
GOT2	0.0113135	0.383464	0.417	0.227	1
CLCN3	0.0159094	0.383446	0.542	0.375	1
ZNF254	2.72467e-05	0.383403	0.417	0.138	0.726696
ZFAND6	0.0186513	0.383168	0.625	0.428	1
PCBD1	0.0216106	0.382664	0.833	0.657	1
UQCC3	0.00445097	0.382616	0.583	0.333	1
ARID1B	0.00710812	0.381334	0.583	0.361	1
TMEM8A	0.0579027	0.381211	0.417	0.26	1
PHAX	0.0107674	0.380961	0.542	0.338	1
EIF1AX	0.00143792	0.380924	0.917	0.624	1
ADCY1	0.0279106	0.379856	0.292	0.143	1
UBA6	0.00288151	0.379589	0.458	0.229	1
SBDS	0.00066899	0.378916	0.917	0.599	1
MRPS26	0.000765087	0.378817	0.792	0.483	1
DYRK1A	0.000210487	0.378695	0.458	0.198	1
NRIP1	0.00426264	0.377607	0.5	0.264	1
TOR1A	0.000221462	0.377448	0.375	0.137	1
ANKRD11	0.106265	0.377352	0.625	0.493	1
ENPP5	1.66906e-05	0.377251	0.5	0.189	0.445155
DPYD	3.48008e-21	0.377178	0.292	0.02	9.28172e-17
TMED6	2.35776e-05	0.377033	0.583	0.211	0.628839
ICA1	0.025018	0.376954	0.583	0.364	1
DDX52	2.55532e-05	0.376796	0.583	0.227	0.681529
GINM1	9.72736e-05	0.376713	0.75	0.386	1
RNF115	0.0013378	0.376292	0.583	0.295	1
CISD3	0.0491708	0.376093	0.583	0.46	1
CUTA	0.00228674	0.376049	1	0.754	1
IGSF10	4.42299e-20	0.375925	0.292	0.021	1.17966e-15
C11orf58	0.00361	0.37582	0.917	0.695	1
ITM2B	0.0299994	0.375436	1	0.858	1
IFNAR1	0.00257466	0.374557	0.5	0.261	1
CCT7	0.00786172	0.373199	0.75	0.534	1
CRYGD	1.85838e-34	0.373027	0.292	0.012	4.95647e-30
TTC14	0.0114211	0.372808	0.417	0.234	1
CENPS	0.00335577	0.372647	0.375	0.172	1
UBE2F	0.041538	0.372544	0.458	0.3	1
EID2	0.0230368	0.372417	0.333	0.182	1
GOLGB1	0.021732	0.372091	0.708	0.487	1
CACNA1C	0.00112894	0.372075	0.333	0.129	1
DNM1L	0.00457582	0.371378	0.542	0.297	1
CSNK1A1	0.0145576	0.371092	0.833	0.61	1
MMUT	0.0023574	0.370603	0.417	0.195	1
ASAP1	0.000416823	0.370589	0.583	0.29	1
CNOT6L	0.0546245	0.370369	0.375	0.241	1
DNAJC10	0.00520857	0.370366	0.583	0.328	1
BTF3	0.00473651	0.370091	0.958	0.777	1
PPP1CC	0.0634972	0.369256	0.542	0.413	1
WEE1	0.00033725	0.369212	0.375	0.137	1
PRKACB	0.0338114	0.369031	0.417	0.273	1
C11orf54	0.0108339	0.368961	0.417	0.231	1
AK1	0.036943	0.368396	0.583	0.426	1
PPCS	0.0174224	0.368318	0.625	0.403	1
SMIM32	0.000600699	0.368284	0.333	0.117	1
PWWP3A	0.0352386	0.367363	0.292	0.158	1
C2orf72	1.54654e-17	0.367173	0.333	0.031	4.12478e-13
AC100810.1	0.0143973	0.367077	0.458	0.285	1
DIRAS2	1.26088e-08	0.366639	0.292	0.046	0.00033629
GABPA	3.47949e-08	0.366636	0.458	0.113	0.000928015
SPAG16	0.0239854	0.366587	0.583	0.39	1
ABHD15	0.00296748	0.36642	0.417	0.183	1
CHMP1B	0.0183258	0.365811	0.625	0.406	1
ATP8B1	6.02385e-44	0.365751	0.333	0.012	1.60662e-39
CDC16	0.000462564	0.365663	0.458	0.188	1
CERKL	4.90575e-06	0.365655	0.375	0.105	0.130841
HCG18	0.0184209	0.365458	0.458	0.267	1
SRI	0.00307523	0.36537	0.833	0.552	1
ZNF428	0.059571	0.365367	0.625	0.505	1
SCRN1	0.0120307	0.365333	0.583	0.38	1
CDK5R2	0.00236967	0.365245	0.5	0.279	1
GPR160	8.22801e-11	0.364743	0.292	0.037	2.19449e-06
SDHD	0.0164559	0.364573	0.542	0.354	1
ARFGEF1	0.00405704	0.364369	0.5	0.286	1
ALG2	0.00950588	0.363427	0.458	0.253	1
LEPROT	0.0166849	0.363209	0.667	0.419	1
NDUFS4	0.00168109	0.363148	0.833	0.534	1
RBM4	0.0588144	0.362757	0.625	0.484	1
ABCB1	0.00655382	0.362722	0.333	0.156	1
EPM2A	6.72963e-08	0.362676	0.25	0.04	0.00179486
CST3	0.0709818	0.362648	1	0.84	1
DYNLRB1	0.020157	0.362409	0.958	0.716	1
RSF1	0.029373	0.362403	0.625	0.484	1
C15orf40	0.00913457	0.362136	0.542	0.31	1
CMC1	0.00947516	0.361988	0.625	0.377	1
TERF1	0.0129785	0.361754	0.458	0.26	1
PRR26	2.21823e-05	0.361714	0.417	0.125	0.591623
HNF1A-AS1	0.000148211	0.3617	0.458	0.173	1
SMIM10L1	0.0246556	0.361334	0.542	0.364	1
DGCR6L	0.00188363	0.360765	0.5	0.274	1
SNRPC	0.0205851	0.360564	0.667	0.491	1
TSSC4	0.000511683	0.3601	0.625	0.303	1
PPHLN1	0.00342208	0.360008	0.542	0.301	1
TMA7	0.00995659	0.35991	1	0.793	1
AL441992.1	8.03973e-05	0.359827	0.375	0.127	1
PEPD	0.000897517	0.359616	0.708	0.38	1
RBM25	0.0192206	0.359286	0.708	0.455	1
CTBP1	0.000607861	0.358777	0.5	0.247	1
AL121832.2	0.0218317	0.358689	0.208	0.089	1
AP1M2	0.0118153	0.358079	0.542	0.314	1
H2AFV	0.00915525	0.357739	0.875	0.581	1
RPL28	0.0130859	0.357581	1	0.917	1
ATP5F1D	0.0260982	0.357578	0.875	0.755	1
CTR9	0.0196614	0.357571	0.458	0.281	1
DECR1	0.000251201	0.357023	0.667	0.348	1
ELF3	0.00536863	0.356805	0.583	0.325	1
SRSF7	0.0414438	0.356665	0.667	0.501	1
RNF2	0.000318781	0.356632	0.375	0.141	1
LINC00467	0.0296387	0.356459	0.458	0.278	1
TF	2.27669e-19	0.356369	0.167	0.007	6.07215e-15
GNPAT	0.000101694	0.356354	0.458	0.171	1
HNRNPH1	0.0146237	0.356064	0.5	0.285	1
ARHGAP5	0.0184021	0.355572	0.708	0.491	1
WASHC3	0.00228993	0.355536	0.708	0.417	1
SLC9A3R1	0.00811194	0.355426	0.583	0.368	1
RAB11B	0.00645556	0.355395	0.542	0.314	1
UBE2R2	0.0232799	0.354722	0.542	0.348	1
ZNF678	4.64816e-08	0.354581	0.375	0.082	0.00123971
ADD1	0.0107466	0.354394	0.5	0.309	1
COBL	0.00809505	0.354044	0.417	0.178	1
FAM174B	6.05821e-06	0.354039	0.583	0.238	0.161579
SNHG25	0.00663828	0.353489	0.333	0.156	1
BRWD1	0.000430391	0.353385	0.542	0.264	1
BMP7	2.59212e-153	0.353354	0.292	0.002	6.91345e-149
COMMD6	0.0587831	0.35335	0.833	0.685	1
DUSP26	0.000365713	0.35321	0.625	0.318	1
REEP3	0.00220828	0.352955	0.792	0.485	1
PARP9	0.00416245	0.35291	0.417	0.197	1
COX6C	0.0559036	0.352701	0.875	0.787	1
MAP6	0.00062577	0.352616	0.458	0.201	1
PGPEP1	8.08147e-06	0.352489	0.5	0.172	0.215541
BAZ2B	0.0428986	0.352406	0.542	0.378	1
NEK9	9.09882e-07	0.352386	0.375	0.095	0.0242675
BRK1	0.00541492	0.35223	0.958	0.7	1
ARPC1A	0.00547101	0.352141	0.792	0.508	1
PTRH1	0.00100033	0.351892	0.458	0.205	1
SET	0.00641295	0.35185	0.958	0.692	1
TOP1	0.00526328	0.351681	0.875	0.555	1
BAD	0.00790132	0.351256	0.583	0.362	1
PHF3	0.0167543	0.351239	0.667	0.47	1
FAM172A	0.00512365	0.351199	0.417	0.209	1
USP33	0.0690448	0.351147	0.417	0.286	1
RWDD2B	0.000336496	0.350521	0.333	0.112	1
GPS1	0.000130053	0.350508	0.458	0.185	1
ARHGAP35	5.89375e-05	0.350415	0.542	0.228	1
SEC23IP	0.0386283	0.350237	0.25	0.131	1
TSTD3	0.000867015	0.350185	0.417	0.179	1
OARD1	0.0418753	0.349906	0.458	0.321	1
SUMO1	0.00557486	0.349883	0.833	0.59	1
PIGBOS1	0.0267471	0.349818	0.375	0.211	1
MAD2L1BP	3.07309e-06	0.349725	0.417	0.115	0.0819623
YWHAE	0.0228612	0.349505	0.958	0.765	1
MEG3	0.710277	0.349141	0.208	0.246	1
ANAPC16	0.0113904	0.34914	0.875	0.665	1
ZNF382	2.57767e-07	0.349125	0.333	0.067	0.00687491
ERGIC3	0.22229	0.34905	0.542	0.434	1
GARS-DT	0.00468945	0.348837	0.375	0.171	1
NEBL	0.0233926	0.348794	0.458	0.279	1
QPRT	1.63066e-13	0.348749	0.417	0.057	4.34913e-09
TCEAL3	0.00546698	0.348395	0.875	0.584	1
ASH1L	0.0446141	0.348315	0.583	0.451	1
PSMB1	0.00790977	0.348239	0.917	0.715	1
RPL38	0.0442557	0.348157	0.958	0.867	1
CCDC107	0.0478774	0.34796	0.708	0.541	1
CRYL1	0.000425347	0.347819	0.5	0.215	1
ECHS1	0.00376987	0.347747	0.875	0.572	1
RC3H1	9.97989e-05	0.347599	0.417	0.151	1
MAP4	0.0241544	0.347582	0.542	0.35	1
PAFAH1B3	0.0089408	0.347467	0.667	0.415	1
ERLEC1	0.0302021	0.347434	0.75	0.591	1
SLC39A4	0.030394	0.347214	0.417	0.238	1
TOP2B	0.0018712	0.347212	0.5	0.261	1
NDUFC1	0.0210714	0.347129	0.792	0.647	1
STAG2	0.00729926	0.346974	0.625	0.399	1
DOK6	1.39187e-19	0.346885	0.208	0.011	3.71227e-15
XPO1	0.052423	0.346874	0.583	0.427	1
NFAT5	0.000934326	0.346864	0.458	0.192	1
WASF2	0.0014915	0.346785	0.792	0.481	1
RPL7L1	0.0450341	0.34667	0.708	0.518	1
WNT4	0.350592	0.34648	0.583	0.533	1
WDR6	0.00580736	0.34648	0.5	0.289	1
SNF8	0.00325023	0.346459	0.792	0.48	1
BAIAP3	0.00109888	0.346441	0.417	0.189	1
FRMD4B	0.00197808	0.346343	0.333	0.126	1
DPYSL2	0.000238748	0.346293	0.75	0.398	1
HDAC8	1.33896e-05	0.346278	0.417	0.135	0.357115
TMEM47	2.20943e-09	0.346268	0.25	0.033	5.89276e-05
SRPK2	0.279416	0.346268	0.5	0.392	1
SLC44A1	1.96756e-06	0.34622	0.5	0.171	0.0524767
TIMM17B	0.00351778	0.346187	0.833	0.535	1
SLC8A1	0.000178728	0.345923	0.333	0.107	1
PAXBP1	0.000300572	0.345894	0.458	0.172	1
ELAVL4	0.0895013	0.345831	0.417	0.291	1
MPPE1	0.00291604	0.345767	0.333	0.141	1
RAB5A	0.0001748	0.345404	0.625	0.293	1
LNX1	2.27016e-06	0.345107	0.292	0.063	0.0605474
TMED9	0.0234667	0.345021	0.708	0.508	1
HDGFL3	0.00684216	0.344821	0.583	0.331	1
NUDT3	0.0210223	0.344788	0.5	0.322	1
DDX24	0.00372909	0.344778	0.958	0.722	1
METAP2	0.0250163	0.344698	0.625	0.447	1
PCM1	0.00894639	0.344441	0.75	0.492	1
VPS29	0.000324212	0.344435	0.917	0.54	1
STX17	0.000697579	0.34416	0.542	0.261	1
KHDRBS1	0.00240436	0.343912	0.792	0.505	1
SYAP1	0.0753177	0.343509	0.583	0.398	1
SDF4	0.03664	0.343223	0.583	0.425	1
PRLR	6.78535e-06	0.343018	0.333	0.087	0.180972
MGST2	0.00118362	0.343002	0.708	0.39	1
ANKHD1	0.0370198	0.342955	0.542	0.347	1
P3H4	0.00193491	0.342838	0.333	0.129	1
RB1CC1	0.00786323	0.342748	0.5	0.29	1
TJP1	0.00500158	0.342736	0.583	0.321	1
FZD5	1.67408e-06	0.342648	0.292	0.064	0.0446495
NBEAL2	0.000352772	0.342243	0.25	0.072	1
PDXDC1	0.0490087	0.342037	0.542	0.372	1
KIAA1671	1.08685e-05	0.341632	0.292	0.072	0.289873
GNE	0.0007545	0.341326	0.375	0.145	1
NOP10	0.0387468	0.341142	0.875	0.658	1
SOS2	0.0849476	0.341081	0.333	0.229	1
ZMPSTE24	0.0112364	0.340897	0.417	0.24	1
DDB1	0.0115056	0.34073	0.5	0.309	1
CD46	0.0275882	0.340266	0.917	0.684	1
MGAM2	7.86014e-50	0.33996	0.208	0.004	2.09638e-45
SRSF11	0.0105692	0.339798	0.833	0.568	1
DNASE2	0.0179441	0.339745	0.458	0.259	1
PRICKLE2	1.13971e-11	0.339731	0.292	0.036	3.03972e-07
PTMS	0.00751566	0.339525	0.833	0.618	1
SRSF9	0.00700771	0.33915	0.833	0.602	1
KAT6B	0.0149248	0.339083	0.542	0.351	1
WDFY1	1.66525e-05	0.338364	0.458	0.151	0.444138
PRKACA	0.00216891	0.338201	0.417	0.192	1
NEO1	0.104035	0.338081	0.25	0.153	1
SNX6	0.0938407	0.337961	0.625	0.485	1
FANCF	0.0172353	0.337914	0.333	0.166	1
CAPZA2	0.117489	0.337669	0.667	0.54	1
RERE	0.0082203	0.337574	0.542	0.312	1
GPRASP1	0.00144401	0.337374	0.417	0.191	1
ZNF548	0.000148649	0.337172	0.292	0.084	1
DAG1	0.000892982	0.336542	0.417	0.179	1
FAM174A	0.133006	0.336369	0.5	0.359	1
2022-03-06	0.107204	0.335922	0.542	0.416	1
EPCAM-DT	1.6808e-05	0.335746	0.292	0.075	0.448286
PET100	0.00258625	0.335662	0.875	0.529	1
NCL	0.00803678	0.335645	0.917	0.63	1
MSRB2	0.00127643	0.335491	0.792	0.48	1
RAB2B	0.0114215	0.335414	0.292	0.136	1
CNTLN	0.000412021	0.335392	0.292	0.093	1
RAB11FIP2	0.00589416	0.33534	0.333	0.157	1
ATP5F1C	0.0877849	0.335298	0.75	0.615	1
PFKL	0.00123701	0.335044	0.5	0.248	1
HINT1	0.00618011	0.334854	1	0.864	1
ATP2A3	0.00155429	0.334545	0.625	0.346	1
SNX2	0.0286294	0.334445	0.625	0.414	1
ACTR1A	0.019982	0.334391	0.417	0.242	1
NDUFS6	0.0121896	0.334065	0.958	0.672	1
PSMD9	0.00136227	0.334023	0.708	0.398	1
CSTB	0.0383816	0.333986	0.917	0.784	1
SGCE	0.000286393	0.333317	0.583	0.285	1
SCPEP1	0.00308208	0.333218	0.458	0.238	1
AL451165.2	0.000335582	0.333081	0.375	0.141	1
GTF2A2	0.00594865	0.332644	0.833	0.595	1
RALGAPA2	0.00245776	0.33241	0.375	0.157	1
RALGPS2	0.00537723	0.332337	0.375	0.184	1
SARAF	0.0283544	0.332324	0.958	0.727	1
ZMAT5	4.45451e-05	0.332195	0.417	0.147	1
MTUS1	0.000538635	0.331951	0.458	0.184	1
GPD2	0.000943794	0.331883	0.333	0.122	1
MPC1	0.0503193	0.331828	0.625	0.392	1
PTPRT	1.66657e-05	0.331722	0.375	0.098	0.44449
SERBP1	0.00947246	0.331385	0.875	0.65	1
RPAP2	3.46567e-05	0.331125	0.542	0.203	0.924329
PRELID1	0.0120565	0.330908	0.833	0.624	1
PTGFR	9.9255e-16	0.330706	0.25	0.02	2.64723e-11
C7orf50	0.0134029	0.330623	0.708	0.53	1
API5	0.0415044	0.32974	0.458	0.288	1
VPS8	0.0097491	0.329524	0.25	0.107	1
COX8A	0.0314218	0.329038	0.958	0.81	1
MRPL27	0.00453198	0.328733	0.75	0.491	1
TAF11	0.0208706	0.328591	0.375	0.217	1
UNC80	0.00379428	0.328376	0.458	0.249	1
VPS13A	0.00947059	0.328218	0.5	0.285	1
FAM20C	0.0016954	0.328122	0.292	0.105	1
MAST4	0.00148649	0.328083	0.5	0.256	1
ST18	0.0221984	0.32804	0.542	0.34	1
TMEM74B	0.00157495	0.327864	0.292	0.102	1
ABCA5	0.0246001	0.327729	0.542	0.375	1
POF1B	1.76091e-25	0.327638	0.25	0.012	4.69652e-21
SHROOM3	1.07535e-05	0.327421	0.375	0.107	0.286805
SFRP1	4.60735e-52	0.32721	0.25	0.006	1.22883e-47
PXMP2	0.000335748	0.326699	0.375	0.136	1
GRK3	0.0266735	0.32669	0.417	0.238	1
TMEM248	0.0206148	0.326597	0.458	0.26	1
CPD	0.00929335	0.326585	0.583	0.346	1
PBX3	0.00398414	0.326571	0.417	0.204	1
LINC02717	1.46683e-33	0.326466	0.167	0.004	3.91217e-29
ZFY	0.00066811	0.326396	0.25	0.076	1
FAM229B	0.0293295	0.3255	0.417	0.265	1
FBXL4	0.000115088	0.32534	0.417	0.156	1
DHX29	0.0149803	0.325261	0.542	0.36	1
B4GALT5	0.134171	0.325131	0.208	0.126	1
CDC40	0.0213522	0.325	0.583	0.382	1
SYT17	0.0391312	0.324727	0.333	0.205	1
EFCAB14	0.064616	0.3247	0.458	0.31	1
BLOC1S2	0.0166042	0.324683	0.5	0.304	1
DSG2	0.0187362	0.324658	0.417	0.233	1
FAM107B	0.00741777	0.32459	0.5	0.267	1
ERG28	0.0174245	0.324076	0.583	0.341	1
DBNL	0.00318922	0.32392	0.417	0.205	1
ENSA	0.0245422	0.323784	0.833	0.57	1
PSMD14	0.00796354	0.323624	0.625	0.374	1
SRSF6	0.00151508	0.323504	0.542	0.277	1
SETBP1	0.00107265	0.323428	0.375	0.156	1
GID8	0.0177945	0.323367	0.375	0.209	1
DMXL2	0.0264011	0.323352	0.333	0.185	1
TTC1	0.0356264	0.323049	0.542	0.367	1
YY1AP1	0.0100268	0.322962	0.333	0.164	1
MTLN	0.0167418	0.322808	0.708	0.447	1
SRSF3	0.0895221	0.322805	0.75	0.562	1
SNX3	0.0105907	0.322668	0.833	0.61	1
CHD4	0.0388974	0.322117	0.583	0.414	1
LAMTOR4	0.00975615	0.321883	0.958	0.72	1
MTHFS	0.0389392	0.321655	0.583	0.41	1
NPY1R	1.38153e-269	0.321608	0.25	0.001	3.68467e-265
PSMD5	0.000199434	0.321471	0.375	0.135	1
IMPAD1	0.0115852	0.321405	0.458	0.271	1
CDC42BPA	0.00567	0.321163	0.583	0.346	1
MYT1L	0.000574646	0.321158	0.333	0.119	1
RECQL	0.000190886	0.321096	0.5	0.187	1
USP34	0.0150325	0.320433	0.625	0.4	1
AKAP10	0.00073297	0.320253	0.25	0.077	1
MAS1	1.94183e-52	0.320043	0.125	0.001	5.17904e-48
SMARCD1	0.0300576	0.319966	0.333	0.184	1
SLC46A3	0.0147858	0.319923	0.208	0.083	1
NUS1	0.0021022	0.319845	0.458	0.214	1
RPRD1A	0.0214817	0.319561	0.417	0.247	1
VPS25	0.00242313	0.319513	0.625	0.366	1
ANKRD39	0.00442859	0.319359	0.5	0.238	1
BMP4	4.16026e-56	0.319343	0.167	0.002	1.10958e-51
LITAF	4.67368e-16	0.319185	0.417	0.049	1.24652e-11
ZNF160	0.000893468	0.319042	0.333	0.118	1
IFI6	0.00200341	0.318828	0.75	0.455	1
MAP2	0.00751001	0.318495	0.5	0.302	1
NRBP1	0.175926	0.318417	0.333	0.256	1
ACTG1	0.00162434	0.318375	0.917	0.74	1
ARFIP1	0.137613	0.318286	0.375	0.285	1
METTL26	0.0175765	0.317629	0.708	0.513	1
ESYT2	0.00116048	0.31762	0.333	0.123	1
DDT	0.00261192	0.317388	0.917	0.647	1
IMPA1	0.125986	0.317344	0.292	0.189	1
GDAP1L1	7.77514e-05	0.317131	0.333	0.098	1
LUC7L	0.0060887	0.317016	0.458	0.243	1
MYL6B	0.0171079	0.316861	0.792	0.546	1
FGD6	4.16235e-07	0.316783	0.25	0.043	0.0111014
UPK3BL1	0.192769	0.31662	0.25	0.162	1
SNAP25	0.0294882	0.316476	0.583	0.42	1
SMARCC2	0.0680712	0.316104	0.417	0.295	1
DBT	0.00270522	0.316072	0.292	0.114	1
HSPA5	0.0336994	0.315822	0.875	0.614	1
TFDP2	8.04692e-05	0.315388	0.417	0.144	1
MED1	0.00105668	0.315259	0.417	0.186	1
ARHGAP12	0.0011382	0.315031	0.417	0.18	1
B4GALT7	8.58883e-06	0.314323	0.5	0.174	0.229073
C19orf53	0.0113509	0.314043	0.917	0.704	1
ANKRA2	0.0009954	0.313942	0.333	0.12	1
SMARCC1	0.0480668	0.313675	0.375	0.235	1
SNX13	0.0712981	0.313268	0.375	0.256	1
TRIR	0.0265528	0.313219	0.833	0.667	1
ANAPC11	0.04524	0.313122	0.875	0.723	1
STMP1	0.0257838	0.31299	0.667	0.513	1
AC010642.2	0.0109371	0.31276	0.458	0.269	1
ZFPL1	0.0146778	0.312695	0.458	0.271	1
PHF10	0.00633089	0.312651	0.375	0.189	1
OAT	0.00777908	0.312614	0.5	0.274	1
SMU1	0.0062137	0.312282	0.5	0.261	1
NOSIP	0.0330257	0.312141	0.458	0.29	1
STRADB	3.52658e-07	0.311912	0.333	0.071	0.00940575
PSMA7	0.0446376	0.311881	0.875	0.767	1
VPS45	0.00136308	0.311838	0.292	0.101	1
RPL37	0.0572017	0.311819	1	0.889	1
CZIB	0.0105536	0.311747	0.542	0.317	1
GRHPR	0.079613	0.311738	0.458	0.314	1
IL20RA	0.000179009	0.311732	0.292	0.088	1
SMG1	0.00911195	0.311638	0.417	0.225	1
NCBP2AS2	0.00582483	0.311462	0.583	0.314	1
ACSL6	3.29653e-12	0.311422	0.292	0.034	8.79218e-08
NCSTN	0.00103287	0.311215	0.417	0.177	1
RETREG3	0.00250021	0.311178	0.333	0.138	1
NAP1L3	0.00347086	0.310964	0.292	0.117	1
MRPS21	0.0164601	0.310886	0.833	0.614	1
NDUFS8	0.058286	0.310799	0.875	0.652	1
TOR1AIP2	0.0669734	0.310758	0.5	0.371	1
CETN3	0.000328946	0.310653	0.417	0.171	1
ACP2	0.000343639	0.310611	0.375	0.143	1
ATP6V0E1	0.0166472	0.310571	0.958	0.768	1
MYSM1	0.00510065	0.310299	0.375	0.168	1
SLC39A6	0.279572	0.310262	0.333	0.298	1
EGR2	0.0511928	0.309777	0.167	0.069	1
DTX4	7.49716e-48	0.309765	0.208	0.004	1.99957e-43
PRRC2C	0.0271099	0.309294	0.833	0.587	1
FOXO1	0.0414555	0.309132	0.375	0.239	1
RAF1	0.00951662	0.308841	0.292	0.128	1
PNRC1	0.0670266	0.308693	0.792	0.591	1
CYLD	0.0807451	0.308189	0.375	0.261	1
TRAF7	0.000222948	0.308107	0.375	0.137	1
SAE1	1.0393e-05	0.307957	0.417	0.128	0.277192
NUPR2	0.00830503	0.307843	0.625	0.377	1
COPA	0.00802195	0.30775	0.625	0.419	1
NHS	1.87394e-11	0.307672	0.25	0.027	4.99798e-07
DDX3Y	0.022423	0.307377	0.375	0.195	1
ARHGAP1	0.348606	0.30734	0.292	0.234	1
ATP9B	0.000104591	0.307324	0.292	0.084	1
TEX2	0.00281592	0.306988	0.292	0.103	1
TFRC	0.000999324	0.306901	0.417	0.173	1
GSTK1	0.036339	0.306877	0.5	0.32	1
TMUB1	0.00815873	0.306764	0.458	0.24	1
EHHADH	0.000182733	0.306744	0.292	0.087	1
RBMX	0.00766825	0.306223	0.625	0.375	1
TSTA3	6.14312e-06	0.306064	0.5	0.162	0.163843
MSH3	0.00148235	0.305835	0.417	0.182	1
UFL1	0.015975	0.305567	0.667	0.408	1
RNF180	0.0298201	0.305531	0.25	0.124	1
CCSAP	0.408679	0.305461	0.167	0.126	1
VAT1	0.00318838	0.305373	0.667	0.386	1
PIAS4	0.000215233	0.305173	0.417	0.154	1
VWA5B2	0.00104092	0.305087	0.458	0.201	1
VPS51	0.00885642	0.305038	0.458	0.247	1
DNPH1	0.0326964	0.304635	0.667	0.481	1
TDG	0.0226045	0.30447	0.417	0.25	1
ACTR3	0.0166271	0.304323	0.667	0.453	1
TPM1	0.000440842	0.304153	0.625	0.281	1
TAOK3	0.00470003	0.303923	0.5	0.257	1
CTPS2	0.000739488	0.303576	0.208	0.055	1
PNMA1	0.00741157	0.30351	0.458	0.266	1
CHIC1	0.000491773	0.303491	0.292	0.093	1
MANEAL	0.000897762	0.303381	0.333	0.126	1
ZFYVE16	0.0535024	0.303313	0.375	0.248	1
MRPS34	0.00161361	0.30328	0.875	0.566	1
RPL14	0.00639778	0.303068	1	0.925	1
ROCK1	0.0269563	0.30304	0.625	0.424	1
MLYCD	0.00907819	0.30301	0.375	0.185	1
CBWD1	0.000759145	0.302851	0.375	0.139	1
NCOA1	0.00724327	0.302691	0.417	0.225	1
ZNF727	1.94947e-05	0.302643	0.25	0.054	0.519942
ITGB1BP1	0.0125967	0.302119	0.458	0.246	1
PBXIP1	0.00434564	0.301966	0.333	0.151	1
MT-CYB	0.00850273	0.301613	0.917	0.749	1
AC061961.1	9.75845e-12	0.301563	0.292	0.036	2.60267e-07
ADK	0.100138	0.301559	0.375	0.265	1
FGFBP3	0.000347253	0.301457	0.25	0.073	1
RLF	0.00497386	0.301299	0.333	0.144	1
NDFIP1	0.013632	0.300934	0.875	0.63	1
AQP3	0.000233358	0.300841	0.458	0.176	1
SIRT2	0.00031106	0.300731	0.417	0.154	1
PHF20	0.0269151	0.300684	0.5	0.305	1
AC009403.1	6.57935e-06	0.300676	0.292	0.069	0.175478
NDUFA11	0.035043	0.300587	0.958	0.744	1
TBC1D8B	5.02135e-05	0.300297	0.458	0.162	1
TSPO	2.70765e-06	0.300281	0.583	0.188	0.0722157
ATRX	0.0677811	0.30027	0.75	0.572	1
C1orf35	0.036908	0.30023	0.458	0.271	1
GXYLT1	0.00331894	0.299981	0.333	0.137	1
NSD3	0.0172085	0.299942	0.667	0.468	1
ACTN1	0.0010777	0.299476	0.625	0.329	1
SLC22A17	0.0809246	0.299471	0.667	0.524	1
LSM14A	0.019102	0.299289	0.542	0.361	1
PRCP	0.00480106	0.299199	0.333	0.151	1
ZBTB8OS	0.010618	0.299166	0.625	0.394	1
RTCA	0.00270807	0.298556	0.458	0.222	1
TMEM164	0.12827	0.298341	0.25	0.142	1
ITSN2	0.0165676	0.298274	0.417	0.217	1
YAF2	0.0501401	0.297927	0.375	0.232	1
LINC00667	0.00636815	0.297861	0.542	0.331	1
RAB3GAP1	0.011027	0.29775	0.5	0.288	1
FBXL3	0.000515196	0.297718	0.417	0.172	1
LZIC	0.0553246	0.2977	0.583	0.406	1
DOCK8-AS1	1.13591e-18	0.297369	0.208	0.012	3.02959e-14
2022-03-03	4.60706e-12	0.297367	0.25	0.025	1.22875e-07
EFHC1	4.10079e-05	0.297268	0.417	0.138	1
SCMH1	0.00669992	0.297237	0.25	0.098	1
MTMR3	0.000483512	0.297167	0.375	0.143	1
APEH	0.000239992	0.296856	0.417	0.159	1
ACSL3	0.00113208	0.296583	0.583	0.289	1
TM2D3	0.164455	0.296562	0.458	0.359	1
SPG7	0.0342505	0.296525	0.417	0.228	1
ARF5	0.00523178	0.296045	0.833	0.521	1
SLC26A4-AS1	9.12828e-70	0.29603	0.208	0.003	2.4346e-65
RSRC1	0.010764	0.295955	0.583	0.349	1
HSD17B4	0.0230846	0.295681	0.417	0.24	1
MIA2	0.0565614	0.295244	0.667	0.483	1
TRIM23	0.0351516	0.295219	0.292	0.161	1
SEZ6L2	0.0872832	0.295168	0.75	0.612	1
ZC3HAV1	0.000659376	0.294962	0.5	0.21	1
EIF2AK4	0.00663464	0.29494	0.417	0.217	1
RBX1	0.0114784	0.294889	0.958	0.713	1
PRPF4B	0.0537531	0.294622	0.542	0.395	1
POLR2L	0.0216652	0.294534	0.875	0.694	1
SCAF1	0.00584335	0.294388	0.333	0.151	1
HDDC3	0.0198336	0.294366	0.5	0.291	1
PTMA	0.0144976	0.294311	0.958	0.876	1
NDUFS1	0.134741	0.294241	0.458	0.368	1
ZNF688	0.00103905	0.294203	0.5	0.238	1
WDFY3	0.0113149	0.29398	0.375	0.188	1
MEGF9	0.0418284	0.293956	0.333	0.2	1
CHGB	0.0107684	0.293771	1	0.744	1
PON3	0.000118106	0.293623	0.375	0.123	1
CD2AP	0.021248	0.293582	0.583	0.338	1
MCM3AP	0.00794771	0.293348	0.292	0.126	1
JOSD1	0.00546073	0.293184	0.417	0.205	1
TARS	0.0404011	0.292761	0.625	0.424	1
ATP2B4	0.0022426	0.292749	0.458	0.207	1
FKBP5	0.119606	0.292669	0.333	0.218	1
INTS1	0.00322125	0.292492	0.333	0.144	1
CD14	0.00491293	0.292236	0.375	0.16	1
IMPA2	0.000793268	0.292215	0.5	0.211	1
HNRNPA2B1	0.0588719	0.292187	0.875	0.722	1
PRDX1	0.00117364	0.29215	0.875	0.528	1
YTHDC2	0.00170364	0.292075	0.417	0.181	1
RPS27	0.111107	0.292039	1	0.927	1
UBE2E3	0.000545823	0.291977	0.625	0.319	1
SIGIRR	0.0763624	0.291613	0.292	0.173	1
PRRG4	0.00135522	0.291357	0.292	0.099	1
SEPTIN7	0.185955	0.291297	0.833	0.7	1
CLDN4	0.200467	0.291233	0.292	0.198	1
NUP50	0.0147682	0.291032	0.375	0.193	1
MAPK6	0.0220547	0.291023	0.333	0.179	1
LTA4H	0.0814032	0.290404	0.292	0.175	1
ZFX	0.0030193	0.290256	0.375	0.164	1
NR4A3	0.00834639	0.290156	0.208	0.072	1
ZNF638	0.0147173	0.289939	0.625	0.399	1
XRCC5	0.00597859	0.289896	1	0.673	1
WWP1	0.000940994	0.289698	0.375	0.154	1
NACC1	0.00384365	0.289261	0.208	0.067	1
SELENOS	0.0922453	0.289149	0.667	0.462	1
COPS4	0.178583	0.289041	0.375	0.293	1
WDR61	0.14088	0.288956	0.375	0.277	1
CD200	0.0213748	0.288803	0.458	0.293	1
THEM4	0.000931238	0.288799	0.333	0.128	1
2022-03-02	1.91795e-10	0.288713	0.25	0.03	5.11537e-06
SRRM1	0.324208	0.288685	0.625	0.575	1
XRN1	0.0354665	0.288216	0.5	0.333	1
AHSA1	0.0208801	0.288027	0.583	0.364	1
DLG5-AS1	1.51953e-13	0.287552	0.208	0.017	4.05275e-09
ILF3	0.0188886	0.28755	0.542	0.347	1
CLRN3	1.5625e-101	0.28746	0.208	0.002	4.16736e-97
SUMF1	0.00707178	0.287459	0.333	0.157	1
GTF3C6	0.150708	0.287454	0.667	0.548	1
DNAJB11	0.565012	0.287338	0.375	0.3	1
CMC2	0.0175582	0.286852	0.667	0.43	1
FGD5-AS1	0.0841322	0.286657	0.542	0.392	1
TRIM25	2.27034e-05	0.286598	0.333	0.095	0.605521
DRAM2	0.00762921	0.286428	0.458	0.23	1
TMEM61	0.011391	0.286396	0.542	0.333	1
CYHR1	0.0160256	0.286387	0.5	0.313	1
GNG4	0.00581756	0.286186	0.792	0.524	1
AKR7A2	0.00134737	0.286185	0.917	0.542	1
ZFYVE21	0.00543135	0.286056	0.458	0.217	1
NONO	0.0230387	0.286041	0.625	0.441	1
LINC00476	0.0550762	0.285948	0.333	0.203	1
RCAN3	0.0120528	0.285931	0.708	0.489	1
LRP6	0.00074715	0.285912	0.375	0.149	1
IFT81	0.00839659	0.285904	0.333	0.154	1
ZBTB16	7.71921e-43	0.285578	0.333	0.013	2.05879e-38
CALR	0.0289959	0.28543	0.917	0.664	1
ECI2	0.0115923	0.285423	0.625	0.398	1
RMND5A	0.00912037	0.28515	0.292	0.129	1
ELAVL1	0.00257581	0.285045	0.458	0.225	1
GRIA2	0.00807749	0.285014	0.333	0.151	1
SMIM22	0.541618	0.284962	0.417	0.406	1
CACNA1H	0.0110821	0.284689	0.25	0.105	1
RPS6KB1	0.000599019	0.284644	0.333	0.119	1
BEX5	0.00483599	0.284592	0.625	0.362	1
CCDC28A	0.0301223	0.28458	0.333	0.187	1
CD109	0.000235176	0.284536	0.167	0.032	1
MTG1	0.00215877	0.284323	0.458	0.208	1
DHRS12	0.00974496	0.28428	0.292	0.123	1
PDS5A	0.0537346	0.284237	0.417	0.26	1
RNF170	7.47313e-05	0.283909	0.458	0.171	1
DHRS4L2	0.227617	0.283849	0.417	0.319	1
DDR1	0.0409256	0.283753	0.5	0.346	1
COX7C	0.0742357	0.283688	1	0.853	1
CUEDC2	0.00595988	0.283539	0.625	0.365	1
KIAA2026	7.50116e-05	0.283472	0.625	0.266	1
PSMA3-AS1	0.0799632	0.283383	0.417	0.3	1
AASDHPPT	0.0362765	0.283363	0.5	0.336	1
SOS1	0.0114044	0.283069	0.333	0.169	1
PDS5B	0.00452001	0.282361	0.542	0.289	1
NUDT19	6.70037e-07	0.282299	0.25	0.043	0.0178706
WDR26	0.0244322	0.282276	0.333	0.178	1
PDE3A	1.21325e-08	0.282274	0.25	0.035	0.000323586
ZCCHC17	0.0640635	0.282257	0.458	0.306	1
IPO7	0.261617	0.282174	0.375	0.308	1
FGF12	0.126348	0.282116	0.292	0.183	1
GPATCH2	0.0913006	0.282007	0.333	0.214	1
CCDC186	0.0325315	0.281964	0.75	0.482	1
SFT2D2	0.0206291	0.281821	0.417	0.239	1
SERPINB1	0.0293433	0.28179	0.667	0.475	1
CNOT6	0.0010684	0.281748	0.292	0.099	1
BBX	0.148205	0.281604	0.583	0.478	1
SECISBP2L	0.128149	0.281566	0.333	0.235	1
PDE9A	0.0208948	0.281331	0.208	0.088	1
FAM169A	0.00158276	0.28131	0.292	0.109	1
REC8	0.00327369	0.280837	0.417	0.173	1
STX16	0.230307	0.280754	0.458	0.368	1
SMC3	0.0171635	0.280751	0.708	0.495	1
PRKCI	0.00152464	0.280732	0.375	0.147	1
GNB1	0.00976086	0.280628	0.792	0.571	1
PTCD3	0.0145645	0.280579	0.375	0.189	1
MRPS31	0.261124	0.280576	0.333	0.248	1
RANBP6	0.00630875	0.280447	0.375	0.177	1
USP8	0.0216655	0.280083	0.583	0.36	1
TMEM91	0.000223697	0.280025	0.167	0.034	1
RTL8C	0.157822	0.279819	0.5	0.41	1
UBE2E1	0.00315805	0.279732	0.458	0.223	1
MAPK12	2.24399e-05	0.279615	0.25	0.057	0.598495
AL121944.1	0.424835	0.279579	0.167	0.119	1
CD320	0.0667174	0.279395	0.625	0.48	1
SMIM1	0.000306277	0.279247	0.417	0.159	1
KDM5A	0.0165513	0.279207	0.542	0.345	1
MRPL13	0.00537152	0.279148	0.75	0.435	1
TPP2	0.00835277	0.279128	0.333	0.162	1
GET1	0.0497566	0.279078	0.458	0.292	1
SF3B1	0.0408449	0.279042	0.667	0.495	1
SLC25A33	0.0060288	0.278897	0.417	0.2	1
SUMO2	0.02111	0.278835	1	0.79	1
GSTA4	0.0452621	0.278702	0.458	0.292	1
NUCB1	0.137858	0.278651	0.625	0.493	1
FIBP	0.212261	0.27851	0.5	0.432	1
MOB1B	0.117066	0.278492	0.583	0.442	1
RAB4A	0.030714	0.278353	0.625	0.423	1
PPP4R3B	0.0127946	0.278346	0.542	0.341	1
LINC02106	0.103872	0.277997	0.208	0.113	1
YPEL3	0.0168961	0.277963	0.542	0.338	1
USP27X	0.000130627	0.277899	0.375	0.121	1
TENT5C	0.0334362	0.277798	0.458	0.278	1
WDR17	2.88681e-05	0.277752	0.333	0.092	0.769942
GATA6-AS1	0.00447034	0.27773	0.25	0.091	1
NECTIN2	0.000215333	0.277717	0.542	0.226	1
CPT1A	0.00581036	0.277677	0.292	0.124	1
TNS3	0.127169	0.277506	0.292	0.175	1
DOP1B	0.00191127	0.277466	0.333	0.138	1
IREB2	0.0231173	0.277276	0.333	0.181	1
VPS4B	0.0611042	0.277005	0.458	0.312	1
ZNF493	6.54408e-05	0.276913	0.458	0.152	1
CCNH	0.0962223	0.276872	0.417	0.269	1
CNBP	0.0845352	0.276694	0.75	0.634	1
TUG1	0.083486	0.276322	0.375	0.253	1
ABCC6	2.76444e-07	0.276282	0.208	0.03	0.00737303
GCHFR	0.0188606	0.276228	0.667	0.338	1
CDC42EP4	0.0008834	0.276137	0.292	0.093	1
TSC2	2.40204e-06	0.27612	0.417	0.119	0.0640649
UBE2N	0.00478632	0.27612	0.708	0.4	1
FAM207A	0.0214694	0.275758	0.458	0.247	1
OGT	0.304664	0.275577	0.333	0.233	1
TM9SF1	0.0689992	0.275529	0.375	0.233	1
ZNF512	0.00273769	0.275431	0.292	0.115	1
ACTR2	0.0137986	0.275346	0.833	0.552	1
VPS13D	0.0226968	0.275316	0.25	0.116	1
MMD	6.72416e-05	0.275307	0.333	0.1	1
MISP	5.2174e-05	0.275277	0.333	0.095	1
CACNB2	0.186372	0.275187	0.292	0.194	1
MACO1	0.165582	0.275169	0.333	0.239	1
GALNT1	0.00195194	0.274739	0.458	0.211	1
TIMM44	0.00535164	0.274572	0.333	0.147	1
HSP90B1	0.0163109	0.274401	0.958	0.748	1
CARD10	4.86752e-06	0.274346	0.25	0.051	0.129822
NPDC1	0.00546615	0.274015	0.958	0.641	1
PRR14L	0.125398	0.273345	0.375	0.274	1
BIVM	0.00206239	0.273269	0.292	0.108	1
TCF7L2	0.00268737	0.27324	0.333	0.129	1
BEND7	0.0638103	0.273067	0.292	0.177	1
HDAC2	0.0084377	0.272819	0.583	0.355	1
CPNE1	0.0526253	0.272726	0.375	0.23	1
P4HB	0.0315666	0.272565	0.833	0.59	1
TSHZ2	0.0331219	0.272554	0.208	0.087	1
MTURN	0.0625094	0.272546	0.375	0.229	1
EEF2	0.0309252	0.272489	0.917	0.761	1
MAP4K3-DT	0.0163163	0.272473	0.5	0.288	1
SNRPD2	0.24748	0.272344	0.792	0.72	1
GJD2	0.0552364	0.272174	0.25	0.126	1
CALM3	0.0230987	0.272068	0.875	0.68	1
TGS1	0.0151414	0.271907	0.333	0.165	1
ZFHX2-AS1	6.06568e-10	0.271741	0.25	0.031	1.61778e-05
FOXP4	0.0440261	0.27164	0.375	0.237	1
FOPNL	0.035362	0.271632	0.333	0.179	1
UBE2L6	0.0469299	0.271488	0.292	0.156	1
MAT2A	0.123831	0.271442	0.333	0.239	1
AL022068.1	3.59981e-05	0.271074	0.292	0.073	0.960106
PAXX	0.00569283	0.270898	0.583	0.351	1
CAP1	0.236116	0.270859	0.5	0.435	1
DESI2	0.00682629	0.270804	0.417	0.209	1
UBA2	0.00152855	0.270766	0.667	0.34	1
RGS11	2.00413e-05	0.27067	0.292	0.07	0.534521
DCTN2	0.00538849	0.270639	0.75	0.456	1
WDR48	0.000371743	0.270566	0.417	0.159	1
HOOK1	0.0510248	0.270484	0.625	0.433	1
DUSP18	1.48566e-05	0.270304	0.25	0.055	0.396239
ZNF397	0.213969	0.270158	0.292	0.2	1
PI4K2B	0.00227066	0.270065	0.25	0.085	1
ZNF827	0.0133246	0.269985	0.333	0.168	1
ITGA1	4.94345e-05	0.269972	0.292	0.076	1
SNW1	0.030573	0.269732	0.583	0.389	1
RBBP4	0.125257	0.269679	0.458	0.358	1
EEA1	0.00588301	0.269576	0.625	0.346	1
STX8	0.0343547	0.269514	0.542	0.356	1
GNG2	0.148108	0.26924	0.458	0.361	1
SLC25A16	0.122319	0.269215	0.208	0.117	1
WIPI2	0.00106336	0.269084	0.542	0.28	1
COX7A1	0.272112	0.268972	0.292	0.201	1
AC135050.6	2.28687e-12	0.268834	0.208	0.018	6.09931e-08
H1F0	0.00498875	0.26883	0.667	0.354	1
FTX	0.0601386	0.268732	0.542	0.38	1
WDR45	0.00116452	0.268668	0.375	0.157	1
TMEM35B	0.0500364	0.268631	0.5	0.318	1
PAWR	0.0999869	0.268031	0.417	0.291	1
ZNF639	0.00296474	0.267897	0.417	0.191	1
GRIPAP1	0.233402	0.26789	0.333	0.245	1
LMBRD1	0.0248386	0.267708	0.625	0.408	1
SELENOI	0.00248348	0.26754	0.375	0.17	1
CDK5RAP2	0.0309459	0.267432	0.292	0.143	1
ITCH	0.0022375	0.267321	0.417	0.194	1
MGAT1	0.000615107	0.267244	0.417	0.173	1
DNMT3A	0.00483532	0.267145	0.292	0.121	1
CCDC91	0.0410167	0.267107	0.583	0.386	1
LRCH3	0.00320921	0.26709	0.375	0.171	1
SRSF5	0.0309845	0.266953	0.833	0.654	1
RAD23B	0.00671355	0.266894	0.708	0.478	1
IL13RA1	0.0016585	0.266886	0.375	0.155	1
SNX27	0.0895358	0.26666	0.333	0.225	1
GADD45A	0.436932	0.266607	0.333	0.281	1
TOB1	0.205866	0.266044	0.333	0.245	1
TMEM30A	0.0169558	0.266023	0.667	0.444	1
FMC1	0.131858	0.266019	0.5	0.42	1
PRPF40A	0.0503328	0.265981	0.708	0.472	1
AC118549.1	0.0103226	0.265926	0.458	0.252	1
SLTM	0.0724856	0.265788	0.75	0.485	1
NPTN	0.148279	0.265759	0.583	0.473	1
RAB14	0.125966	0.265544	0.75	0.59	1
RIPK1	0.00021572	0.265523	0.333	0.109	1
MACC1	0.00237346	0.265441	0.375	0.142	1
CANX	0.0616879	0.26543	0.833	0.676	1
TTC39A	0.284847	0.265299	0.375	0.309	1
MPC2	0.0655059	0.265114	0.958	0.688	1
SLC4A2	0.0367549	0.265085	0.25	0.126	1
ELP6	0.00074163	0.265055	0.458	0.201	1
DNAJC27-AS1	0.000191372	0.264942	0.333	0.106	1
C21orf58	0.0276948	0.264781	0.417	0.237	1
SPTB	1.1576e-05	0.264767	0.417	0.126	0.308745
MZT2A	0.0119175	0.264674	0.917	0.676	1
PRDX3	0.0810104	0.264654	0.75	0.568	1
CNOT1	0.0728197	0.264528	0.375	0.241	1
AL021368.2	0.00275456	0.26435	0.25	0.084	1
GOLPH3	0.000991685	0.264199	0.583	0.275	1
FAM184A	0.0253618	0.264052	0.25	0.112	1
PSEN2	9.48947e-06	0.263855	0.375	0.104	0.253094
CSTF3	0.00809634	0.263789	0.5	0.276	1
SLC17A5	0.0462969	0.263656	0.417	0.254	1
SUGT1	0.00685645	0.26363	0.708	0.454	1
PKIA	0.00375128	0.263625	0.292	0.119	1
CFAP298	0.0283642	0.263466	0.542	0.347	1
PRRC2B	0.012321	0.263325	0.542	0.322	1
RBM6	0.0395722	0.263314	0.458	0.297	1
ORC3	0.430057	0.263161	0.25	0.194	1
SEC62	0.0399755	0.263081	0.917	0.713	1
HAGH	0.0250976	0.26306	0.75	0.51	1
MCRIP1	0.0315658	0.263058	0.583	0.37	1
FAM234A	0.440661	0.262991	0.25	0.207	1
LRATD2	0.00306773	0.26296	0.25	0.087	1
EPB41L4B	0.0142565	0.262934	0.417	0.222	1
ATP5MF	0.0789561	0.262499	0.833	0.701	1
STAT1	0.297077	0.26247	0.333	0.272	1
CD63	0.0530355	0.262371	1	0.906	1
TCTEX1D2	0.0034165	0.262346	0.542	0.263	1
SPG11	0.0122663	0.262261	0.375	0.186	1
MAP3K2	0.033617	0.262228	0.542	0.366	1
HIKESHI	0.161408	0.262219	0.375	0.285	1
GNAZ	0.0112844	0.262204	0.375	0.191	1
UBE2J1	0.00944286	0.262135	0.542	0.305	1
VGLL4	0.0389611	0.262091	0.333	0.194	1
OCLN	0.000497701	0.262084	0.375	0.127	1
HGD	0.000326472	0.261878	0.292	0.091	1
DDX39B	0.00388156	0.261683	0.625	0.342	1
LINC02334	1.11171e-08	0.261624	0.125	0.01	0.000296505
AZIN1	0.00336116	0.261607	0.5	0.259	1
TBL1X	0.0410092	0.261572	0.458	0.287	1
CSNK2A1	0.149244	0.261314	0.5	0.399	1
GPER1	1.25082e-08	0.261138	0.25	0.034	0.000333605
COMMD7	0.0163517	0.261092	0.5	0.279	1
NUP98	0.0184729	0.260948	0.333	0.16	1
JMJD1C	0.113733	0.260875	0.583	0.43	1
RAB2A	0.0575756	0.260761	0.958	0.733	1
ABCF1	0.117532	0.260555	0.583	0.4	1
COQ4	0.040219	0.260543	0.458	0.299	1
NXPE3	0.0018177	0.260378	0.292	0.103	1
MYL6	0.0233573	0.260343	1	0.899	1
CAVIN4	1.15563e-78	0.260231	0.208	0.002	3.08217e-74
MIEN1	0.0350289	0.260172	0.708	0.532	1
MT-ATP8	0.018898	0.260072	0.375	0.203	1
GAPVD1	0.000475842	0.260004	0.417	0.167	1
POLR3H	0.00320292	0.259955	0.292	0.114	1
CHMP4C	0.00386133	0.25978	0.292	0.115	1
MRPL23	0.00129735	0.259756	0.708	0.394	1
AC005261.1	0.0134567	0.25973	0.458	0.269	1
PEX19	0.00508065	0.259691	0.333	0.144	1
GNAI3	0.00798256	0.259601	0.583	0.337	1
C1orf109	0.00154212	0.259346	0.208	0.06	1
MPLKIP	0.0219124	0.259302	0.625	0.425	1
SPOP	0.0102062	0.259293	0.458	0.262	1
ATP7A	0.00387356	0.259222	0.25	0.091	1
PRRT3	0.00535416	0.259196	0.25	0.096	1
USP24	0.00512101	0.259191	0.292	0.12	1
RBM17	0.100089	0.258947	0.458	0.343	1
SDAD1	0.0107054	0.258919	0.458	0.263	1
TAB2	0.0352875	0.258913	0.333	0.184	1
TOX	0.0292601	0.258869	0.292	0.151	1
NSD1	0.0173156	0.258736	0.5	0.294	1
SEPTIN8	0.147338	0.258702	0.208	0.118	1
PPP4R1	0.03426	0.258657	0.25	0.126	1
RIF1	0.00456741	0.258537	0.542	0.301	1
TRPM7	0.0176518	0.258502	0.333	0.181	1
CRB3	0.0745426	0.25826	0.375	0.231	1
HDAC1	0.00104319	0.258143	0.542	0.263	1
MT-ND6	0.576299	0.25808	0.292	0.266	1
H1FX	0.0713461	0.257358	0.708	0.541	1
SUMF2	0.0849706	0.257132	0.625	0.409	1
PSMA2	0.0158755	0.256942	0.833	0.603	1
IVD	0.0699602	0.256905	0.333	0.201	1
ST5	0.063947	0.256829	0.208	0.103	1
WDR11	0.00283241	0.256393	0.375	0.154	1
MAN1A2	0.326644	0.256382	0.5	0.399	1
TMEM198	0.000287334	0.2562	0.292	0.089	1
HNRNPC	0.148029	0.256194	0.792	0.703	1
LUC7L3	0.107266	0.256096	0.708	0.508	1
SYCE1	2.08955e-52	0.256091	0.125	0.001	5.57303e-48
CALCOCO2	0.0157168	0.256035	0.833	0.521	1
PTGER4	2.70846e-09	0.255977	0.25	0.032	7.22374e-05
AC092279.1	1.0448e-06	0.255866	0.333	0.074	0.027866
KPNB1	0.074649	0.255795	0.583	0.442	1
GHRLOS	1.99966e-78	0.255784	0.167	0.001	5.33329e-74
PLPPR2	0.000957815	0.255784	0.417	0.169	1
CDR2	8.24939e-05	0.255728	0.333	0.094	1
LPIN2	0.0284168	0.255719	0.458	0.279	1
REV1	0.00213582	0.255592	0.458	0.202	1
VPS4A	0.0168358	0.255064	0.375	0.192	1
SDE2	0.00765464	0.255047	0.292	0.127	1
NNT-AS1	0.0775739	0.254899	0.333	0.22	1
MRFAP1L1	0.0367981	0.254726	0.375	0.233	1
ACAA2	0.0148716	0.25457	0.667	0.452	1
FBXO9	0.00749639	0.254429	0.583	0.345	1
MANSC1	0.000520055	0.254368	0.333	0.114	1
EMC8	0.00379524	0.254337	0.417	0.199	1
HSPA14.1	0.000277974	0.254302	0.292	0.09	1
TXLNG	0.0282631	0.254284	0.333	0.183	1
SPIN1	0.00373049	0.254156	0.5	0.269	1
AFG3L2	0.0162723	0.254058	0.458	0.254	1
MCF2L	0.00498568	0.253956	0.333	0.145	1
MIR137HG	7.61293e-28	0.253914	0.208	0.008	2.03044e-23
LYPLA1	0.029928	0.253913	0.5	0.311	1
TMEM220	0.000194549	0.253852	0.375	0.117	1
CLSTN1	0.031008	0.253841	0.417	0.26	1
MANEA	0.000801821	0.253792	0.375	0.138	1
PKN2	0.068869	0.253415	0.5	0.351	1
PPP1R10	0.205985	0.253412	0.417	0.319	1
PDK2	0.022022	0.253365	0.208	0.086	1
TM9SF2	0.142552	0.253363	0.542	0.454	1
RAB25	0.511102	0.253356	0.417	0.386	1
PHC3	0.124064	0.253185	0.333	0.227	1
EEF1AKMT2	0.00414754	0.25316	0.333	0.136	1
CSTF1	0.00527012	0.252944	0.292	0.117	1
ZNF721	0.398343	0.252914	0.333	0.282	1
RFX1	0.000939563	0.252793	0.333	0.124	1
ZNF518B	0.234328	0.252385	0.167	0.105	1
OTUD5	0.0644196	0.252344	0.25	0.135	1
ROR2	2.52374e-13	0.252284	0.167	0.011	6.73108e-09
ZNF253	0.244999	0.252268	0.167	0.101	1
SEC24B	0.000497616	0.252044	0.333	0.114	1
CASC4	0.0255516	0.251939	0.708	0.451	1
GLOD4	0.233527	0.251891	0.417	0.336	1
INTS6	0.208563	0.251849	0.333	0.238	1
ARL3	0.0287629	0.251795	0.833	0.607	1
AGTR1	4.20577e-07	0.251791	0.125	0.012	0.0112172
NMRAL1	0.196189	0.251744	0.292	0.206	1
AC040169.1	0.000166634	0.25173	0.25	0.066	1
CHP1	0.216251	0.251512	0.292	0.208	1
QSER1	0.030457	0.251385	0.333	0.173	1
BSPRY	0.00535374	0.251379	0.375	0.175	1
YTHDC1	0.136791	0.251287	0.542	0.431	1
ZNF626	0.0657363	0.25114	0.292	0.155	1
SLU7	0.044625	0.251066	0.5	0.338	1
DUSP3	0.048865	0.25102	0.5	0.309	1
RNF14	0.00846517	0.250657	0.333	0.16	1
MT-ND5	0.46361	0.250628	0.75	0.72	1
PRKRIP1	0.0296109	0.250479	0.333	0.17	1
FBXL5	0.280985	0.250433	0.292	0.235	1
SOX9	1.00824e-06	0.250234	0.167	0.021	0.0268907
LDAH	0.000182743	0.250217	0.25	0.067	1
P4HA1	0.662388	-0.250011	0.375	0.356	1
ABCC8	0.437588	-0.250396	0.375	0.463	1
AK2	0.610483	-0.251369	0.5	0.447	1
CACNA1A	0.286941	-0.251469	0.333	0.449	1
KCNK3	0.203943	-0.251515	0.208	0.311	1
EEF1G	0.639062	-0.251522	0.917	0.849	1
RAB27A	0.0746911	-0.251692	0.083	0.233	1
ROBO2	0.0418505	-0.251899	0	0.148	1
RPA3	0.337069	-0.252119	0.375	0.466	1
MCUB	0.165681	-0.254059	0.125	0.231	1
IMPDH2	0.228809	-0.254488	0.292	0.355	1
NELFE	0.17267	-0.254794	0.25	0.342	1
ST3GAL5	0.0269612	-0.255541	0	0.171	1
ATP5F1B	0.746756	-0.25736	0.708	0.626	1
BNIP3	0.86088	-0.257903	0.833	0.685	1
HABP4	0.0286363	-0.25872	0.042	0.223	1
CD44	0.235024	-0.259102	0.042	0.116	1
VDAC2	0.99085	-0.259485	0.792	0.619	1
SCD5	0.13719	-0.261147	0.042	0.143	1
VLDLR	0.294658	-0.262063	0.167	0.221	1
CDC42SE2	0.237851	-0.262241	0.25	0.34	1
TMEM263	0.386101	-0.262919	0.333	0.385	1
CEBPB	0.0351228	-0.263244	0	0.157	1
CDC26	0.183005	-0.263669	0.25	0.372	1
LIMA1	0.156693	-0.264208	0.208	0.335	1
LRP11	0.630148	-0.26434	0.458	0.432	1
IDI1	0.771448	-0.264628	0.5	0.465	1
RAB3B	0.604766	-0.264686	0.667	0.48	1
MT-ND1	0.427828	-0.266191	0.875	0.729	1
MMAB	0.16859	-0.266236	0.208	0.303	1
SCAMP1	0.639699	-0.266867	0.458	0.434	1
PHTF2	0.194792	-0.268147	0.208	0.303	1
RFC1	0.110147	-0.268152	0.25	0.406	1
SLC16A9	0.051032	-0.268215	0.042	0.196	1
RNF187	0.483769	-0.268299	0.292	0.328	1
EDARADD	0.0286846	-0.268342	0	0.168	1
SARS	0.872033	-0.268775	0.583	0.56	1
THOC7	0.693114	-0.269189	0.792	0.523	1
MIR210HG	0.0219454	-0.270566	0	0.182	1
MRLN	0.0331706	-0.272091	0.042	0.237	1
TXNL4A	0.330299	-0.272825	0.625	0.666	1
GEM	0.0496977	-0.273357	0	0.139	1
NSG1	0.0179472	-0.273502	0	0.192	1
SMC2	0.0534051	-0.2742	0.042	0.19	1
LSAMP	0.0280649	-0.275455	0	0.169	1
LINC01370	0.132107	-0.275608	0.083	0.191	1
ARL6IP1	0.684982	-0.275741	0.625	0.607	1
RPS10	0.620623	-0.275895	0.583	0.605	1
PDLIM1	0.278699	-0.275912	0.25	0.333	1
PALM2-AKAP2	0.0199637	-0.276552	0	0.186	1
ATP6AP2	0.872073	-0.278749	0.75	0.668	1
FUCA2	0.294262	-0.280064	0.333	0.357	1
PSMC5	0.947068	-0.280902	0.667	0.556	1
RUNX1T1	0.0278611	-0.281054	0	0.169	1
HSP90AB1	0.712972	-0.2818	0.958	0.907	1
TMED3	0.402356	-0.283317	0.5	0.56	1
SUCO	0.215239	-0.284536	0.292	0.421	1
KNOP1	0.0101737	-0.286625	0	0.219	1
SYT7	0.370944	-0.28988	0.375	0.434	1
PDE3B	0.263301	-0.290377	0.25	0.327	1
ENO2	0.154703	-0.29117	0.25	0.377	1
RASGRF1	0.0204523	-0.292136	0	0.185	1
BMP5	0.0504037	-0.292416	0	0.138	1
TSPAN2	0.172544	-0.292628	0.25	0.39	1
SNHG5	0.534119	-0.294126	0.375	0.375	1
SSBP2	0.0934156	-0.296038	0.167	0.309	1
ING2	0.0616135	-0.296039	0.125	0.277	1
TECR	0.68224	-0.296501	0.667	0.597	1
SSX2IP	0.35569	-0.297039	0.333	0.397	1
LBH	0.0433655	-0.299456	0	0.146	1
SQLE	0.376054	-0.299714	0.292	0.357	1
DPM2	0.0259632	-0.30189	0.125	0.361	1
MTHFD2	0.110109	-0.30222	0.083	0.203	1
MRC1	0.107674	-0.302888	0.042	0.165	1
PLCB4	0.0281842	-0.307544	0.042	0.239	1
IFI27L1	0.136814	-0.307897	0.208	0.312	1
DANCR	0.126099	-0.308145	0.208	0.34	1
LMNA	0.122584	-0.309943	0.333	0.448	1
RHOQ	0.101038	-0.310904	0.167	0.296	1
MTDH	0.167234	-0.311773	0.458	0.61	1
CRIP1	0.0814598	-0.312821	0.042	0.169	1
CELF4	0.141633	-0.313531	0.167	0.306	1
GADD45G	0.490504	-0.315736	0.25	0.318	1
CIB1	0.667495	-0.317412	0.708	0.578	1
BANF1	0.120222	-0.31876	0.417	0.555	1
METTL5	0.86081	-0.322018	0.75	0.57	1
TSPAN1	0.043135	-0.324805	0	0.147	1
HSPA1B	0.293307	-0.326334	0.083	0.158	1
ANXA4	0.0430584	-0.326777	0	0.147	1
EIF2A	0.0770886	-0.32708	0.208	0.349	1
NDUFV2	0.579994	-0.329882	0.75	0.674	1
AHCYL1	0.233187	-0.33046	0.458	0.525	1
PCSK2	0.471392	-0.33071	0.583	0.61	1
MORF4L1	0.438739	-0.335036	0.792	0.749	1
RGS9	0.153509	-0.337188	0.25	0.349	1
CD81	0.607884	-0.338386	0.958	0.733	1
PPA1	0.689439	-0.340009	0.75	0.687	1
MUC13	0.982679	-0.340363	0.292	0.246	1
FEV	0.108456	-0.341075	0.083	0.208	1
INHBA	0.0662438	-0.341483	0	0.124	1
KLHL41	0.827882	-0.342164	0.125	0.125	1
OTULINL	0.0819169	-0.342476	0.125	0.267	1
NECTIN3	0.0153485	-0.342748	0	0.199	1
PDCD2	0.0114355	-0.342872	0.083	0.318	1
ODC1	0.0445529	-0.345038	0.167	0.358	1
DPP4	0.0231528	-0.346228	0	0.179	1
NAA20	0.669316	-0.349803	0.708	0.657	1
SYT13	0.22995	-0.349938	0.208	0.315	1
VOPP1	0.0449112	-0.350669	0.167	0.341	1
CAMK2G	0.314544	-0.351558	0.167	0.223	1
CDK6	0.0101144	-0.352038	0	0.22	1
OSBPL8	0.210321	-0.352129	0.292	0.389	1
JUND	0.553644	-0.352645	0.833	0.728	1
EIF4EBP1	0.592504	-0.352681	0.542	0.483	1
ZFAS1	0.626735	-0.352854	0.792	0.66	1
HSPA1A	0.340046	-0.353364	0.208	0.136	1
SYNGR4	0.0478339	-0.354216	0.042	0.199	1
RGS4	0.64665	-0.356569	0.375	0.413	1
SNHG29	0.975327	-0.359143	0.875	0.783	1
ARG2	0.0896436	-0.359805	0.125	0.267	1
FAM50A	0.174125	-0.359843	0.375	0.445	1
CASR	0.0344969	-0.362175	0	0.158	1
C1orf43	0.238886	-0.362497	0.5	0.512	1
TOMM20	0.994128	-0.362921	0.792	0.696	1
TUNAR	0.00769264	-0.363206	0	0.233	1
SORL1	0.378275	-0.364228	0.25	0.31	1
PRKAG2-AS1	0.0260536	-0.364724	0.042	0.225	1
HSPB1	0.281088	-0.365217	0.625	0.456	1
RHOBTB3	0.112028	-0.36576	0.333	0.533	1
MANF	0.805726	-0.365848	0.625	0.522	1
RGS2	0.109105	-0.366237	0.083	0.227	1
FFAR1	0.02499	-0.370017	0.042	0.24	1
FADS1	0.112799	-0.371933	0.167	0.295	1
ARPP19	0.196505	-0.377795	0.542	0.582	1
MT-CO2	0.617429	-0.378976	0.917	0.766	1
LIMCH1	0.0475748	-0.38137	0.208	0.408	1
SPC25	0.037533	-0.382576	0	0.154	1
AC006369.1	0.0156964	-0.383016	0.042	0.252	1
TMEM54	0.0748897	-0.383081	0.292	0.436	1
RPL17	0.962353	-0.383307	1	0.932	1
HSPA9	0.0531234	-0.384283	0.333	0.543	1
RPL7A	0.997868	-0.385761	1	0.939	1
MT-ND4	0.609731	-0.385827	0.917	0.758	1
LMO1	0.00797256	-0.386756	0	0.231	1
SLC38A4	0.439389	-0.392307	0.292	0.305	1
CD68	0.0432885	-0.392994	0	0.147	1
DNAJB1	0.415275	-0.394397	0.167	0.233	1
IGF1R	0.00690928	-0.394431	0.042	0.306	1
TPPP3	0.0113864	-0.395521	0	0.214	1
CTSZ	0.442483	-0.399808	0.792	0.568	1
DDIT4	0.0550565	-0.400802	0.042	0.197	1
PLAGL1	0.204897	-0.402192	0.208	0.305	1
PGR	0.0182388	-0.402328	0.042	0.245	1
PGK1	0.221328	-0.403688	0.583	0.619	1
NPNT	0.0182866	-0.404139	0	0.191	1
KCNK1	0.0130103	-0.409064	0.083	0.305	1
ADGRG1	0.00736846	-0.409391	0.042	0.284	1
NME1	0.0481554	-0.409836	0.292	0.451	1
PGAM1	0.0297106	-0.412858	0.25	0.429	1
SURF2	0.326524	-0.413499	0.458	0.437	1
NAMPT	0.0275736	-0.417282	0.167	0.335	1
NME2	0.78875	-0.427133	0.917	0.802	1
IGFBP5	0.0848866	-0.431986	0	0.111	1
MDH2	0.38613	-0.432959	0.625	0.634	1
GCLM	0.0305233	-0.435913	0.25	0.462	1
MAPRE1	0.129508	-0.436206	0.5	0.545	1
CHCHD10	0.560632	-0.437395	0.708	0.616	1
DNAJB9	0.212199	-0.442881	0.333	0.391	1
PHACTR2	0.00207117	-0.44469	0	0.291	1
RHOB	0.801161	-0.445064	0.417	0.362	1
TPM3	0.414254	-0.445157	0.792	0.67	1
TOMM6	0.29569	-0.44733	0.75	0.706	1
HOPX	0.36159	-0.449107	0.292	0.329	1
SINHCAF	0.00743693	-0.450048	0.083	0.347	1
RPS4X	0.915121	-0.451012	1	0.921	1
CAMLG	0.0374926	-0.451743	0.292	0.474	1
CD55	0.0153121	-0.45265	0.125	0.364	1
EDN3	0.0577702	-0.454735	0.042	0.195	1
SEC24D	0.00750828	-0.455443	0.083	0.353	1
HILPDA	0.0517534	-0.45552	0	0.137	1
OSTC	0.328556	-0.458403	0.583	0.559	1
SMIM24	0.452254	-0.459205	0.375	0.393	1
PALLD	0.263828	-0.460003	0.417	0.496	1
HSPD1	0.771451	-0.460813	0.792	0.691	1
NR0B1	0.0198897	-0.462121	0.042	0.242	1
S100A11	0.0502753	-0.464666	0.083	0.284	1
KCNK16	0.0122904	-0.465033	0.042	0.262	1
ABRACL	0.00458053	-0.465719	0	0.257	1
ASCL2	0.0189835	-0.473487	0	0.189	1
INSIG1	0.0656083	-0.474429	0.125	0.274	1
EEF1D	0.273972	-0.477207	0.417	0.503	1
NDUFA4	0.0086721	-0.48259	0.167	0.453	1
TNFRSF12A	0.0422228	-0.485906	0.042	0.216	1
CD24	0.0454933	-0.489916	0	0.144	1
GPX4	0.56023	-0.493356	1	0.832	1
TMEM37	0.0145541	-0.498092	0	0.202	1
KDELR1	0.116823	-0.505357	0.75	0.72	1
HIGD1A	0.00124428	-0.511363	0.042	0.389	1
GAD2	0.20467	-0.525178	0.5	0.606	1
SAMD11	0.0637623	-0.525389	0.042	0.183	1
CPNE3	0.195205	-0.525593	0.625	0.611	1
EEF1B2	0.650304	-0.52571	0.917	0.824	1
RPLP0	0.238531	-0.538157	0.958	0.913	1
CRH	0.0747216	-0.541857	0.083	0.237	1
SURF4	0.0391232	-0.543143	0.458	0.556	1
SCD	0.0189627	-0.549661	0.208	0.432	1
PRSS23	0.183399	-0.565286	0.167	0.262	1
MXRA7	0.0593999	-0.565584	0.5	0.618	1
ALCAM	0.0320753	-0.569798	0.292	0.48	1
GCH1	0.00192792	-0.569973	0.083	0.409	1
GPX3	0.0540033	-0.5725	0.292	0.515	1
SYNE2	0.0423761	-0.573146	0.083	0.245	1
MALAT1	0.942034	-0.583754	0.917	0.729	1
TUBA1B	0.60811	-0.584374	0.917	0.76	1
NPTX2	0.0252424	-0.592589	0	0.174	1
RPS18	0.570978	-0.593315	1	0.939	1
TMSB10	0.188631	-0.599564	0.375	0.239	1
FTH1	0.0206927	-0.61261	1	0.816	1
GADD45B	0.0706714	-0.618497	0.125	0.267	1
SLC7A8	0.0120937	-0.61986	0.292	0.477	1
DLK1	0.0956158	-0.623027	0	0.104	1
QPCT	0.0195262	-0.624605	0.5	0.647	1
C2CD4A	0.00764688	-0.626893	0	0.233	1
DPP6	0.000455884	-0.628042	0	0.353	1
DDIT3	0.609367	-0.63272	0.542	0.393	1
KCNMB2	0.00750802	-0.636062	0.208	0.487	1
MAFA	0.0286325	-0.636121	0	0.168	1
C2CD4B	0.169781	-0.647172	0.208	0.302	1
TKT	0.0438298	-0.664844	0.5	0.57	1
GSN	0.061945	-0.667384	0.083	0.231	1
COTL1	0.00476894	-0.668739	0.042	0.303	1
CNTN1	0.0188606	-0.671727	0.25	0.45	1
SNHG32	0.0452637	-0.6895	0.583	0.626	1
YWHAH	0.0748452	-0.694281	0.625	0.659	1
VGF	0.114712	-0.70518	0.375	0.521	1
ADCYAP1	0.0171888	-0.711717	0	0.194	1
[truncated: 70 more rows]

## Sheet: acinar_cells
Gene	p_val	avg_log2FC	pct.1	pct.2	p_val_adj
REG1A	0	5.69703	0.926	0.058	0
PRSS2	0	5.1976	0.885	0.037	0
CTRB2	0	4.12596	0.774	0.015	0
SERPINA3	0	3.63353	0.668	0.038	0
REG3A	0	3.60621	0.751	0.061	0
REG1B	0	3.45343	0.783	0.064	0
SPINK1	0	3.06428	0.917	0.073	0
PRSS1	0	2.90919	0.806	0.042	0
LCN2	1.17416e-271	2.66205	0.521	0.033	3.1316e-267
SPP1	4.31052e-54	2.37599	0.341	0.068	1.14966e-49
IL32	2.644e-248	2.30649	0.608	0.052	7.05182e-244
SOD2	7.27354e-183	2.17019	0.567	0.064	1.93993e-178
OLFM4	8.33116e-215	2.0708	0.429	0.029	2.222e-210
PLA2G1B	0	1.99872	0.59	0.017	0
KRT18	3.45762e-38	1.91015	0.512	0.18	9.22183e-34
CELA3A	0	1.81539	0.558	0.016	0
MMP7	8.27936e-43	1.79045	0.198	0.03	2.20819e-38
KRT7	3.24256e-186	1.71121	0.387	0.026	8.64824e-182
CTRB1	0	1.65055	0.613	0.013	0
CFB	1.37923e-206	1.6164	0.378	0.023	3.67853e-202
CPA1	0	1.59348	0.507	0.008	0
ANXA4	5.17712e-33	1.53357	0.415	0.141	1.38079e-28
S100A11	3.91793e-27	1.48424	0.613	0.277	1.04495e-22
CD24	2.2817e-50	1.43099	0.488	0.136	6.08552e-46
MT1G	3.66674e-295	1.43071	0.571	0.037	9.77955e-291
NEAT1	0.00570197	1.42013	0.382	0.337	1
KRT19	2.80399e-18	1.4137	0.147	0.035	7.47851e-14
SAT1	1.22948e-36	1.38127	0.571	0.231	3.27916e-32
CPB1	0	1.34842	0.433	0.011	0
CCL2	6.10924e-75	1.28548	0.184	0.015	1.6294e-70
DUOXA2	1.17833e-181	1.2266	0.258	0.011	3.14271e-177
AKR1C3	3.94752e-145	1.21947	0.304	0.021	1.05284e-140
TPM1	5.18467e-09	1.19631	0.429	0.279	0.00013828
SOX4	2.64065e-51	1.17547	0.364	0.081	7.04287e-47
C3	1.77533e-230	1.16878	0.276	0.009	4.73499e-226
IFITM3	1.15676e-60	1.16585	0.355	0.064	3.0852e-56
GSTA1	0	1.16129	0.359	0.01	0
KRT8	0.0299718	1.15181	0.456	0.375	1
CTRC	0	1.1359	0.512	0.013	0
TMSB10	1.46528e-47	1.11906	0.673	0.23	3.90804e-43
CD44	5.9626e-41	1.09233	0.392	0.11	1.59028e-36
CLPS	0	1.08759	0.401	0.009	0
TM4SF1	4.02448e-41	1.08673	0.295	0.064	1.07337e-36
CELA3B	0	1.03014	0.286	0.003	0
MUC1	6.33922e-208	1.02963	0.29	0.012	1.69073e-203
CPA2	0	0.995456	0.447	0.02	0
C15orf48	0.00397454	0.981592	0.442	0.372	1
CRP	1.16468e-60	0.97425	0.143	0.011	3.10631e-56
PNLIP	3.45665e-293	0.949496	0.516	0.031	9.21924e-289
ZFP36L1	1.13974e-55	0.944163	0.3	0.052	3.03981e-51
MGST1	4.25627e-117	0.916847	0.249	0.018	1.13519e-112
SERPINA1	7.16695e-05	0.911109	0.198	0.299	1
TSPAN8	2.23257e-13	0.900316	0.111	0.027	5.95449e-09
TCIM	3.05494e-117	0.882784	0.286	0.023	8.14784e-113
GSTA2	5.72373e-242	0.85106	0.258	0.007	1.52658e-237
ANXA2	0.741746	0.808609	0.323	0.329	1
TMSB4X	4.32622e-29	0.790372	0.848	0.414	1.15384e-24
LINC00342	2.42312e-07	0.78848	0.194	0.101	0.00646269
PDZK1IP1	7.94389e-93	0.7669	0.198	0.014	2.11872e-88
ALB	7.22492e-161	0.758959	0.263	0.014	1.92696e-156
TACSTD2	1.75404e-78	0.738937	0.207	0.018	4.6782e-74
RARRES2	2.24904e-180	0.726977	0.258	0.011	5.99841e-176
AKR1C1	3.23389e-62	0.706895	0.18	0.018	8.6251e-58
LGALS2	5.78457e-85	0.701725	0.138	0.007	1.5428e-80
NFKBIA	5.91749e-18	0.696495	0.244	0.084	1.57825e-13
KLK1	0	0.693698	0.221	0.002	0
CXCL2	2.42858e-113	0.676712	0.203	0.012	6.47727e-109
DUOX2	1.76225e-196	0.673985	0.244	0.009	4.7001e-192
ALDOB	4.88873e-238	0.673849	0.253	0.007	1.30387e-233
SDC4	6.67205e-101	0.669134	0.161	0.008	1.7795e-96
GPX2	0.00107459	0.667938	0.207	0.136	1
GSTP1	0.81772	0.628912	0.502	0.482	1
SLC25A37	3.91059e-36	0.621084	0.235	0.049	1.04299e-31
CEL	0	0.58962	0.244	0.003	0
S100A6	0.722748	0.569678	0.429	0.398	1
BIRC3	1.35929e-70	0.563221	0.171	0.014	3.62536e-66
S100A10	0.186441	0.556293	0.355	0.389	1
ANKRD36C	1.47719e-22	0.554608	0.226	0.066	3.9398e-18
YBX3	7.39589e-41	0.553316	0.23	0.041	1.97256e-36
CYBA	8.68841e-22	0.547126	0.276	0.086	2.31728e-17
SYCN	6.7914e-184	0.535868	0.175	0.004	1.81134e-179
ANGPTL4	1.17097e-32	0.534187	0.184	0.033	3.12308e-28
CFTR	2.52241e-27	0.521167	0.106	0.014	6.72751e-23
CLDN4	0.0162356	0.511447	0.244	0.197	1
TC2N	2.444e-83	0.49652	0.235	0.023	6.51841e-79
PLCG2	0.000534399	0.491502	0.138	0.259	1
ELF3	0.33299	0.489571	0.318	0.325	1
MYL12A	0.154294	0.484693	0.456	0.435	1
VMP1	0.00154819	0.483641	0.29	0.23	1
EEF1D	0.842275	0.465066	0.456	0.504	1
CLDN10	7.00453e-25	0.450229	0.101	0.014	1.86818e-20
NFKBIZ	4.16482e-13	0.450209	0.212	0.083	1.1108e-08
PRSS3	8.76244e-09	0.449942	0.203	0.093	0.000233703
CXCL8	1.7325e-39	0.447192	0.171	0.024	4.62074e-35
MT1H	2.03401e-166	0.447008	0.295	0.017	5.42492e-162
PMEPA1	2.1826e-10	0.443073	0.134	0.043	5.82122e-06
JPT1	0.0623812	0.435427	0.272	0.234	1
RHOC	6.60594e-12	0.426857	0.194	0.072	1.76187e-07
TSPO	0.13965	0.425416	0.212	0.188	1
ANPEP	3.11109e-114	0.421263	0.189	0.01	8.29758e-110
CTSH	1.30571e-14	0.412756	0.115	0.027	3.48247e-10
NDUFA4	0.00143393	0.389764	0.318	0.455	1
PNLIPRP1	2.00384e-178	0.387801	0.184	0.005	5.34445e-174
TNFSF10	0.019979	0.379001	0.235	0.182	1
TMC5	1.02822e-51	0.371075	0.134	0.012	2.74237e-47
FGL1	5.93528e-33	0.369695	0.111	0.013	1.583e-28
GATM	3.15984e-61	0.367406	0.217	0.026	8.42761e-57
LINC02532	2.45333e-89	0.360122	0.143	0.007	6.54328e-85
LGALS3	3.7469e-11	0.357598	0.198	0.073	9.99336e-07
LDHB	2.02949e-10	0.341076	0.23	0.1	5.41286e-06
CCN1	1.35037e-20	0.335615	0.111	0.019	3.60158e-16
G0S2	1.65056e-16	0.321611	0.106	0.021	4.40221e-12
PPIC	7.58343e-05	0.316175	0.129	0.065	1
CP	1.95712e-12	0.298343	0.12	0.033	5.21984e-08
F3	2.8185e-12	0.297994	0.152	0.051	7.51723e-08
CTRL	2.18194e-196	0.297288	0.124	0.001	5.81946e-192
DEFB1	5.52596e-25	0.290227	0.106	0.015	1.47383e-20
SERPINA4	1.16719e-97	0.285428	0.115	0.004	3.11301e-93
CYP3A5	2.31819e-11	0.27796	0.143	0.048	6.18285e-07
RAMP1	1.02494e-34	0.273119	0.111	0.012	2.73362e-30
SERINC2	0.0018732	0.270293	0.166	0.106	1
RCAN1	3.37797e-06	0.264643	0.12	0.052	0.0900939
MYH9	0.0001468	0.25939	0.194	0.117	1
IFITM2	1.60588e-07	0.259143	0.138	0.054	0.00428305
TNFRSF12A	0.343706	0.255916	0.24	0.215	1
YBEY	1.84783e-11	-0.250048	0.046	0.243	4.92834e-07
CDK6	3.31892e-10	-0.250089	0.041	0.223	8.8519e-06
PGP	7.26752e-12	-0.25012	0.088	0.314	1.93832e-07
MRPS30	2.11066e-10	-0.250174	0.055	0.24	5.62935e-06
PHF1	6.11703e-11	-0.250212	0.018	0.194	1.63147e-06
DMXL2	2.47699e-11	-0.250218	0.009	0.189	6.60639e-07
AFDN	2.33639e-08	-0.250239	0.138	0.336	0.00062314
SESN2	7.71399e-11	-0.250252	0.014	0.187	2.0574e-06
ZFHX3	4.26354e-09	-0.250335	0.065	0.242	0.000113713
LTN1	3.57232e-10	-0.250341	0.041	0.218	9.52773e-06
ARMC1	1.27289e-10	-0.250348	0.041	0.23	3.39493e-06
SF3A1	1.26046e-11	-0.25059	0.032	0.224	3.36176e-07
CPNE1	1.6053e-08	-0.250596	0.069	0.234	0.000428149
UBE2E3	1.12941e-10	-0.250654	0.101	0.324	3.01224e-06
SLC40A1	3.68826e-09	-0.25071	0.069	0.246	9.83696e-05
STMN3	1.06511e-11	-0.250749	0.018	0.203	2.84075e-07
CSNK1G3	3.2075e-10	-0.250796	0.051	0.235	8.55473e-06
IWS1	5.76825e-10	-0.250801	0.055	0.235	1.53845e-05
CFAP20	3.83601e-11	-0.250816	0.028	0.213	1.0231e-06
EPB41L4B	4.53509e-10	-0.25088	0.046	0.227	1.20955e-05
MMUT	3.12595e-11	-0.250895	0.018	0.199	8.33722e-07
LYPLAL1	1.18752e-10	-0.250924	0.055	0.253	3.16724e-06
CCNDBP1	4.641e-10	-0.250942	0.078	0.272	1.2378e-05
CAMK2N2	1.10692e-09	-0.250996	0.037	0.201	2.95227e-05
CCNG1	5.10321e-10	-0.251107	0.065	0.254	1.36108e-05
PSMC4	3.71437e-14	-0.251283	0.088	0.353	9.90661e-10
LTBP3	8.07664e-11	-0.2514	0.046	0.236	2.15412e-06
SEPHS2	5.45514e-09	-0.251485	0.124	0.33	0.000145494
CRYL1	3.66527e-10	-0.25159	0.041	0.219	9.77565e-06
EXOSC1	2.86391e-10	-0.251624	0.069	0.263	7.63833e-06
ESCO1	5.37158e-10	-0.251779	0.046	0.218	1.43265e-05
VIRMA	1.28281e-10	-0.251821	0.041	0.228	3.42139e-06
CRNKL1	1.45837e-09	-0.251862	0.041	0.208	3.88961e-05
RNASEH2B	1.49792e-09	-0.251868	0.065	0.242	3.9951e-05
TCTA	2.84398e-10	-0.251923	0.028	0.2	7.58518e-06
GOLPH3	2.48479e-13	-0.252238	0.051	0.28	6.62719e-09
CD14	3.91899e-09	-0.252312	0.014	0.163	0.000104523
MAPKAPK5-AS1	1.85359e-10	-0.252435	0.046	0.23	4.94372e-06
MEGF9	1.889e-09	-0.252458	0.041	0.203	5.03814e-05
ANKIB1	6.76422e-10	-0.252511	0.051	0.229	1.80409e-05
NEDD9	2.45815e-06	-0.252558	0.069	0.198	0.0655613
EIF2AK4	1.98834e-10	-0.252574	0.037	0.221	5.30311e-06
UBAP2L	7.11167e-11	-0.252591	0.065	0.261	1.89675e-06
MTERF4	3.37916e-12	-0.252625	0.032	0.237	9.01256e-08
TRAK1	1.27748e-09	-0.252665	0.041	0.214	3.40716e-05
VLDLR	7.15088e-09	-0.252786	0.055	0.224	0.000190721
MALSU1	1.52555e-13	-0.252838	0.083	0.338	4.06881e-09
AKIRIN2	2.24323e-11	-0.252875	0.037	0.232	5.98292e-07
SSBP3	1.86488e-11	-0.253001	0.032	0.22	4.97383e-07
PART1	5.47091e-08	-0.253051	0.005	0.128	0.00145915
SDHAF1	2.68059e-12	-0.253172	0.014	0.207	7.14939e-08
OSTM1	6.2627e-09	-0.253252	0.065	0.23	0.000167032
RRP36	8.98585e-10	-0.253261	0.083	0.272	2.39662e-05
PTPN1	9.94832e-09	-0.253263	0.069	0.241	0.000265332
GPR180	1.55102e-10	-0.253288	0.023	0.196	4.13673e-06
RPN1	6.91481e-11	-0.253427	0.101	0.321	1.84425e-06
TXLNG	7.12438e-12	-0.253503	0.005	0.187	1.90014e-07
MRPL12	9.36655e-11	-0.253549	0.083	0.294	2.49815e-06
AMD1	1.12589e-10	-0.253559	0.083	0.292	3.00285e-06
NUTF2	6.47395e-12	-0.253694	0.092	0.325	1.72667e-07
GFOD2	2.96877e-10	-0.253749	0.032	0.206	7.91801e-06
AP1AR	3.52295e-10	-0.253781	0.037	0.215	9.39606e-06
TRIM2	2.19191e-10	-0.254002	0.032	0.211	5.84605e-06
SSRP1	3.0504e-12	-0.254036	0.023	0.223	8.13572e-08
PHF20L1	7.31073e-10	-0.254063	0.083	0.281	1.94985e-05
POR	7.57372e-11	-0.254087	0.055	0.247	2.01999e-06
CHD8	3.67727e-10	-0.254091	0.046	0.227	9.80763e-06
TMEM167B	8.57176e-10	-0.254103	0.074	0.261	2.28617e-05
BCAS4	6.29395e-12	-0.254106	0.005	0.188	1.67866e-07
FGF14	4.7733e-11	-0.254126	0	0.168	1.27309e-06
CPSF2	2.12533e-09	-0.254233	0.051	0.218	5.66848e-05
CDIP1	1.05503e-09	-0.254257	0.046	0.22	2.81386e-05
EIF4A3	3.4799e-10	-0.254272	0.097	0.307	9.28125e-06
ALG5	4.485e-12	-0.254337	0.097	0.336	1.1962e-07
GNB5	3.10603e-11	-0.254404	0.018	0.2	8.28409e-07
LCMT1	7.64648e-11	-0.254661	0.078	0.288	2.03939e-06
COMMD8	3.00384e-10	-0.254674	0.083	0.287	8.01155e-06
PON3	1.97245e-07	-0.254679	0.009	0.126	0.00526072
MFSD1	6.05697e-10	-0.254851	0.037	0.208	1.61545e-05
CRCP	9.36357e-10	-0.254887	0.074	0.257	2.49736e-05
FGF12	2.43159e-10	-0.254889	0.018	0.187	6.4853e-06
HNRNPUL2	1.13471e-10	-0.254925	0.069	0.275	3.02638e-06
CALU	8.9265e-12	-0.254941	0.083	0.308	2.38079e-07
CORO1B	1.55186e-10	-0.254965	0.088	0.295	4.13896e-06
PRMT9	2.31654e-08	-0.255031	0.018	0.155	0.000617846
PARL	2.86236e-10	-0.255062	0.083	0.286	7.63419e-06
TFDP1	2.32414e-11	-0.255278	0.037	0.229	6.19871e-07
HSCB	5.81936e-12	-0.255458	0.023	0.216	1.55208e-07
WWOX	5.49189e-10	-0.255493	0.037	0.207	1.46474e-05
RRAGC	2.01091e-09	-0.255546	0.051	0.218	5.36329e-05
PHLDB2	7.79874e-09	-0.255574	0.069	0.242	0.000208
CSNK2A2	3.20319e-10	-0.255593	0.055	0.237	8.54324e-06
SLC4A1AP	1.53189e-11	-0.255675	0.028	0.221	4.0857e-07
KLHL9	6.42439e-10	-0.255687	0.055	0.234	1.71345e-05
ISOC2	1.68505e-08	-0.255733	0.124	0.312	0.000449419
2022-03-08	9.90617e-11	-0.255811	0.028	0.211	2.64208e-06
KLHDC10	6.92945e-10	-0.255838	0.055	0.237	1.84815e-05
AKR1A1	8.95488e-16	-0.255899	0.134	0.438	2.38836e-11
PEX2	7.61156e-11	-0.255937	0.055	0.249	2.03008e-06
DCTN4	1.05739e-09	-0.255972	0.069	0.259	2.82015e-05
MED27	7.20991e-09	-0.255984	0.06	0.222	0.000192296
FADS2	2.94126e-10	-0.256055	0.018	0.184	7.84463e-06
MAF1	1.6277e-12	-0.256075	0.055	0.278	4.34125e-08
NBAS	2.90223e-10	-0.256082	0.051	0.239	7.74054e-06
GNL1	3.07794e-10	-0.256326	0.06	0.255	8.20917e-06
RPAP2	3.0611e-10	-0.256401	0.032	0.208	8.16427e-06
SLC16A12	3.90935e-08	-0.256667	0.046	0.197	0.00104266
ABHD15	2.50555e-10	-0.256811	0.018	0.187	6.68256e-06
UBE2W	7.15132e-12	-0.256934	0.023	0.215	1.90733e-07
DR1	2.89027e-11	-0.25701	0.032	0.222	7.70864e-07
DMAC2L	4.45372e-10	-0.257011	0.055	0.239	1.18785e-05
UBN2	7.37463e-11	-0.257011	0.032	0.215	1.96689e-06
STK4	4.24478e-11	-0.257063	0.037	0.222	1.13213e-06
GPRASP1	2.72702e-12	-0.257154	0.005	0.195	7.27325e-08
TOB1	4.84853e-11	-0.257538	0.051	0.249	1.29315e-06
UBR3	9.98272e-11	-0.257619	0.041	0.226	2.66249e-06
KANSL1	5.6556e-10	-0.257622	0.106	0.316	1.5084e-05
FRYL	6.24113e-10	-0.257639	0.037	0.21	1.66457e-05
SH3RF1	1.43576e-05	-0.257651	0.106	0.234	0.382933
MKLN1	2.8286e-09	-0.257664	0.069	0.249	7.54415e-05
SERP2	3.17058e-12	-0.257726	0	0.186	8.45626e-08
EP300	3.27961e-10	-0.257777	0.046	0.229	8.74704e-06
ELF2	2.91186e-11	-0.257872	0.046	0.245	7.76621e-07
STT3B	3.51541e-10	-0.258016	0.088	0.292	9.37596e-06
KCNJ8	2.37512e-10	-0.258191	0.009	0.172	6.33469e-06
TRIM33	2.74479e-10	-0.258199	0.051	0.229	7.32062e-06
RBM47	2.24015e-08	-0.258234	0.138	0.331	0.000597469
CHTOP	3.45365e-11	-0.258281	0.092	0.307	9.21123e-07
BRIX1	1.56226e-11	-0.258309	0.055	0.264	4.1667e-07
ZNF688	1.39159e-10	-0.258319	0.055	0.243	3.71152e-06
BCCIP	5.88751e-11	-0.258334	0.046	0.24	1.57026e-06
FLNB	1.22727e-11	-0.258389	0.078	0.301	3.27326e-07
RUNX1T1	2.89765e-09	-0.258417	0.018	0.172	7.72833e-05
MAZ	2.51035e-12	-0.258435	0.055	0.276	6.69534e-08
AGA	7.95736e-10	-0.258644	0.037	0.206	2.12231e-05
STX12	1.70891e-09	-0.258659	0.088	0.283	4.55784e-05
NSMCE1	4.96603e-10	-0.258834	0.106	0.309	1.32449e-05
PINK1	6.96206e-11	-0.258909	0.051	0.243	1.85685e-06
COMMD9	1.75103e-10	-0.258941	0.074	0.273	4.67017e-06
MDM4	2.24563e-10	-0.259008	0.065	0.261	5.98931e-06
FAM104B	1.27164e-11	-0.259063	0.028	0.219	3.3916e-07
POPDC3	1.6523e-09	-0.259104	0.005	0.153	4.40684e-05
CCNB1IP1	3.33382e-10	-0.259148	0.065	0.251	8.89162e-06
GMFB	2.54922e-11	-0.259214	0.041	0.237	6.79902e-07
CBR1	2.79929e-11	-0.259313	0.069	0.287	7.466e-07
DANCR	2.36e-13	-0.25933	0.088	0.345	6.29437e-09
CREG1	3.40692e-08	-0.259482	0.055	0.212	0.000908659
FKBP1B	3.98654e-10	-0.259499	0.06	0.244	1.06325e-05
AP1G1	4.9572e-12	-0.259528	0.051	0.271	1.32213e-07
IST1	7.99759e-10	-0.259538	0.074	0.265	2.13304e-05
IFT43	2.41667e-10	-0.25966	0.101	0.305	6.4455e-06
ELOVL5	1.62664e-11	-0.259677	0.028	0.215	4.33841e-07
RPS19	6.04934e-16	-0.259689	0.806	0.874	1.61342e-11
CCND3	3.10381e-11	-0.259693	0.028	0.213	8.27818e-07
SEMA3E	7.11632e-10	-0.259841	0.009	0.165	1.89799e-05
NAA10	1.96258e-09	-0.260008	0.138	0.347	5.2344e-05
SEZ6L	9.48352e-11	-0.26021	0	0.164	2.52935e-06
GRAMD2B	5.95773e-11	-0.260247	0.014	0.189	1.58899e-06
EIF3J	4.77205e-12	-0.260271	0.12	0.372	1.27275e-07
NR2F6	3.47555e-12	-0.26036	0.055	0.275	9.26965e-08
NECAP1	3.58881e-11	-0.260483	0.032	0.224	9.57172e-07
PDCD6IP	5.41045e-12	-0.260507	0.083	0.31	1.44302e-07
CTDSPL	9.50953e-11	-0.260553	0.028	0.202	2.53629e-06
HNF1A-AS1	3.96819e-08	-0.260586	0.032	0.177	0.00105836
LARP4B	1.11904e-10	-0.260612	0.028	0.208	2.98458e-06
PLEKHF2	2.1224e-10	-0.26068	0.051	0.232	5.66064e-06
RABGAP1L	1.76302e-10	-0.260715	0.051	0.242	4.70216e-06
TM7SF3	2.10003e-11	-0.260738	0.06	0.265	5.60098e-07
SGMS2	4.30012e-09	-0.260882	0.046	0.208	0.000114689
BMERB1	1.18758e-09	-0.260886	0.083	0.273	3.16739e-05
DCAF10	1.36837e-09	-0.260889	0.065	0.244	3.64957e-05
FBXW5	1.04516e-09	-0.260944	0.138	0.36	2.78753e-05
MDM2	4.24263e-08	-0.261045	0.074	0.236	0.00113155
PIH1D1	1.04881e-10	-0.26105	0.074	0.272	2.79728e-06
GSS	1.8295e-11	-0.261069	0.041	0.244	4.87945e-07
DBP	4.9671e-09	-0.261203	0.018	0.17	0.000132477
YIPF5	1.58422e-10	-0.261238	0.083	0.284	4.22529e-06
ACADM	1.73784e-11	-0.261239	0.06	0.274	4.63498e-07
SLC25A33	1.66228e-11	-0.261263	0.018	0.204	4.43347e-07
DNAJA4	4.0541e-12	-0.261282	0.005	0.191	1.08127e-07
UBE2G2	1.05818e-08	-0.261429	0.092	0.271	0.000282226
C11orf71	2.54726e-11	-0.261461	0.028	0.215	6.79379e-07
LINC00476	4.3655e-10	-0.261509	0.032	0.207	1.16432e-05
GPN3	4.15287e-11	-0.261528	0.06	0.253	1.10761e-06
LCOR	2.54156e-10	-0.261718	0.078	0.28	6.77859e-06
PDE8B	3.4971e-10	-0.261741	0.005	0.164	9.32713e-06
PFDN1	6.63017e-11	-0.261774	0.101	0.318	1.76833e-06
RNF146	7.06479e-12	-0.26178	0.023	0.214	1.88425e-07
IMPDH2	5.96063e-11	-0.261915	0.124	0.359	1.58976e-06
TNKS	1.094e-11	-0.261938	0.028	0.222	2.91782e-07
GLRX3	1.67972e-10	-0.262063	0.092	0.3	4.47999e-06
SLC38A10	5.03926e-10	-0.262127	0.069	0.255	1.34402e-05
YAF2	4.0893e-12	-0.262176	0.032	0.236	1.09066e-07
SCN1B	1.41833e-08	-0.262206	0.023	0.166	0.000378284
SEC22C	4.62505e-11	-0.262211	0.037	0.226	1.23355e-06
TBC1D9	4.74792e-11	-0.262253	0.032	0.219	1.26632e-06
AFG3L2	5.44048e-11	-0.262261	0.055	0.258	1.45103e-06
MKRN1	7.31167e-11	-0.262327	0.074	0.283	1.9501e-06
FAM91A1	2.38218e-11	-0.262334	0.032	0.224	6.35352e-07
FAM199X	7.22164e-11	-0.262479	0.051	0.246	1.92608e-06
RRM1	5.06118e-10	-0.262489	0.032	0.204	1.34987e-05
MIDN	8.45461e-06	-0.262511	0.143	0.294	0.225493
MRPS22	1.89127e-12	-0.262678	0.037	0.248	5.04421e-08
TMEM44-AS1	3.23869e-11	-0.26275	0.018	0.202	8.63792e-07
TEX30	3.1599e-12	-0.262804	0.014	0.205	8.42776e-08
TMEM170A	2.11925e-12	-0.262918	0.028	0.228	5.65225e-08
MAP3K4	8.1644e-10	-0.262931	0.041	0.217	2.17753e-05
TMEM178B	1.24436e-09	-0.262939	0.018	0.175	3.31884e-05
CRMP1	1.15245e-11	-0.263016	0.009	0.191	3.07369e-07
SOBP	2.12245e-11	-0.263121	0	0.174	5.66078e-07
PPP1R10	7.45722e-08	-0.263241	0.138	0.323	0.00198892
GOSR2	2.32742e-10	-0.263366	0.065	0.257	6.20746e-06
PPIE	1.67234e-11	-0.2635	0.069	0.286	4.46029e-07
LIMA1	3.17179e-10	-0.26354	0.115	0.34	8.45948e-06
HYOU1	1.19587e-09	-0.263889	0.088	0.282	3.1895e-05
ZNF395	4.61999e-09	-0.264127	0.055	0.228	0.00012322
UTP18	7.81206e-11	-0.264219	0.051	0.24	2.08356e-06
SRSF6	2.94534e-10	-0.264318	0.083	0.282	7.85552e-06
CRIPT	6.73569e-10	-0.264402	0.111	0.322	1.79648e-05
RNF115	8.57092e-11	-0.264425	0.088	0.3	2.28595e-06
YARS	5.13771e-11	-0.264452	0.037	0.223	1.37028e-06
CTBP1	2.84596e-13	-0.264511	0.032	0.252	7.59045e-09
GMPS	4.50844e-11	-0.264569	0.065	0.268	1.20245e-06
USP15	3.89923e-10	-0.264621	0.083	0.283	1.03996e-05
RBFOX2	1.94341e-11	-0.264808	0.06	0.261	5.18326e-07
CLK1	5.67577e-11	-0.264818	0.069	0.279	1.51378e-06
SCAMP5	1.8945e-10	-0.264916	0.046	0.226	5.05282e-06
WNK3	2.29405e-11	-0.264963	0.014	0.194	6.11847e-07
ZNF622	1.909e-12	-0.265036	0.06	0.283	5.0915e-08
SV2A	5.88437e-12	-0.26509	0	0.182	1.56942e-07
TMEM65	1.45084e-10	-0.265367	0.046	0.227	3.86953e-06
MRPL52	2.69751e-10	-0.265391	0.175	0.419	7.19454e-06
CSNK1E	6.05722e-13	-0.265459	0.046	0.274	1.61552e-08
UBE2J1	8.78774e-12	-0.265468	0.083	0.31	2.34378e-07
PPP2R2B	2.25535e-09	-0.265498	0.005	0.15	6.01525e-05
TFG	2.29125e-11	-0.265542	0.129	0.364	6.111e-07
CMTM4	1.97677e-11	-0.265577	0.032	0.23	5.27225e-07
FAM98B	5.13435e-12	-0.265601	0.009	0.197	1.36938e-07
PBRM1	2.15637e-10	-0.265643	0.106	0.321	5.75126e-06
SUGP2	8.85438e-11	-0.265645	0.06	0.261	2.36155e-06
CDC37	1.4086e-12	-0.265714	0.092	0.338	3.75688e-08
LRBA	1.63474e-10	-0.26572	0.069	0.27	4.36e-06
RB1	3.04666e-10	-0.265997	0.041	0.222	8.12575e-06
CCNY	7.03853e-12	-0.266009	0.041	0.243	1.87725e-07
EDARADD	1.18378e-10	-0.266106	0.005	0.171	3.15725e-06
AP2A1	4.76187e-10	-0.266177	0.069	0.263	1.27004e-05
SZRD1	1.28813e-10	-0.266184	0.074	0.275	3.43556e-06
GUCY1B1	1.1772e-09	-0.266203	0.051	0.225	3.13971e-05
GEM	2.70843e-08	-0.266254	0.009	0.142	0.000722366
RNASE4	9.71669e-10	-0.266286	0.037	0.203	2.59154e-05
NASP	2.5648e-10	-0.266341	0.097	0.305	6.84058e-06
ATN1	2.58775e-10	-0.266343	0.065	0.253	6.90179e-06
LMNA	3.8377e-12	-0.266354	0.189	0.453	1.02355e-07
PANK3	2.66661e-10	-0.266422	0.051	0.237	7.11211e-06
GSK3B	3.99791e-10	-0.266557	0.06	0.248	1.06628e-05
TNFRSF21	1.92794e-12	-0.266592	0.06	0.281	5.14201e-08
ADIPOR1	6.23258e-11	-0.266755	0.065	0.275	1.66229e-06
ARHGAP35	1.93093e-10	-0.266817	0.046	0.232	5.14999e-06
SOS2	1.4505e-11	-0.266853	0.037	0.233	3.86863e-07
TADA3	2.33435e-10	-0.266859	0.078	0.274	6.22595e-06
EHBP1L1	1.20232e-10	-0.266878	0.028	0.204	3.2067e-06
AHCTF1	4.09415e-11	-0.266885	0.051	0.252	1.09195e-06
LETMD1	9.69099e-11	-0.266953	0.041	0.227	2.58469e-06
CSRP1	1.19554e-11	-0.266992	0.074	0.299	3.18863e-07
RAB5IF	1.73747e-17	-0.26716	0.129	0.451	4.63402e-13
FKBP5	5.81083e-11	-0.267396	0.037	0.222	1.54981e-06
SNHG30	3.5646e-12	-0.267461	0.032	0.237	9.50716e-08
AIDA	1.29594e-10	-0.267763	0.078	0.285	3.45641e-06
CDK13	6.45094e-12	-0.267785	0.032	0.228	1.72053e-07
SETD3	4.66099e-11	-0.267913	0.037	0.223	1.24313e-06
YEATS4	1.31642e-10	-0.267987	0.046	0.236	3.51102e-06
WAC-AS1	1.56946e-10	-0.268182	0.028	0.201	4.1859e-06
IFT20	5.89831e-11	-0.268195	0.101	0.33	1.57314e-06
JADE1	3.57271e-09	-0.268214	0.078	0.259	9.52878e-05
TIAM1	1.2262e-11	-0.268237	0.005	0.183	3.27039e-07
SELENOP	1.13696e-07	-0.268308	0.078	0.241	0.00303238
SMIM20	2.19573e-11	-0.268382	0.078	0.294	5.85624e-07
PWP1	7.73374e-11	-0.268447	0.051	0.242	2.06267e-06
ZMYM4	1.37997e-10	-0.268459	0.06	0.256	3.68053e-06
PDLIM5	1.31638e-08	-0.268494	0.152	0.358	0.000351093
SLF2	3.09577e-11	-0.268497	0.037	0.232	8.25673e-07
CYB5D2	5.07003e-10	-0.268532	0.051	0.234	1.35223e-05
LRRC24	6.36145e-12	-0.268651	0.009	0.196	1.69666e-07
BOD1	1.10285e-11	-0.268706	0.088	0.313	2.9414e-07
ZDHHC14	5.45768e-11	-0.268747	0.014	0.19	1.45562e-06
PLCXD2	6.33592e-11	-0.268819	0.023	0.2	1.68985e-06
SEMA5A	6.87e-10	-0.268889	0.028	0.197	1.8323e-05
SOCS4	2.1774e-10	-0.268913	0.041	0.218	5.80735e-06
TMX2	5.45828e-11	-0.268922	0.055	0.254	1.45578e-06
OPA1	4.14785e-12	-0.268936	0.028	0.231	1.10627e-07
IFT57	5.98473e-12	-0.268985	0.097	0.339	1.59619e-07
BRI3BP	8.35738e-10	-0.268994	0.055	0.235	2.229e-05
SNX4	1.05278e-12	-0.2693	0.041	0.258	2.80786e-08
TIMP2	0.00110871	-0.269307	0.157	0.249	1
TMEM42	5.23101e-12	-0.269344	0.028	0.224	1.39516e-07
NCBP2	4.77075e-11	-0.269375	0.078	0.282	1.27241e-06
PDS5A	2.85507e-11	-0.269406	0.055	0.264	7.61476e-07
MRFAP1L1	1.76143e-11	-0.269422	0.041	0.237	4.69792e-07
LARP4	3.34793e-10	-0.269615	0.065	0.257	8.92925e-06
CDKN1B	4.32016e-11	-0.269768	0.046	0.245	1.15223e-06
CDC27	4.4879e-11	-0.269844	0.037	0.224	1.19697e-06
SEC23B	1.75271e-12	-0.269973	0.037	0.246	4.67466e-08
GTF3C1	6.87734e-11	-0.269989	0.051	0.245	1.83425e-06
DDX3Y	1.04176e-07	-0.270065	0.055	0.198	0.00277848
SLBP	4.19321e-11	-0.270145	0.06	0.256	1.11837e-06
APPBP2	1.33638e-11	-0.270172	0.032	0.225	3.56426e-07
AC097376.3	2.09357e-08	-0.270282	0.074	0.241	0.000558377
PBX1	4.57447e-08	-0.2704	0.12	0.295	0.00122006
SLC39A3	1.95056e-11	-0.270498	0.041	0.233	5.20233e-07
POGZ	1.27543e-10	-0.270499	0.051	0.241	3.40171e-06
UQCRC2	1.11177e-14	-0.270547	0.129	0.412	2.96519e-10
GRIPAP1	1.25853e-10	-0.270573	0.055	0.249	3.35662e-06
DDX50	5.96343e-11	-0.270716	0.055	0.25	1.59051e-06
FRG1	5.66847e-11	-0.270957	0.074	0.279	1.51184e-06
LRRC58	9.05755e-12	-0.271016	0.032	0.232	2.41574e-07
MED29	7.83484e-11	-0.271332	0.083	0.282	2.08963e-06
CDKN2D	5.05785e-12	-0.27147	0.018	0.213	1.34898e-07
PPP4C	1.83103e-14	-0.271545	0.101	0.374	4.88354e-10
TSPAN1	2.64721e-07	-0.271594	0.023	0.149	0.00706038
TMEM223	5.45264e-12	-0.271631	0.06	0.28	1.45427e-07
ZNF791	1.70868e-09	-0.271791	0.065	0.242	4.55723e-05
CD27-AS1	3.96598e-11	-0.271913	0.032	0.222	1.05777e-06
THRA	3.49574e-10	-0.27193	0.055	0.237	9.32349e-06
ZMAT3	2.15375e-11	-0.272271	0.018	0.202	5.74428e-07
SNX27	6.89687e-12	-0.272359	0.032	0.229	1.83947e-07
AACS	4.23484e-11	-0.272408	0.032	0.221	1.12947e-06
ARID1A	1.24979e-09	-0.272628	0.097	0.288	3.33331e-05
MAP1A	1.05533e-11	-0.272659	0	0.178	2.81466e-07
ALG2	1.1414e-09	-0.272932	0.069	0.257	3.04424e-05
ASCC3	8.77258e-09	-0.272983	0.101	0.285	0.000233973
NSG1	2.36203e-12	-0.273069	0.005	0.195	6.29977e-08
LGALS1	4.94284e-17	-0.2731	0.276	0.093	1.31831e-12
KATNBL1	2.41844e-10	-0.273176	0.092	0.297	6.45021e-06
LYPLA1	1.36027e-12	-0.273304	0.078	0.316	3.62799e-08
TSPYL5	9.02578e-11	-0.273307	0.032	0.214	2.40727e-06
OCRL	1.92283e-11	-0.273344	0.023	0.208	5.12838e-07
PKN2	1.99302e-08	-0.273372	0.157	0.356	0.000531558
DLEU1	3.27804e-11	-0.273394	0.014	0.191	8.74286e-07
BABAM1	9.60825e-11	-0.273467	0.069	0.265	2.56262e-06
SYNPO	1.60643e-08	-0.273476	0.046	0.196	0.00042845
LSAMP	2.01781e-10	-0.27352	0.009	0.172	5.38169e-06
CCM2	3.49402e-12	-0.273574	0.032	0.228	9.31891e-08
MHENCR	1.88225e-10	-0.273576	0.032	0.208	5.02016e-06
NDUFV1	3.4062e-16	-0.273587	0.088	0.374	9.08468e-12
UBA1	1.58996e-12	-0.273715	0.06	0.29	4.24059e-08
DLG1	1.41336e-09	-0.273739	0.083	0.269	3.76957e-05
PPP4R3A	1.42833e-11	-0.273911	0.06	0.271	3.8095e-07
EBPL	1.43927e-10	-0.273948	0.097	0.314	3.83867e-06
SEL1L	2.91993e-11	-0.273966	0.092	0.317	7.78775e-07
SMARCA4	8.34732e-13	-0.274019	0.055	0.275	2.22631e-08
SRSF1	3.45736e-12	-0.274271	0.069	0.296	9.22114e-08
OGA	7.78986e-11	-0.274288	0.074	0.281	2.07763e-06
UGP2	1.19169e-10	-0.274307	0.115	0.344	3.17836e-06
WDR82	4.59264e-11	-0.274336	0.065	0.265	1.2249e-06
ECI1	6.70613e-16	-0.27434	0.138	0.45	1.78859e-11
SLC25A11	1.30746e-12	-0.274361	0.06	0.287	3.48713e-08
ARHGAP1	3.31669e-11	-0.274479	0.041	0.238	8.84595e-07
OSBP	1.14311e-10	-0.274544	0.069	0.265	3.04878e-06
LIN7C	8.77514e-12	-0.274701	0.065	0.279	2.34042e-07
SERPINE2	4.88804e-07	-0.274737	0.009	0.12	0.0130369
ATP13A3	3.54929e-10	-0.274742	0.124	0.344	9.46632e-06
MTHFD2L	1.32047e-11	-0.27479	0.032	0.228	3.52183e-07
LDOC1	5.56185e-13	-0.2749	0.009	0.213	1.4834e-08
BCL7B	3.22896e-12	-0.27495	0.032	0.236	8.61196e-08
LNPK	9.81755e-10	-0.274985	0.06	0.238	2.61844e-05
PLOD3	2.01683e-11	-0.275309	0.032	0.221	5.37909e-07
PITPNB	6.34199e-12	-0.275405	0.055	0.261	1.69147e-07
MRPL38	1.45936e-13	-0.275521	0.074	0.315	3.89227e-09
FN3K	7.64357e-10	-0.275608	0.009	0.164	2.03862e-05
SPEN	6.98086e-09	-0.275668	0.097	0.284	0.000186186
MED10	2.14959e-11	-0.275714	0.088	0.308	5.73317e-07
COPG1	4.03261e-12	-0.275723	0.046	0.255	1.07554e-07
ZNF280D	4.36975e-09	-0.275824	0.088	0.271	0.000116546
CACNA2D2	1.25902e-12	-0.275839	0.005	0.199	3.35792e-08
SPTY2D1	3.27677e-10	-0.275988	0.06	0.249	8.73946e-06
ZDBF2	8.63339e-10	-0.275992	0.032	0.201	2.30261e-05
RBM23	2.88173e-10	-0.276061	0.055	0.241	7.68587e-06
SRFBP1	6.09857e-11	-0.27611	0.06	0.257	1.62655e-06
SOAT1	1.39781e-10	-0.27624	0.046	0.235	3.72811e-06
TTC32	2.66441e-11	-0.276279	0.028	0.214	7.10624e-07
EEF1E1	3.46357e-11	-0.276304	0.115	0.346	9.23769e-07
URB1-AS1	4.56028e-12	-0.276375	0.028	0.223	1.21627e-07
KCMF1	8.23066e-12	-0.276379	0.074	0.292	2.1952e-07
TMEM161B-AS1	9.65441e-11	-0.276388	0.065	0.263	2.57493e-06
FAM171B	2.82195e-11	-0.276588	0.014	0.194	7.52642e-07
RNF114	9.6211e-12	-0.276657	0.078	0.304	2.56604e-07
AP1M2	2.36471e-12	-0.276703	0.083	0.319	6.30691e-08
ZNF462	1.92392e-12	-0.276713	0.005	0.195	5.13128e-08
CKS1B	7.25975e-11	-0.276724	0.069	0.28	1.93625e-06
TMEM59L	7.59439e-12	-0.276764	0	0.18	2.0255e-07
RAB30-DT	7.57393e-10	-0.276772	0.078	0.27	2.02004e-05
TMEM131	3.21294e-10	-0.276872	0.051	0.236	8.56924e-06
ERCC1	2.76461e-11	-0.277068	0.078	0.289	7.37348e-07
TXNIP	0.0016718	-0.277101	0.143	0.235	1
ALAS1	8.18899e-11	-0.27745	0.06	0.252	2.18409e-06
UFSP2	7.40896e-11	-0.277524	0.046	0.232	1.97604e-06
CHMP4B	2.27829e-12	-0.277583	0.129	0.382	6.07643e-08
ZC2HC1A	1.88681e-12	-0.27768	0.014	0.209	5.0323e-08
SRSF2	2.21472e-10	-0.277887	0.129	0.344	5.90689e-06
RPA2	1.50157e-13	-0.278019	0.018	0.235	4.00484e-09
WDR61	1.08296e-10	-0.278034	0.078	0.281	2.88836e-06
HDDC3	3.078e-11	-0.278038	0.083	0.296	8.20934e-07
DIRAS3	1.45678e-09	-0.278115	0.018	0.174	3.88539e-05
GNAZ	2.13477e-12	-0.278291	0.005	0.195	5.69364e-08
TIMM10B	3.11715e-12	-0.278394	0.051	0.265	8.31376e-08
ATG12	3.07822e-10	-0.278588	0.088	0.284	8.20993e-06
XPC	1.00112e-11	-0.278668	0.023	0.215	2.67008e-07
TSN	4.5465e-12	-0.278686	0.055	0.269	1.2126e-07
AMZ2	1.75239e-12	-0.278765	0.028	0.228	4.6738e-08
PKN1	3.76336e-12	-0.27879	0.065	0.287	1.00373e-07
PNPLA4	1.58217e-11	-0.278843	0.055	0.258	4.21979e-07
APBB1	1.16566e-13	-0.27895	0.005	0.212	3.10893e-09
PHC2	3.64518e-12	-0.278999	0.06	0.273	9.72205e-08
MARVELD2	3.11798e-10	-0.279018	0.055	0.238	8.31595e-06
PSMD10	1.46312e-11	-0.279088	0.037	0.231	3.90229e-07
PRRC2B	9.65299e-10	-0.279214	0.115	0.326	2.57455e-05
NUP58	2.25894e-10	-0.279331	0.06	0.251	6.02481e-06
NBR1	7.89145e-10	-0.279415	0.078	0.266	2.10473e-05
PCF11	3.40735e-11	-0.279501	0.041	0.233	9.08775e-07
ABCC9	1.04719e-10	-0.279607	0.009	0.179	2.79296e-06
NHLRC2	5.92288e-11	-0.279618	0.041	0.23	1.57969e-06
PPP3CA	7.48684e-11	-0.279645	0.065	0.266	1.99682e-06
NANS	5.23518e-12	-0.279726	0.083	0.315	1.39628e-07
MXI1	1.58711e-09	-0.279897	0.065	0.243	4.23299e-05
SMAD4	9.63437e-13	-0.280127	0.051	0.272	2.56958e-08
CNOT2	4.97345e-12	-0.280284	0.06	0.27	1.32647e-07
IDNK	7.86682e-12	-0.280476	0.018	0.204	2.09816e-07
TMEM80	1.6577e-10	-0.280495	0.041	0.222	4.42126e-06
AC245297.3	6.34641e-12	-0.280653	0.032	0.234	1.69265e-07
ILRUN	4.22921e-12	-0.280699	0.032	0.228	1.12797e-07
ZMIZ1	1.27412e-10	-0.280759	0.055	0.248	3.39821e-06
PRKRA	5.57087e-12	-0.280775	0.046	0.256	1.48581e-07
EWSR1	4.44488e-12	-0.280777	0.078	0.305	1.18549e-07
ZADH2	5.92119e-11	-0.280861	0.046	0.233	1.57924e-06
COIL	6.50547e-11	-0.280867	0.055	0.246	1.73507e-06
MTHFD2	1.84055e-06	-0.280891	0.074	0.205	0.0490894
FBXL5	4.45242e-12	-0.280891	0.037	0.239	1.1875e-07
PDE4D	4.28936e-12	-0.281093	0.009	0.198	1.14401e-07
RNF167	1.27491e-11	-0.281121	0.06	0.269	3.40032e-07
LENG1	4.14248e-12	-0.28143	0.051	0.253	1.10484e-07
PBX3	4.29709e-12	-0.281643	0.018	0.208	1.14608e-07
TMEM18	7.50983e-10	-0.281702	0.097	0.292	2.00295e-05
MCFD2	8.26951e-15	-0.281783	0.147	0.43	2.20556e-10
ZBTB4	1.94984e-11	-0.281848	0.041	0.235	5.20042e-07
SRSF4	2.58994e-11	-0.282051	0.124	0.353	6.90764e-07
SRBD1	1.75714e-10	-0.28213	0.051	0.236	4.68647e-06
COQ10B	1.33714e-11	-0.282197	0.065	0.271	3.56628e-07
RNF145	4.4044e-13	-0.282319	0.041	0.263	1.1747e-08
ACBD5	6.53824e-11	-0.282349	0.046	0.238	1.74381e-06
ECPAS	3.33813e-11	-0.282501	0.046	0.239	8.90312e-07
LINC01128	3.36237e-12	-0.28261	0.023	0.221	8.96778e-08
TIPARP	4.39757e-09	-0.283008	0.055	0.218	0.000117288
CTCF	7.98352e-11	-0.28333	0.074	0.275	2.12928e-06
CRIP1	2.21197e-08	-0.283363	0.028	0.172	0.000589954
SECISBP2L	1.25727e-11	-0.283364	0.041	0.239	3.35327e-07
LPIN2	2.76427e-09	-0.283544	0.097	0.283	7.37258e-05
CACUL1	1.01937e-10	-0.28362	0.074	0.274	2.71876e-06
SMC2	2.86544e-11	-0.283691	0.014	0.193	7.64241e-07
FOXO1	2.4585e-12	-0.28376	0.037	0.243	6.55707e-08
AP3D1	1.91571e-10	-0.283797	0.083	0.286	5.1094e-06
SPTLC1	7.25915e-11	-0.283836	0.083	0.285	1.93609e-06
HSPA4L	2.92868e-12	-0.283911	0.018	0.215	7.81108e-08
PPP6R1	2.57263e-13	-0.284054	0.023	0.234	6.86147e-09
FAM131C	3.88731e-13	-0.284066	0	0.199	1.03679e-08
CCNQ	7.75437e-12	-0.284112	0.041	0.24	2.06817e-07
MORN2	1.64989e-11	-0.284167	0.074	0.289	4.40043e-07
RDH14	3.6434e-12	-0.284585	0.055	0.274	9.71732e-08
PRPS1	4.74777e-12	-0.284628	0.037	0.236	1.26628e-07
PHC3	2.74103e-12	-0.284643	0.028	0.232	7.3106e-08
ABHD16A	6.27159e-11	-0.284839	0.074	0.278	1.67269e-06
TRMT10C	1.61009e-11	-0.285242	0.083	0.305	4.29428e-07
LPP	9.90289e-09	-0.285473	0.161	0.373	0.00026412
SNRNP70	9.73034e-11	-0.285478	0.152	0.396	2.59518e-06
HS6ST3	1.04756e-10	-0.2855	0.018	0.19	2.79395e-06
PUF60	3.60171e-12	-0.285536	0.12	0.371	9.60611e-08
DAP3	3.47482e-11	-0.285585	0.074	0.289	9.26769e-07
CCDC6	1.3253e-09	-0.285605	0.115	0.316	3.53472e-05
SNRPD3	5.33668e-14	-0.285665	0.106	0.369	1.42334e-09
NRIP1	3.53336e-10	-0.28571	0.074	0.268	9.42381e-06
ZNF652	8.89471e-12	-0.285747	0.051	0.261	2.37231e-07
FEZ2	3.28588e-12	-0.285766	0.041	0.248	8.76377e-08
GTPBP4	1.17633e-11	-0.285784	0.055	0.265	3.13739e-07
AGO2	8.43301e-11	-0.285977	0.06	0.252	2.24917e-06
STK16	1.23621e-12	-0.286015	0.041	0.257	3.29709e-08
SNX14	3.56423e-12	-0.28605	0.041	0.252	9.50616e-08
TCTN1	5.07675e-12	-0.286185	0.037	0.237	1.35402e-07
CLUAP1	2.48479e-11	-0.28632	0.046	0.239	6.62719e-07
C12orf73	3.10638e-11	-0.286359	0.041	0.235	8.28502e-07
ZDHHC2	4.04766e-10	-0.286674	0.092	0.287	1.07955e-05
ZNRD2	4.13738e-13	-0.286675	0.083	0.33	1.10348e-08
CKAP4	2.33837e-13	-0.286683	0.041	0.268	6.23668e-09
MYO6	1.81798e-10	-0.286706	0.157	0.39	4.84873e-06
ZNF664	2.20724e-12	-0.286847	0.023	0.224	5.88692e-08
PIK3C2A	6.99028e-10	-0.287176	0.074	0.264	1.86438e-05
HECTD1	7.78833e-11	-0.287217	0.088	0.297	2.07722e-06
PHF14	7.29624e-11	-0.287685	0.092	0.309	1.94598e-06
NKIRAS1	1.22866e-11	-0.287833	0.028	0.215	3.27695e-07
JAGN1	2.49261e-13	-0.287904	0.069	0.313	6.64804e-09
CD68	0.00103976	-0.287976	0.065	0.148	1
SMU1	5.16189e-12	-0.287992	0.055	0.266	1.37673e-07
WIPI2	2.88836e-12	-0.288212	0.065	0.285	7.70354e-08
STRN3	3.2984e-12	-0.288249	0.041	0.25	8.79716e-08
TFAM	1.23343e-12	-0.288353	0.051	0.277	3.28969e-08
UBE2R2	6.18318e-12	-0.288389	0.111	0.354	1.64912e-07
SLK	2.01669e-10	-0.288427	0.092	0.305	5.37871e-06
ZNF330	5.91245e-12	-0.288445	0.06	0.275	1.57691e-07
CLDND1	1.55736e-11	-0.288451	0.074	0.284	4.15362e-07
HDAC2	3.93569e-13	-0.288559	0.111	0.361	1.04969e-08
ADSS	1.01627e-11	-0.288575	0.041	0.241	2.7105e-07
CDK12	5.42419e-12	-0.28884	0.055	0.271	1.44668e-07
SLC7A14	3.84168e-11	-0.288953	0.014	0.19	1.02461e-06
DCK	1.82112e-12	-0.288969	0.014	0.21	4.85712e-08
RINL	1.64658e-12	-0.289016	0.009	0.204	4.39159e-08
ADGRG1	6.61962e-09	-0.289025	0.101	0.287	0.000176552
BX664615.2	3.21041e-11	-0.28925	0.009	0.185	8.56248e-07
CCND2	1.53147e-09	-0.289274	0.078	0.263	4.08458e-05
GPALPP1	3.25666e-12	-0.289283	0.037	0.247	8.68584e-08
CNOT6L	1.44871e-13	-0.289376	0.023	0.246	3.86386e-09
ARL2BP	3.04631e-13	-0.289397	0.041	0.265	8.12481e-09
MACO1	3.60494e-12	-0.289432	0.037	0.244	9.61473e-08
FNIP1	6.18608e-12	-0.289519	0.065	0.287	1.64989e-07
ZNF655	1.56184e-11	-0.289714	0.055	0.255	4.16558e-07
SORBS2	5.37647e-11	-0.289806	0.143	0.384	1.43396e-06
FAM136A	5.00031e-12	-0.289843	0.069	0.291	1.33363e-07
TUSC2	3.36604e-13	-0.289865	0.078	0.326	8.97758e-09
CLPTM1L	2.2048e-12	-0.28992	0.065	0.291	5.88042e-08
HABP4	5.53965e-14	-0.289962	0.009	0.227	1.47748e-09
STAT1	7.61446e-11	-0.29014	0.074	0.277	2.03085e-06
RASGRF1	7.54974e-12	-0.290273	0.005	0.188	2.01359e-07
LRRC42	4.50437e-11	-0.290302	0.046	0.237	1.20136e-06
G6PC3	1.03034e-09	-0.290577	0.078	0.258	2.74803e-05
TMEM70	4.00251e-12	-0.290637	0.055	0.269	1.06751e-07
UFD1	1.30896e-11	-0.290796	0.143	0.386	3.49114e-07
BMP5	9.62588e-09	-0.290863	0.005	0.141	0.000256732
PURB	2.10707e-11	-0.290868	0.051	0.247	5.61976e-07
PRKCSH	2.0301e-12	-0.290888	0.092	0.332	5.41448e-08
ECHDC2	5.01989e-10	-0.290906	0.088	0.283	1.33885e-05
STARD3NL	1.51386e-12	-0.290927	0.055	0.274	4.03763e-08
SLC35F3	1.21318e-12	-0.291028	0.009	0.205	3.23567e-08
ETF1	7.07929e-13	-0.291138	0.051	0.275	1.88812e-08
IGBP1	1.89527e-10	-0.291245	0.124	0.347	5.05488e-06
SARNP	2.85411e-13	-0.291489	0.138	0.407	7.61221e-09
TSHZ1	5.68367e-12	-0.291547	0.018	0.211	1.51589e-07
SUPT5H	3.1596e-11	-0.291695	0.074	0.279	8.42696e-07
HMGXB3	4.72604e-11	-0.291872	0.055	0.256	1.26048e-06
OLFM2	1.05137e-10	-0.291943	0.014	0.185	2.80411e-06
COMMD4	1.49233e-12	-0.292018	0.074	0.308	3.9802e-08
PLS1	1.9479e-11	-0.292152	0.055	0.261	5.19523e-07
SMIM19	3.1353e-10	-0.292316	0.124	0.342	8.36216e-06
CLSTN1	4.18217e-12	-0.29232	0.055	0.265	1.11543e-07
KCNH2	1.0138e-11	-0.292487	0.023	0.21	2.70391e-07
SRPRB	7.26169e-10	-0.292604	0.097	0.3	1.93677e-05
SFT2D2	1.79238e-11	-0.292673	0.046	0.243	4.78047e-07
SDHAF2	6.90566e-12	-0.292777	0.065	0.274	1.84181e-07
PQBP1	8.70246e-10	-0.292826	0.115	0.323	2.32103e-05
GLUD1	2.08107e-12	-0.293098	0.046	0.261	5.55042e-08
UHMK1	2.07614e-09	-0.293111	0.106	0.297	5.53729e-05
SPIN1	2.68021e-12	-0.293223	0.055	0.274	7.14839e-08
SH3KBP1	2.07956e-11	-0.293434	0.014	0.195	5.54641e-07
C22orf39	2.02354e-11	-0.29345	0.055	0.257	5.39699e-07
BHLHE41	1.34187e-08	-0.29362	0.014	0.151	0.000357891
ACTN1	4.2809e-11	-0.293874	0.106	0.334	1.14176e-06
TPGS1	2.00567e-11	-0.29389	0.083	0.3	5.34932e-07
STX17	4.33211e-11	-0.293901	0.06	0.266	1.15542e-06
SYNCRIP	2.33153e-10	-0.294225	0.152	0.371	6.21842e-06
AC100810.1	7.00279e-11	-0.294263	0.083	0.289	1.86771e-06
ZSCAN18	5.92316e-13	-0.294344	0.032	0.244	1.57977e-08
TJP1	4.61716e-11	-0.294449	0.101	0.326	1.23144e-06
TMEM181	2.58962e-10	-0.294481	0.074	0.271	6.90679e-06
MSANTD4	6.18872e-11	-0.294609	0.051	0.242	1.65059e-06
NUB1	1.59333e-10	-0.294713	0.088	0.297	4.24956e-06
SRSF8	1.7278e-13	-0.294767	0.037	0.263	4.60821e-09
MRPS7	1.51185e-12	-0.294867	0.12	0.374	4.03226e-08
HERC1	1.95365e-11	-0.295068	0.06	0.26	5.21059e-07
NSD1	4.93154e-12	-0.295189	0.074	0.299	1.31529e-07
CCDC57	3.11356e-11	-0.295317	0.051	0.248	8.30418e-07
MBOAT2	2.80786e-12	-0.295543	0.009	0.203	7.48884e-08
LYRM7	1.97872e-12	-0.29558	0.018	0.218	5.27746e-08
SFSWAP	8.30548e-13	-0.295712	0.032	0.244	2.21515e-08
LONRF2	1.5354e-12	-0.295729	0.014	0.213	4.09506e-08
NOP58	8.88354e-13	-0.295869	0.055	0.281	2.36933e-08
KIF12	5.94485e-11	-0.296202	0.037	0.224	1.58555e-06
DHX30	2.00227e-13	-0.296239	0.041	0.264	5.34027e-09
ARID4A	5.0313e-11	-0.296325	0.065	0.267	1.3419e-06
NPAS4	2.93359e-07	-0.296423	0.023	0.144	0.00782419
NCALD	8.86302e-13	-0.29654	0.005	0.202	2.36386e-08
ZNHIT3	1.42986e-12	-0.296704	0.088	0.319	3.81358e-08
CXXC5	2.33859e-10	-0.29686	0.18	0.419	6.23725e-06
ZC3H7A	8.14647e-12	-0.296897	0.041	0.249	2.17274e-07
C11orf54	1.36258e-10	-0.297026	0.046	0.236	3.63413e-06
CLPTM1	4.6115e-13	-0.297114	0.041	0.264	1.22993e-08
CCNC	1.6841e-12	-0.297213	0.097	0.339	4.49165e-08
GNAI3	2.94936e-13	-0.297222	0.092	0.343	7.86625e-09
SYT17	6.42639e-12	-0.297339	0.018	0.209	1.71398e-07
SETD2	1.22548e-08	-0.297383	0.12	0.298	0.000326849
FAM92A	2.73996e-12	-0.297397	0.037	0.243	7.30774e-08
PPP1R3E	2.73248e-11	-0.297694	0.037	0.227	7.28779e-07
TRAPPC6A	4.28844e-13	-0.297729	0.051	0.28	1.14377e-08
AC010642.2	7.76116e-14	-0.297944	0.041	0.274	2.06998e-09
NNT-AS1	1.93564e-11	-0.298011	0.032	0.225	5.16255e-07
FAM174B	1.08153e-12	-0.298132	0.032	0.243	2.88456e-08
SHPRH	5.72974e-11	-0.298381	0.055	0.256	1.52818e-06
TIMM9	2.19723e-12	-0.298451	0.074	0.301	5.86022e-08
MAP6	1.37321e-12	-0.298552	0.009	0.206	3.6625e-08
SUPT4H1	4.42406e-13	-0.298604	0.101	0.357	1.17994e-08
UQCRC1	1.21826e-15	-0.298643	0.111	0.399	3.24922e-11
BRWD1	1.16827e-11	-0.298792	0.06	0.269	3.1159e-07
ICE1	5.638e-13	-0.298878	0.028	0.241	1.50371e-08
TRIM44	6.4083e-10	-0.299081	0.171	0.395	1.70916e-05
DNALI1	5.9427e-11	-0.299115	0.065	0.261	1.58498e-06
SAFB2	2.60401e-11	-0.299128	0.078	0.288	6.94516e-07
RAB11FIP1	9.25597e-11	-0.299483	0.327	0.575	2.46866e-06
BROX	2.9357e-14	-0.29968	0.037	0.274	7.82979e-10
PSMA3-AS1	4.82238e-10	-0.29974	0.101	0.304	1.28618e-05
C6orf62	4.08786e-12	-0.299889	0.083	0.309	1.09027e-07
AC244090.1	1.46353e-13	-0.299946	0.009	0.22	3.90337e-09
GNL3	4.14214e-11	-0.300194	0.092	0.317	1.10475e-06
LYST	2.96597e-12	-0.300214	0.018	0.215	7.91054e-08
RORA	1.10537e-10	-0.300265	0.065	0.26	2.94813e-06
THAP5	6.67763e-10	-0.30045	0.078	0.267	1.78099e-05
MAP4	1.28275e-12	-0.300472	0.106	0.356	3.42123e-08
DNASE2	3.47536e-10	-0.300569	0.074	0.263	9.26913e-06
RAB12	8.86626e-12	-0.300874	0.037	0.235	2.36472e-07
INPP5F	2.55975e-11	-0.301262	0.023	0.208	6.82711e-07
ZNF511	1.05033e-12	-0.301789	0.055	0.275	2.80133e-08
MAGOHB	3.09822e-13	-0.30184	0.046	0.269	8.26325e-09
DMKN	3.85457e-13	-0.302186	0.111	0.363	1.02805e-08
TAF1D	1.07369e-08	-0.302296	0.221	0.441	0.000286363
FBL	1.55235e-11	-0.302426	0.111	0.34	4.14028e-07
PGLS	2.06643e-18	-0.302475	0.212	0.559	5.51136e-14
SYNJ2	2.55672e-11	-0.302962	0.041	0.238	6.81902e-07
ZNF207	5.04232e-10	-0.302979	0.143	0.36	1.34484e-05
TERF1	1.72258e-11	-0.303032	0.06	0.265	4.5943e-07
VKORC1L1	8.22263e-12	-0.303068	0.046	0.243	2.19306e-07
KCNJ3	1.22468e-10	-0.303117	0.009	0.177	3.26633e-06
ZBED5	1.60289e-12	-0.30317	0.037	0.248	4.27507e-08
ZFPL1	2.89696e-11	-0.303243	0.069	0.276	7.72648e-07
NUDT2	6.62845e-11	-0.303322	0.092	0.298	1.76787e-06
ARHGDIA	2.31707e-12	-0.303532	0.129	0.384	6.17986e-08
C14orf119	2.54564e-14	-0.303801	0.074	0.334	6.78947e-10
STXBP5	2.34947e-11	-0.30383	0.051	0.245	6.26628e-07
CACNB2	3.944e-12	-0.30386	0.009	0.198	1.0519e-07
SPOP	8.35592e-12	-0.304035	0.055	0.266	2.22861e-07
HERC2	4.48643e-10	-0.304342	0.088	0.285	1.19658e-05
PBDC1	1.93084e-16	-0.304819	0.06	0.343	5.14974e-12
MZF1	8.59636e-14	-0.30492	0.018	0.235	2.29274e-09
THAP7	6.12002e-13	-0.305206	0.06	0.284	1.63227e-08
NECTIN3	1.63069e-09	-0.305255	0.037	0.202	4.34921e-05
FAM49B	2.67549e-10	-0.305377	0.092	0.294	7.13579e-06
CNPY3	7.14685e-14	-0.305387	0.051	0.295	1.90614e-09
LINC00511	8.93725e-13	-0.305404	0.018	0.226	2.38365e-08
PDZD11	1.79053e-12	-0.305417	0.055	0.276	4.77553e-08
MAFG	3.33921e-12	-0.305533	0.051	0.257	8.906e-08
TAOK3	1.68563e-11	-0.305621	0.055	0.261	4.49574e-07
DEGS1	1.19568e-13	-0.305831	0.037	0.265	3.18899e-09
SDR39U1	1.59133e-13	-0.305927	0.037	0.259	4.24422e-09
CUX1	2.42809e-11	-0.305974	0.083	0.302	6.47596e-07
KLF10	1.7029e-09	-0.306018	0.083	0.273	4.5418e-05
CRYZ	8.79747e-13	-0.306032	0.051	0.269	2.34637e-08
PPFIA1	1.02478e-12	-0.306093	0.051	0.277	2.7332e-08
MNX1	5.59349e-11	-0.306246	0.032	0.218	1.49184e-06
EIF3M	2.79392e-12	-0.306379	0.189	0.455	7.45167e-08
MKNK2	2.21959e-11	-0.306493	0.055	0.256	5.91986e-07
RPF1	2.17002e-13	-0.306494	0.055	0.283	5.78767e-09
ZNF37A	4.49742e-11	-0.306724	0.046	0.24	1.19951e-06
TRIP12	1.43833e-11	-0.306771	0.083	0.304	3.83618e-07
MIB1	4.56382e-12	-0.306806	0.046	0.258	1.21722e-07
OLMALINC	4.94011e-12	-0.306874	0.014	0.207	1.31758e-07
GATAD1	1.17183e-11	-0.306999	0.074	0.295	3.1254e-07
HERC5	5.76766e-12	-0.307078	0.023	0.22	1.53829e-07
SFXN1	1.8314e-13	-0.307205	0.041	0.267	4.88452e-09
CCSER2	1.30683e-11	-0.307544	0.06	0.27	3.48545e-07
PCGF2	4.80856e-13	-0.307548	0.028	0.238	1.28249e-08
AC118549.1	1.62579e-12	-0.307716	0.041	0.257	4.33614e-08
NIPSNAP3A	1.70711e-12	-0.307732	0.037	0.241	4.55302e-08
SLC37A4	3.42935e-12	-0.307788	0.041	0.247	9.14642e-08
BOD1L1	5.81014e-12	-0.307982	0.106	0.344	1.54962e-07
JAZF1	1.04819e-12	-0.308072	0.023	0.223	2.79563e-08
GPC6	2.52867e-12	-0.308099	0.005	0.194	6.74423e-08
ARFGEF1	3.47953e-12	-0.308179	0.069	0.291	9.28026e-08
UBN1	7.78348e-13	-0.308241	0.041	0.259	2.07593e-08
LIPA	3.36224e-09	-0.30833	0.028	0.184	8.96744e-05
RPRD1A	4.67583e-13	-0.30839	0.037	0.252	1.24709e-08
IFT22	1.48131e-13	-0.308769	0.046	0.272	3.95079e-09
GPATCH8	1.54647e-11	-0.308802	0.065	0.275	4.12458e-07
PPME1	3.66885e-12	-0.309004	0.051	0.257	9.78519e-08
ARFIP2	3.69536e-12	-0.309131	0.069	0.287	9.8559e-08
CMBL	3.83724e-12	-0.309134	0.032	0.231	1.02343e-07
LARP1B	2.80742e-10	-0.309172	0.088	0.286	7.48768e-06
MRPS10	1.59138e-13	-0.309193	0.065	0.307	4.24436e-09
ANKRD65	1.75127e-14	-0.309361	0.009	0.234	4.67082e-10
ICA1L	5.04839e-13	-0.309381	0.009	0.211	1.34646e-08
MICU1	4.08746e-13	-0.309406	0.046	0.27	1.09017e-08
YTHDF2	1.45123e-12	-0.309548	0.088	0.329	3.87057e-08
OAZ2	4.47599e-12	-0.309729	0.069	0.29	1.19379e-07
SCPEP1	9.73412e-13	-0.309756	0.032	0.242	2.59619e-08
POLR2A	1.80663e-10	-0.309917	0.097	0.3	4.81847e-06
PDCD7	3.31191e-12	-0.309948	0.06	0.274	8.8332e-08
KDM5B	3.29058e-11	-0.30998	0.088	0.304	8.77631e-07
AARS	1.55765e-12	-0.310042	0.055	0.276	4.15441e-08
HCFC2	3.03123e-12	-0.310117	0.032	0.231	8.0846e-08
FAM153CP	8.4134e-10	-0.310301	0.055	0.232	2.24394e-05
ARFIP1	8.07853e-13	-0.310439	0.06	0.29	2.15463e-08
PITPNA-AS1	4.45044e-14	-0.310492	0.032	0.259	1.18698e-09
MRPL2	8.94725e-13	-0.310538	0.074	0.305	2.38632e-08
DHX9	1.96265e-13	-0.310772	0.074	0.318	5.23459e-09
RUNDC3A	4.7524e-14	-0.31083	0.009	0.226	1.26751e-09
TMEM242	1.35788e-13	-0.310968	0.055	0.292	3.6216e-09
CDKN2A	3.99557e-09	-0.311037	0.018	0.168	0.000106566
NFE2L1	3.41935e-12	-0.311383	0.074	0.298	9.11975e-08
ACTR6	7.30947e-13	-0.311484	0.051	0.268	1.94951e-08
DCAF13	2.09386e-12	-0.311516	0.074	0.295	5.58453e-08
ZNF451	4.97776e-11	-0.311707	0.065	0.266	1.32762e-06
ATF2	3.78395e-13	-0.31186	0.028	0.24	1.00922e-08
SAMD4B	6.04024e-11	-0.311912	0.069	0.268	1.61099e-06
MECP2	5.29933e-13	-0.311933	0.041	0.264	1.41339e-08
NPM2	3.89039e-14	-0.311947	0.014	0.232	1.03761e-09
SPTSSB	1.51587e-10	-0.312113	0.009	0.177	4.04297e-06
NRBF2	5.00139e-13	-0.312458	0.051	0.27	1.33392e-08
PABPN1	4.80641e-13	-0.31247	0.065	0.294	1.28192e-08
KIAA1109	1.60216e-09	-0.312637	0.101	0.299	4.27313e-05
LLGL2	4.37111e-12	-0.312703	0.115	0.36	1.16582e-07
EXOSC8	7.14032e-13	-0.31275	0.069	0.295	1.90439e-08
MTURN	8.20789e-14	-0.312798	0.018	0.234	2.18913e-09
KIAA2026	6.32418e-12	-0.312923	0.06	0.271	1.68672e-07
ACBD6	2.08291e-13	-0.313147	0.06	0.296	5.55533e-09
SDHB	5.93887e-14	-0.313212	0.115	0.387	1.58395e-09
FOXP4	7.51623e-13	-0.31333	0.032	0.242	2.00465e-08
NOP56	6.29522e-13	-0.313372	0.078	0.319	1.679e-08
LPGAT1	1.14393e-13	-0.313379	0.12	0.398	3.05096e-09
PRPF38B	1.41222e-11	-0.31348	0.092	0.315	3.76652e-07
TOPORS	2.29447e-13	-0.313988	0.032	0.251	6.11959e-09
GLT8D1	2.37285e-12	-0.314042	0.06	0.273	6.32863e-08
TMEM245	1.07095e-12	-0.314094	0.055	0.277	2.85634e-08
NFASC	3.99908e-14	-0.314129	0.009	0.224	1.06659e-09
FAF2	1.02106e-13	-0.314132	0.051	0.284	2.72328e-09
RAD17	4.5198e-12	-0.314149	0.051	0.257	1.20548e-07
OPTN	2.11947e-14	-0.314333	0.097	0.368	5.65283e-10
ITPR1	5.55659e-11	-0.314345	0.023	0.205	1.482e-06
LINC01370	3.32609e-11	-0.314369	0.014	0.194	8.871e-07
AGPAT2	2.9875e-12	-0.314571	0.12	0.371	7.96796e-08
FFAR4	1.18706e-07	-0.314573	0.009	0.13	0.00316602
CCDC18-AS1	1.70548e-11	-0.314607	0.032	0.223	4.54868e-07
PSMC3	4.28714e-14	-0.314658	0.129	0.41	1.14342e-09
TGFBR3L	1.30704e-12	-0.314696	0.014	0.213	3.48601e-08
EMB	3.5278e-13	-0.314743	0.009	0.214	9.409e-09
CNTN4	1.02346e-11	-0.314775	0.005	0.186	2.72966e-07
BAZ1B	9.32801e-10	-0.314836	0.12	0.32	2.48787e-05
MRPL27	3.65043e-16	-0.315158	0.184	0.498	9.73606e-12
THUMPD3	4.3855e-12	-0.315285	0.065	0.28	1.16966e-07
IFT74	8.20988e-12	-0.31532	0.055	0.261	2.18966e-07
IARS2	1.93974e-12	-0.315323	0.069	0.296	5.17349e-08
NIFK	7.83113e-11	-0.315465	0.115	0.34	2.08864e-06
PMM1	4.26568e-14	-0.315557	0.037	0.266	1.1377e-09
PIGF	5.02967e-15	-0.315617	0.041	0.285	1.34146e-10
CETN2	1.16999e-11	-0.315624	0.078	0.299	3.12048e-07
UBE2F	1.42166e-13	-0.315681	0.065	0.306	3.79172e-09
NAE1	9.46817e-12	-0.315716	0.083	0.3	2.52525e-07
VWA5B2	4.78128e-13	-0.316095	0.005	0.205	1.27522e-08
PUS7L	9.35876e-12	-0.316112	0.046	0.25	2.49608e-07
GAA	1.05903e-11	-0.316191	0.065	0.275	2.82453e-07
TSSC4	7.73711e-14	-0.31622	0.065	0.309	2.06356e-09
FAM114A1	2.00815e-12	-0.316417	0.065	0.292	5.35594e-08
ARHGEF12	2.93923e-10	-0.316455	0.134	0.35	7.83923e-06
SPG21	1.7324e-12	-0.317083	0.065	0.283	4.62049e-08
C6orf226	5.08578e-14	-0.317275	0.037	0.269	1.35643e-09
CENPC	7.44658e-11	-0.317283	0.074	0.283	1.98608e-06
DHRS4-AS1	8.10306e-12	-0.317386	0.041	0.242	2.16117e-07
PFKP	8.46983e-13	-0.317649	0.065	0.295	2.25899e-08
SERPINB6	1.93257e-13	-0.317717	0.221	0.515	5.15437e-09
ZFAND1	8.2276e-14	-0.317759	0.032	0.256	2.19438e-09
SDAD1	1.66688e-13	-0.317832	0.041	0.268	4.44574e-09
CREB1	1.01853e-12	-0.317954	0.046	0.257	2.71652e-08
SLC16A9	3.12798e-13	-0.318013	0	0.2	8.34264e-09
ROCK2	1.38162e-11	-0.318025	0.083	0.299	3.68493e-07
CYHR1	3.47459e-13	-0.318315	0.078	0.318	9.26708e-09
MCUB	6.35224e-11	-0.318419	0.046	0.234	1.69421e-06
CDC42BPB	8.21124e-13	-0.318488	0.065	0.293	2.19002e-08
RRM2B	3.50647e-12	-0.318512	0.028	0.227	9.3521e-08
ARL14EP	7.89755e-11	-0.318559	0.088	0.295	2.10635e-06
P3H3	1.54939e-13	-0.318579	0.009	0.218	4.13238e-09
NF1	1.39188e-09	-0.31875	0.106	0.307	3.71227e-05
NEK1	4.93508e-12	-0.318841	0.028	0.225	1.31623e-07
RPRD2	1.14238e-12	-0.318867	0.037	0.249	3.04685e-08
MRPL1	1.92278e-13	-0.318927	0.074	0.31	5.12824e-09
COQ4	5.3656e-12	-0.31903	0.088	0.303	1.43106e-07
EXOSC6	9.06518e-14	-0.319134	0.023	0.244	2.41777e-09
ZMYM2	4.7807e-13	-0.319263	0.051	0.274	1.27506e-08
CASD1	1.23628e-12	-0.319293	0.037	0.25	3.29728e-08
POP5	5.41286e-13	-0.319305	0.078	0.313	1.44366e-08
DDB1	6.82563e-13	-0.319374	0.083	0.314	1.82046e-08
ACYP2	3.9674e-14	-0.319578	0.046	0.281	1.05814e-09
HPF1	6.04388e-14	-0.319582	0.046	0.282	1.61196e-09
ZCCHC17	9.03507e-12	-0.319641	0.088	0.311	2.40974e-07
FAM98A	3.52815e-13	-0.319666	0.046	0.273	9.40993e-09
WASHC4	8.29945e-13	-0.319689	0.055	0.28	2.21355e-08
IMPAD1	8.83464e-14	-0.319992	0.051	0.276	2.35629e-09
CLNS1A	1.02692e-12	-0.320152	0.092	0.332	2.7389e-08
PPM1A	3.33259e-13	-0.320159	0.055	0.281	8.88836e-09
IL6R	2.45059e-13	-0.320229	0.005	0.208	6.53596e-09
USP9X	1.91357e-13	-0.320291	0.074	0.314	5.10368e-09
ZNRF1	2.02769e-10	-0.320412	0.06	0.243	5.40804e-06
PARD6A	4.4546e-13	-0.320712	0.037	0.251	1.18809e-08
XPA	3.79924e-13	-0.320913	0.051	0.275	1.0133e-08
POLR2B	5.06664e-12	-0.320945	0.092	0.321	1.35132e-07
DNM1	1.59768e-13	-0.321093	0.018	0.227	4.26118e-09
TMEM45B	8.31903e-07	-0.321175	0.041	0.162	0.0221877
APMAP	1.008e-13	-0.321447	0.041	0.27	2.68845e-09
TTC8	9.11447e-15	-0.321485	0.005	0.228	2.43092e-10
AGGF1	2.02118e-13	-0.321528	0.041	0.265	5.39069e-09
IARS	9.8786e-12	-0.321558	0.088	0.31	2.63472e-07
MAPK13	2.9132e-13	-0.321659	0.06	0.295	7.76979e-09
MTMR7	1.63367e-12	-0.321756	0.018	0.222	4.35716e-08
MCOLN1	2.78209e-12	-0.321822	0.041	0.248	7.42011e-08
RAB6A	4.69881e-14	-0.321841	0.055	0.295	1.25322e-09
MBNL2	1.22416e-10	-0.321932	0.115	0.338	3.26497e-06
CDKN2AIPNL	4.11358e-14	-0.321968	0.037	0.262	1.09713e-09
DHRS4L2	4.92537e-14	-0.322017	0.069	0.324	1.31365e-09
MAPK8IP2	4.55328e-14	-0.322033	0.018	0.239	1.21441e-09
SPOCK3	1.80318e-11	-0.322062	0	0.175	4.80925e-07
UQCC3	3.16888e-13	-0.322137	0.097	0.339	8.45173e-09
BRD4	7.83632e-11	-0.322453	0.115	0.336	2.09002e-06
PRAF2	1.79817e-13	-0.322528	0.028	0.247	4.7959e-09
LSM12	1.23602e-12	-0.322637	0.083	0.319	3.2966e-08
AFTPH	4.98309e-12	-0.322647	0.065	0.279	1.32904e-07
WDR54	3.1971e-14	-0.322777	0.023	0.25	8.52699e-10
ACSL3	1.65445e-13	-0.322815	0.06	0.295	4.4126e-09
DLGAP4	6.5652e-12	-0.322881	0.065	0.277	1.751e-07
SGK3	4.28186e-11	-0.32292	0.06	0.255	1.14201e-06
TNPO1	1.16906e-10	-0.323152	0.106	0.318	3.11801e-06
CCNH	2.97735e-13	-0.32327	0.046	0.274	7.94089e-09
RNF6	2.95028e-13	-0.323339	0.037	0.255	7.86868e-09
MRPL47	9.49338e-16	-0.323425	0.111	0.404	2.53198e-11
MFF	1.38527e-13	-0.323511	0.078	0.329	3.69466e-09
TTLL7	2.17531e-12	-0.323693	0.028	0.233	5.80177e-08
TCTEX1D2	6.89236e-14	-0.323725	0.041	0.268	1.83826e-09
ESYT1	6.33602e-12	-0.323755	0.065	0.273	1.68988e-07
RRBP1	9.97763e-09	-0.323897	0.235	0.466	0.000266113
CPNE8	1.80584e-11	-0.323904	0.041	0.235	4.81635e-07
COX7A1	1.63861e-09	-0.323953	0.037	0.205	4.37035e-05
TOMM34	2.2655e-15	-0.324045	0.014	0.252	6.04232e-11
ABHD17A	9.58445e-13	-0.324067	0.083	0.32	2.55627e-08
CCDC59	1.86789e-12	-0.324085	0.088	0.322	4.98186e-08
MICU2	6.42253e-11	-0.324139	0.097	0.309	1.71295e-06
RBMX2	2.23672e-13	-0.324227	0.046	0.266	5.96557e-09
EIF3J-DT	1.93064e-13	-0.324411	0.028	0.243	5.14922e-09
TAF9	3.22118e-12	-0.32452	0.124	0.363	8.59121e-08
TUFM	1.52718e-15	-0.324901	0.18	0.483	4.07315e-11
PNPLA8	8.38394e-13	-0.324906	0.074	0.307	2.23608e-08
TSEN15	1.91701e-13	-0.32499	0.046	0.269	5.11287e-09
DDX42	2.47723e-11	-0.325011	0.088	0.304	6.60702e-07
RADX	3.46178e-14	-0.325287	0.005	0.222	9.23293e-10
TMEM251	2.16744e-13	-0.325292	0.055	0.285	5.78078e-09
NMD3	7.07154e-13	-0.325426	0.055	0.268	1.88605e-08
PIP4P2	2.01532e-14	-0.32552	0.009	0.233	5.37506e-10
PSMD4	9.01234e-14	-0.325738	0.161	0.443	2.40368e-09
MRPS18B	9.24921e-13	-0.32577	0.115	0.366	2.46686e-08
SESN1	1.6911e-13	-0.325867	0.028	0.243	4.51034e-09
TMEM38B	6.05062e-14	-0.325873	0.028	0.248	1.61376e-09
PAGR1	2.34735e-13	-0.326188	0.065	0.293	6.26061e-09
DUSP3	3.43357e-14	-0.326225	0.065	0.314	9.15767e-10
NUDT5	8.17737e-14	-0.326309	0.074	0.323	2.18099e-09
AKAP8L	7.80685e-14	-0.326356	0.051	0.288	2.08216e-09
ARL16	7.43478e-14	-0.32637	0.078	0.327	1.98293e-09
RO60	1.47502e-12	-0.326388	0.088	0.327	3.93403e-08
METTL23	3.96311e-13	-0.326401	0.083	0.329	1.057e-08
SYNE4	7.95532e-13	-0.326427	0.037	0.245	2.12176e-08
GOLGA3	1.68496e-12	-0.326442	0.065	0.286	4.49396e-08
PAIP1	9.31728e-13	-0.326457	0.115	0.364	2.48501e-08
NFE2L2	2.03092e-12	-0.326921	0.166	0.429	5.41667e-08
RBMX	1.6342e-11	-0.327005	0.138	0.38	4.35857e-07
ZSWIM7	2.63585e-13	-0.327007	0.092	0.337	7.03009e-09
C1GALT1C1	1.57801e-14	-0.327025	0.046	0.289	4.20872e-10
NSF	5.70907e-13	-0.327062	0.06	0.283	1.52267e-08
GOLT1A	1.60789e-13	-0.327365	0.032	0.257	4.2884e-09
DGCR6L	9.90699e-15	-0.327487	0.041	0.279	2.64229e-10
VPS4B	2.944e-12	-0.327676	0.088	0.317	7.85193e-08
SDCBP	5.71763e-13	-0.327726	0.152	0.414	1.52495e-08
TIMM10	1.94706e-12	-0.327728	0.101	0.338	5.19301e-08
CCDC90B	7.55754e-13	-0.327788	0.101	0.349	2.01567e-08
EIF2A	5.60144e-13	-0.328033	0.101	0.354	1.49396e-08
HSD11B1L	2.60655e-15	-0.328065	0.009	0.241	6.95194e-11
BIRC6	7.88272e-12	-0.328314	0.106	0.343	2.1024e-07
SNRNP35	4.40665e-13	-0.328328	0.069	0.297	1.1753e-08
FIP1L1	3.47201e-13	-0.328361	0.069	0.3	9.26021e-09
STBD1	2.06221e-11	-0.328547	0.06	0.264	5.50011e-07
MED31	4.29895e-15	-0.328664	0.046	0.3	1.14657e-10
TRAPPC2B	7.68746e-16	-0.328697	0.014	0.258	2.05032e-11
CHCHD7	2.77412e-12	-0.32884	0.088	0.315	7.39886e-08
ROGDI	1.54778e-14	-0.328956	0.028	0.261	4.12807e-10
GTF2F1	2.37013e-14	-0.328997	0.051	0.296	6.32138e-10
ZNF770	4.56771e-13	-0.329102	0.065	0.287	1.21825e-08
ELOF1	7.68399e-14	-0.329195	0.065	0.307	2.0494e-09
APOO	9.57739e-14	-0.329629	0.041	0.266	2.55439e-09
PPP2R5E	8.9921e-13	-0.329671	0.083	0.32	2.39828e-08
MRPS11	8.01939e-14	-0.329749	0.074	0.311	2.13885e-09
SNRNP200	2.00299e-15	-0.329795	0.051	0.309	5.34218e-11
HELZ	5.39316e-12	-0.329835	0.06	0.27	1.43841e-07
TXLNA	2.92977e-14	-0.329899	0.037	0.267	7.81398e-10
WDR33	1.1379e-14	-0.330029	0.074	0.334	3.0349e-10
CAPN7	1.06306e-12	-0.330158	0.06	0.278	2.83528e-08
DNMT1	1.7458e-14	-0.330218	0.028	0.26	4.65622e-10
VAPB	4.10318e-14	-0.33034	0.037	0.264	1.09436e-09
EMP2	1.20809e-13	-0.330465	0.032	0.251	3.2221e-09
GNG5	3.16123e-15	-0.330605	0.332	0.628	8.43132e-11
MLLT11	5.65211e-15	-0.330631	0.005	0.23	1.50748e-10
SPAG9	6.90986e-10	-0.330776	0.166	0.384	1.84293e-05
EMC6	1.08309e-14	-0.330792	0.143	0.431	2.88872e-10
ME2	1.40208e-14	-0.330926	0.032	0.264	3.73949e-10
TCEAL5	1.81296e-12	-0.330958	0.009	0.204	4.83536e-08
PHF6	1.24722e-15	-0.331106	0.023	0.271	3.32646e-11
SMARCB1	3.1693e-13	-0.331398	0.097	0.342	8.45283e-09
RAB29	3.45611e-12	-0.331778	0.037	0.239	9.2178e-08
AZI2	5.05409e-14	-0.331825	0.037	0.269	1.34798e-09
MAPK1IP1L	1.26003e-12	-0.331856	0.097	0.333	3.36063e-08
SHOC2	4.73486e-13	-0.331861	0.055	0.282	1.26283e-08
WDR6	4.44353e-14	-0.331955	0.06	0.294	1.18513e-09
RHOQ	5.48504e-11	-0.332188	0.088	0.3	1.46291e-06
KRCC1	5.60112e-14	-0.332207	0.037	0.265	1.49387e-09
ING2	5.63538e-13	-0.332267	0.055	0.281	1.50301e-08
PNMA1	8.66081e-15	-0.332441	0.032	0.272	2.30992e-10
RAB5A	2.32166e-14	-0.332453	0.051	0.299	6.1921e-10
SETD5	1.70395e-13	-0.332522	0.051	0.278	4.5446e-09
SETX	3.10679e-10	-0.332551	0.074	0.272	8.28613e-06
ARMCX1	5.1026e-13	-0.332595	0.046	0.264	1.36092e-08
GORASP2	1.78684e-12	-0.332609	0.092	0.331	4.76569e-08
RBM17	4.4146e-14	-0.33285	0.097	0.349	1.17742e-09
YIPF4	2.1918e-14	-0.332852	0.078	0.338	5.84574e-10
SAFB	1.49916e-13	-0.332906	0.074	0.311	3.99842e-09
CWC27	1.65841e-12	-0.332942	0.06	0.28	4.42313e-08
NELFCD	1.94716e-12	-0.333002	0.069	0.289	5.19328e-08
CREBL2	8.87097e-13	-0.333003	0.041	0.257	2.36598e-08
TMEM107	2.11816e-14	-0.333026	0.028	0.26	5.64935e-10
PPA2	3.82008e-15	-0.333222	0.074	0.335	1.01885e-10
BCAT2	8.14858e-13	-0.333243	0.051	0.264	2.17331e-08
SLC12A5	2.9281e-14	-0.333717	0.014	0.232	7.80953e-10
AGO3	1.85237e-13	-0.333749	0.023	0.239	4.94047e-09
DUSP1	1.06524e-07	-0.333806	0.194	0.374	0.0028411
COPS7A	5.12215e-15	-0.333875	0.037	0.277	1.36613e-10
USP22	1.15838e-13	-0.334083	0.078	0.33	3.08952e-09
HECTD4	6.79933e-14	-0.334454	0.032	0.255	1.81345e-09
NIPSNAP2	1.12909e-12	-0.334476	0.083	0.312	3.0114e-08
EDEM3	3.58733e-11	-0.334567	0.088	0.299	9.56778e-07
ATF6	2.40766e-13	-0.334677	0.06	0.293	6.42147e-09
ELF1	2.35296e-12	-0.334689	0.111	0.348	6.27559e-08
ALKBH5	1.27405e-13	-0.334831	0.06	0.291	3.39802e-09
UBTF	1.49092e-12	-0.334964	0.065	0.288	3.97644e-08
POMC	5.02017e-11	-0.335374	0.032	0.22	1.33893e-06
DBNDD2	4.06826e-14	-0.335378	0.074	0.324	1.08505e-09
SDHD	7.29412e-15	-0.335811	0.088	0.36	1.94541e-10
SNRNP48	2.33006e-13	-0.335873	0.037	0.256	6.2145e-09
TRNP1	1.79628e-12	-0.335906	0.065	0.278	4.79085e-08
TMEM183A	1.04345e-14	-0.335939	0.055	0.308	2.78299e-10
IP6K2	3.92241e-12	-0.336026	0.092	0.314	1.04615e-07
HIPK3	1.8758e-13	-0.336096	0.065	0.304	5.00295e-09
CRBN	5.20741e-13	-0.336285	0.06	0.28	1.38887e-08
GABARAPL1	2.86638e-11	-0.336723	0.097	0.314	7.64491e-07
WSB2	3.06311e-13	-0.336791	0.097	0.341	8.16961e-09
IPO7	1.53723e-13	-0.33709	0.074	0.313	4.09995e-09
MIR29B2CHG	1.23895e-10	-0.337137	0.028	0.207	3.30439e-06
POLR2G	2.37223e-14	-0.33715	0.074	0.326	6.32696e-10
ADD1	8.27819e-12	-0.337167	0.092	0.314	2.20788e-07
NAP1L5	3.9689e-14	-0.337202	0.014	0.234	1.05855e-09
PSMD13	2.12183e-15	-0.337226	0.092	0.372	5.65913e-11
RBPJ	7.38393e-14	-0.337238	0.088	0.346	1.96937e-09
PRR14L	3.19884e-12	-0.337372	0.065	0.279	8.53162e-08
SLC17A5	1.60305e-13	-0.337394	0.037	0.259	4.27549e-09
TOMM22	3.19713e-14	-0.337533	0.101	0.364	8.52708e-10
PLPBP	7.09866e-15	-0.337574	0.037	0.281	1.89328e-10
MGST2	1.01427e-17	-0.337703	0.088	0.397	2.70515e-13
VPS25	8.99151e-14	-0.337744	0.111	0.372	2.39813e-09
ABCE1	9.85011e-13	-0.337872	0.069	0.298	2.62712e-08
SDSL	1.17846e-13	-0.338079	0.051	0.278	3.14306e-09
JKAMP	1.48486e-15	-0.338095	0.041	0.294	3.96027e-11
RAB22A	3.17962e-13	-0.338155	0.06	0.285	8.48036e-09
ERC1	7.08933e-12	-0.338201	0.065	0.279	1.89079e-07
HDHD2	4.67644e-14	-0.338227	0.046	0.28	1.24725e-09
HOOK3	2.77727e-11	-0.338481	0.106	0.327	7.40725e-07
NUDT16L1	3.50566e-15	-0.338544	0.037	0.277	9.34993e-11
RTCB	7.87597e-15	-0.338722	0.088	0.356	2.1006e-10
CDV3	4.301e-14	-0.338801	0.157	0.451	1.14712e-09
SNX13	1.12979e-14	-0.338986	0.032	0.261	3.01326e-10
RTF1	1.21001e-12	-0.339083	0.138	0.401	3.22722e-08
CGGBP1	5.79873e-12	-0.339249	0.097	0.329	1.54658e-07
UBE2H	2.01249e-13	-0.33927	0.157	0.429	5.36752e-09
AMACR	8.93207e-14	-0.339522	0.018	0.234	2.38227e-09
PDS5B	5.08941e-13	-0.339717	0.065	0.294	1.3574e-08
HNRNPUL1	4.72004e-15	-0.339726	0.037	0.277	1.25888e-10
CLEC11A	1.05148e-13	-0.339735	0.028	0.247	2.80439e-09
CRELD1	4.79266e-14	-0.339966	0.041	0.275	1.27825e-09
ACIN1	4.06287e-14	-0.339968	0.06	0.303	1.08361e-09
CLGN	1.65984e-13	-0.340218	0.009	0.218	4.42695e-09
LRATD1	1.06739e-09	-0.340337	0.009	0.163	2.84685e-05
TXNDC17	2.31581e-18	-0.340345	0.23	0.573	6.17649e-14
LUC7L2	5.34192e-15	-0.340442	0.065	0.32	1.42474e-10
C15orf40	3.4172e-13	-0.340449	0.078	0.316	9.114e-09
IL6ST	3.11377e-13	-0.34046	0.106	0.354	8.30474e-09
UBQLN2	1.00453e-13	-0.340939	0.037	0.262	2.67919e-09
FAM133B	3.02454e-10	-0.341097	0.157	0.388	8.06674e-06
MRPL11	4.94489e-14	-0.341169	0.106	0.369	1.31885e-09
VWA5A	1.47833e-13	-0.341176	0.051	0.279	3.94285e-09
USP48	1.58457e-14	-0.341256	0.055	0.297	4.22621e-10
FAM162A	1.16011e-15	-0.34161	0.212	0.52	3.09413e-11
C5orf15	9.17221e-15	-0.341654	0.046	0.283	2.44632e-10
CGRRF1	9.78682e-15	-0.341701	0.032	0.267	2.61024e-10
PDHB	1.64382e-15	-0.341712	0.069	0.34	4.38424e-11
EPHX2	4.25769e-13	-0.341722	0.028	0.239	1.13557e-08
AK6	1.0053e-16	-0.341935	0.065	0.347	2.68124e-12
ADK	3.50874e-14	-0.341965	0.037	0.27	9.35815e-10
KRAS	3.55051e-12	-0.342002	0.171	0.433	9.46956e-08
LINC00665	7.51225e-15	-0.342051	0.018	0.251	2.00359e-10
NDUFA9	1.38858e-13	-0.342093	0.12	0.379	3.70348e-09
PSMG3	6.45963e-16	-0.342106	0.051	0.309	1.72285e-11
ASB8	8.15492e-15	-0.342179	0.032	0.271	2.175e-10
DNAJB2	1.07447e-14	-0.342527	0.051	0.298	2.86572e-10
KMT5B	4.562e-14	-0.342633	0.037	0.268	1.21673e-09
ESF1	1.01458e-13	-0.342689	0.065	0.31	2.70597e-09
MRPL24	1.14504e-14	-0.342765	0.051	0.29	3.05393e-10
MAP4K3-DT	2.01321e-13	-0.343027	0.06	0.293	5.36943e-09
KIF2A	3.16998e-13	-0.343143	0.06	0.293	8.45466e-09
DCTN1	8.92032e-16	-0.343307	0.041	0.303	2.37914e-11
ANAPC15	3.73356e-14	-0.343394	0.069	0.32	9.95777e-10
USP7	3.42841e-14	-0.343425	0.078	0.326	9.14391e-10
GYG1	3.15393e-13	-0.343661	0.055	0.284	8.41183e-09
POP7	2.94896e-15	-0.343665	0.06	0.319	7.86516e-11
PCNX4	5.46729e-13	-0.343716	0.032	0.251	1.45818e-08
ZC3H14	4.94634e-13	-0.344116	0.078	0.315	1.31924e-08
ACVR1C	1.90976e-12	-0.344132	0.009	0.202	5.09353e-08
BUB3	2.85996e-14	-0.344219	0.069	0.318	7.62781e-10
SMC1A	2.64109e-13	-0.34429	0.065	0.291	7.04406e-09
MRPS14	2.12799e-13	-0.344296	0.111	0.358	5.67557e-09
SPIRE1	2.41605e-13	-0.344404	0.032	0.248	6.44383e-09
KRIT1	8.19464e-14	-0.344582	0.041	0.27	2.18559e-09
MBTPS1	1.51903e-13	-0.344731	0.083	0.328	4.0514e-09
PRPF4B	1.33557e-10	-0.344877	0.171	0.4	3.56211e-06
ZNF32	1.27322e-11	-0.344972	0.097	0.321	3.39581e-07
LRPPRC	1.79469e-13	-0.345029	0.074	0.309	4.78663e-09
ERP44	5.78332e-16	-0.345043	0.124	0.416	1.54247e-11
CTR9	2.16712e-13	-0.345066	0.055	0.286	5.77992e-09
SUN1	8.51544e-15	-0.345069	0.046	0.287	2.27115e-10
C21orf58	3.75024e-13	-0.345152	0.028	0.242	1.00023e-08
CYLD	3.82676e-14	-0.345278	0.037	0.266	1.02063e-09
IQGAP1	4.41988e-13	-0.345347	0.171	0.442	1.17883e-08
PSMA5	1.90514e-17	-0.345502	0.138	0.458	5.08119e-13
DDR1	9.19243e-13	-0.345722	0.106	0.351	2.45171e-08
HMGCLL1	9.64617e-16	-0.345826	0.005	0.24	2.57273e-11
CUEDC2	3.90189e-16	-0.346293	0.083	0.372	1.04067e-11
VPS13A	3.39577e-11	-0.346469	0.083	0.289	9.05686e-07
COPS3	2.67259e-14	-0.346577	0.055	0.299	7.12807e-10
ISCA1	8.30424e-17	-0.346657	0.051	0.331	2.21482e-12
DPP4	4.2021e-11	-0.346903	0.009	0.182	1.12074e-06
INHBA	2.49438e-08	-0.347054	0	0.126	0.000665275
API5	3.80622e-13	-0.347343	0.065	0.293	1.01516e-08
UTP23	2.98049e-15	-0.347507	0.032	0.276	7.94925e-11
GPATCH2L	1.96235e-13	-0.347678	0.055	0.29	5.23379e-09
LNPEP	1.20603e-12	-0.347755	0.069	0.297	3.21661e-08
MOB4	1.5243e-14	-0.347809	0.088	0.352	4.06546e-10
RXYLT1	5.65113e-12	-0.34785	0.06	0.267	1.50721e-07
COPS4	1.63947e-14	-0.347996	0.051	0.298	4.37264e-10
SLC25A36	2.60267e-11	-0.348035	0.111	0.337	6.94159e-07
EIF3D	1.91267e-13	-0.348108	0.143	0.414	5.10128e-09
RAB3GAP1	2.53251e-14	-0.348261	0.051	0.293	6.75447e-10
NCBP2AS2	4.92759e-16	-0.348535	0.055	0.32	1.31424e-11
ERGIC2	2.82777e-15	-0.348648	0.092	0.366	7.54195e-11
BAG5	4.67167e-14	-0.348947	0.051	0.284	1.24598e-09
POLR2H	3.09645e-14	-0.349008	0.111	0.381	8.25853e-10
HEBP2	4.56766e-15	-0.349065	0.272	0.589	1.21824e-10
PHB2	1.27194e-14	-0.349095	0.134	0.415	3.3924e-10
PIGK	5.06956e-14	-0.349432	0.041	0.272	1.3521e-09
MAGI2	7.11437e-14	-0.349476	0.028	0.256	1.89747e-09
P4HB	3.78991e-15	-0.349535	0.309	0.596	1.01081e-10
EMC3	4.66654e-13	-0.349708	0.129	0.394	1.24461e-08
KMT2C	1.38521e-11	-0.34971	0.124	0.359	3.69448e-07
PRXL2C	5.51312e-14	-0.349897	0.051	0.278	1.4704e-09
SUDS3	6.45806e-14	-0.350004	0.078	0.331	1.72243e-09
FBXO9	8.76141e-11	-0.350149	0.129	0.35	2.33676e-06
SFPQ	5.74256e-12	-0.350257	0.166	0.426	1.5316e-07
TOR1AIP2	6.23672e-11	-0.350346	0.143	0.376	1.66339e-06
RPH3AL	1.986e-14	-0.350426	0.037	0.271	5.29686e-10
PPID	6.36994e-15	-0.35056	0.055	0.311	1.69893e-10
TPRG1L	4.10367e-15	-0.350574	0.032	0.276	1.09449e-10
POLD2	5.35518e-15	-0.351195	0.06	0.311	1.42828e-10
ARPC5L	2.36912e-17	-0.351389	0.111	0.421	6.31867e-13
BAD	4.48098e-16	-0.351501	0.083	0.369	1.19512e-11
FBXO17	6.7709e-14	-0.351768	0.028	0.248	1.80587e-09
SS18L2	1.69138e-15	-0.351783	0.051	0.307	4.51108e-11
HSPA1B	1.84011e-06	-0.352163	0.041	0.16	0.0490777
PER3	2.522e-12	-0.352239	0.028	0.234	6.72643e-08
ZNF326	7.78598e-14	-0.352242	0.069	0.313	2.0766e-09
ATM	9.57789e-13	-0.352252	0.069	0.301	2.55452e-08
TMED5	1.59149e-12	-0.352324	0.111	0.356	4.24467e-08
B9D1	3.61979e-14	-0.352464	0.028	0.252	9.65434e-10
NPEPPS	2.16643e-12	-0.35265	0.092	0.318	5.77808e-08
GKAP1	6.32435e-14	-0.353023	0.037	0.262	1.68677e-09
CZIB	3.02434e-15	-0.353285	0.065	0.323	8.06621e-11
SAR1A	3.74002e-15	-0.353308	0.069	0.33	9.97501e-11
TMED1	2.71999e-14	-0.353699	0.074	0.328	7.25448e-10
TARDBP	6.85849e-14	-0.353874	0.069	0.312	1.82923e-09
MRPS23	3.6164e-17	-0.353895	0.088	0.393	9.64529e-13
NAPG	1.93842e-13	-0.353922	0.097	0.35	5.16997e-09
TCEAL1	9.38532e-16	-0.35412	0.023	0.266	2.50316e-11
STOML2	3.29018e-14	-0.354151	0.134	0.408	8.77525e-10
BLVRB	2.38251e-13	-0.354214	0.203	0.483	6.3544e-09
CMC1	1.75732e-17	-0.354219	0.083	0.383	4.68696e-13
SNX29	2.68488e-14	-0.354376	0.014	0.234	7.16084e-10
PRKAR2A	4.72216e-12	-0.354463	0.092	0.322	1.25945e-07
MRPL23	2.73578e-14	-0.354553	0.124	0.4	7.29661e-10
GSE1	3.64709e-13	-0.354647	0.051	0.276	9.72716e-09
PLAC8	6.50698e-12	-0.354727	0.018	0.211	1.73548e-07
CHCHD5	2.14022e-14	-0.354881	0.138	0.418	5.70819e-10
EXOC5	1.31003e-13	-0.354899	0.055	0.282	3.49398e-09
SSH2	6.51138e-14	-0.355009	0.051	0.289	1.73665e-09
ADH5	7.82219e-12	-0.355051	0.147	0.392	2.08626e-07
USP33	1.16048e-14	-0.355111	0.051	0.291	3.0951e-10
NT5DC1	2.7748e-13	-0.355145	0.06	0.286	7.40067e-09
CELF3	2.50216e-15	-0.355179	0.014	0.246	6.6735e-11
SPPL2A	2.16911e-15	-0.355187	0.065	0.331	5.78524e-11
TMEM9B	1.4103e-14	-0.355267	0.083	0.343	3.7614e-10
CHMP4A	1.46283e-12	-0.355285	0.161	0.42	3.90153e-08
CREM	3.6569e-13	-0.355362	0.055	0.289	9.75331e-09
KAT6A	2.36968e-13	-0.355441	0.06	0.286	6.32017e-09
TSPAN31	3.73015e-15	-0.355575	0.06	0.325	9.94867e-11
TWISTNB	1.09574e-14	-0.355713	0.069	0.316	2.92244e-10
LAMTOR2	1.76702e-14	-0.355887	0.189	0.482	4.71282e-10
DDX18	3.84246e-12	-0.355987	0.134	0.377	1.02482e-07
VAMP3	2.38064e-15	-0.356181	0.069	0.33	6.3494e-11
GET1	1.01703e-16	-0.356512	0.032	0.298	2.71252e-12
UNC13A	6.76876e-16	-0.356538	0.005	0.244	1.8053e-11
LMCD1	6.26882e-09	-0.356928	0.051	0.215	0.000167196
COPS5	6.41191e-16	-0.356933	0.078	0.353	1.71012e-11
PSD	2.13182e-15	-0.357172	0.023	0.266	5.68577e-11
PSMC2	1.50437e-14	-0.357418	0.088	0.347	4.01231e-10
LMO1	1.44739e-13	-0.357483	0.018	0.235	3.86034e-09
UNC50	1.00978e-14	-0.357602	0.078	0.337	2.69318e-10
NAA50	6.17076e-16	-0.357659	0.046	0.309	1.6458e-11
ANKRD17	1.96132e-13	-0.357688	0.088	0.336	5.23102e-09
PSMD9	6.72781e-16	-0.357941	0.111	0.405	1.79437e-11
STAU1	1.80309e-14	-0.358122	0.124	0.398	4.80903e-10
PTGES2	3.12991e-14	-0.358476	0.101	0.368	8.34778e-10
CD82	1.04632e-12	-0.358551	0.051	0.261	2.79064e-08
HMGCR	3.63303e-12	-0.358671	0.069	0.283	9.68967e-08
EBNA1BP2	2.50208e-15	-0.358829	0.069	0.333	6.6733e-11
MAP4K4	1.1054e-15	-0.359156	0.065	0.328	2.94822e-11
GANAB	1.16939e-13	-0.359176	0.083	0.325	3.11887e-09
LINC00261	2.6575e-14	-0.359437	0.018	0.241	7.08781e-10
OCIAD2	3.56942e-16	-0.35946	0.212	0.528	9.52e-12
NR1D2	3.17336e-14	-0.359506	0.028	0.259	8.46366e-10
PPHLN1	4.03546e-17	-0.359531	0.037	0.307	1.0763e-12
CUL5	5.9065e-15	-0.359684	0.046	0.286	1.57532e-10
RNMT	5.00374e-12	-0.359693	0.129	0.37	1.33455e-07
DCAF7	2.97733e-13	-0.359716	0.083	0.323	7.94083e-09
FAM120AOS	8.27561e-15	-0.359788	0.06	0.305	2.20719e-10
THUMPD3-AS1	6.76065e-13	-0.359974	0.101	0.351	1.80313e-08
KPNA6	1.31793e-12	-0.359981	0.083	0.31	3.51505e-08
C8orf82	3.16908e-13	-0.360073	0.088	0.326	8.45225e-09
ILF3	1.06547e-13	-0.360195	0.097	0.353	2.84172e-09
CEBPG	1.16236e-12	-0.360277	0.046	0.26	3.10012e-08
MPV17	8.73461e-13	-0.360332	0.106	0.355	2.32961e-08
SLC30A9	3.52383e-16	-0.360341	0.037	0.3	9.39842e-12
ACTR3	3.93916e-14	-0.360392	0.171	0.46	1.05061e-09
NCOA4	8.3154e-13	-0.360604	0.101	0.336	2.2178e-08
MBNL1	1.03113e-13	-0.360658	0.097	0.358	2.75013e-09
NDN	4.96649e-16	-0.360697	0.041	0.306	1.32461e-11
RAB5C	5.27765e-15	-0.360866	0.147	0.44	1.4076e-10
CASR	4.72177e-10	-0.361349	0.005	0.161	1.25934e-05
RNPS1	3.51169e-12	-0.361492	0.143	0.383	9.36602e-08
GDAP1	9.60124e-16	-0.361691	0.009	0.246	2.56075e-11
PSMG2	4.94785e-14	-0.361731	0.134	0.402	1.31964e-09
SVBP	2.64214e-15	-0.361735	0.055	0.309	7.04686e-11
RNF130	5.0254e-12	-0.361836	0.101	0.332	1.34032e-07
TMEM106C	2.29475e-11	-0.36232	0.106	0.326	6.12031e-07
COX20	3.94852e-13	-0.36245	0.157	0.428	1.05311e-08
JSRP1	2.36019e-11	-0.362618	0.018	0.2	6.29486e-07
NMB	8.46571e-13	-0.363207	0.023	0.231	2.25789e-08
C8orf76	2.19574e-14	-0.363615	0.055	0.292	5.85625e-10
C6orf89	5.36382e-15	-0.363635	0.065	0.325	1.43058e-10
PDLIM4	2.32334e-13	-0.363775	0.018	0.231	6.19658e-09
CCDC28B	5.23175e-14	-0.363824	0.051	0.277	1.39536e-09
GUSB	2.27831e-14	-0.36389	0.055	0.301	6.07648e-10
LINC00467	1.24327e-12	-0.364005	0.065	0.283	3.31593e-08
SUCLG1	7.60127e-25	-0.364011	0.124	0.51	2.02733e-20
HM13	3.16538e-14	-0.364095	0.147	0.436	8.44238e-10
CPD	1.24674e-13	-0.364144	0.097	0.352	3.32518e-09
UBE2A	1.14883e-15	-0.364286	0.088	0.368	3.06404e-11
PTTG1IP	4.15107e-15	-0.364358	0.161	0.46	1.10713e-10
LIN7B	1.15602e-16	-0.364445	0.014	0.265	3.08322e-12
MBD4	5.0462e-13	-0.364462	0.088	0.32	1.34587e-08
SNHG16	1.31891e-13	-0.364526	0.115	0.375	3.51768e-09
RIMBP2	9.06416e-16	-0.364575	0	0.235	2.4175e-11
BLOC1S2	1.16028e-15	-0.364675	0.051	0.31	3.09458e-11
CSTF3	2.6957e-15	-0.364988	0.037	0.282	7.18971e-11
POLR2E	1.36733e-13	-0.365256	0.115	0.376	3.64681e-09
RBBP7	1.63093e-14	-0.365301	0.101	0.37	4.34985e-10
KLC1	1.96441e-14	-0.365606	0.078	0.332	5.23929e-10
DNAJC4	9.21335e-14	-0.365659	0.097	0.355	2.45729e-09
RAB11B	1.76244e-14	-0.365959	0.069	0.32	4.70061e-10
PHF20	1.14488e-13	-0.365986	0.074	0.31	3.0535e-09
ATP1B3	3.77303e-14	-0.366102	0.065	0.31	1.00631e-09
CREBRF	1.23534e-14	-0.366509	0.046	0.289	3.29477e-10
NPNT	4.0152e-09	-0.366526	0.037	0.193	0.000107089
MSRB2	2.56027e-17	-0.366532	0.166	0.487	6.8285e-13
ATP2A2	7.41655e-13	-0.36654	0.111	0.358	1.97807e-08
PSENEN	1.60925e-16	-0.366588	0.097	0.398	4.29202e-12
RALA	1.12237e-17	-0.366842	0.097	0.397	2.99347e-13
R3HDM2	1.55949e-15	-0.366894	0.051	0.301	4.15933e-11
ISYNA1	8.41295e-17	-0.36704	0.009	0.263	2.24382e-12
DAZAP2	2.14324e-13	-0.367072	0.115	0.369	5.71623e-09
USP47	3.13551e-14	-0.367505	0.069	0.318	8.36272e-10
FAM229B	6.37175e-17	-0.367564	0.014	0.271	1.69941e-12
GIHCG	3.19753e-16	-0.367677	0.018	0.269	8.52813e-12
IMMT	1.59834e-16	-0.367908	0.055	0.324	4.26294e-12
ODF2L	1.58572e-13	-0.368115	0.051	0.28	4.22929e-09
DAP	2.12492e-15	-0.368315	0.101	0.378	5.66737e-11
CDK4	1.26525e-15	-0.368504	0.083	0.357	3.37454e-11
MAPRE2	5.93127e-16	-0.368524	0.023	0.27	1.58193e-11
CFAP298	3.20751e-15	-0.368744	0.083	0.353	8.55475e-11
PSMA4	3.45035e-18	-0.368747	0.152	0.487	9.20243e-14
FLYWCH2	5.50425e-16	-0.368763	0.051	0.313	1.46804e-11
SLC29A1	2.15604e-14	-0.369067	0.046	0.281	5.75037e-10
TUNAR	6.0834e-16	-0.369088	0	0.237	1.6225e-11
ZMYND8	2.4682e-12	-0.369127	0.083	0.309	6.58294e-08
EIF3G	2.49566e-14	-0.369185	0.244	0.54	6.65617e-10
PDZD8	1.68052e-10	-0.369253	0.143	0.369	4.48212e-06
SH3GL2	9.73193e-17	-0.369465	0	0.247	2.5956e-12
NAT14	2.58824e-16	-0.369478	0.018	0.268	6.90309e-12
TNRC6A	8.48034e-14	-0.369761	0.078	0.33	2.26179e-09
CELF1	2.47868e-14	-0.369962	0.097	0.36	6.61089e-10
CNIH1	1.94058e-14	-0.370075	0.106	0.366	5.17571e-10
SECISBP2	2.79427e-13	-0.370873	0.092	0.33	7.45259e-09
RABEP1	8.5634e-15	-0.370886	0.055	0.301	2.28394e-10
PSMD6	1.30859e-14	-0.370961	0.124	0.388	3.49013e-10
CDC26	1.77008e-16	-0.371079	0.092	0.377	4.72098e-12
YPEL3	1.68924e-15	-0.371227	0.078	0.344	4.50536e-11
TMEM256	5.30337e-16	-0.371247	0.129	0.428	1.41446e-11
NMRK1	2.20844e-13	-0.371444	0.065	0.296	5.89014e-09
ATP6V1C1	1.59883e-16	-0.371846	0.041	0.313	4.26424e-12
EBLN3P	6.99321e-14	-0.37187	0.074	0.325	1.86516e-09
FGFR1OP2	3.02805e-14	-0.372195	0.078	0.328	8.0761e-10
MRPL22	2.83145e-18	-0.372306	0.129	0.447	7.55177e-14
PDLIM2	1.62511e-14	-0.372473	0.037	0.271	4.33433e-10
SYNRG	1.76445e-13	-0.372743	0.074	0.313	4.70597e-09
GRK3	6.18696e-16	-0.372751	0.005	0.243	1.65012e-11
FDX2	2.70693e-16	-0.372889	0.051	0.319	7.21965e-12
PRUNE2	5.21524e-13	-0.373063	0.014	0.22	1.39096e-08
PFN1	3.29539e-20	-0.373137	0.373	0.696	8.78914e-16
SNF8	2.80694e-16	-0.373313	0.175	0.487	7.4864e-12
NUDCD2	2.88036e-14	-0.373348	0.101	0.364	7.68222e-10
PDXK	2.13155e-14	-0.373434	0.166	0.456	5.68507e-10
MUC13	1.14642e-13	-0.373847	0.028	0.251	3.05761e-09
RIF1	4.10984e-14	-0.374044	0.065	0.307	1.09614e-09
CLOCK	3.2038e-12	-0.374105	0.078	0.297	8.54486e-08
ETFDH	2.82853e-14	-0.374306	0.041	0.267	7.54396e-10
MMAB	8.98657e-16	-0.374575	0.051	0.308	2.39681e-11
RNF8	3.88822e-14	-0.374655	0.06	0.295	1.03703e-09
GAS5	4.34554e-06	-0.374815	0.406	0.568	0.1159
MCRIP1	6.68721e-15	-0.374819	0.106	0.376	1.78355e-10
TXN2	2.98984e-18	-0.374966	0.092	0.409	7.97421e-14
TULP4	1.48678e-14	-0.375406	0.065	0.313	3.9654e-10
AP3B1	2.76639e-14	-0.375657	0.069	0.311	7.37823e-10
ILF2	1.28011e-14	-0.375704	0.138	0.416	3.41417e-10
SCCPDH	2.79555e-16	-0.375802	0.065	0.336	7.45601e-12
C12orf65	6.5192e-15	-0.375836	0.065	0.315	1.73873e-10
GSTA4	1.52936e-16	-0.375857	0.037	0.297	4.07895e-12
PCMTD1	1.69668e-09	-0.376015	0.198	0.419	4.52523e-05
RALGAPA1	1.0105e-14	-0.37628	0.041	0.283	2.69511e-10
TUBGCP2	1.15942e-13	-0.376369	0.078	0.324	3.0923e-09
SAMD5	2.67676e-14	-0.376538	0	0.215	7.13918e-10
TIAL1	9.17036e-15	-0.377015	0.101	0.362	2.44583e-10
MRPL28	2.82585e-17	-0.377056	0.092	0.39	7.53683e-13
AQP3	4.75363e-06	-0.377254	0.06	0.179	0.126784
ARID1B	3.41851e-11	-0.377388	0.138	0.366	9.11752e-07
WBP4	3.30918e-14	-0.377621	0.065	0.31	8.82592e-10
POLR2J3	5.35853e-13	-0.378352	0.074	0.313	1.42917e-08
ZFAND5	7.60461e-13	-0.378358	0.212	0.491	2.02822e-08
C12orf76	2.68709e-15	-0.378545	0.037	0.282	7.16674e-11
PSMF1	5.10792e-16	-0.378589	0.074	0.349	1.36233e-11
ABHD14B	7.6572e-16	-0.378684	0.028	0.28	2.04225e-11
HMGN5	7.87465e-16	-0.378846	0.005	0.243	2.10025e-11
THUMPD1	3.29256e-15	-0.3789	0.065	0.329	8.7816e-11
RDX	6.03847e-19	-0.378912	0.161	0.492	1.61052e-14
SMARCC2	2.21117e-14	-0.378969	0.055	0.3	5.89741e-10
PPP2R1A	8.28583e-16	-0.379057	0.097	0.378	2.20991e-11
ZNF644	1.93349e-13	-0.379175	0.097	0.339	5.1568e-09
ETNK1	4.55791e-14	-0.379238	0.092	0.345	1.21564e-09
IMP3	1.08512e-14	-0.379254	0.115	0.391	2.89411e-10
SMIM15	2.08857e-15	-0.379285	0.088	0.359	5.57043e-11
ENOPH1	5.26994e-16	-0.379565	0.046	0.3	1.40554e-11
APIP	4.69841e-15	-0.379623	0.074	0.332	1.25311e-10
PPP2CA	1.65834e-15	-0.379679	0.101	0.381	4.42296e-11
TXNDC15	3.45204e-14	-0.379809	0.083	0.335	9.20694e-10
COMMD1	1.28024e-15	-0.379914	0.111	0.392	3.41453e-11
TTC19	2.90364e-13	-0.38007	0.101	0.346	7.74431e-09
RCOR3	1.08753e-16	-0.380247	0.028	0.291	2.90055e-12
PDX1	9.82454e-09	-0.38043	0.023	0.169	0.00026203
KLHDC2	2.01023e-15	-0.380585	0.088	0.364	5.36149e-11
SRA1	2.2304e-15	-0.380751	0.101	0.377	5.94871e-11
DNAJC10	1.51717e-14	-0.381079	0.078	0.334	4.04643e-10
GADD45A	2.66004e-08	-0.381365	0.106	0.285	0.00070946
STXBP6	9.19894e-12	-0.381411	0.055	0.256	2.45345e-07
NRCAM	2.06239e-13	-0.38153	0.06	0.293	5.50061e-09
RAP1A	7.24974e-16	-0.381639	0.092	0.363	1.93358e-11
UBE2N	9.04027e-17	-0.381683	0.106	0.407	2.41113e-12
PRKAG2-AS1	3.00968e-14	-0.381713	0.009	0.229	8.02711e-10
RBM27	4.73785e-16	-0.38175	0.055	0.314	1.26363e-11
VCP	1.47927e-15	-0.381841	0.157	0.45	3.94535e-11
HCG18	3.40518e-13	-0.38198	0.046	0.272	9.08194e-09
ELP5	4.46692e-15	-0.38214	0.088	0.355	1.19137e-10
NSL1	5.5188e-15	-0.382141	0.055	0.305	1.47192e-10
GSPT1	6.68789e-16	-0.382218	0.134	0.426	1.78373e-11
CDS2	2.8652e-17	-0.382326	0.023	0.288	7.64176e-13
NDUFA10	1.9428e-15	-0.382372	0.161	0.46	5.18165e-11
SYNGR4	4.56809e-11	-0.382774	0.023	0.203	1.21835e-06
MTCH2	2.89931e-18	-0.382973	0.088	0.396	7.73275e-14
PSMC6	8.65348e-14	-0.38305	0.143	0.412	2.30797e-09
RBBP4	7.29507e-16	-0.383085	0.088	0.364	1.94567e-11
RBM26	4.35941e-13	-0.38313	0.097	0.337	1.1627e-08
SPC25	8.18357e-10	-0.383142	0.005	0.157	2.18264e-05
GNAO1	7.4931e-16	-0.383145	0.018	0.261	1.99848e-11
SPRYD3	4.42616e-18	-0.383407	0.032	0.306	1.1805e-13
CLINT1	1.47448e-15	-0.383463	0.124	0.417	3.93258e-11
IFI27L1	6.01832e-14	-0.383588	0.078	0.316	1.60515e-09
OAT	1.34506e-17	-0.38382	0.014	0.28	3.58742e-13
PPP2R2A	6.94833e-16	-0.384048	0.06	0.317	1.85319e-11
SYNJ2BP	5.99315e-15	-0.384084	0.069	0.324	1.59843e-10
GIGYF2	3.30184e-14	-0.38411	0.088	0.336	8.80633e-10
VEZF1	1.21082e-15	-0.384149	0.055	0.313	3.22937e-11
SMIM27	3.37922e-15	-0.384227	0.023	0.262	9.01271e-11
C12orf10	3.71992e-18	-0.384542	0.065	0.365	9.92139e-14
TPM4	1.54263e-05	-0.384786	0.318	0.477	0.411435
NKTR	6.18317e-12	-0.384793	0.129	0.362	1.64911e-07
KDM5A	3.85657e-12	-0.384847	0.115	0.35	1.02859e-07
IDH3G	4.70122e-16	-0.38489	0.111	0.399	1.25386e-11
TPPP3	6.33701e-13	-0.385105	0.014	0.218	1.69015e-08
PPIL4	6.39708e-16	-0.385223	0.065	0.332	1.70616e-11
USP1	3.6518e-15	-0.385693	0.055	0.302	9.7397e-11
IBTK	6.3424e-15	-0.386083	0.069	0.325	1.69158e-10
NBL1	2.45416e-15	-0.386367	0.005	0.237	6.5455e-11
EEF1B2	4.14486e-19	-0.386448	0.618	0.829	1.10548e-14
GPS2	5.6786e-15	-0.386523	0.115	0.387	1.51454e-10
SCAPER	2.04915e-15	-0.386539	0.023	0.262	5.46529e-11
CD99L2	4.23268e-15	-0.386784	0.009	0.24	1.1289e-10
ZFAND2B	1.33582e-16	-0.386915	0.046	0.311	3.56278e-12
2022-03-07	9.70986e-15	-0.387029	0.083	0.336	2.58972e-10
DNAJB1	0.000748834	-0.387059	0.134	0.235	1
ABHD12	1.75719e-16	-0.387521	0.046	0.308	4.68661e-12
RAB21	4.47028e-17	-0.387611	0.06	0.342	1.19227e-12
LONP2	7.18881e-16	-0.387679	0.078	0.352	1.91733e-11
RABGGTB	2.86562e-14	-0.387727	0.083	0.332	7.64288e-10
KIFAP3	5.07317e-15	-0.387762	0.069	0.33	1.35306e-10
ARHGEF9	1.44325e-16	-0.388367	0.014	0.265	3.8493e-12
AC005261.1	9.93605e-15	-0.388659	0.037	0.274	2.65004e-10
PHACTR2	3.26955e-14	-0.388871	0.06	0.296	8.72022e-10
BCAP29	2.88481e-16	-0.389261	0.065	0.333	7.69407e-12
UNC80	5.10541e-16	-0.38935	0.009	0.254	1.36166e-11
VPS36	1.76565e-15	-0.389491	0.074	0.346	4.70915e-11
TMOD2	1.94657e-16	-0.389556	0.014	0.265	5.19168e-12
DNTTIP2	5.79267e-15	-0.389699	0.088	0.347	1.54496e-10
ZNF721	5.25722e-16	-0.389829	0.037	0.287	1.40215e-11
MEA1	1.28672e-16	-0.389899	0.092	0.38	3.4318e-12
WDR45B	4.22677e-13	-0.39001	0.115	0.359	1.12732e-08
TDP2	3.42522e-16	-0.390053	0.041	0.297	9.13541e-12
GLB1	5.53436e-15	-0.390057	0.046	0.295	1.47607e-10
AKR1B1	5.36902e-17	-0.390386	0.037	0.306	1.43197e-12
MRPL19	3.88297e-17	-0.390705	0.078	0.365	1.03563e-12
MRPL14	2.20702e-21	-0.391014	0.129	0.491	5.88635e-17
SGPP2	2.75553e-15	-0.391115	0.028	0.267	7.34926e-11
PRKAG2	5.3742e-14	-0.391197	0.055	0.284	1.43335e-09
AK3	8.64936e-15	-0.391465	0.088	0.348	2.30687e-10
SLC39A6	4.53698e-15	-0.391497	0.055	0.303	1.21006e-10
TCEA2	9.62548e-16	-0.391698	0.069	0.329	2.56721e-11
STX8	1.57875e-18	-0.391739	0.065	0.362	4.21068e-14
TXN	2.76641e-22	-0.391927	0.424	0.731	7.37829e-18
MAPK10	6.84945e-16	-0.391967	0.005	0.242	1.82682e-11
TMEM126A	3.10915e-16	-0.392468	0.097	0.374	8.29241e-12
PHYH	1.95664e-15	-0.392478	0.083	0.353	5.21856e-11
OARD1	2.66625e-15	-0.392496	0.069	0.326	7.11115e-11
DNM1L	2.14344e-14	-0.392532	0.06	0.303	5.71676e-10
CMAS	1.73874e-13	-0.392786	0.124	0.379	4.63741e-09
TTC39A	2.82691e-15	-0.393024	0.055	0.314	7.53966e-11
NDUFS3	2.02619e-21	-0.39324	0.115	0.463	5.40406e-17
TSEN34	9.92555e-18	-0.393349	0.069	0.367	2.64724e-13
RABL6	1.47661e-12	-0.393477	0.152	0.407	3.93827e-08
KIF1BP	2.12969e-15	-0.393532	0.069	0.328	5.68009e-11
YME1L1	4.37627e-15	-0.393618	0.124	0.404	1.1672e-10
GNAQ	7.45833e-14	-0.393813	0.083	0.331	1.98921e-09
UROS	5.79089e-16	-0.393959	0.074	0.34	1.54449e-11
SWI5	4.43206e-13	-0.39401	0.134	0.384	1.18208e-08
PRPF6	1.78209e-16	-0.394043	0.065	0.335	4.753e-12
FNIP2	4.94656e-10	-0.39431	0.138	0.351	1.3193e-05
TOX3	2.4736e-15	-0.394375	0.018	0.251	6.59733e-11
IGF1R	9.27827e-13	-0.394405	0.078	0.311	2.47461e-08
ARPC4	5.32823e-16	-0.394467	0.124	0.419	1.42109e-11
MRPS28	9.63933e-15	-0.394563	0.097	0.364	2.57091e-10
MIGA1	7.15636e-16	-0.395272	0.041	0.299	1.90867e-11
PTP4A3	4.69601e-10	-0.395321	0.046	0.224	1.25247e-05
SINHCAF	2.00745e-12	-0.395403	0.115	0.351	5.35408e-08
EFCAB14	4.83322e-15	-0.395432	0.065	0.315	1.28907e-10
MPG	2.96751e-18	-0.395632	0.101	0.413	7.91464e-14
MRC1	1.29275e-10	-0.395774	0.005	0.168	3.44789e-06
IAH1	1.09048e-15	-0.395776	0.12	0.4	2.90842e-11
THYN1	1.1627e-16	-0.395999	0.074	0.353	3.10103e-12
MYO1B	3.76425e-13	-0.396116	0.097	0.335	1.00396e-08
TM2D3	1.50928e-16	-0.39615	0.083	0.365	4.02539e-12
UBQLN1	6.99686e-17	-0.396722	0.06	0.342	1.86613e-12
RWDD4	5.46859e-15	-0.39675	0.069	0.326	1.45853e-10
MEF2A	2.40599e-14	-0.396788	0.065	0.314	6.41701e-10
TNKS2	1.38741e-15	-0.396797	0.055	0.307	3.70036e-11
ERG28	1.69064e-16	-0.396824	0.069	0.347	4.5091e-12
CDK2AP1	3.02751e-19	-0.397066	0.078	0.398	8.07468e-15
NEBL	8.18901e-16	-0.397351	0.032	0.284	2.18409e-11
ATP6V1H	9.02477e-17	-0.39742	0.046	0.311	2.407e-12
PAXX	5.50195e-17	-0.397742	0.078	0.357	1.46742e-12
SNW1	3.35047e-14	-0.397924	0.129	0.394	8.93604e-10
TMEM37	1.5272e-07	-0.398111	0.06	0.204	0.00407321
ABCF1	7.71207e-12	-0.398354	0.161	0.405	2.05689e-07
UBE2Q1	1.94437e-17	-0.398394	0.055	0.336	5.18584e-13
TIMMDC1	1.9499e-15	-0.398931	0.088	0.354	5.20057e-11
FKBP4	3.79343e-15	-0.399038	0.12	0.399	1.01175e-10
PHB	3.94502e-19	-0.399208	0.143	0.482	1.05218e-14
FAM204A	1.13951e-16	-0.399326	0.097	0.39	3.03918e-12
GDA	3.12632e-16	-0.399722	0.009	0.255	8.33821e-12
SNX17	2.52595e-17	-0.399935	0.06	0.339	6.73697e-13
XRN1	1.4084e-13	-0.400139	0.097	0.338	3.75635e-09
CNOT4	1.8081e-16	-0.40023	0.051	0.321	4.82238e-12
LINC00667	1.1962e-15	-0.400321	0.074	0.337	3.19037e-11
TMX1	1.98942e-15	-0.400374	0.074	0.334	5.30597e-11
NFIC	1.47755e-14	-0.40064	0.18	0.467	3.94076e-10
CHMP2B	1.06939e-16	-0.400643	0.115	0.413	2.85216e-12
PSMC1	6.32362e-17	-0.401045	0.143	0.454	1.68657e-12
CFAP97	1.45216e-15	-0.401112	0.092	0.366	3.87305e-11
PSMD14	4.28582e-17	-0.401153	0.088	0.38	1.14307e-12
GCSH	6.69557e-14	-0.401191	0.106	0.366	1.78578e-09
EMC2	1.04854e-15	-0.401276	0.106	0.391	2.79657e-11
CXXC4	2.07692e-15	-0.40142	0.023	0.26	5.53936e-11
TTC1	7.22601e-16	-0.401749	0.092	0.373	1.92725e-11
EIF4G3	3.12773e-15	-0.401997	0.083	0.343	8.34196e-11
EBAG9	9.91379e-16	-0.402479	0.06	0.321	2.64411e-11
PROX1	3.96795e-16	-0.402669	0.041	0.301	1.05829e-11
MRPL55	1.02153e-16	-0.402672	0.097	0.38	2.72452e-12
PAK2	3.44762e-12	-0.402796	0.194	0.449	9.19515e-08
ZBTB20	1.62427e-11	-0.402893	0.138	0.37	4.33209e-07
FBXO7	7.55158e-16	-0.402905	0.074	0.341	2.01408e-11
CCS	2.36539e-15	-0.403063	0.088	0.356	6.30874e-11
TXNDC12	1.15585e-15	-0.403167	0.078	0.349	3.08276e-11
RNF13	8.66884e-15	-0.403528	0.078	0.324	2.31207e-10
ZBTB41	5.94412e-15	-0.403608	0.065	0.313	1.58535e-10
SLC9A3R1	2.54399e-16	-0.403856	0.097	0.374	6.78508e-12
BBIP1	1.56693e-16	-0.404018	0.065	0.335	4.17916e-12
RSRP1	4.74485e-18	-0.404076	0.078	0.384	1.2655e-13
PLCB4	2.27999e-15	-0.404345	0.009	0.244	6.08097e-11
MPHOSPH10	7.24356e-17	-0.404369	0.055	0.33	1.93193e-12
SREK1	1.04507e-15	-0.404394	0.078	0.348	2.7873e-11
SLU7	2.27457e-16	-0.404465	0.074	0.344	6.0665e-12
TMEM126B	4.80273e-16	-0.404499	0.092	0.369	1.28093e-11
TMEM196	6.00066e-17	-0.40462	0.005	0.257	1.60044e-12
NAP1L4	3.05509e-14	-0.404814	0.12	0.384	8.14824e-10
ZDHHC4	1.95983e-16	-0.405037	0.055	0.321	5.22705e-12
LEPROT	1.1052e-14	-0.405068	0.143	0.425	2.94767e-10
GGA2	4.54984e-15	-0.405254	0.074	0.335	1.21349e-10
CAND1	2.69853e-18	-0.405302	0.046	0.338	7.19726e-14
ZNF322	1.34958e-15	-0.406191	0.065	0.322	3.59946e-11
NDRG1	4.23168e-07	-0.406283	0.166	0.348	0.0112863
ATP6V1A	1.69762e-16	-0.406353	0.065	0.332	4.52773e-12
ZBTB7A	2.95849e-15	-0.406408	0.069	0.33	7.8906e-11
KIAA0232	2.3673e-15	-0.406752	0.055	0.316	6.31383e-11
FUBP1	1.28878e-15	-0.406897	0.078	0.349	3.43731e-11
HPS1	2.68127e-14	-0.407273	0.074	0.318	7.15121e-10
ST8SIA3	1.08873e-17	-0.407395	0.009	0.273	2.90375e-13
DCTN6	2.41985e-17	-0.407441	0.078	0.365	6.45398e-13
P4HA1	4.78306e-14	-0.407485	0.101	0.361	1.27569e-09
HSPA13	1.79719e-18	-0.407724	0.014	0.287	4.79329e-14
SNX9	2.04876e-16	-0.407754	0.046	0.312	5.46424e-12
HIGD1A	3.42199e-16	-0.407893	0.101	0.394	9.12679e-12
C2orf74	7.09543e-19	-0.408185	0.028	0.315	1.89242e-14
CIR1	1.52456e-14	-0.409076	0.152	0.434	4.06616e-10
ARPC1B	3.49122e-14	-0.409199	0.244	0.541	9.31144e-10
PPP1R9A	1.55696e-12	-0.409363	0.088	0.312	4.15257e-08
C11orf1	1.2223e-14	-0.40942	0.069	0.325	3.25999e-10
LDLRAP1	1.53817e-16	-0.409607	0.032	0.29	4.10245e-12
TMEM33	7.24102e-18	-0.409725	0.051	0.334	1.93125e-13
NPW	4.06615e-08	-0.409778	0	0.123	0.00108448
LSM8	1.33124e-15	-0.410132	0.138	0.431	3.55054e-11
SEC13	2.6779e-18	-0.410151	0.055	0.344	7.14223e-14
HDDC2	8.64707e-17	-0.411059	0.115	0.415	2.30626e-12
METTL9	2.06848e-18	-0.411124	0.097	0.415	5.51684e-14
CBX1	1.07609e-15	-0.411213	0.083	0.353	2.87003e-11
CEP57	3.6538e-15	-0.41125	0.078	0.33	9.74504e-11
PLIN2	0.00419099	-0.411534	0.111	0.186	1
AC027644.3	1.96861e-16	-0.411588	0.088	0.362	5.25047e-12
ID2	1.42033e-08	-0.411711	0.12	0.304	0.000378817
SEC22B	6.28198e-18	-0.412016	0.074	0.373	1.67547e-13
STX3	2.44344e-16	-0.412042	0.041	0.305	6.5169e-12
RAB4B	1.24504e-16	-0.412072	0.046	0.314	3.32064e-12
TP53BP1	3.78027e-19	-0.41214	0.018	0.304	1.00824e-14
PNRC1	1.01866e-18	-0.412236	0.267	0.599	2.71687e-14
SYT14	5.23341e-16	-0.412293	0.023	0.27	1.3958e-11
PHAX	8.99167e-17	-0.412413	0.069	0.344	2.39817e-12
ACYP1	5.49423e-18	-0.412559	0.032	0.31	1.46537e-13
SMIM22	9.19608e-11	-0.412729	0.18	0.41	2.45269e-06
SPAG7	2.64137e-16	-0.412794	0.161	0.46	7.04479e-12
MGAT4A	4.1725e-13	-0.412815	0.088	0.316	1.11285e-08
ARPC1A	1.06669e-16	-0.4135	0.198	0.515	2.84498e-12
CUL3	5.89523e-17	-0.413524	0.069	0.345	1.57232e-12
PRKACB	2.0904e-15	-0.413665	0.032	0.278	5.5753e-11
EIF1AY	1.08645e-13	-0.413914	0.06	0.294	2.89768e-09
SEPTIN11	3.01171e-15	-0.41393	0.078	0.34	8.03252e-11
NONO	1.33639e-15	-0.414008	0.152	0.448	3.5643e-11
ABCD3	5.08017e-15	-0.414052	0.074	0.329	1.35493e-10
NR3C1	4.94079e-14	-0.414099	0.106	0.365	1.31776e-09
COMT	5.73863e-16	-0.414295	0.166	0.475	1.53055e-11
ZNF667-AS1	7.56062e-19	-0.414399	0	0.274	2.01649e-14
TIPRL	3.70692e-16	-0.414445	0.083	0.365	9.88673e-12
ODC1	1.98521e-16	-0.414836	0.083	0.363	5.29476e-12
C1QTNF4	6.92629e-12	-0.414909	0.037	0.233	1.84731e-07
LSM10	3.52776e-17	-0.41501	0.097	0.391	9.4089e-13
LSM5	6.00238e-18	-0.415036	0.138	0.466	1.6009e-13
MAP7	1.8349e-15	-0.415071	0.078	0.348	4.89386e-11
TMEM54	1.2032e-15	-0.415396	0.147	0.441	3.20906e-11
POLR2C	6.20165e-19	-0.415523	0.055	0.351	1.65404e-14
CAMK2B	1.83203e-17	-0.415673	0.018	0.284	4.88621e-13
XIAP	5.23263e-15	-0.415673	0.097	0.358	1.3956e-10
TWF1	2.97163e-16	-0.415719	0.092	0.378	7.92564e-12
MIER1	3.67559e-17	-0.415741	0.069	0.352	9.80317e-13
NCAM1	1.17803e-17	-0.4158	0	0.259	3.14193e-13
C17orf49	1.35569e-15	-0.415864	0.161	0.454	3.61577e-11
RBM8A	1.57576e-16	-0.416101	0.23	0.556	4.20272e-12
SLC2A13	7.65434e-16	-0.416186	0.037	0.286	2.04149e-11
CHD2	3.27819e-13	-0.416636	0.143	0.398	8.74327e-09
SBNO1	2.74248e-15	-0.416674	0.069	0.323	7.31446e-11
HADHB	2.7608e-17	-0.417201	0.138	0.446	7.36334e-13
CCDC85B	8.04195e-15	-0.417546	0.111	0.38	2.14487e-10
MED4	2.11075e-17	-0.417693	0.06	0.343	5.62957e-13
NELFE	1.32605e-18	-0.417959	0.051	0.348	3.53671e-14
LSM14A	2.92996e-17	-0.418048	0.078	0.367	7.81451e-13
PAFAH1B3	3.27869e-17	-0.418095	0.12	0.421	8.7446e-13
CLN5	9.68252e-17	-0.418171	0.069	0.343	2.58243e-12
KCNK1	5.98825e-14	-0.418186	0.074	0.31	1.59713e-09
USH1C	1.35976e-17	-0.418188	0.018	0.289	3.62661e-13
RBCK1	5.13115e-17	-0.418393	0.097	0.397	1.36853e-12
CHD7	1.59109e-17	-0.418487	0.018	0.289	4.2436e-13
AC006369.1	6.43313e-16	-0.418533	0.014	0.256	1.71578e-11
SUCLA2	5.55866e-17	-0.418558	0.06	0.338	1.48255e-12
FCGRT	2.41432e-09	-0.41868	0.166	0.373	6.43924e-05
MSMO1	7.37609e-14	-0.418834	0.065	0.308	1.96728e-09
TLK1	2.95986e-14	-0.419085	0.097	0.355	7.89424e-10
MCUR1	1.60388e-18	-0.419768	0.069	0.367	4.27772e-14
MED28	1.41978e-17	-0.420161	0.106	0.401	3.78669e-13
UBA2	1.00971e-17	-0.420309	0.065	0.346	2.69301e-13
TSR3	4.18726e-19	-0.420427	0.051	0.357	1.11678e-14
FFAR1	1.12752e-15	-0.420695	0.009	0.245	3.00721e-11
OTUB1	1.65318e-18	-0.420771	0.065	0.359	4.40919e-14
FAM120A	4.09703e-15	-0.420819	0.111	0.382	1.09272e-10
HPRT1	3.04439e-17	-0.420929	0.06	0.341	8.1197e-13
NIPBL	1.61013e-14	-0.421269	0.12	0.393	4.29437e-10
G3BP1	4.42782e-14	-0.42155	0.129	0.394	1.18094e-09
DDRGK1	4.01438e-19	-0.421551	0.157	0.489	1.07067e-14
EIF4E	3.41578e-19	-0.421563	0.069	0.375	9.11022e-15
PPP4R3B	1.57102e-17	-0.421577	0.065	0.348	4.19007e-13
NBEA	4.33169e-17	-0.421678	0.037	0.302	1.1553e-12
SPRYD7	1.84363e-18	-0.421718	0.032	0.311	4.91714e-14
LARP7	1.12998e-18	-0.421813	0.083	0.384	3.01377e-14
APH1B	2.05132e-16	-0.421834	0.055	0.315	5.47107e-12
MYO1D	4.51794e-15	-0.421998	0.097	0.361	1.20498e-10
SRSF10	2.55237e-15	-0.422006	0.161	0.454	6.80743e-11
AKAP12	1.90025e-10	-0.422288	0.018	0.188	5.06815e-06
DPM2	1.33078e-16	-0.422492	0.083	0.366	3.54932e-12
SGCE	3.9207e-19	-0.42274	0.009	0.291	1.04569e-14
NDUFS1	3.49355e-19	-0.423088	0.065	0.374	9.31764e-15
HTATIP2	2.69093e-17	-0.423379	0.157	0.47	7.17698e-13
NEMF	4.42578e-15	-0.423836	0.097	0.37	1.1804e-10
RTL8A	9.161e-18	-0.424206	0.088	0.388	2.44333e-13
TMED6	4.22964e-11	-0.424816	0.032	0.216	1.12809e-06
CMPK1	9.90904e-20	-0.424841	0.157	0.502	2.64284e-15
ZNF106	6.79481e-15	-0.424988	0.092	0.358	1.81224e-10
SND1	5.43346e-16	-0.425062	0.106	0.384	1.44916e-11
LSM6	1.04008e-19	-0.425275	0.074	0.391	2.77401e-15
NAV1	6.73319e-16	-0.425297	0.055	0.318	1.79581e-11
RNF11	5.20361e-18	-0.425632	0.06	0.35	1.38786e-13
YIPF3	6.27122e-18	-0.425927	0.134	0.452	1.6726e-13
VMA21	8.6856e-16	-0.425965	0.078	0.342	2.31654e-11
TUBB4B	8.31119e-16	-0.426157	0.175	0.475	2.21668e-11
PPCS	9.40294e-18	-0.426853	0.101	0.41	2.50786e-13
CDC42SE2	2.19345e-16	-0.426909	0.074	0.345	5.85015e-12
SLC25A5	1.38896e-22	-0.426962	0.304	0.664	3.7045e-18
ZNF638	1.08948e-14	-0.42698	0.129	0.405	2.90576e-10
PSIP1	2.15129e-15	-0.426989	0.055	0.314	5.73771e-11
EIF6	2.11809e-20	-0.427279	0.12	0.469	5.64916e-16
EMD	2.05018e-20	-0.427286	0.018	0.313	5.46804e-16
RBBP6	1.09196e-16	-0.427573	0.065	0.341	2.91237e-12
ANKHD1	1.16806e-17	-0.428258	0.065	0.353	3.11535e-13
RTN1	2.57559e-19	-0.428284	0	0.28	6.86935e-15
PSMD11	4.99355e-18	-0.4286	0.097	0.403	1.33183e-13
CSRNP3	2.00475e-17	-0.42871	0.005	0.261	5.34687e-13
MLEC	5.63011e-15	-0.429214	0.212	0.511	1.50161e-10
MMADHC	4.48847e-18	-0.429668	0.111	0.417	1.19712e-13
GLOD4	4.79372e-18	-0.429674	0.055	0.342	1.27853e-13
VOPP1	9.60239e-16	-0.429807	0.078	0.346	2.56105e-11
SEC14L1	3.06395e-14	-0.42995	0.092	0.337	8.17187e-10
AASDHPPT	2.23157e-15	-0.430153	0.083	0.342	5.95183e-11
PPP1R7	2.76397e-19	-0.430683	0.092	0.417	7.37179e-15
NCOR1	4.34079e-17	-0.43071	0.111	0.42	1.15773e-12
SMIM6	3.22434e-16	-0.430743	0.051	0.317	8.59965e-12
TAOK1	2.11324e-14	-0.430858	0.097	0.353	5.63623e-10
PPP2R5C	1.03737e-16	-0.430866	0.083	0.358	2.76678e-12
SPART	9.27313e-18	-0.430973	0.055	0.334	2.47324e-13
SNRNP27	5.64406e-18	-0.43101	0.088	0.378	1.50533e-13
DHX29	2.28874e-16	-0.431197	0.088	0.366	6.10429e-12
SPCS3	1.63417e-18	-0.431294	0.161	0.502	4.35848e-14
PTOV1	2.57265e-17	-0.43135	0.097	0.385	6.86151e-13
SNHG19	3.86906e-14	-0.431589	0.046	0.282	1.03192e-09
CDK5R2	3.92753e-19	-0.43197	0.005	0.285	1.04751e-14
GLRX5	2.60828e-19	-0.432086	0.088	0.406	6.95653e-15
SCAMP2	7.26592e-20	-0.432224	0.06	0.368	1.93789e-15
FGFR1	3.1299e-12	-0.432282	0.12	0.361	8.34776e-08
TSNAX	1.12931e-17	-0.432334	0.065	0.35	3.01198e-13
ZBTB8OS	4.83797e-16	-0.432337	0.115	0.401	1.29034e-11
MRPL13	3.62454e-20	-0.432418	0.101	0.442	9.66702e-16
RAB26	3.09178e-18	-0.432568	0.009	0.278	8.24609e-14
PRDX6	2.73711e-21	-0.432829	0.217	0.582	7.30015e-17
TOX4	1.95806e-16	-0.432853	0.101	0.374	5.22234e-12
B3GAT3	1.38474e-15	-0.432997	0.092	0.358	3.69325e-11
CTDNEP1	1.296e-17	-0.433227	0.069	0.355	3.45657e-13
NKX6-1	2.15577e-14	-0.433403	0.014	0.238	5.74965e-10
DNPH1	1.07272e-17	-0.433497	0.161	0.488	2.86105e-13
CCDC124	3.17451e-18	-0.433699	0.115	0.434	8.46673e-14
EAPP	2.71157e-17	-0.433713	0.083	0.377	7.23204e-13
CHD6	2.99606e-16	-0.433826	0.074	0.35	7.9908e-12
TMEM238	2.08784e-12	-0.433963	0.143	0.385	5.56848e-08
UBE3A	1.07917e-16	-0.434269	0.097	0.378	2.87826e-12
HNRNPA0	9.72765e-20	-0.434428	0.111	0.445	2.59446e-15
MRPS35	7.467e-18	-0.434454	0.088	0.394	1.99152e-13
KLHL41	6.105e-08	-0.43488	0.005	0.127	0.00162826
TUT4	1.34263e-13	-0.435064	0.134	0.393	3.58093e-09
EFR3A	8.29267e-17	-0.435502	0.074	0.35	2.21174e-12
MPC1	5.16324e-20	-0.435552	0.078	0.399	1.37709e-15
HNRNPAB	5.68171e-16	-0.435571	0.152	0.446	1.51537e-11
MRPS5	8.3991e-20	-0.435882	0.055	0.362	2.24013e-15
CYC1	5.07178e-19	-0.43603	0.161	0.489	1.35269e-14
TSPYL1	2.67985e-19	-0.436299	0.065	0.376	7.14742e-15
RIC3	1.18087e-16	-0.436584	0.055	0.327	3.14949e-12
RIOK3	8.03637e-17	-0.43659	0.083	0.363	2.14338e-12
EPS15	1.48737e-18	-0.436609	0.037	0.319	3.96696e-14
DYNC1LI1	3.80466e-15	-0.436801	0.111	0.379	1.01474e-10
FAM174A	5.34513e-17	-0.43699	0.083	0.365	1.4256e-12
SGCB	1.94936e-17	-0.437015	0.065	0.344	5.19913e-13
SDCCAG8	7.24434e-14	-0.43745	0.088	0.334	1.93214e-09
SMAD5	9.64727e-16	-0.437504	0.101	0.379	2.57302e-11
IGFBP5	4.92034e-07	-0.437635	0.005	0.113	0.013123
PDCD10	5.68273e-18	-0.437787	0.101	0.404	1.51564e-13
TEAD1	1.72616e-17	-0.437848	0.051	0.321	4.60383e-13
FSTL5	4.08737e-14	-0.438309	0.014	0.23	1.09014e-09
AHSA1	5.35026e-20	-0.438333	0.06	0.371	1.42697e-15
RAB1B	2.38678e-19	-0.438362	0.041	0.337	6.36579e-15
LAMTOR3	1.37089e-19	-0.438602	0.046	0.35	3.65631e-15
TUBB	3.74685e-15	-0.438875	0.249	0.545	9.99321e-11
SMIM14	2.31134e-16	-0.438896	0.124	0.43	6.16458e-12
ATG3	6.41959e-18	-0.438989	0.069	0.36	1.71217e-13
SYT5	8.57223e-17	-0.439194	0.005	0.254	2.2863e-12
MTSS1	8.79302e-18	-0.439449	0.028	0.295	2.34519e-13
ARL8B	7.4749e-17	-0.439743	0.074	0.354	1.99363e-12
MACF1	3.66134e-17	-0.43977	0.175	0.496	9.76517e-13
MRPL43	1.86614e-19	-0.439787	0.138	0.474	4.97718e-15
RETREG2	1.76658e-17	-0.439838	0.06	0.341	4.71165e-13
RPLP0	2.54004e-24	-0.439924	0.82	0.915	6.77455e-20
YWHAG	1.27524e-19	-0.439989	0.101	0.426	3.40119e-15
EIF3I	4.73777e-22	-0.440338	0.115	0.476	1.26361e-17
PPP1CB	2.82258e-19	-0.440363	0.23	0.575	7.5281e-15
RSRC1	6.17463e-18	-0.440502	0.06	0.356	1.64684e-13
SUPT16H	3.79809e-17	-0.440913	0.083	0.364	1.01299e-12
ECI2	4.59773e-17	-0.441098	0.101	0.405	1.22626e-12
MAP3K13	3.10111e-15	-0.441107	0.157	0.448	8.27097e-11
PPP1R12A	1.11317e-16	-0.441128	0.101	0.387	2.96893e-12
PITHD1	6.53477e-15	-0.441404	0.101	0.352	1.74289e-10
URI1	2.7471e-18	-0.441416	0.083	0.384	7.32679e-14
CLCN3	5.1262e-16	-0.441499	0.101	0.381	1.36721e-11
MIA3	1.67047e-16	-0.441505	0.092	0.378	4.45531e-12
PFDN6	2.68081e-17	-0.441563	0.101	0.401	7.14998e-13
COMTD1	1.24486e-16	-0.441671	0.194	0.513	3.32017e-12
COA5	5.42173e-19	-0.441804	0.074	0.383	1.44603e-14
CACNA2D1	3.17663e-18	-0.44183	0	0.266	8.4724e-14
TAGLN3	2.28775e-14	-0.441932	0.023	0.25	6.10166e-10
GNPTG	1.53108e-15	-0.442055	0.083	0.347	4.08355e-11
SMIM10L1	2.67074e-17	-0.442062	0.078	0.37	7.12314e-13
METTL26	1.25417e-15	-0.442493	0.212	0.52	3.34501e-11
FEV	1.36818e-13	-0.442741	0.005	0.212	3.64908e-09
GGNBP2	3.96564e-16	-0.442758	0.12	0.41	1.05768e-11
ZFAND6	4.19254e-19	-0.442877	0.111	0.435	1.11819e-14
NSRP1	2.35338e-15	-0.442882	0.124	0.406	6.27671e-11
PTPRA	2.87475e-18	-0.442897	0.06	0.351	7.66725e-14
PUM1	1.68572e-17	-0.442938	0.111	0.417	4.49597e-13
FBXO21	2.61474e-18	-0.443091	0.06	0.348	6.97377e-14
ASCL2	1.12835e-10	-0.443176	0.018	0.192	3.00943e-06
ANAPC5	4.16325e-16	-0.443361	0.097	0.365	1.11038e-11
GRB2	2.40126e-16	-0.443366	0.092	0.367	6.4044e-12
DDX21	8.30765e-15	-0.443635	0.134	0.408	2.21573e-10
USO1	2.51452e-16	-0.443664	0.115	0.402	6.70648e-12
BACE1	6.52619e-16	-0.443859	0.06	0.32	1.7406e-11
CAP1	1.31625e-17	-0.444018	0.129	0.441	3.51056e-13
FBXW7	6.10526e-16	-0.444201	0.06	0.317	1.62833e-11
NSMCE3	4.83359e-19	-0.44464	0.037	0.329	1.28917e-14
ASAP1	1.59062e-17	-0.444704	0.028	0.296	4.24235e-13
PGAM1	1.53746e-17	-0.444771	0.124	0.435	4.10056e-13
ZC3H13	2.81583e-15	-0.44481	0.101	0.375	7.51011e-11
GLO1	9.76728e-17	-0.444979	0.092	0.386	2.60503e-12
INSIG1	7.85433e-12	-0.445096	0.065	0.278	2.09483e-07
CISD3	2.09983e-17	-0.445148	0.147	0.467	5.60046e-13
PMF1	1.33616e-18	-0.445253	0.074	0.371	3.56367e-14
SLC25A39	4.00407e-17	-0.445282	0.124	0.431	1.06793e-12
TAF15	1.3512e-18	-0.445735	0.055	0.355	3.60379e-14
HUWE1	1.40457e-18	-0.445797	0.097	0.407	3.74613e-14
RPL29	2.81795e-29	-0.446293	0.747	0.905	7.51576e-25
CDC73	5.06689e-19	-0.446317	0.051	0.344	1.35139e-14
MCTS1	2.60029e-19	-0.446791	0.129	0.462	6.93524e-15
EIF4EBP1	3.57539e-14	-0.447167	0.212	0.489	9.53593e-10
POLR3GL	9.19629e-21	-0.447293	0.041	0.355	2.45274e-16
REV3L	2.96041e-16	-0.447324	0.051	0.315	7.8957e-12
TFF3	1.71297e-15	-0.447442	0.009	0.245	4.56867e-11
PLEKHA3	1.26903e-17	-0.448391	0.074	0.36	3.38463e-13
CAMTA1	4.83672e-19	-0.448805	0.166	0.511	1.29e-14
DENR	6.36291e-17	-0.448901	0.074	0.357	1.69705e-12
MCRIP2	5.7315e-20	-0.449117	0.097	0.428	1.52865e-15
STARD10	1.86869e-18	-0.449516	0.134	0.467	4.98397e-14
NUDT3	1.9731e-16	-0.449569	0.06	0.328	5.26245e-12
ISCA2	1.80731e-19	-0.450214	0.069	0.371	4.82028e-15
DHRS7	1.64133e-13	-0.450234	0.152	0.414	4.37758e-09
WBP11	1.03688e-17	-0.450404	0.078	0.367	2.76547e-13
EEA1	1.84988e-15	-0.450486	0.088	0.352	4.93381e-11
TYW3	1.03281e-18	-0.450533	0.06	0.357	2.7546e-14
RAB18	1.29855e-19	-0.450617	0.074	0.381	3.46337e-15
BRD2	2.04012e-14	-0.451342	0.138	0.404	5.44122e-10
HEXB	1.8485e-16	-0.451645	0.097	0.382	4.93014e-12
PCGF5	1.15385e-17	-0.451722	0.078	0.369	3.07744e-13
ATP5F1C	4.90416e-24	-0.451812	0.24	0.623	1.30799e-19
VTI1B	9.22558e-17	-0.451844	0.147	0.451	2.46055e-12
TRIQK	5.11313e-18	-0.451882	0.046	0.33	1.36372e-13
C2CD4B	3.15573e-06	-0.452791	0.157	0.305	0.0841664
RAP1GAP2	1.40562e-17	-0.453007	0.055	0.335	3.74892e-13
MAP2	1.21452e-15	-0.453475	0.055	0.308	3.23924e-11
MRLN	2.28684e-13	-0.453784	0.028	0.241	6.09923e-09
RFC1	5.3323e-14	-0.453868	0.143	0.411	1.42218e-09
SMAP1	7.72673e-19	-0.454351	0.111	0.435	2.0608e-14
PDXDC1	1.44868e-17	-0.454373	0.088	0.379	3.86378e-13
TMCO3	3.19875e-17	-0.454766	0.078	0.36	8.53139e-13
TRAPPC3	5.70476e-18	-0.455597	0.115	0.428	1.52152e-13
PPP1CC	4.52435e-18	-0.455627	0.111	0.419	1.20669e-13
OLA1	1.00505e-16	-0.455938	0.097	0.39	2.68056e-12
SELENOS	9.742e-19	-0.456119	0.138	0.469	2.59829e-14
COMMD3	9.08016e-19	-0.456311	0.111	0.43	2.42177e-14
WFS1	8.08319e-19	-0.456591	0.032	0.317	2.15587e-14
AIMP1	2.51134e-18	-0.456803	0.124	0.445	6.69801e-14
PGR	6.80862e-17	-0.457161	0	0.249	1.81593e-12
CCDC88A	9.66489e-17	-0.457448	0.023	0.282	2.57772e-12
SPATS2L	8.0326e-15	-0.457813	0.12	0.386	2.14238e-10
MAGOH	1.21539e-22	-0.458275	0.06	0.406	3.24156e-18
NDUFAF2	1.92375e-20	-0.458332	0.065	0.391	5.13084e-16
NUFIP2	1.34464e-16	-0.45854	0.115	0.395	3.5863e-12
STX1A	1.87375e-18	-0.458619	0.028	0.305	4.99748e-14
USP8	4.5951e-18	-0.458626	0.074	0.367	1.22556e-13
PCYOX1	2.16467e-18	-0.459069	0.051	0.34	5.77339e-14
FUCA1	5.96618e-16	-0.459386	0.074	0.343	1.59124e-11
SDF2	1.9059e-18	-0.459406	0.088	0.391	5.08323e-14
PHTF2	6.13737e-19	-0.459568	0.023	0.309	1.6369e-14
PSMB7	2.72884e-19	-0.459658	0.175	0.514	7.2781e-15
MYO3A	2.19345e-18	-0.459674	0.014	0.286	5.85015e-14
FUNDC2	5.06632e-25	-0.459758	0.166	0.565	1.35124e-20
MRPS36	3.07841e-20	-0.459779	0.124	0.468	8.21042e-16
DNAJB14	2.85956e-19	-0.460188	0.078	0.381	7.62673e-15
NT5C3A	1.92373e-17	-0.460217	0.065	0.34	5.13078e-13
TSPYL4	4.0369e-18	-0.460258	0.032	0.306	1.07668e-13
PPM1G	2.0196e-17	-0.460329	0.138	0.449	5.38647e-13
BMI1	2.59705e-17	-0.460539	0.055	0.336	6.92659e-13
PLEKHA1	4.67342e-16	-0.460563	0.12	0.401	1.24645e-11
NOL4	6.15582e-18	-0.460682	0.014	0.281	1.64182e-13
PRNP	1.11807e-21	-0.460758	0.023	0.337	2.982e-17
PSMA6	2.14889e-23	-0.461081	0.166	0.551	5.73131e-19
KRR1	2.1836e-18	-0.461205	0.083	0.387	5.82388e-14
CSNK2B	4.97433e-21	-0.461313	0.161	0.516	1.3267e-16
ZMYND11	2.15068e-16	-0.46143	0.083	0.36	5.73608e-12
CHORDC1	3.07826e-16	-0.461603	0.092	0.368	8.21003e-12
MAP2K2	5.39294e-17	-0.461608	0.147	0.458	1.43835e-12
TMEM50A	1.00105e-22	-0.461733	0.147	0.524	2.66991e-18
DDX1	9.26673e-19	-0.462032	0.078	0.379	2.47153e-14
SSBP2	9.8857e-20	-0.462093	0.023	0.314	2.63661e-15
CPQ	9.67749e-18	-0.4623	0.078	0.366	2.58108e-13
CLPP	5.74477e-21	-0.462307	0.065	0.389	1.53219e-16
HDGFL3	6.65968e-20	-0.462472	0.041	0.338	1.7762e-15
PA2G4	3.43895e-18	-0.462658	0.18	0.515	9.17201e-14
EIF4H	8.95328e-19	-0.462923	0.115	0.432	2.38793e-14
FRRS1L	5.79194e-18	-0.463112	0.009	0.278	1.54477e-13
RSBN1L	2.38558e-15	-0.463224	0.152	0.441	6.36257e-11
TENT5C	9.71636e-17	-0.463245	0.028	0.284	2.59145e-12
PPP3CB	3.12568e-18	-0.46329	0.074	0.361	8.3365e-14
VAT1	4.91957e-17	-0.463431	0.106	0.393	1.3121e-12
MAP3K2	9.01985e-17	-0.463704	0.088	0.372	2.40568e-12
RGS17	5.25973e-19	-0.463962	0.014	0.293	1.40282e-14
RPS10	1.23476e-18	-0.464023	0.295	0.611	3.29324e-14
ARL5A	3.35437e-18	-0.464514	0.101	0.407	8.94645e-14
SC5D	1.57627e-18	-0.464699	0.037	0.322	4.20408e-14
TPP1	2.28016e-17	-0.465179	0.083	0.371	6.0814e-13
TSG101	3.25439e-20	-0.465212	0.083	0.411	8.67978e-16
MMP24OS	1.85855e-17	-0.465286	0.226	0.546	4.95694e-13
AIP	1.45997e-19	-0.465421	0.078	0.391	3.89389e-15
DNAJA2	2.01115e-20	-0.465905	0.088	0.41	5.36393e-16
EIF3L	2.57789e-17	-0.466097	0.157	0.474	6.87548e-13
RAB3GAP2	3.99727e-17	-0.466603	0.055	0.331	1.06611e-12
PTEN	1.17718e-17	-0.46697	0.115	0.418	3.13965e-13
MYEF2	2.31031e-17	-0.467049	0.06	0.344	6.16184e-13
CCDC25	1.86575e-16	-0.467112	0.115	0.399	4.97613e-12
COX11	3.24304e-21	-0.467448	0.023	0.332	8.6495e-17
MPLKIP	3.28887e-18	-0.467775	0.12	0.432	8.77174e-14
CACNA1D	1.19014e-20	-0.46787	0.005	0.303	3.17423e-16
RIMS2	2.72792e-19	-0.467969	0.009	0.292	7.27563e-15
MAGEH1	3.39344e-19	-0.467992	0.037	0.322	9.05066e-15
FRA10AC1	9.67833e-16	-0.468347	0.083	0.348	2.58131e-11
FBXW11	2.58571e-18	-0.468355	0.083	0.379	6.89636e-14
ZNF33A	5.88451e-18	-0.468498	0.069	0.352	1.56946e-13
CD200	4.78785e-20	-0.46859	0.009	0.299	1.27697e-15
OTULINL	5.10943e-17	-0.468697	0.014	0.272	1.36274e-12
EPM2AIP1	5.33052e-20	-0.46879	0.037	0.339	1.4217e-15
TP53I13	1.07072e-15	-0.468891	0.097	0.36	2.8557e-11
VBP1	5.32285e-20	-0.468922	0.074	0.399	1.41966e-15
TMEM106B	2.59676e-16	-0.469362	0.115	0.394	6.92582e-12
SUZ12	1.78684e-18	-0.470074	0.065	0.35	4.76568e-14
RGS2	1.16821e-09	-0.470158	0.055	0.23	3.11574e-05
RYBP	1.05858e-18	-0.470624	0.055	0.347	2.82334e-14
GABPB1-AS1	6.79765e-17	-0.470672	0.032	0.297	1.813e-12
NOL3	6.16434e-16	-0.470742	0.06	0.312	1.64409e-11
DACH1	1.77428e-18	-0.470977	0.005	0.274	4.73219e-14
SYF2	1.00239e-19	-0.471344	0.147	0.483	2.67349e-15
GCHFR	7.6505e-18	-0.471748	0.06	0.345	2.04047e-13
SERPINI1	4.81267e-15	-0.471799	0.032	0.274	1.28359e-10
TOLLIP	1.94576e-18	-0.471803	0.092	0.39	5.18954e-14
OGFOD3	3.39374e-18	-0.472034	0.065	0.352	9.05144e-14
CAMK2G	5.03415e-13	-0.472175	0.023	0.227	1.34266e-08
LMBRD1	2.6046e-18	-0.472609	0.111	0.415	6.94674e-14
TMED9	6.71932e-21	-0.472739	0.161	0.515	1.79211e-16
PDE10A	4.85008e-12	-0.472852	0.037	0.234	1.29356e-07
SLC25A1	1.48452e-17	-0.473008	0.111	0.413	3.95937e-13
ZFP91	8.46245e-17	-0.473196	0.12	0.415	2.25702e-12
STIP1	6.60918e-20	-0.473315	0.074	0.396	1.76274e-15
SYAP1	8.2984e-18	-0.473468	0.106	0.405	2.21327e-13
KIF3B	6.92696e-17	-0.473483	0.083	0.364	1.84749e-12
PTBP3	1.99888e-17	-0.473504	0.111	0.41	5.33122e-13
BAZ2B	2.92053e-15	-0.473634	0.111	0.383	7.78936e-11
RBIS	3.94353e-21	-0.474257	0.152	0.52	1.05178e-16
RAP1B	3.92051e-19	-0.474379	0.161	0.49	1.04564e-14
TBL1X	1.56858e-17	-0.474387	0.028	0.292	4.18355e-13
ARG2	3.91501e-15	-0.474419	0.028	0.272	1.04417e-10
AK1	3.59856e-21	-0.474677	0.088	0.433	9.59773e-17
SEC24D	4.18836e-18	-0.474733	0.074	0.358	1.11708e-13
ADAR	1.35257e-17	-0.47494	0.097	0.386	3.60745e-13
DNAJC15	4.94665e-22	-0.475317	0.184	0.558	1.31932e-17
TP53TG1	2.01204e-19	-0.47545	0.051	0.352	5.36631e-15
NTPCR	2.97945e-18	-0.475488	0.046	0.323	7.94649e-14
MRPS15	8.28464e-21	-0.475805	0.138	0.484	2.2096e-16
NUDT9	1.10745e-18	-0.475883	0.065	0.356	2.95369e-14
SMS	2.23317e-19	-0.476154	0.092	0.407	5.95608e-15
SUMO3	3.69313e-19	-0.476221	0.088	0.406	9.84995e-15
COA8	1.66152e-18	-0.476445	0.097	0.395	4.43143e-14
CHPF	1.27905e-19	-0.476489	0.069	0.383	3.41135e-15
FYTTD1	3.8849e-19	-0.476756	0.046	0.343	1.03614e-14
MRPL3	2.21742e-20	-0.476759	0.083	0.409	5.91409e-16
TBCC	1.90629e-20	-0.476853	0.023	0.325	5.08428e-16
C14orf132	1.34416e-20	-0.476972	0.009	0.306	3.585e-16
USF2	1.07872e-18	-0.477022	0.078	0.384	2.87705e-14
LMAN2	2.69198e-19	-0.477218	0.221	0.561	7.17979e-15
HNRNPA1	2.16718e-16	-0.477301	0.364	0.657	5.7801e-12
FTX	1.14152e-16	-0.477362	0.097	0.386	3.04456e-12
TMEM179B	9.90819e-20	-0.47741	0.115	0.452	2.64261e-15
FAM50A	3.77575e-19	-0.478235	0.124	0.451	1.00703e-14
GET3	1.06504e-20	-0.478366	0.078	0.409	2.84057e-16
REX1BD	8.13527e-19	-0.479037	0.147	0.478	2.16976e-14
PPP4R2	2.25609e-19	-0.479278	0.078	0.389	6.01723e-15
SEC63	1.32279e-17	-0.47979	0.124	0.439	3.52802e-13
[truncated: 1,557 more rows]

## Sheet: ductal_cells
Gene	p_val	avg_log2FC	pct.1	pct.2	p_val_adj
LCN2	0	2.88388	0.675	0.023	0
SPP1	0	2.58036	0.697	0.055	0
MMP7	0	2.52397	0.568	0.017	0
KRT7	0	2.36673	0.58	0.017	0
KRT19	0	2.30077	0.7	0.017	0
KRT18	1.64651e-170	2.0637	0.732	0.17	4.39141e-166
ANXA4	3.26309e-245	1.92606	0.738	0.128	8.70299e-241
SERPINA3	0	1.79691	0.58	0.035	0
GDF15	9.88095e-114	1.74425	0.445	0.081	2.63535e-109
S100A11	1.65747e-100	1.68744	0.773	0.269	4.42065e-96
SOX4	1.3027e-227	1.62668	0.571	0.072	3.47442e-223
SAT1	3.39997e-146	1.59057	0.785	0.221	9.06805e-142
KRT8	3.32587e-80	1.57966	0.789	0.364	8.87042e-76
TPM1	2.25233e-73	1.54258	0.647	0.271	6.00719e-69
SOD2	1.65038e-221	1.4997	0.524	0.06	4.40174e-217
LGALS4	0	1.485	0.407	0.005	0
CD24	2.42745e-148	1.45722	0.621	0.129	6.47426e-144
IL32	1.859e-244	1.45502	0.511	0.049	4.95814e-240
TMSB10	3.08672e-60	1.43013	0.609	0.228	8.23258e-56
CRP	0	1.30362	0.268	0.006	0
ANXA2	3.14268e-64	1.29528	0.719	0.317	8.38184e-60
CD44	5.51649e-109	1.26396	0.486	0.105	1.4713e-104
TSPAN8	0	1.21757	0.379	0.018	0
LGALS3	1.2504e-236	1.21535	0.555	0.061	3.33494e-232
IFITM3	4.96487e-189	1.19991	0.486	0.058	1.32418e-184
TMSB4X	2.38872e-63	1.18869	0.871	0.409	6.37095e-59
SERINC2	4.58891e-112	1.1843	0.467	0.096	1.22391e-107
PMEPA1	2.97669e-283	1.0856	0.454	0.032	7.93913e-279
S100A10	2.69885e-19	1.08535	0.59	0.382	7.19811e-15
GSTP1	2.24362e-17	1.06079	0.685	0.476	5.98396e-13
UPP1	1.29276e-06	1.05777	0.186	0.11	0.0344793
ZFP36L1	6.94603e-251	1.04644	0.489	0.044	1.85258e-246
TACSTD2	0	1.00825	0.42	0.01	0
SPINK1	1.11212e-68	1.00303	0.366	0.082	2.96613e-64
TM4SF1	9.70279e-202	0.991319	0.483	0.056	2.58783e-197
CFTR	0	0.963168	0.331	0.006	0
AGR2	1.77744e-222	0.952767	0.155	0.003	4.74061e-218
TFPI2	0	0.952169	0.274	0.007	0
MYL12A	5.31903e-15	0.918826	0.574	0.431	1.41864e-10
S100A6	1.33736e-40	0.905964	0.748	0.388	3.56688e-36
OLFM4	2.82771e-152	0.898038	0.309	0.029	7.54179e-148
MUC20	0	0.880607	0.331	0.007	0
TNFRSF12A	2.67844e-31	0.880138	0.451	0.209	7.14366e-27
CCL2	1.19328e-104	0.879782	0.18	0.014	3.1826e-100
SLPI	0	0.874406	0.319	0.004	0
CEACAM6	4.91768e-234	0.870415	0.177	0.004	1.31159e-229
DEFB1	0	0.867919	0.325	0.007	0
TINAGL1	0	0.859108	0.338	0.008	0
ELF3	5.90368e-54	0.826871	0.656	0.315	1.57457e-49
AKR1C1	2.38678e-156	0.823937	0.23	0.014	6.36577e-152
CLDN4	6.31215e-44	0.819099	0.464	0.19	1.68351e-39
NEAT1	2.89843e-23	0.815871	0.587	0.33	7.7304e-19
AKR1C3	2.30301e-247	0.81222	0.325	0.018	6.14235e-243
HES4	1.83586e-108	0.811523	0.306	0.04	4.89643e-104
TCIM	4.3513e-267	0.788834	0.35	0.019	1.16054e-262
YBX3	1.71187e-187	0.787023	0.379	0.035	4.56573e-183
VMP1	6.10286e-37	0.781246	0.489	0.224	1.62769e-32
CLDN10	0	0.717022	0.315	0.006	0
AMBP	4.54886e-178	0.71083	0.312	0.025	1.21323e-173
ANXA3	0	0.692928	0.265	0.005	0
TSPO	7.34173e-40	0.691655	0.445	0.181	1.95811e-35
CRYAB	2.39937e-45	0.679126	0.139	0.019	6.39935e-41
FILIP1L	6.00274e-122	0.672538	0.297	0.034	1.60099e-117
AKR1B10	6.58412e-136	0.672187	0.129	0.004	1.75605e-131
NUPR1	1.99768e-86	0.671761	0.325	0.053	5.32802e-82
NDUFA4	1.41294e-06	0.659361	0.498	0.451	0.0376845
RBP1	2.11773e-24	0.654462	0.404	0.177	5.64819e-20
NFKBIA	1.15171e-61	0.649057	0.338	0.08	3.07173e-57
CFB	1.99647e-291	0.646802	0.372	0.019	5.32478e-287
SERPINA1	4.27094e-19	0.644889	0.546	0.289	1.1391e-14
SLC4A4	3.14294e-188	0.637584	0.334	0.027	8.38253e-184
TMC5	0	0.622925	0.268	0.006	0
CTSH	7.63595e-227	0.622903	0.325	0.02	2.03659e-222
RHOC	5.04124e-84	0.617342	0.353	0.066	1.34455e-79
S100A14	0	0.611974	0.268	0.002	0
ONECUT2	3.09696e-81	0.601486	0.278	0.045	8.25991e-77
SERPING1	2.88555e-292	0.598893	0.271	0.009	7.69604e-288
PIGR	1.46821e-297	0.594335	0.227	0.005	3.91585e-293
MGST1	7.389e-94	0.585057	0.189	0.017	1.97072e-89
PDZK1IP1	0	0.576483	0.303	0.009	0
CCN1	7.06134e-236	0.569416	0.281	0.013	1.88333e-231
LAMB3	0	0.566732	0.24	0.005	0
MUC1	1.89689e-232	0.562925	0.256	0.011	5.05921e-228
G0S2	1.81059e-29	0.558596	0.117	0.02	4.82902e-25
CCN2	1.19401e-149	0.552516	0.177	0.008	3.18454e-145
EDN1	1.36092e-238	0.548572	0.196	0.005	3.62971e-234
IER3	2.27205e-43	0.544137	0.533	0.199	6.05977e-39
EEF1D	0.0648136	0.536247	0.492	0.503	1
AREG	7.29025e-75	0.532969	0.12	0.008	1.94438e-70
HLA-B	7.1853e-05	0.524771	0.678	0.571	1
SPTBN1	1.6379e-15	0.522588	0.391	0.238	4.36843e-11
CCND1	1.04066e-14	0.517345	0.208	0.09	2.77553e-10
TMEM265	0	0.516476	0.224	0.004	0
CLDN1	0	0.512986	0.262	0.005	0
PRSS8	0	0.49814	0.262	0.004	0
ITGA2	4.6231e-89	0.495113	0.23	0.028	1.23303e-84
PLPP2	0	0.487875	0.268	0.006	0
MYH9	4.33195e-31	0.483279	0.315	0.112	1.15538e-26
IFITM2	1.15403e-77	0.479224	0.297	0.049	3.07793e-73
CXCL1	3.7674e-86	0.472442	0.101	0.005	1.0048e-81
C3	4.28145e-216	0.471285	0.224	0.008	1.1419e-211
APCS	4.36403e-267	0.469822	0.174	0.002	1.16393e-262
DUOXA2	2.27251e-96	0.467638	0.161	0.012	6.06101e-92
LINC00342	4.77618e-09	0.466594	0.189	0.101	0.000127386
ABCC3	0	0.464077	0.256	0.006	0
FLNA	2.06062e-99	0.46393	0.24	0.026	5.49589e-95
RCAN1	2.32664e-26	0.462599	0.18	0.05	6.20538e-22
PHLDA2	1.67555e-112	0.462105	0.256	0.026	4.46886e-108
TUBA1C	2.14462e-20	0.462007	0.268	0.112	5.71992e-16
LAMC2	5.20251e-83	0.461903	0.167	0.015	1.38756e-78
DUOX2	3.1048e-119	0.453028	0.161	0.009	8.28082e-115
SLC25A37	6.96932e-51	0.452339	0.233	0.048	1.85879e-46
CES1	1.39196e-197	0.451287	0.136	0.002	3.71248e-193
PPIC	2.13811e-52	0.450253	0.268	0.06	5.70256e-48
BACE2	8.60861e-34	0.44774	0.334	0.12	2.296e-29
CYP3A5	6.01366e-53	0.44409	0.227	0.044	1.6039e-48
NCOA7	6.38768e-17	0.443475	0.319	0.165	1.70366e-12
HMGA1	7.16689e-06	0.441058	0.237	0.169	0.191148
S100A16	3.48356e-78	0.433879	0.192	0.021	9.29101e-74
BIRC3	1.33308e-190	0.422017	0.227	0.011	3.55545e-186
CYTOR	1.97516e-52	0.413014	0.218	0.039	5.26796e-48
NFKBIZ	1.06329e-37	0.40567	0.274	0.08	2.8359e-33
COL18A1	9.17058e-101	0.4036	0.252	0.028	2.44589e-96
PDLIM3	7.8524e-117	0.403221	0.183	0.012	2.09431e-112
TNFSF10	7.41832e-07	0.400973	0.274	0.18	0.0197854
CREB5	2.16415e-51	0.399282	0.196	0.034	5.772e-47
DDIT4	8.38336e-16	0.399182	0.363	0.192	2.23593e-11
CXCL8	3.09702e-90	0.389195	0.208	0.022	8.26006e-86
UGCG	2.97793e-09	0.382675	0.256	0.156	7.94243e-05
MT1G	3.07213e-11	0.374832	0.126	0.046	8.19368e-07
DCDC2	3.53295e-17	0.366688	0.259	0.119	9.42272e-13
TFPI	4.97012e-58	0.366456	0.246	0.046	1.32558e-53
GAS5	4.38393e-06	0.364091	0.391	0.57	0.116924
CALD1	5.96479e-23	0.361082	0.262	0.093	1.59087e-18
SERPINA5	1.20721e-226	0.358161	0.192	0.005	3.21974e-222
GOLM1	2.81704e-11	0.357254	0.315	0.198	7.51332e-07
CXCL2	6.01044e-81	0.354526	0.145	0.012	1.60304e-76
GSTA1	1.41591e-37	0.351897	0.107	0.014	3.77636e-33
MARCKSL1	3.87592e-09	0.347249	0.252	0.148	0.000103375
JPT1	3.37655e-09	0.346765	0.344	0.231	9.0056e-05
SLFN5	8.03593e-33	0.345991	0.202	0.051	2.14326e-28
STK17A	2.5771e-31	0.345856	0.215	0.059	6.8734e-27
HES1	4.42476e-10	0.340402	0.306	0.181	1.18013e-05
NFIB	2.38187e-137	0.340075	0.202	0.013	6.3527e-133
FLRT2	8.71086e-261	0.339755	0.196	0.004	2.32327e-256
LITAF	6.21913e-77	0.339599	0.271	0.043	1.6587e-72
MT2A	1.00658e-05	0.338623	0.199	0.115	0.268464
VCAM1	1.36721e-264	0.335425	0.151	0.001	3.64648e-260
TNFAIP2	9.93439e-110	0.335371	0.18	0.013	2.6496e-105
MYL12B	0.124561	0.335021	0.666	0.733	1
ANKRD36C	2.32663e-15	0.332478	0.174	0.066	6.20535e-11
LY6E	3.64498e-41	0.331831	0.249	0.062	9.72153e-37
ATP1A1	0.0142598	0.330565	0.502	0.491	1
GPX2	7.75797e-14	0.327492	0.271	0.134	2.06913e-09
TXNIP	4.59832e-07	0.32289	0.334	0.23	0.0122642
DSG2	2.79354e-09	0.322856	0.338	0.23	7.45064e-05
C19orf33	2.50385e-61	0.321613	0.117	0.01	6.67801e-57
PPP1R14B	0.94164	0.319668	0.435	0.471	1
NMB	0.0500512	0.318468	0.174	0.229	1
CAV2	1.37744e-145	0.317221	0.189	0.01	3.67377e-141
PRDX1	0.058338	0.316678	0.539	0.529	1
SPINT1	2.97159e-05	0.315998	0.325	0.266	0.792553
CNN3	7.38325e-20	0.31494	0.243	0.097	1.96919e-15
RPS19	1.74527e-07	0.314893	0.678	0.879	0.00465481
TRPV6	0	0.310143	0.183	0.002	0
ZFAS1	1.37304e-05	0.309107	0.483	0.665	0.366203
TST	1.14359e-24	0.305692	0.189	0.057	3.05006e-20
WFDC2	4.07647e-10	0.304807	0.224	0.118	1.08724e-05
EPS8	2.84031e-107	0.301113	0.205	0.017	7.57538e-103
CDKN1A	1.80245e-13	0.299576	0.274	0.138	4.80732e-09
PPP1R15A	1.22205e-06	0.29837	0.319	0.226	0.0325932
STOM	1.90672e-47	0.297619	0.167	0.026	5.08542e-43
MET	6.21754e-118	0.297471	0.17	0.01	1.65828e-113
CXADR	3.44616e-25	0.294186	0.233	0.081	9.19125e-21
SDCBP2	8.84936e-153	0.293786	0.161	0.006	2.36021e-148
CITED4	2.78953e-28	0.291589	0.17	0.043	7.43994e-24
ONECUT1	2.24498e-252	0.291434	0.192	0.004	5.9876e-248
BCL10	1.26867e-12	0.290989	0.271	0.152	3.38368e-08
CYBA	6.38078e-99	0.288324	0.429	0.08	1.70182e-94
KLF5	9.88863e-70	0.287366	0.183	0.022	2.6374e-65
GYPC	2.34708e-47	0.287183	0.189	0.032	6.25989e-43
QSOX1	1.96277e-10	0.287007	0.278	0.167	5.23491e-06
SOX9	1.78458e-57	0.286128	0.148	0.018	4.75965e-53
HIF1A	0.0113514	0.285856	0.356	0.338	1
ETS2	1.29892e-64	0.285605	0.215	0.032	3.46435e-60
IER2	1.31247e-17	0.28545	0.543	0.308	3.50048e-13
RBPMS	8.95502e-74	0.285093	0.211	0.028	2.38839e-69
PTPRK	7.7445e-52	0.283331	0.202	0.036	2.06554e-47
MAL2	0.162637	0.281868	0.328	0.344	1
MYOF	3.74158e-116	0.280113	0.18	0.012	9.97917e-112
LINC02532	1.37333e-181	0.277761	0.167	0.005	3.66282e-177
NAMPT	0.793083	0.275121	0.29	0.336	1
BICC1	2.55328e-105	0.272305	0.161	0.011	6.80985e-101
FTH1	0.032544	0.271098	0.732	0.819	1
ITGB6	8.07713e-185	0.269317	0.155	0.004	2.15425e-180
JUP	3.77151e-05	0.267375	0.233	0.17	1
SLC3A1	1.7476e-88	0.266895	0.151	0.012	4.66102e-84
SMAD3	6.20863e-164	0.26537	0.167	0.006	1.6559e-159
ENC1	4.1977e-66	0.264524	0.117	0.009	1.11957e-61
TC2N	9.67514e-74	0.264225	0.189	0.022	2.58046e-69
RASEF	2.07319e-235	0.263848	0.155	0.002	5.5294e-231
SEMA6A	1.52656e-35	0.263295	0.186	0.042	4.07148e-31
POLE4	5.37805e-42	0.262711	0.174	0.031	1.43438e-37
KRT23	5.0463e-229	0.262613	0.139	0.002	1.3459e-224
DUSP1	0.0255852	0.260783	0.413	0.369	1
AHNAK	3.30149e-43	0.258098	0.196	0.038	8.8054e-39
ANGPTL4	1.78271e-38	0.258062	0.17	0.032	4.75467e-34
CDKN2B	5.28027e-33	0.257622	0.161	0.034	1.4083e-28
EGFR	2.47384e-171	0.256628	0.142	0.004	6.59797e-167
SVIL	1.67145e-85	0.256524	0.158	0.013	4.45792e-81
MSN	1.42277e-25	0.256342	0.167	0.042	3.79467e-21
DHRS3	8.66211e-62	0.256164	0.192	0.027	2.31027e-57
LAD1	7.43302e-108	0.25532	0.151	0.009	1.98246e-103
SDC4	1.52007e-158	0.254913	0.167	0.006	4.05417e-154
LMO7	0.00959201	0.254188	0.259	0.231	1
PFKFB3	2.63175e-76	0.251989	0.164	0.016	7.01915e-72
MGST2	7.37847e-12	-0.250027	0.186	0.397	1.96791e-07
ZNF32	2.49411e-10	-0.25018	0.148	0.322	6.65205e-06
ADK	1.85053e-12	-0.250198	0.088	0.271	4.93556e-08
WDR61	5.51066e-12	-0.250217	0.101	0.282	1.46975e-07
TUBGCP2	1.16369e-08	-0.250303	0.161	0.324	0.000310368
RPL36A	5.00242e-17	-0.250359	0.568	0.806	1.3342e-12
USP33	1.91903e-10	-0.250404	0.117	0.291	5.11825e-06
LSM5	9.56501e-13	-0.250511	0.224	0.466	2.55108e-08
IL6R	9.60284e-11	-0.250553	0.063	0.208	2.56117e-06
GPRASP1	6.40308e-16	-0.25073	0.016	0.197	1.70777e-11
TMEM59L	1.60338e-13	-0.250843	0.022	0.181	4.27638e-09
ADAMTSL2	5.43683e-13	-0.250936	0.016	0.166	1.45006e-08
SYNRG	1.57364e-09	-0.251052	0.142	0.313	4.19704e-05
THAP7	1.0844e-11	-0.251059	0.107	0.285	2.89221e-07
UBR3	1.70435e-13	-0.251129	0.054	0.227	4.54566e-09
HOOK3	4.55209e-08	-0.251273	0.17	0.327	0.00121409
RABGGTB	8.75427e-12	-0.251303	0.139	0.333	2.33485e-07
RAB11B	2.02349e-10	-0.251435	0.139	0.32	5.39685e-06
PPM1L	2.10135e-14	-0.251443	0.016	0.184	5.60452e-10
ABHD17A	4.93651e-11	-0.251543	0.148	0.321	1.31662e-06
PPME1	2.62611e-12	-0.251742	0.079	0.258	7.00409e-08
RAB3IP	7.36354e-08	-0.251846	0.192	0.353	0.00196393
NBAS	2.69901e-13	-0.251863	0.063	0.24	7.19852e-09
SNRNP70	2.48338e-10	-0.251985	0.202	0.396	6.62343e-06
RAB12	2.04739e-11	-0.252084	0.076	0.236	5.4606e-07
CPNE8	8.10812e-10	-0.252325	0.091	0.235	2.16252e-05
PPP3CA	2.44707e-11	-0.252365	0.101	0.267	6.52657e-07
LINC01128	2.14881e-14	-0.252565	0.041	0.223	5.73108e-10
RPS10	2.3124e-12	-0.252826	0.382	0.611	6.1674e-08
AKAP8L	1.24636e-12	-0.252973	0.098	0.289	3.32416e-08
ALPK3	2.98218e-12	-0.253123	0.076	0.25	7.95378e-08
HECTD4	1.88112e-11	-0.253256	0.088	0.256	5.01713e-07
ARL16	6.42847e-12	-0.253359	0.139	0.328	1.71454e-07
TMEM126B	4.9393e-13	-0.253516	0.155	0.37	1.31736e-08
CRMP1	2.12557e-14	-0.253524	0.025	0.192	5.66911e-10
RORA	5.45903e-09	-0.253556	0.114	0.261	0.000145598
RHOQ	5.97362e-09	-0.253642	0.139	0.301	0.000159323
BRI3BP	6.13012e-12	-0.253698	0.073	0.236	1.63496e-07
AC244090.1	4.23218e-15	-0.253807	0.035	0.221	1.12877e-10
TNPO1	5.08621e-10	-0.253917	0.145	0.319	1.35654e-05
NOL3	8.64654e-09	-0.254149	0.151	0.312	0.000230612
MESD	1.78578e-09	-0.254238	0.274	0.476	4.76284e-05
SS18L2	4.00773e-12	-0.254385	0.123	0.307	1.0689e-07
ERC1	8.85993e-09	-0.254385	0.129	0.279	0.000236303
SLC30A9	3.49282e-10	-0.254409	0.136	0.3	9.3157e-06
TFDP1	1.90468e-16	-0.254414	0.035	0.231	5.07998e-12
HERC5	1.73303e-12	-0.254458	0.057	0.221	4.62218e-08
ENPP1	5.18559e-14	-0.254476	0.016	0.176	1.38305e-09
PRKAR2A	8.4333e-10	-0.2546	0.148	0.322	2.24924e-05
RAB21	6.27201e-09	-0.254655	0.174	0.341	0.000167281
COX20	1.60808e-11	-0.254788	0.211	0.429	4.2889e-07
SYNE4	4.27627e-12	-0.254796	0.076	0.246	1.14052e-07
EBAG9	1.15024e-10	-0.254996	0.142	0.321	3.0678e-06
PRPS1	1.6561e-13	-0.255009	0.063	0.237	4.41697e-09
KIAA1109	4.6513e-09	-0.255138	0.136	0.3	0.000124055
UBA2	6.22524e-11	-0.255372	0.158	0.346	1.66033e-06
SETX	2.36117e-08	-0.255397	0.123	0.273	0.000629748
AK3	1.48308e-08	-0.255414	0.183	0.348	0.000395551
MAP6	9.49874e-14	-0.255535	0.038	0.207	2.53341e-09
RAD17	1.52106e-11	-0.255592	0.091	0.258	4.05682e-07
DNAJC10	2.82461e-08	-0.255755	0.177	0.334	0.000753351
MOB4	5.88451e-12	-0.255818	0.158	0.352	1.56946e-07
CCDC57	4.27676e-12	-0.255824	0.076	0.249	1.14065e-07
TMED1	1.10748e-14	-0.255931	0.117	0.329	2.95377e-10
PMF1	4.13166e-11	-0.256383	0.174	0.371	1.10195e-06
OSTC	1.79212e-10	-0.256423	0.356	0.565	4.77976e-06
RAB5C	1.55902e-11	-0.256498	0.221	0.441	4.15805e-07
AC005261.1	3.8233e-10	-0.256555	0.11	0.274	1.01971e-05
C12orf73	2.41584e-13	-0.256779	0.057	0.236	6.44328e-09
SV2A	4.89501e-15	-0.256889	0.013	0.183	1.30555e-10
UFM1	5.13942e-10	-0.257107	0.221	0.42	1.37073e-05
NR1D2	1.4175e-10	-0.257212	0.098	0.259	3.78062e-06
MPHOSPH10	2.23421e-11	-0.257222	0.142	0.33	5.95885e-07
EIF3J-DT	1.98516e-11	-0.257223	0.082	0.243	5.29463e-07
RAB5A	1.55518e-11	-0.257326	0.117	0.3	4.14783e-07
MRPL43	1.6517e-13	-0.257436	0.233	0.474	4.40525e-09
HS6ST3	2.61257e-14	-0.257444	0.022	0.192	6.96798e-10
PRAF2	2.55485e-13	-0.257503	0.066	0.248	6.81404e-09
VEZF1	2.79942e-10	-0.257557	0.132	0.313	7.46632e-06
ANKRD65	1.01186e-14	-0.257558	0.047	0.235	2.69874e-10
PLEKHB2	9.13565e-09	-0.257591	0.215	0.393	0.000243657
OCRL	7.27328e-14	-0.257702	0.038	0.209	1.93986e-09
C12orf10	4.03777e-11	-0.257726	0.17	0.365	1.07691e-06
LYST	6.86735e-13	-0.257736	0.05	0.216	1.83159e-08
ZNF330	1.68754e-12	-0.257825	0.098	0.276	4.50084e-08
SLC35F5	2.78784e-10	-0.257995	0.132	0.31	7.43545e-06
C1GALT1C1	4.58692e-14	-0.258009	0.091	0.289	1.22338e-09
EIF5	8.348e-10	-0.258053	0.385	0.589	2.2265e-05
SFXN1	5.80358e-12	-0.258102	0.095	0.268	1.54787e-07
RBMX2	1.89652e-12	-0.258272	0.088	0.267	5.05821e-08
FAM92A	3.37572e-14	-0.258285	0.06	0.244	9.00337e-10
LARP1B	7.71192e-11	-0.258416	0.114	0.287	2.05685e-06
HERC1	1.14471e-11	-0.258612	0.088	0.261	3.05305e-07
TMEM107	3.76308e-14	-0.258796	0.069	0.261	1.00365e-09
BMP5	1.46871e-08	-0.258892	0.032	0.141	0.000391719
EIF2A	1.22527e-07	-0.25895	0.202	0.353	0.00326791
CHD2	6.79248e-05	-0.258973	0.274	0.397	1
SLC37A4	1.66841e-10	-0.259016	0.091	0.247	4.44982e-06
ZC3H7A	2.10503e-11	-0.259026	0.082	0.25	5.61433e-07
UBE2R2	2.52814e-11	-0.259075	0.161	0.354	6.74281e-07
FOXO1	7.32787e-13	-0.259269	0.069	0.244	1.95442e-08
RASGRF1	2.43905e-12	-0.259325	0.035	0.189	6.5052e-08
JKAMP	6.74958e-13	-0.259372	0.107	0.295	1.80018e-08
TCTEX1D2	1.7814e-15	-0.259378	0.066	0.269	4.75118e-11
TMEM18	1.72877e-10	-0.259398	0.123	0.293	4.61081e-06
CLPP	3.33149e-12	-0.259429	0.177	0.389	8.8854e-08
THAP5	7.72243e-11	-0.259434	0.107	0.268	2.05965e-06
ZNF451	1.11229e-09	-0.259618	0.114	0.266	2.96658e-05
HERC2	1.48961e-11	-0.259739	0.104	0.286	3.97295e-07
RALGAPA1	1.64408e-10	-0.259797	0.117	0.283	4.38493e-06
MTRNR2L12	9.15007e-07	-0.259851	0.363	0.532	0.0244041
CAMK2N2	9.77069e-16	-0.259998	0.022	0.203	2.60594e-11
ATP6V1C1	4.18447e-10	-0.259999	0.145	0.312	1.11604e-05
TIAM1	2.45644e-14	-0.260182	0.019	0.185	6.55156e-10
ANKHD1	3.91822e-09	-0.260319	0.183	0.352	0.000104503
TMEM37	2.30237e-05	-0.260399	0.107	0.204	0.614066
FAM98A	3.84117e-13	-0.26041	0.085	0.274	1.02448e-08
TMEM50A	2.03316e-10	-0.260412	0.312	0.522	5.42264e-06
LRPPRC	1.50857e-09	-0.260495	0.151	0.309	4.02351e-05
IMMT	4.00027e-12	-0.260514	0.132	0.324	1.06691e-07
AHSA1	4.96518e-13	-0.260581	0.158	0.371	1.32426e-08
PART1	2.31014e-11	-0.260641	0.003	0.13	6.16138e-07
TTLL7	1.78305e-10	-0.260647	0.079	0.234	4.75557e-06
PTGES2	6.09954e-13	-0.260707	0.151	0.369	1.62681e-08
TMEM33	7.41992e-11	-0.260876	0.151	0.334	1.97897e-06
TCP1	7.97062e-11	-0.261047	0.256	0.471	2.12584e-06
MCRIP2	9.9405e-13	-0.26113	0.205	0.428	2.65123e-08
GNL3	2.4923e-12	-0.261142	0.123	0.318	6.6472e-08
TRAM1	2.41727e-09	-0.261255	0.256	0.454	6.44709e-05
ATF6	3.11093e-12	-0.261395	0.11	0.294	8.29715e-08
C6orf226	7.0624e-14	-0.2614	0.079	0.27	1.88361e-09
DHX30	6.94077e-14	-0.261826	0.079	0.265	1.85117e-09
PSENEN	1.1335e-14	-0.261857	0.161	0.399	3.02317e-10
PPP2R2B	2.26016e-12	-0.26186	0.009	0.151	6.02808e-08
MED4	1.40079e-11	-0.2619	0.148	0.343	3.73606e-07
IP6K2	1.31162e-10	-0.261916	0.132	0.315	3.49822e-06
RAP1A	2.41088e-12	-0.261922	0.161	0.364	6.43005e-08
ELOF1	5.64001e-15	-0.261964	0.095	0.308	1.50425e-10
MRPL27	3.08832e-17	-0.262109	0.218	0.5	8.23685e-13
DDB1	1.87086e-13	-0.262115	0.114	0.315	4.98976e-09
NUDT2	1.04108e-11	-0.262262	0.12	0.299	2.77666e-07
CD55	1.5364e-12	-0.262349	0.161	0.369	4.09775e-08
SEZ6L	3.73734e-15	-0.262494	0	0.165	9.96786e-11
TXLNA	3.67225e-14	-0.26251	0.073	0.268	9.79425e-10
AHCTF1	8.07033e-14	-0.262966	0.069	0.253	2.15244e-09
ADIPOR1	2.22171e-13	-0.263059	0.088	0.276	5.92553e-09
TXN2	5.59389e-13	-0.263323	0.192	0.409	1.49195e-08
CLN5	2.45136e-11	-0.263376	0.151	0.343	6.53802e-07
EIF4G3	4.49998e-10	-0.263552	0.164	0.343	1.20019e-05
CNOT4	4.09989e-10	-0.263686	0.148	0.321	1.09348e-05
MACF1	2.16736e-06	-0.263847	0.331	0.495	0.0578057
TSPAN31	1.27006e-11	-0.263997	0.139	0.326	3.38739e-07
VAMP3	4.32096e-13	-0.264089	0.126	0.331	1.15244e-08
FUBP1	6.05288e-11	-0.264141	0.158	0.349	1.61436e-06
C22orf39	8.69504e-13	-0.264177	0.085	0.258	2.31905e-08
NTPCR	1.85739e-09	-0.264217	0.158	0.322	4.95384e-05
MAP1A	4.62138e-15	-0.264284	0.009	0.179	1.23257e-10
DCTN1	4.96744e-12	-0.264353	0.117	0.303	1.32487e-07
ARGLU1	8.00709e-05	-0.264376	0.375	0.51	1
DNAJC21	2.62031e-10	-0.264398	0.192	0.384	6.98864e-06
KRR1	2.0034e-10	-0.264408	0.192	0.387	5.34327e-06
FLYWCH2	1.05874e-13	-0.264423	0.11	0.313	2.82377e-09
SNF8	1.34782e-11	-0.264483	0.265	0.488	3.59477e-07
COA6	7.44507e-13	-0.264577	0.126	0.326	1.98567e-08
CLNS1A	4.86059e-13	-0.2647	0.132	0.333	1.29637e-08
ANAPC15	1.23739e-11	-0.264837	0.129	0.321	3.30025e-07
2022-03-07	9.08589e-11	-0.264902	0.151	0.336	2.4233e-06
MRPL22	6.29519e-13	-0.26505	0.224	0.448	1.67899e-08
XPA	9.4298e-12	-0.265062	0.104	0.276	2.51502e-07
STARD3NL	4.1508e-14	-0.265074	0.082	0.275	1.10706e-09
XIST	0.000670048	-0.265143	0.17	0.255	1
C6orf89	3.69967e-11	-0.265156	0.142	0.325	9.86739e-07
GKAP1	3.23152e-11	-0.265253	0.095	0.263	8.6188e-07
NMRK1	5.38728e-12	-0.265292	0.114	0.297	1.43684e-07
TSHZ1	4.21547e-13	-0.265352	0.047	0.212	1.12431e-08
VLDLR	6.43954e-13	-0.265465	0.06	0.226	1.71749e-08
CCDC124	7.58415e-12	-0.265516	0.211	0.434	2.02277e-07
SH3KBP1	3.51026e-12	-0.265696	0.044	0.196	9.36223e-08
NPNT	9.72804e-06	-0.265712	0.095	0.193	0.259457
CLTB	1.63435e-11	-0.265813	0.29	0.52	4.35896e-07
POLD2	5.7294e-13	-0.265889	0.117	0.311	1.52809e-08
SECISBP2	2.25955e-09	-0.265892	0.164	0.33	6.02646e-05
POMC	7.68308e-12	-0.265906	0.06	0.221	2.04916e-07
MRPS14	1.38343e-12	-0.265911	0.151	0.359	3.68973e-08
ARID4A	5.43205e-12	-0.266016	0.088	0.269	1.44878e-07
SYAP1	3.20435e-07	-0.266046	0.249	0.403	0.00854632
TRAPPC3	5.54684e-10	-0.266094	0.233	0.427	1.4794e-05
CDC73	8.68533e-10	-0.266301	0.17	0.343	2.31646e-05
ZBTB7A	6.09101e-10	-0.266598	0.155	0.33	1.62453e-05
PAFAH1B2	2.7043e-09	-0.266605	0.189	0.363	7.21263e-05
ZNF721	2.31727e-11	-0.26665	0.11	0.287	6.18039e-07
CLDND1	3.35928e-14	-0.266705	0.088	0.286	8.95953e-10
LYRM7	3.54079e-13	-0.266794	0.05	0.219	9.44364e-09
2022-03-08	4.17535e-14	-0.266859	0.041	0.212	1.11361e-09
KCNK1	7.08725e-09	-0.266864	0.158	0.309	0.000189024
MRPL28	2.03785e-13	-0.267177	0.177	0.391	5.43515e-09
TSG101	3.82577e-10	-0.267198	0.224	0.41	1.02037e-05
ABHD16A	4.03348e-13	-0.267425	0.091	0.28	1.07577e-08
NEK1	1.62941e-10	-0.267592	0.076	0.226	4.34579e-06
COPS4	4.88681e-14	-0.267703	0.098	0.299	1.30336e-09
UTP23	7.52923e-15	-0.267823	0.076	0.277	2.00812e-10
SHOC2	3.14353e-10	-0.268005	0.123	0.282	8.38412e-06
THRA	6.4897e-14	-0.268112	0.06	0.239	1.73087e-09
KMT2C	3.85585e-09	-0.268195	0.183	0.36	0.000102839
STXBP5	3.58453e-12	-0.268215	0.076	0.246	9.56029e-08
CHCHD5	2.74052e-13	-0.268345	0.192	0.419	7.30924e-09
PFDN6	1.51507e-10	-0.268383	0.211	0.401	4.04083e-06
HNRNPA1	2.34468e-08	-0.268538	0.489	0.656	0.000625349
SPART	7.30153e-13	-0.26879	0.132	0.334	1.94739e-08
GNAZ	1.63189e-15	-0.268872	0.019	0.196	4.35242e-11
AP3B1	1.4469e-10	-0.269096	0.139	0.311	3.85902e-06
TSEN15	4.45265e-14	-0.269221	0.079	0.27	1.18757e-09
ASB8	1.36889e-12	-0.269241	0.091	0.271	3.65095e-08
ATP6V1H	2.45003e-11	-0.269262	0.129	0.311	6.53449e-07
CDKN2AIPNL	5.10436e-14	-0.269326	0.073	0.264	1.36138e-09
CLCN3	5.28044e-08	-0.2695	0.218	0.38	0.00140835
EMC2	6.5228e-11	-0.269642	0.192	0.391	1.7397e-06
BRD2	5.79398e-08	-0.269761	0.23	0.404	0.00154531
CNTN4	2.12136e-11	-0.269837	0.041	0.186	5.65788e-07
TUSC2	8.27766e-12	-0.269939	0.145	0.326	2.20773e-07
THYN1	2.90746e-14	-0.270085	0.139	0.354	7.75449e-10
BIRC6	2.17242e-09	-0.270111	0.17	0.343	5.79406e-05
CACNA2D2	1.6379e-15	-0.270298	0.022	0.2	4.36846e-11
TOX4	1.16569e-11	-0.270403	0.17	0.374	3.10902e-07
LIPA	5.17436e-08	-0.270425	0.066	0.184	0.00138005
PPID	1.08897e-12	-0.270646	0.117	0.312	2.90439e-08
FAM229B	1.33941e-15	-0.270747	0.069	0.271	3.57235e-11
C12orf65	6.5101e-11	-0.270914	0.139	0.316	1.73631e-06
EXOC5	6.09639e-12	-0.271138	0.107	0.283	1.62597e-07
OLMALINC	1.36912e-12	-0.271216	0.047	0.208	3.65159e-08
JADE1	2.71973e-12	-0.271417	0.082	0.261	7.2538e-08
PLEKHA1	4.0867e-07	-0.271487	0.233	0.4	0.0108996
RAP1B	5.6508e-12	-0.271578	0.265	0.49	1.50713e-07
PIP4P2	7.16971e-14	-0.27177	0.057	0.234	1.91223e-09
RPL29	2.1942e-24	-0.271797	0.625	0.91	5.85215e-20
LIN7C	2.31027e-14	-0.271886	0.082	0.28	6.16172e-10
EPB41L4A-AS1	4.9503e-14	-0.271931	0.262	0.511	1.3203e-09
SRBD1	5.95736e-13	-0.271969	0.066	0.237	1.58889e-08
ABCC9	4.55826e-13	-0.272158	0.025	0.18	1.21573e-08
FGD5-AS1	3.2164e-09	-0.272246	0.221	0.397	8.57845e-05
CLIC1	7.96773e-13	-0.272247	0.505	0.712	2.12507e-08
TMEM70	2.86566e-13	-0.272339	0.085	0.27	7.64299e-09
DNAJC4	6.29826e-14	-0.272416	0.142	0.356	1.67981e-09
AQP3	2.4001e-06	-0.272528	0.076	0.18	0.064013
TALDO1	4.33945e-17	-0.272775	0.319	0.609	1.15738e-12
MPG	8.79717e-15	-0.272836	0.18	0.414	2.34629e-10
EAPP	2.73006e-10	-0.272903	0.192	0.376	7.28134e-06
BOD1	1.83487e-14	-0.272946	0.11	0.315	4.89378e-10
CASD1	5.31076e-12	-0.273055	0.085	0.251	1.41643e-07
RSL1D1	2.19577e-11	-0.273374	0.221	0.431	5.85633e-07
OLA1	9.50405e-10	-0.273378	0.205	0.39	2.53482e-05
TTC8	3.66231e-14	-0.273408	0.05	0.229	9.76775e-10
SEMA5A	1.58421e-13	-0.273869	0.035	0.198	4.22524e-09
CMC1	2.30168e-13	-0.273885	0.167	0.383	6.13882e-09
RABEP1	6.22263e-12	-0.27391	0.12	0.302	1.65964e-07
HSD11B1L	1.6788e-16	-0.273987	0.041	0.242	4.47752e-12
ITPR1	1.47498e-12	-0.274034	0.044	0.206	3.93391e-08
DNTTIP2	3.68798e-12	-0.274128	0.148	0.347	9.83622e-08
TSPYL5	9.44259e-16	-0.274178	0.028	0.216	2.51843e-11
RBM8A	1.99854e-13	-0.274324	0.315	0.557	5.33031e-09
KAT6A	5.40122e-14	-0.274411	0.085	0.287	1.44056e-09
MMADHC	3.75662e-12	-0.274433	0.202	0.417	1.00193e-07
GIGYF2	1.03948e-10	-0.274641	0.158	0.336	2.77239e-06
TOMM34	2.1802e-14	-0.274651	0.066	0.252	5.81481e-10
ISCA2	1.07381e-11	-0.274786	0.174	0.37	2.86396e-07
CDS2	4.60561e-13	-0.274808	0.098	0.288	1.22836e-08
CLGN	4.27502e-13	-0.274951	0.054	0.219	1.14019e-08
APOO	1.19273e-13	-0.274969	0.076	0.267	3.18113e-09
TPR	1.19588e-06	-0.275031	0.325	0.485	0.0318952
CMBL	4.31596e-14	-0.275084	0.054	0.232	1.15111e-09
CAP1	1.2231e-11	-0.275164	0.227	0.441	3.26212e-07
TMEM178B	5.978e-14	-0.275221	0.016	0.176	1.59439e-09
KIFAP3	3.66099e-10	-0.275297	0.155	0.33	9.76423e-06
SMIM14	8.49997e-10	-0.275385	0.23	0.43	2.26703e-05
DDIT3	0.00932984	-0.27552	0.315	0.395	1
MED29	4.69703e-15	-0.275618	0.085	0.284	1.25275e-10
ACYP2	1.81978e-13	-0.275668	0.091	0.282	4.85354e-09
HSPA13	4.37955e-13	-0.275723	0.101	0.287	1.16807e-08
SLU7	6.18796e-10	-0.275775	0.167	0.344	1.65039e-05
RNF13	1.80704e-10	-0.275798	0.145	0.324	4.81956e-06
SPRYD7	1.88727e-12	-0.276028	0.126	0.311	5.03354e-08
RTL8A	1.79627e-11	-0.276258	0.189	0.387	4.79084e-07
BTG1	1.18046e-09	-0.276296	0.539	0.703	3.14841e-05
DNAJC19	2.45105e-14	-0.276341	0.192	0.437	6.53718e-10
MBOAT2	1.31272e-14	-0.276733	0.028	0.204	3.50117e-10
USP16	4.51184e-10	-0.27687	0.202	0.397	1.20335e-05
COMTD1	9.81256e-14	-0.276897	0.265	0.514	2.61711e-09
POLR3GL	3.40564e-14	-0.277144	0.139	0.355	9.08317e-10
ALKBH5	3.74945e-12	-0.27721	0.11	0.291	1.00002e-07
API5	5.27851e-12	-0.27738	0.114	0.294	1.40783e-07
ABHD14B	2.62396e-12	-0.277393	0.101	0.28	6.99837e-08
MBD4	1.28254e-11	-0.277631	0.132	0.321	3.42066e-07
AHCYL1	1.08567e-12	-0.277736	0.29	0.532	2.8956e-08
TPRG1L	2.91737e-13	-0.27776	0.088	0.277	7.78092e-09
RPS13	8.05265e-26	-0.277922	0.65	0.92	2.14772e-21
NDUFS1	8.28143e-11	-0.278011	0.18	0.373	2.20874e-06
ISOC2	2.57987e-14	-0.278182	0.107	0.315	6.88078e-10
PA2G4	3.11235e-11	-0.278216	0.287	0.514	8.30096e-07
FAM174B	6.24512e-16	-0.278251	0.05	0.244	1.66564e-11
MLLT11	2.43655e-15	-0.278324	0.044	0.231	6.49853e-11
CDK2AP1	7.64988e-17	-0.278892	0.151	0.399	2.0403e-12
HPN	1.90434e-11	-0.278982	0.05	0.201	5.07905e-07
CENPC	2.15556e-11	-0.278992	0.11	0.284	5.7491e-07
NECTIN3	1.03346e-10	-0.279043	0.057	0.203	2.75634e-06
HIPK3	3.05712e-11	-0.279063	0.129	0.304	8.15364e-07
GORASP2	1.65681e-12	-0.279394	0.136	0.332	4.41889e-08
NCOR1	1.04478e-08	-0.279396	0.24	0.419	0.000278654
LSM8	2.25904e-10	-0.279472	0.23	0.431	6.02508e-06
YIPF4	1.11894e-14	-0.279509	0.12	0.339	2.98433e-10
IBTK	4.79617e-11	-0.279539	0.142	0.325	1.27919e-06
AKR1B1	1.59318e-13	-0.27959	0.104	0.306	4.24918e-09
MMAB	5.17991e-14	-0.279681	0.107	0.309	1.38153e-09
TUFM	2.53453e-12	-0.279709	0.256	0.484	6.75984e-08
PDE4D	7.51346e-16	-0.279848	0.019	0.199	2.00392e-11
TGFBR3L	7.08723e-15	-0.28	0.032	0.214	1.89023e-10
DARS	9.58455e-11	-0.280067	0.227	0.429	2.5563e-06
DNMT1	1.23274e-12	-0.280091	0.085	0.26	3.28785e-08
KCNH2	3.40322e-15	-0.280123	0.032	0.212	9.07674e-11
ARFIP1	2.40574e-13	-0.280349	0.098	0.291	6.41636e-09
AK2	9.69137e-13	-0.28052	0.224	0.454	2.58479e-08
TADA3	2.3074e-16	-0.280607	0.063	0.277	6.15406e-12
UBE2H	5.75774e-10	-0.280607	0.233	0.429	1.53565e-05
ARPC1A	9.81328e-14	-0.280721	0.262	0.516	2.6173e-09
INPP5F	2.53204e-13	-0.28079	0.041	0.209	6.7532e-09
RBBP7	4.70473e-12	-0.280821	0.167	0.37	1.2548e-07
TMEM106C	1.02197e-08	-0.28099	0.167	0.326	0.00027257
GNAQ	4.77045e-09	-0.281049	0.167	0.331	0.000127233
ARPC4	5.47841e-13	-0.28117	0.205	0.42	1.46115e-08
DNAJA2	8.08412e-13	-0.281213	0.189	0.41	2.15611e-08
SREK1	2.96032e-11	-0.281216	0.158	0.348	7.89548e-07
MIGA1	3.74212e-11	-0.281436	0.123	0.299	9.9806e-07
DHRS7	7.07264e-08	-0.28149	0.246	0.414	0.00188634
ZNF770	1.64593e-13	-0.28154	0.095	0.288	4.38987e-09
SCAMP5	1.79367e-16	-0.281685	0.032	0.228	4.78391e-12
HCFC1R1	1.10214e-12	-0.28169	0.224	0.456	2.93952e-08
FKBP5	2.0104e-16	-0.281718	0.032	0.224	5.36194e-12
MSANTD4	1.60589e-14	-0.281752	0.057	0.243	4.28306e-10
DEGS1	3.07711e-15	-0.282274	0.069	0.266	8.20696e-11
SNRNP27	2.42515e-11	-0.282313	0.183	0.378	6.46812e-07
PARD6A	1.0195e-14	-0.28235	0.063	0.253	2.7191e-10
ABHD12	1.56039e-14	-0.28235	0.101	0.308	4.16172e-10
MCOLN1	3.69564e-12	-0.282412	0.079	0.249	9.85663e-08
P4HB	3.74752e-09	-0.282515	0.413	0.596	9.995e-05
RUNDC3A	2.41535e-17	-0.282656	0.025	0.228	6.44198e-13
LINC00261	2.38394e-13	-0.282688	0.066	0.242	6.35821e-09
CD82	2.26393e-10	-0.282769	0.104	0.262	6.03813e-06
FFAR4	6.5417e-09	-0.282879	0.022	0.131	0.000174474
PHYH	2.07467e-11	-0.283027	0.17	0.352	5.53334e-07
DCAF7	9.95904e-12	-0.283246	0.136	0.324	2.65618e-07
MIER1	7.79068e-13	-0.283402	0.148	0.352	2.07785e-08
GUSB	3.88039e-11	-0.283554	0.123	0.302	1.03494e-06
SLC35F3	9.8715e-16	-0.283838	0.025	0.207	2.63283e-11
SBNO1	1.44915e-11	-0.283921	0.136	0.324	3.86504e-07
INHBA	9.17181e-09	-0.283935	0.019	0.127	0.000244621
ELP5	5.81966e-13	-0.284038	0.151	0.355	1.55216e-08
ZFPL1	2.09134e-14	-0.284139	0.082	0.277	5.57781e-10
UBQLN2	3.55251e-13	-0.284386	0.082	0.262	9.47489e-09
GOLT1A	3.81498e-12	-0.284395	0.088	0.257	1.01749e-07
RPN2	1.39635e-09	-0.284397	0.306	0.514	3.7242e-05
GINM1	4.86252e-13	-0.284429	0.177	0.393	1.29688e-08
PPP1CB	4.60335e-10	-0.284562	0.379	0.574	1.22776e-05
SUMO3	3.33161e-11	-0.284856	0.205	0.405	8.88574e-07
MBNL1	2.20194e-10	-0.285107	0.177	0.358	5.8728e-06
MCRIP1	8.50307e-13	-0.285114	0.167	0.377	2.26785e-08
POLR2C	5.85648e-13	-0.285254	0.148	0.351	1.56198e-08
MCUB	2.88414e-15	-0.285289	0.044	0.236	7.69229e-11
CACNB2	5.4803e-14	-0.285318	0.032	0.199	1.46165e-09
TPPP3	1.36491e-08	-0.285404	0.085	0.217	0.000364036
SLC12A5	1.41101e-15	-0.285481	0.041	0.233	3.76332e-11
IDH3G	2.75298e-12	-0.285616	0.189	0.4	7.34247e-08
RWDD4	1.21289e-12	-0.28612	0.129	0.326	3.2349e-08
SCCPDH	2.53226e-14	-0.286297	0.123	0.337	6.7538e-10
MHENCR	5.33689e-15	-0.286372	0.032	0.21	1.4234e-10
TXNDC12	1.31461e-13	-0.286396	0.139	0.35	3.50619e-09
WBP4	1.28832e-12	-0.286571	0.117	0.311	3.43607e-08
VPS41	2.15952e-11	-0.286726	0.161	0.356	5.75966e-07
CASR	5.26072e-07	-0.286806	0.06	0.161	0.0140309
EPHX2	2.86787e-13	-0.286928	0.063	0.24	7.64889e-09
SESN1	5.45623e-14	-0.287194	0.06	0.244	1.45523e-09
CREBL2	4.61907e-14	-0.287252	0.073	0.258	1.23195e-09
GLB1	4.34976e-09	-0.287645	0.142	0.294	0.000116012
GRK3	8.58843e-13	-0.287687	0.069	0.244	2.29062e-08
RAB29	5.32841e-14	-0.287834	0.057	0.241	1.42114e-09
LARP7	7.00397e-13	-0.287862	0.167	0.384	1.86803e-08
RAB3GAP1	7.27483e-12	-0.288204	0.117	0.293	1.94027e-07
BRI3	8.73221e-09	-0.28837	0.473	0.653	0.000232897
NFASC	1.36123e-16	-0.288376	0.032	0.226	3.63054e-12
NDUFS3	7.84808e-14	-0.288545	0.227	0.463	2.09316e-09
SYT17	2.94839e-15	-0.288545	0.032	0.21	7.86366e-11
MRPL23	4.83076e-16	-0.288762	0.151	0.402	1.28841e-11
BMERB1	1.43142e-15	-0.288867	0.066	0.275	3.81773e-11
AMACR	4.86585e-12	-0.289154	0.073	0.234	1.29777e-07
ZBTB8OS	2.01417e-14	-0.28917	0.167	0.402	5.37199e-10
NKAP	6.46025e-14	-0.289178	0.18	0.4	1.72301e-09
ETFDH	2.16914e-13	-0.289221	0.082	0.268	5.7853e-09
PPP1R3E	3.30699e-15	-0.289284	0.041	0.229	8.82008e-11
KCNJ3	5.25946e-13	-0.289319	0.022	0.178	1.40275e-08
PPP1R7	8.71709e-13	-0.289584	0.196	0.417	2.32493e-08
PERP	4.30313e-08	-0.289745	0.467	0.635	0.00114769
NAT14	1.70906e-15	-0.289765	0.066	0.269	4.55823e-11
SGK3	5.23848e-15	-0.289781	0.06	0.257	1.39715e-10
DNM1L	5.66752e-12	-0.290165	0.12	0.303	1.51158e-07
OAT	1.00233e-13	-0.290224	0.088	0.28	2.6733e-09
NAP1L5	1.08818e-14	-0.290491	0.05	0.235	2.90229e-10
ZFP91	1.63589e-10	-0.290599	0.211	0.415	4.36309e-06
PRPF6	9.67437e-14	-0.290972	0.132	0.336	2.58025e-09
HDHD2	2.45319e-15	-0.291199	0.079	0.281	6.5429e-11
PGK1	3.22144e-09	-0.291302	0.457	0.624	8.5919e-05
MTCH2	1.05244e-11	-0.29131	0.196	0.396	2.80697e-07
PLA2G12A	7.99949e-13	-0.291342	0.183	0.4	2.13354e-08
PPP4R3B	6.22667e-13	-0.291441	0.139	0.348	1.66072e-08
SAFB	6.30464e-14	-0.291688	0.107	0.312	1.68151e-09
NPW	1.66167e-06	-0.291734	0.035	0.123	0.0443184
COMMD3	6.52479e-15	-0.291781	0.189	0.43	1.74023e-10
HOOK2	9.67719e-07	-0.291989	0.274	0.432	0.02581
LNPEP	1.04213e-11	-0.292084	0.114	0.297	2.77947e-07
ESYT1	3.67091e-13	-0.292127	0.088	0.274	9.7907e-09
CDC26	2.85278e-13	-0.292134	0.17	0.378	7.60865e-09
USP7	8.38734e-12	-0.292204	0.139	0.326	2.23699e-07
PDCD6	2.07953e-15	-0.29221	0.271	0.539	5.54632e-11
DNAJC1	1.23275e-12	-0.292412	0.224	0.452	3.28786e-08
LSM6	9.86961e-13	-0.292555	0.18	0.39	2.63232e-08
HTATIP2	1.27367e-11	-0.292555	0.256	0.47	3.39702e-07
PRNP	4.93104e-13	-0.292623	0.136	0.337	1.31516e-08
TIMMDC1	1.0437e-14	-0.292835	0.132	0.355	2.78364e-10
SLC7A14	1.94291e-15	-0.292845	0.016	0.191	5.18193e-11
KLC1	6.98354e-13	-0.292913	0.132	0.333	1.86258e-08
ATF4	1.40395e-08	-0.292978	0.341	0.524	0.000374447
CLOCK	4.21248e-10	-0.293041	0.132	0.298	1.12351e-05
SNX17	9.26142e-15	-0.293101	0.123	0.339	2.47011e-10
ZNF106	8.0067e-10	-0.293383	0.18	0.358	2.13547e-05
GABPB1-AS1	1.72116e-08	-0.293394	0.145	0.296	0.000459051
TCEA2	3.41124e-15	-0.293412	0.11	0.33	9.09811e-11
ACTR3	8.40338e-13	-0.293448	0.237	0.46	2.24127e-08
ZNF33A	4.91303e-09	-0.29346	0.183	0.352	0.000131035
NELFCD	1.28634e-14	-0.293478	0.088	0.291	3.43079e-10
CTR9	1.35224e-12	-0.293575	0.104	0.287	3.60657e-08
VWA5B2	2.94008e-16	-0.293682	0.019	0.207	7.84149e-12
CBX1	8.52276e-13	-0.2938	0.145	0.354	2.2731e-08
TXNDC15	3.90385e-16	-0.294236	0.11	0.336	1.04119e-11
GADD45B	0.0150486	-0.294292	0.208	0.268	1
SLC16A9	3.71568e-15	-0.294452	0.025	0.201	9.91008e-11
UBE2Q1	1.07063e-13	-0.294471	0.132	0.337	2.85547e-09
LINC00667	1.64789e-13	-0.29462	0.136	0.338	4.39509e-09
NCOA4	1.05109e-11	-0.294837	0.142	0.337	2.80337e-07
C8orf82	1.93418e-13	-0.294859	0.126	0.328	5.15865e-09
FBXO7	3.69632e-13	-0.294943	0.136	0.342	9.85845e-09
SPTSSB	1.6388e-11	-0.295701	0.035	0.178	4.37085e-07
ERGIC2	1.78526e-12	-0.295708	0.164	0.367	4.76147e-08
DPM2	1.2477e-12	-0.295758	0.161	0.366	3.32773e-08
PUM1	1.09735e-10	-0.296171	0.218	0.416	2.92674e-06
UBE2N	6.51742e-14	-0.296394	0.18	0.407	1.73826e-09
ROGDI	3.83204e-15	-0.296398	0.066	0.262	1.02204e-10
SEC13	5.0981e-13	-0.296529	0.148	0.344	1.35971e-08
SLC39A6	6.41688e-15	-0.296552	0.095	0.304	1.71145e-10
FOXP4	3.45373e-16	-0.296869	0.047	0.243	9.21143e-12
DCTN4	1.48658e-16	-0.296968	0.057	0.262	3.96485e-12
VTI1B	1.45535e-11	-0.297275	0.24	0.451	3.88156e-07
PAXX	8.6278e-15	-0.297312	0.142	0.358	2.30112e-10
ARMCX1	1.1061e-14	-0.297787	0.076	0.266	2.95008e-10
RCOR3	6.83252e-14	-0.297892	0.095	0.291	1.8223e-09
ARHGAP1	2.21949e-17	-0.297995	0.035	0.24	5.9196e-13
PPP1R12A	2.21463e-11	-0.298184	0.189	0.387	5.90664e-07
ZDHHC4	5.1621e-14	-0.298248	0.114	0.322	1.37678e-09
RAB27A	5.889e-15	-0.298328	0.054	0.238	1.57066e-10
PER3	1.17298e-11	-0.298358	0.073	0.235	3.12847e-07
LMCD1	7.30341e-10	-0.29851	0.073	0.216	1.94789e-05
RBM26	6.40479e-13	-0.298574	0.139	0.338	1.70822e-08
WDR45B	1.33262e-12	-0.298872	0.155	0.361	3.55424e-08
RXYLT1	6.51707e-14	-0.298932	0.079	0.268	1.73817e-09
ZNF322	2.78929e-13	-0.299117	0.12	0.323	7.43932e-09
MPV17	1.52948e-14	-0.299171	0.136	0.356	4.07929e-10
PHACTR2	1.78525e-11	-0.299199	0.123	0.296	4.76144e-07
NARS	1.37917e-13	-0.299501	0.233	0.468	3.67837e-09
WASF2	3.28112e-12	-0.299527	0.252	0.488	8.75107e-08
MAPK1IP1L	5.5363e-14	-0.299532	0.123	0.335	1.47659e-09
TMF1	1.61472e-10	-0.29959	0.243	0.456	4.30662e-06
TPT1	2.77369e-25	-0.299649	0.7	0.94	7.3977e-21
P3H3	1.71688e-16	-0.299811	0.028	0.22	4.5791e-12
ARFIP2	4.12954e-17	-0.299818	0.073	0.289	1.10139e-12
LAPTM4B	6.37164e-09	-0.299927	0.271	0.456	0.000169938
GCHFR	1.77148e-12	-0.300034	0.145	0.345	4.72472e-08
TOX3	1.15667e-14	-0.300061	0.06	0.252	3.08496e-10
RNF11	1.05854e-13	-0.300092	0.142	0.351	2.82323e-09
PCYOX1	2.78697e-11	-0.300242	0.148	0.34	7.43314e-07
HMGCR	5.03166e-14	-0.300359	0.085	0.284	1.34199e-09
SNRPB	5.93154e-12	-0.300953	0.319	0.552	1.582e-07
GHITM	6.82593e-18	-0.301295	0.315	0.618	1.82054e-13
LEPROT	5.94961e-13	-0.301544	0.205	0.426	1.58682e-08
PLEKHA3	3.1211e-13	-0.301586	0.145	0.36	8.3243e-09
PSMD6	6.10404e-13	-0.301825	0.183	0.389	1.62801e-08
PTK2	5.70543e-12	-0.301931	0.161	0.362	1.5217e-07
PDLIM2	2.30787e-20	-0.301988	0.038	0.273	6.15533e-16
NPAS4	7.39445e-12	-0.302488	0.009	0.146	1.97217e-07
CRELD1	3.18719e-17	-0.302521	0.06	0.277	8.50057e-13
OAZ2	9.57047e-16	-0.302555	0.079	0.292	2.55254e-11
DHRS4L2	9.02988e-15	-0.302738	0.117	0.325	2.40836e-10
SCAPER	4.80993e-14	-0.302892	0.073	0.262	1.28286e-09
HCG18	3.90443e-08	-0.302899	0.132	0.272	0.00104135
RIC3	6.75717e-13	-0.302938	0.126	0.328	1.80221e-08
SUZ12	2.18097e-13	-0.302974	0.139	0.35	5.81687e-09
DHRS4-AS1	4.79078e-14	-0.303152	0.066	0.243	1.27775e-09
NACA	5.57033e-20	-0.303153	0.606	0.877	1.48566e-15
FAM153CP	6.55916e-14	-0.303172	0.054	0.234	1.74939e-09
ZC3H14	4.85537e-12	-0.30327	0.129	0.316	1.29498e-07
MRPL3	3.41077e-14	-0.303478	0.177	0.409	9.09687e-10
MDK	2.56223e-11	-0.303689	0.284	0.505	6.83374e-07
COMMD1	1.39403e-15	-0.303694	0.161	0.393	3.71802e-11
NEMF	3.15195e-11	-0.303724	0.17	0.371	8.40657e-07
LINC00467	1.27299e-13	-0.303749	0.098	0.284	3.39519e-09
GPC6	7.78901e-16	-0.303949	0.016	0.195	2.07741e-11
DAP	1.81757e-13	-0.304106	0.167	0.378	4.84764e-09
ZNF148	5.30313e-11	-0.304178	0.196	0.397	1.4144e-06
KPNA6	2.67076e-11	-0.30421	0.132	0.311	7.12319e-07
CGRRF1	2.25389e-17	-0.304752	0.057	0.268	6.01135e-13
ACVR1C	5.78149e-14	-0.30484	0.035	0.203	1.54198e-09
PSMD11	6.33504e-16	-0.304866	0.158	0.405	1.68962e-11
PHF20	2.04368e-15	-0.304895	0.098	0.312	5.45069e-11
XIAP	8.15874e-12	-0.305035	0.161	0.358	2.17602e-07
DENR	7.45385e-11	-0.305149	0.17	0.357	1.98802e-06
SPRYD3	1.75453e-15	-0.305767	0.098	0.307	4.6795e-11
M6PR	9.65225e-11	-0.305769	0.221	0.425	2.57435e-06
MAGI2	2.82815e-14	-0.305875	0.069	0.257	7.54296e-10
GOLGB1	4.52254e-06	-0.305927	0.334	0.493	0.120621
RNF8	4.70697e-15	-0.306159	0.088	0.297	1.2554e-10
DYNC1LI2	3.32295e-09	-0.306266	0.278	0.469	8.86265e-05
CLEC11A	7.61596e-16	-0.306276	0.05	0.248	2.03125e-11
TMEM126A	5.93843e-16	-0.306339	0.148	0.375	1.58384e-11
TRNP1	5.80691e-14	-0.306407	0.085	0.28	1.54876e-09
EDEM3	3.58417e-13	-0.306558	0.11	0.301	9.55933e-09
EPC1	4.31109e-11	-0.306834	0.211	0.424	1.14981e-06
LMAN2	1.07427e-10	-0.306874	0.356	0.56	2.86518e-06
SNX29	2.77877e-15	-0.306976	0.047	0.235	7.41126e-11
RANBP1	8.81667e-18	-0.306986	0.202	0.484	2.35149e-13
B9D1	3.6663e-16	-0.30736	0.054	0.253	9.77838e-12
PRSS23	0.000257882	-0.307446	0.18	0.264	1
SLC16A12	7.11285e-16	-0.307796	0.019	0.2	1.89707e-11
MRPL18	1.68056e-15	-0.307917	0.211	0.472	4.48222e-11
ODF2L	3.56426e-12	-0.30801	0.101	0.281	9.50624e-08
MRPS16	4.69288e-16	-0.308294	0.249	0.508	1.25164e-11
CCT5	9.11897e-13	-0.309294	0.297	0.525	2.43212e-08
MAP3K2	3.11897e-12	-0.309431	0.17	0.372	8.31862e-08
RPS18	5.31893e-28	-0.30955	0.719	0.946	1.41861e-23
KLHDC2	1.00672e-12	-0.309556	0.161	0.364	2.68503e-08
[truncated: 1,810 more rows]

## Sheet: endothelial_cells
Gene	p_val	avg_log2FC	pct.1	pct.2	p_val_adj
[truncated: 2,155 more rows]

[truncated: 5 more sheets: AS_cells, QS_cells, immune_cells, schwann_cells, cycling_cells]
