# Supplementary material for: Single-nucleus RNA sequencing of human pancreatic islets identifies novel gene sets and distinguishes β-cell subpopulations with dynamic transcriptome profiles
Source: Genome Med. 2023 May 1;15:30. doi: 10.1186/s13073-023-01179-2 (PMC10150516; doi:10.1186/s13073-023-01179-2)
Supplement: Supplementary file 3 — Additional file 3: Data S2. Differentially expressed genes in the different human islet cell clusters from the snRNA-seq studies in vitro. [file 13073_2023_1179_MOESM3_ESM.xlsx]

## Sheet: alpha_nuc
Gene	p_val	avg_log2FC	pct.1	pct.2	p_val_adj
GCG	0	2.80994	0.785	0.249	0
GPC6	0	1.64304	0.497	0.145	0
GLS	0	1.63209	0.839	0.443	0
PDK4	0	1.58627	0.687	0.276	0
PTPRT	0	1.57494	0.39	0.033	0
FAP	0	1.44894	0.538	0.08	0
TTR	0	1.42091	0.379	0.057	0
SMOC1	0	1.40853	0.471	0.119	0
AL591501.1	0	1.38886	0.414	0.08	0
CACNB2	1.75103e-190	1.25878	0.579	0.394	4.02911e-186
ZNF331	5.43285e-227	1.24439	0.459	0.256	1.2501e-222
ELL2	0	1.22582	0.617	0.343	0
PCSK2	5.62704e-198	1.18438	0.57	0.374	1.29478e-193
PTPRN2	6.59651e-127	1.13806	0.592	0.464	1.51786e-122
PLCE1	0	1.12389	0.44	0.084	0
BTBD11	0	1.11972	0.347	0.057	0
PDE3B	2.1258e-246	1.10068	0.594	0.371	4.89147e-242
PAPPA2	0	1.09098	0.403	0.087	0
TMEM178B	8.8508e-91	1.06715	0.499	0.369	2.03657e-86
SLC35F4	0	1.05345	0.362	0.117	0
PALLD	0	1.02699	0.506	0.251	0
ALDH1A1	0	1.00068	0.531	0.188	0
POU6F2	0	0.98644	0.347	0.045	0
TM4SF4	0	0.973518	0.471	0.103	0
SLC7A2	0	0.967667	0.675	0.455	0
CAMK2G	0	0.96699	0.412	0.169	0
SNTG1	1.69911e-243	0.946546	0.376	0.156	3.90965e-239
DMD	0	0.940796	0.33	0.075	0
PLPPR1	0	0.928263	0.311	0.04	0
PRKCE	1.72317e-132	0.911836	0.494	0.341	3.96502e-128
HS6ST3	1.73834e-115	0.892468	0.523	0.365	3.99992e-111
LOXL4	0	0.88047	0.346	0.031	0
ARFGEF3	1.38001e-201	0.864805	0.655	0.484	3.1754e-197
PDE10A	7.08797e-210	0.833881	0.617	0.394	1.63094e-205
SLC38A4	0	0.823806	0.405	0.156	0
LMCD1	1.56342e-180	0.777985	0.255	0.093	3.59744e-176
TMEM236	0	0.767942	0.335	0.04	0
KCNMB2	4.99939e-72	0.748891	0.492	0.367	1.15036e-67
PAK3	4.1073e-212	0.737452	0.691	0.511	9.45089e-208
GCH1	2.56785e-167	0.722134	0.37	0.195	5.90863e-163
NR4A2	4.47336e-301	0.715471	0.47	0.213	1.02932e-296
AC006369.1	2.92576e-123	0.71503	0.338	0.19	6.73217e-119
SYNDIG1	0	0.680449	0.246	0.021	0
DSCAM	3.07335e-241	0.674548	0.386	0.162	7.07178e-237
KCNIP1	0	0.672338	0.274	0.034	0
TPM4	5.07177e-184	0.670414	0.504	0.294	1.16701e-179
SH3RF1	0	0.657418	0.337	0.109	0
CHGB	1.01294e-190	0.650949	0.815	0.601	2.33077e-186
FSTL5	0	0.648622	0.313	0.088	0
RFX6	2.88854e-183	0.648467	0.567	0.373	6.64652e-179
PPP2R2B	0	0.638516	0.253	0.04	0
VGF	5.58552e-192	0.624907	0.473	0.277	1.28523e-187
COL27A1	0	0.620714	0.485	0.214	0
AUTS2	1.32971e-139	0.617557	0.411	0.236	3.05967e-135
FRMD4B	0	0.61485	0.327	0.072	0
KCNJ3	0	0.612339	0.299	0.08	0
GRAMD4	1.95057e-203	0.605002	0.293	0.118	4.48825e-199
PRKAG2	4.1225e-119	0.586005	0.496	0.353	9.48587e-115
ZDHHC14	1.05152e-112	0.585762	0.416	0.269	2.41954e-108
SIPA1L3	2.32241e-60	0.584634	0.522	0.411	5.34387e-56
MMP16	5.98843e-297	0.581428	0.288	0.08	1.37794e-292
ITPR1	2.16592e-294	0.570446	0.363	0.134	4.98378e-290
EZR	8.63416e-308	0.563842	0.323	0.101	1.98672e-303
NR4A3	2.03248e-147	0.558294	0.264	0.112	4.67674e-143
KIAA1549L	0	0.551565	0.253	0.027	0
LINC02388	8.23255e-280	0.545043	0.176	0.024	1.89431e-275
MYO10	1.39313e-296	0.534827	0.337	0.104	3.20559e-292
STK32B	0	0.520747	0.209	0.018	0
HNF1A-AS1	6.17101e-150	0.515229	0.345	0.177	1.41995e-145
SOX5	2.36465e-50	0.504105	0.449	0.35	5.44106e-46
KCNMB2-AS1	7.59067e-33	0.497762	0.356	0.265	1.74661e-28
MTMR7	2.05967e-102	0.497262	0.45	0.312	4.73929e-98
SPOCK3	0	0.48758	0.205	0.015	0
NDRG1	5.43101e-41	0.48606	0.383	0.297	1.24968e-36
HECW2	2.31483e-194	0.485275	0.292	0.114	5.32642e-190
MAMLD1	0	0.481527	0.231	0.04	0
SNED1	2.53064e-118	0.480119	0.412	0.258	5.82299e-114
ADGRG5	5.49071e-229	0.468964	0.226	0.06	1.26341e-224
CSGALNACT1	0	0.468065	0.253	0.044	0
SORBS1	5.69296e-286	0.464037	0.233	0.051	1.30995e-281
TXNDC11	3.64861e-90	0.459285	0.311	0.193	8.39544e-86
CPE	1.45759e-84	0.458788	0.758	0.643	3.35392e-80
NEDD9	1.61051e-190	0.453324	0.271	0.101	3.70577e-186
RGS7	4.65702e-59	0.451177	0.509	0.384	1.07158e-54
RASGEF1B	6.368e-102	0.449097	0.252	0.13	1.46528e-97
DAPK2	3.86044e-148	0.449084	0.358	0.192	8.88288e-144
CNIH3	9.41578e-206	0.448554	0.227	0.07	2.16657e-201
ITGB1	7.69423e-202	0.445476	0.504	0.293	1.77044e-197
ATP1B3	4.45629e-45	0.442843	0.248	0.17	1.02539e-40
STARD13	2.68234e-88	0.442637	0.333	0.203	6.17207e-84
AL022068.1	1.24636e-93	0.439952	0.266	0.142	2.86788e-89
WWC1	1.67345e-153	0.439791	0.3	0.139	3.8506e-149
MRC1	1.98597e-298	0.439572	0.175	0.021	4.56972e-294
RNF144A	0	0.435199	0.234	0.045	0
PRKD1	2.50719e-207	0.428529	0.218	0.061	5.76905e-203
KCNQ1OT1	4.48509e-116	0.427405	0.571	0.42	1.03202e-111
MOB1B	3.94956e-66	0.423587	0.494	0.381	9.08795e-62
IRX2	0	0.420408	0.247	0.031	0
NR4A1	9.77203e-162	0.415183	0.667	0.454	2.24855e-157
SCG2	1.39615e-119	0.414284	0.486	0.329	3.21254e-115
FOSL2	5.26976e-169	0.414267	0.238	0.085	1.21257e-164
KCND3	6.08043e-232	0.410228	0.211	0.052	1.39911e-227
TBL1X	1.65223e-70	0.409533	0.397	0.283	3.80177e-66
SPATS2L	1.5689e-200	0.404205	0.292	0.112	3.61004e-196
FAM110B	1.11987e-166	0.398432	0.261	0.105	2.57682e-162
GALNT13	2.38446e-103	0.396408	0.28	0.148	5.48663e-99
SNAP25	1.97857e-34	0.391166	0.471	0.399	4.5527e-30
MUC13	2.33721e-251	0.386651	0.176	0.029	5.37793e-247
KCNJ6	1.94194e-52	0.385514	0.501	0.403	4.4684e-48
CNKSR3	1.53421e-52	0.385177	0.358	0.26	3.53021e-48
LMCD1-AS1	1.30127e-30	0.384564	0.272	0.198	2.99421e-26
CD99L2	6.4993e-128	0.376809	0.287	0.149	1.49549e-123
LDB2	6.11208e-223	0.37223	0.185	0.038	1.40639e-218
NHS	5.49808e-205	0.369308	0.177	0.038	1.26511e-200
DACH1	2.33873e-35	0.369029	0.442	0.341	5.38143e-31
AC020637.1	4.35591e-198	0.367978	0.104	0.008	1.00229e-193
FAM189A1	7.05724e-165	0.367113	0.23	0.083	1.62387e-160
CHKA	8.16714e-152	0.366087	0.344	0.179	1.87926e-147
GRIA3	3.11891e-87	0.365471	0.426	0.291	7.17662e-83
TMEM163	1.73566e-84	0.361867	0.316	0.187	3.99374e-80
COTL1	2.15027e-230	0.361042	0.189	0.041	4.94777e-226
CRYBA2	0	0.354467	0.241	0.024	0
AL390783.1	5.76359e-69	0.354435	0.258	0.156	1.3262e-64
CDC42EP3	5.67285e-39	0.347627	0.363	0.284	1.30532e-34
PSMA1	8.83209e-53	0.345866	0.328	0.239	2.03226e-48
RPS6KA3	1.62002e-64	0.344568	0.396	0.287	3.72766e-60
SAMD4A	2.47374e-100	0.344031	0.245	0.122	5.69208e-96
AL139807.1	3.96153e-108	0.342466	0.153	0.053	9.11549e-104
MLIP	1.85922e-123	0.339418	0.16	0.052	4.27807e-119
TENM4	6.89279e-54	0.334517	0.192	0.11	1.58603e-49
PRMT9	3.48124e-94	0.33414	0.262	0.143	8.01033e-90
FGF12	2.24671e-55	0.33197	0.243	0.15	5.16968e-51
IDI1	5.08321e-80	0.33161	0.269	0.157	1.16965e-75
CDH1	1.5984e-51	0.330285	0.38	0.286	3.67791e-47
LMNA	5.7121e-141	0.32853	0.288	0.138	1.31435e-136
PYROXD2	0	0.327765	0.197	0.028	0
PEAK1	1.68116e-34	0.325138	0.263	0.186	3.86834e-30
CACNA1A	8.52874e-39	0.321713	0.789	0.712	1.96246e-34
ATF3	5.93376e-72	0.319003	0.367	0.236	1.36536e-67
PDZD2	2.17586e-75	0.318318	0.474	0.332	5.00665e-71
RIMBP2	1.01427e-38	0.316085	0.567	0.478	2.33383e-34
RGS9	2.14431e-72	0.316051	0.421	0.301	4.93406e-68
MYH10	1.60747e-52	0.315214	0.442	0.351	3.69879e-48
AC090531.1	4.16147e-226	0.313691	0.111	0.007	9.57554e-222
TPST1	2.08483e-44	0.313202	0.314	0.226	4.79718e-40
ADCY2	4.62522e-182	0.311955	0.15	0.031	1.06426e-177
DOP1B	1.5958e-119	0.311436	0.255	0.123	3.67195e-115
PLCG2	4.67517e-11	0.306033	0.241	0.201	1.07576e-06
C1orf21	2.19382e-239	0.305991	0.18	0.033	5.04798e-235
AL445250.1	6.97488e-53	0.299749	0.151	0.077	1.60492e-48
SNTG2	9.01502e-97	0.299522	0.316	0.173	2.07436e-92
LRRFIP1	3.805e-78	0.297464	0.488	0.364	8.75532e-74
INHBA	1.25989e-112	0.295537	0.179	0.068	2.899e-108
SLC24A3	1.03118e-155	0.290173	0.138	0.031	2.37274e-151
IQSEC3	3.95512e-122	0.289924	0.258	0.124	9.10074e-118
IRS2	2.25542e-62	0.289189	0.36	0.251	5.18971e-58
TMEM164	3.20999e-70	0.288782	0.238	0.137	7.38618e-66
USH1C	3.01186e-149	0.28672	0.295	0.135	6.93029e-145
SNAP25-AS1	9.0385e-27	0.286148	0.287	0.215	2.07976e-22
STK32A	1.27115e-241	0.28513	0.162	0.025	2.92491e-237
ARHGEF28	1.65251e-63	0.282853	0.317	0.211	3.80242e-59
CPNE8	2.8708e-105	0.281976	0.261	0.132	6.60572e-101
STX17-AS1	2.23003e-45	0.280111	0.142	0.075	5.13129e-41
OGT	1.61962e-80	0.279962	0.479	0.361	3.72676e-76
PLXDC2	2.39215e-248	0.277793	0.159	0.022	5.50434e-244
STAT4	4.92013e-168	0.276427	0.182	0.052	1.13212e-163
STXBP6	9.14088e-142	0.276377	0.175	0.055	2.10332e-137
DAPK1	3.9534e-41	0.274764	0.403	0.311	9.09676e-37
BCAS2	5.29583e-82	0.274061	0.194	0.096	1.21857e-77
USP25	5.98995e-49	0.273493	0.303	0.213	1.37829e-44
BMERB1	5.89607e-46	0.270755	0.343	0.251	1.35668e-41
TJP2	1.24058e-174	0.270548	0.253	0.09	2.85458e-170
A1CF	2.10213e-81	0.268147	0.312	0.189	4.83699e-77
MACC1	1.14397e-99	0.267469	0.198	0.086	2.63228e-95
PER1	4.08152e-85	0.267049	0.311	0.19	9.39157e-81
FGFR1	7.92084e-47	0.266942	0.423	0.33	1.82259e-42
PDE8A	1.3289e-42	0.266823	0.433	0.335	3.05781e-38
AC002451.1	2.20468e-112	0.266337	0.162	0.058	5.07296e-108
ASXL3	3.06105e-63	0.263407	0.23	0.134	7.04348e-59
SCLT1	1.45737e-24	0.262829	0.257	0.192	3.35341e-20
ZNRF1	4.15744e-97	0.26222	0.213	0.1	9.56627e-93
CAPZB	4.84174e-61	0.26093	0.343	0.24	1.11408e-56
MBOAT4	1.21907e-153	0.257965	0.124	0.024	2.80508e-149
TRAPPC9	2.70394e-38	0.257031	0.491	0.389	6.22177e-34
GLI3	1.23104e-208	0.25683	0.143	0.022	2.83262e-204
PHTF2	6.16668e-40	0.256257	0.435	0.343	1.41895e-35
AL138694.1	3.76143e-172	0.25379	0.126	0.021	8.65504e-168
PDK3	6.57898e-62	0.252585	0.264	0.17	1.51382e-57
SEPTIN9	9.68396e-182	0.251691	0.177	0.043	2.22828e-177
CACNG4	3.99505e-86	0.250725	0.135	0.05	9.19261e-82
ANKUB1	2.6535e-13	-0.250741	0.132	0.173	6.10571e-09
ATM	8.36185e-47	-0.252414	0.369	0.469	1.92406e-42
EPAS1	4.94753e-48	-0.252831	0.134	0.222	1.13843e-43
PDX1	2.00756e-185	-0.252992	0.024	0.194	4.61941e-181
OLMALINC	3.84976e-95	-0.253657	0.096	0.223	8.85831e-91
CD99	0.0294008	-0.253987	0.22	0.226	1
CYYR1	3.67452e-100	-0.254587	0.015	0.113	8.45507e-96
DYM	4.87349e-10	-0.254809	0.289	0.316	1.12139e-05
PCCA	5.84039e-22	-0.254853	0.235	0.29	1.34387e-17
FNIP2	3.45745e-14	-0.255216	0.341	0.385	7.95559e-10
ST3GAL5	3.18631e-46	-0.255288	0.188	0.28	7.3317e-42
GPATCH2L	5.33413e-77	-0.255457	0.246	0.376	1.22738e-72
AC099788.1	3.42327e-40	-0.25638	0.055	0.119	7.87694e-36
PPL	1.24809e-29	-0.256384	0.365	0.434	2.87185e-25
SPTBN4	2.21953e-32	-0.256496	0.366	0.432	5.10713e-28
VAV3	4.59543e-95	-0.256542	0.029	0.133	1.05741e-90
MAN1A2	3.95177e-30	-0.258018	0.227	0.298	9.09302e-26
ZNF638	2.17039e-30	-0.258041	0.501	0.563	4.99407e-26
NCKAP5	1.0309e-47	-0.258219	0.061	0.136	2.3721e-43
PHF21A	5.78562e-12	-0.258329	0.331	0.365	1.33127e-07
PPP2R2C	1.32567e-63	-0.258453	0.083	0.177	3.05036e-59
HERC4	7.82567e-28	-0.258865	0.335	0.399	1.80069e-23
TXNRD1	2.70169e-70	-0.259486	0.129	0.24	6.21659e-66
BBX	4.09067e-20	-0.259543	0.31	0.364	9.41264e-16
ZBTB20-AS5	5.29036e-45	-0.259557	0.071	0.144	1.21731e-40
SIPA1L1	1.74168e-15	-0.260378	0.348	0.39	4.0076e-11
GARS-DT	3.91177e-56	-0.260783	0.322	0.428	9.00098e-52
USP34	6.16501e-24	-0.261015	0.56	0.611	1.41857e-19
RCOR3	6.68039e-46	-0.261051	0.299	0.391	1.53716e-41
SGCD	1.56318e-14	-0.261065	0.082	0.119	3.59688e-10
SUSD6	8.90798e-57	-0.261189	0.144	0.241	2.04973e-52
VWA8	5.62357e-27	-0.261261	0.19	0.253	1.29398e-22
LINC01473	0.00417128	-0.261692	0.275	0.281	1
GPR158	6.65962e-14	-0.261772	0.179	0.219	1.53238e-09
ANKRD17	3.79551e-13	-0.261805	0.405	0.44	8.73347e-09
CHD9	1.4946e-27	-0.262303	0.572	0.631	3.43906e-23
TRIM44	1.7022e-50	-0.262361	0.345	0.446	3.91676e-46
KCNK16	1.96629e-93	-0.262778	0.135	0.263	4.52443e-89
RUNX1T1	7.75741e-30	-0.262842	0.213	0.286	1.78498e-25
MYH14	5.30205e-36	-0.262904	0.208	0.285	1.22e-31
JUN	1.53782e-21	-0.263627	0.421	0.485	3.53852e-17
GPSM1	1.31063e-138	-0.264502	0.036	0.179	3.01575e-134
AP000462.1	1.86966e-93	-0.265425	0.018	0.113	4.30208e-89
PHF14	4.3724e-58	-0.265455	0.256	0.363	1.00609e-53
FMNL2	1.11929e-48	-0.265601	0.072	0.149	2.5755e-44
MED27	4.37018e-15	-0.265878	0.251	0.294	1.00558e-10
FSTL4	0.0725941	-0.265995	0.181	0.185	1
NAALADL2	3.67899e-18	-0.266729	0.128	0.175	8.46536e-14
GPR137B	1.41383e-17	-0.268541	0.115	0.16	3.25322e-13
PI4KA	1.1857e-14	-0.268853	0.387	0.427	2.72829e-10
TTC17	7.47351e-19	-0.269104	0.408	0.462	1.71966e-14
MED13L	1.45187e-11	-0.269106	0.395	0.422	3.34075e-07
TTLL7	7.83523e-67	-0.269554	0.203	0.318	1.80289e-62
RAB3IP	4.15131e-63	-0.269651	0.227	0.337	9.55216e-59
SLC20A2	3.74674e-25	-0.269815	0.236	0.298	8.62125e-21
WDPCP	2.974e-34	-0.270101	0.146	0.218	6.84317e-30
NBEAL1	1.32224e-37	-0.270142	0.273	0.354	3.04248e-33
DMXL1	2.77048e-51	-0.271082	0.224	0.319	6.37486e-47
JMJD1C	0.0581751	-0.27136	0.593	0.586	1
KANSL1	5.97025e-28	-0.271786	0.552	0.607	1.37375e-23
TRPS1	6.66414e-43	-0.272095	0.13	0.21	1.53342e-38
FBXO17	2.73449e-16	-0.27262	0.213	0.261	6.29207e-12
SPIRE1	1.94391e-15	-0.272655	0.339	0.381	4.47294e-11
ANKRD36C	5.04876e-26	-0.272892	0.314	0.389	1.16172e-21
LONP2	1.78757e-59	-0.273258	0.382	0.49	4.1132e-55
FOSB	3.76951e-11	-0.273738	0.24	0.272	8.67364e-07
PRKCH	1.17739e-12	-0.274176	0.187	0.225	2.70917e-08
GOLGA8A	1.6305e-108	-0.274348	0.216	0.367	3.75177e-104
UBE3A	3.96364e-42	-0.274412	0.28	0.368	9.12033e-38
DYNC1H1	5.6752e-60	-0.274542	0.451	0.564	1.30586e-55
NALCN	2.37353e-30	-0.275208	0.174	0.24	5.46149e-26
TNIK	3.22907e-14	-0.275447	0.313	0.353	7.4301e-10
CENPC	1.2635e-79	-0.275753	0.23	0.358	2.90732e-75
ZNF248	6.64302e-52	-0.276056	0.171	0.267	1.52856e-47
FAM160A1	5.63798e-68	-0.276982	0.059	0.153	1.2973e-63
AC097376.3	1.81135e-23	-0.277842	0.297	0.363	4.16791e-19
NEO1	5.01115e-32	-0.278578	0.225	0.296	1.15307e-27
PILRB	1.84187e-110	-0.278944	0.242	0.395	4.23815e-106
PATJ	3.93976e-09	-0.280087	0.522	0.537	9.0654e-05
ZNF91	2.03585e-54	-0.28013	0.3	0.403	4.68448e-50
IGSF11	9.45434e-127	-0.280254	0.013	0.13	2.17544e-122
HNRNPA2B1	1.74658e-51	-0.280446	0.545	0.642	4.01887e-47
INVS	6.51426e-08	-0.281105	0.283	0.308	0.00149893
TFRC	8.30282e-52	-0.281601	0.109	0.197	1.91048e-47
PRKACB	5.22945e-43	-0.281765	0.159	0.243	1.2033e-38
VWC2L	1.38594e-45	-0.2825	0.084	0.159	3.18906e-41
ADAMTS2	9.09807e-33	-0.282823	0.217	0.293	2.09347e-28
ARHGAP26	3.85368e-73	-0.283431	0.081	0.185	8.86731e-69
SGIP1	1.39652e-95	-0.284304	0.028	0.131	3.21339e-91
BAZ2B	1.78783e-19	-0.284502	0.522	0.563	4.1138e-15
SYT16	1.73067e-61	-0.28468	0.05	0.135	3.98228e-57
CRYBG3	1.17838e-130	-0.284734	0.061	0.206	2.71145e-126
PIR	1.13664e-93	-0.286161	0.056	0.168	2.61542e-89
SDK1	8.49951e-12	-0.286209	0.518	0.429	1.95574e-07
FOXJ3	5.28896e-45	-0.28655	0.293	0.384	1.21699e-40
SLCO1A2	5.8776e-106	-0.287214	0.008	0.105	1.35244e-101
MIS18BP1	1.25159e-127	-0.287332	0.092	0.246	2.87991e-123
LINC01091	1.48169e-16	-0.288087	0.105	0.148	3.40936e-12
MYO1D	0.000242869	-0.288285	0.371	0.376	1
ABI2	3.65526e-57	-0.28841	0.282	0.389	8.41076e-53
KCNG3	1.35416e-67	-0.288619	0.065	0.158	3.11593e-63
TLE1	2.24587e-98	-0.288728	0.139	0.278	5.16776e-94
RHOBTB3	9.1918e-46	-0.28878	0.291	0.385	2.11503e-41
UBE3C	4.62298e-20	-0.289051	0.371	0.417	1.06375e-15
CPQ	1.94238e-14	-0.289264	0.253	0.295	4.46942e-10
SCTR	1.85612e-129	-0.290156	0.029	0.159	4.27094e-125
KIF5C	1.85112e-54	-0.290344	0.293	0.397	4.25942e-50
CPD	1.34885e-67	-0.291759	0.206	0.321	3.10371e-63
TVP23C	1.91757e-56	-0.292291	0.147	0.244	4.41233e-52
MBD5	1.03599e-07	-0.293505	0.392	0.415	0.00238382
FGD4	4.2501e-23	-0.294166	0.245	0.303	9.77949e-19
ABCA5	1.91159e-53	-0.294273	0.464	0.555	4.39857e-49
ACBD6	2.95293e-45	-0.295589	0.33	0.42	6.79468e-41
KMT2C	8.06236e-27	-0.295966	0.527	0.58	1.85515e-22
DOCK4	0.0190753	-0.29683	0.229	0.236	1
ANKRD34C-AS1	2.57477e-127	-0.297697	0.014	0.132	5.92454e-123
DOCK3	0.945396	-0.297883	0.315	0.294	1
DYNC1I1	7.79592e-18	-0.299002	0.276	0.323	1.79384e-13
DENND5B	2.97106e-08	-0.299734	0.28	0.303	0.000683642
SMYD3	0.101516	-0.299924	0.312	0.303	1
AC118549.1	3.7925e-24	-0.300572	0.292	0.349	8.72654e-20
COMMD10	4.03384e-06	-0.300818	0.254	0.273	0.0928186
PKIB	3.60271e-94	-0.300967	0.075	0.195	8.28984e-90
UNC5B	7.35502e-152	-0.30098	0.029	0.177	1.69239e-147
AC023590.1	1.9871e-38	-0.301315	0.117	0.191	4.57232e-34
COX7A2L	4.12229e-76	-0.301789	0.086	0.194	9.4854e-72
TBL1XR1	3.49863e-40	-0.302105	0.253	0.336	8.05036e-36
RASSF8	7.11648e-83	-0.302898	0.065	0.173	1.6375e-78
GOLGA8B	4.45331e-138	-0.303098	0.209	0.382	1.02471e-133
UCHL1	1.57617e-145	-0.303166	0.144	0.32	3.62677e-141
CMTM8	0.150731	-0.303263	0.284	0.28	1
PDE4DIP	1.49594e-72	-0.303378	0.391	0.514	3.44216e-68
ATRX	3.69634e-42	-0.303455	0.53	0.608	8.50528e-38
SHPRH	5.40741e-68	-0.303472	0.341	0.461	1.24425e-63
SPATA13	1.87672e-55	-0.303879	0.209	0.312	4.31833e-51
PIAS1	2.81104e-22	-0.304294	0.348	0.401	6.46819e-18
LINC00662	3.25768e-105	-0.304753	0.137	0.283	7.49593e-101
UNC13B	1.25212e-22	-0.305041	0.322	0.377	2.88113e-18
FAM172A	9.29585e-20	-0.305739	0.292	0.342	2.13897e-15
C1orf127	4.8704e-170	-0.307584	0.03	0.191	1.12068e-165
HERC2	3.33528e-70	-0.30842	0.478	0.596	7.67448e-66
TMEM65	9.015e-34	-0.309415	0.213	0.286	2.07435e-29
RALGAPA2	1.71032e-35	-0.309836	0.3	0.375	3.93546e-31
MYO3A	1.11956e-07	-0.309921	0.457	0.468	0.00257612
AC003044.1	5.12093e-38	-0.310229	0.055	0.116	1.17833e-33
UMAD1	6.91716e-24	-0.31141	0.191	0.249	1.59164e-19
BCAS3	7.17367e-21	-0.311944	0.199	0.253	1.65066e-16
GSK3B	2.19746e-17	-0.312935	0.328	0.37	5.05634e-13
INPP4B	3.70429e-74	-0.313015	0.088	0.195	8.52356e-70
PIK3C2A	1.09149e-41	-0.313332	0.356	0.443	2.51153e-37
TIMP2	9.27861e-218	-0.31388	0.059	0.272	2.13501e-213
EPB41L1	1.26786e-46	-0.315765	0.123	0.207	2.91736e-42
GSE1	0.0419162	-0.316055	0.487	0.485	1
NKX6-1	4.74188e-133	-0.316282	0.121	0.283	1.09111e-128
CHL1	6.5109e-133	-0.316561	0.031	0.166	1.49816e-128
FAM13A	3.08768e-119	-0.316712	0.059	0.196	7.10475e-115
EHBP1	7.4625e-06	-0.317785	0.366	0.378	0.171712
DNAJC1	2.17654e-29	-0.321341	0.324	0.39	5.00821e-25
TCF7L2	1.15797e-24	-0.321517	0.243	0.303	2.6645e-20
OPRD1	6.75682e-153	-0.321565	0.039	0.192	1.55474e-148
LUCAT1	1.73753e-86	-0.321668	0.052	0.159	3.99806e-82
ME1	6.49685e-83	-0.321758	0.075	0.184	1.49493e-78
PCNX2	5.9725e-45	-0.322206	0.265	0.353	1.37427e-40
EIF4G3	3.8351e-06	-0.322528	0.53	0.53	0.0882455
GTF3C1	3.46187e-121	-0.322806	0.19	0.347	7.96576e-117
SUCLG2-AS1	2.56701e-57	-0.323106	0.132	0.228	5.90668e-53
TBC1D5	0.0358312	-0.323285	0.416	0.407	1
SPC25	2.37683e-09	-0.323511	0.171	0.201	5.46908e-05
PTPN3	9.34193e-39	-0.324824	0.338	0.413	2.14958e-34
L3MBTL4	7.0656e-90	-0.325138	0.031	0.129	1.6258e-85
ESRRG	1.1211e-12	-0.326338	0.207	0.244	2.57964e-08
OSBPL8	4.90495e-48	-0.326707	0.199	0.293	1.12863e-43
GRIN2A	1.01646e-112	-0.327088	0.012	0.118	2.33888e-108
GPHN	0.135232	-0.327192	0.448	0.404	1
KAT6B	5.03665e-56	-0.327784	0.33	0.432	1.15893e-51
LINC01266	9.04743e-53	-0.327867	0.095	0.181	2.08181e-48
MEIS1	3.69331e-36	-0.32839	0.301	0.381	8.4983e-32
PLEKHA5	3.31923e-43	-0.328434	0.229	0.317	7.63755e-39
FTO	2.58229e-14	-0.329079	0.297	0.334	5.94185e-10
NCOA2	8.27555e-19	-0.329083	0.282	0.328	1.9042e-14
MBNL1	1.20371e-24	-0.329338	0.338	0.397	2.76974e-20
ESR1	2.45827e-153	-0.330508	0.013	0.15	5.65648e-149
AC079160.1	6.739e-72	-0.33181	0.028	0.111	1.55064e-67
C11orf49	2.06979e-27	-0.332879	0.247	0.31	4.76259e-23
NR3C2	1.43992e-06	-0.333047	0.3	0.313	0.0331327
MALAT1	8.71005e-56	-0.333251	1	0.999	2.00418e-51
MT-ND6	2.65119e-190	-0.333519	0.044	0.228	6.1004e-186
TSPAN5	5.39591e-97	-0.333695	0.041	0.151	1.2416e-92
HMGCLL1	4.01012e-13	-0.333923	0.266	0.3	9.22729e-09
TMEM181	5.62746e-58	-0.335025	0.253	0.352	1.29488e-53
SLC4A10	6.38517e-19	-0.335459	0.207	0.256	1.46923e-14
NSMCE2	7.64633e-09	-0.335481	0.301	0.322	0.000175942
AF165147.1	9.5074e-42	-0.335483	0.075	0.147	2.18765e-37
GTDC1	1.82277e-128	-0.335905	0.03	0.159	4.1942e-124
MIR4435-2HG	1.08671e-112	-0.336435	0.055	0.186	2.50052e-108
GDAP1	6.00896e-26	-0.337304	0.261	0.324	1.38266e-21
ANK3	1.06893e-139	-0.338051	0.029	0.169	2.45961e-135
AL139383.1	1.00513e-33	-0.338786	0.196	0.268	2.31281e-29
RASGRF2	6.08321e-141	-0.339385	0.021	0.154	1.39975e-136
UNC80	2.83946e-45	-0.339445	0.406	0.483	6.53359e-41
ENOSF1	4.90554e-70	-0.339636	0.317	0.428	1.12876e-65
LINC01725	9.12593e-12	-0.341714	0.215	0.254	2.09988e-07
FAM149A	2.62737e-150	-0.342458	0.036	0.185	6.04559e-146
DANT2	1.67823e-44	-0.343807	0.119	0.2	3.86161e-40
AC092683.1	1.55786e-147	-0.344891	0.136	0.311	3.58463e-143
PRMT2	2.45141e-105	-0.345935	0.282	0.436	5.6407e-101
SYBU	1.09036e-98	-0.346152	0.076	0.199	2.50891e-94
ZFHX3	5.37132e-22	-0.347252	0.345	0.398	1.23594e-17
FOXO1	0.00439646	-0.348751	0.381	0.378	1
PPM1L	2.23464e-06	-0.348908	0.269	0.287	0.051419
SON	4.06485e-99	-0.34947	0.438	0.584	9.35323e-95
APP	2.25484e-38	-0.350687	0.485	0.561	5.18839e-34
RNF130	3.74167e-21	-0.351272	0.262	0.319	8.60958e-17
WLS	7.3641e-154	-0.352339	0.07	0.236	1.69448e-149
GOLGB1	7.0193e-99	-0.357309	0.385	0.535	1.61514e-94
RAPH1	9.65816e-71	-0.357669	0.157	0.268	2.22234e-66
HIVEP2	4.39674e-36	-0.358136	0.227	0.302	1.01169e-31
RASGRF1	2.3249e-73	-0.358254	0.188	0.302	5.3496e-69
TMEM150C	6.67225e-186	-0.358919	0.023	0.192	1.53528e-181
XPR1	1.89186e-15	-0.358972	0.338	0.375	4.35318e-11
ITPR2	2.04167e-118	-0.359465	0.088	0.233	4.69788e-114
LINC00882	2.38596e-86	-0.361025	0.083	0.197	5.49009e-82
EGR3	6.30136e-57	-0.361095	0.125	0.223	1.44994e-52
FOXP2	7.93776e-13	-0.362195	0.29	0.324	1.82648e-08
CRADD	8.68054e-11	-0.362486	0.248	0.277	1.99739e-06
AFF1	1.67613e-66	-0.363279	0.265	0.375	3.85678e-62
ELP4	0.00568493	-0.363448	0.465	0.463	1
FNIP1	1.78544e-37	-0.364302	0.372	0.446	4.1083e-33
SEMA6A	2.23895e-134	-0.364563	0.06	0.206	5.15182e-130
APBA1	2.37429e-83	-0.365828	0.073	0.182	5.46323e-79
TTC28	1.77506e-05	-0.367165	0.331	0.338	0.408442
SHTN1	1.17319e-72	-0.367506	0.378	0.488	2.69951e-68
FMN1	2.18104e-40	-0.37063	0.185	0.265	5.01857e-36
ARHGAP44	9.73426e-62	-0.370634	0.199	0.304	2.23985e-57
HAP1	1.7175e-177	-0.371836	0.023	0.186	3.95197e-173
FUT8	1.8945e-66	-0.37206	0.131	0.235	4.35925e-62
ARID1B	6.44039e-34	-0.372804	0.552	0.609	1.48193e-29
DLEU2	4.93594e-51	-0.373721	0.285	0.381	1.13576e-46
PTPRM	1.68074e-17	-0.374253	0.276	0.326	3.86739e-13
ZEB1	3.5657e-14	-0.374423	0.296	0.334	8.20468e-10
MGAT4A	6.87794e-88	-0.375177	0.166	0.294	1.58261e-83
GLP1R	2.82277e-240	-0.375593	0.021	0.226	6.49519e-236
CDKAL1	1.41906e-16	-0.3763	0.27	0.307	3.26526e-12
SCGN	1.12108e-38	-0.376389	0.361	0.439	2.5796e-34
PAUPAR	3.37071e-37	-0.376509	0.1	0.171	7.756e-33
FBXL17	7.35304e-07	-0.377279	0.314	0.327	0.0169193
CALD1	6.88845e-137	-0.378535	0.036	0.179	1.58503e-132
LINC00342	1.26159e-51	-0.378577	0.246	0.352	2.90291e-47
FOCAD	1.03049e-22	-0.378603	0.293	0.343	2.37116e-18
KIF1A	5.54603e-78	-0.37875	0.495	0.594	1.27614e-73
FXYD2	5.24206e-204	-0.381761	0.124	0.353	1.2062e-199
GCGR	2.85981e-278	-0.382993	0.017	0.246	6.58043e-274
PER3	1.8066e-56	-0.383217	0.31	0.416	4.15698e-52
CLASP2	1.39971e-36	-0.383768	0.384	0.448	3.22074e-32
PDE8B	1.35293e-35	-0.384972	0.205	0.28	3.1131e-31
PFKFB2	3.50355e-189	-0.385152	0.075	0.266	8.06166e-185
AP001831.1	9.00633e-101	-0.38524	0.04	0.153	2.07236e-96
TSHZ3	1.85013e-135	-0.38555	0.032	0.169	4.25715e-131
DPH6	4.8622e-27	-0.38644	0.28	0.345	1.11879e-22
TENM3	6.00096e-21	-0.386449	0.207	0.26	1.38082e-16
MAFA	1.69687e-214	-0.386566	0.059	0.267	3.90449e-210
EXOC6B	3.85164e-18	-0.388405	0.328	0.37	8.86263e-14
SPTBN1	2.55711e-83	-0.391986	0.213	0.345	5.88392e-79
AUXG01000058.1	8.87119e-115	-0.395897	0.184	0.345	2.04126e-110
SLC2A13	4.71102e-25	-0.397365	0.333	0.39	1.08401e-20
STXBP5-AS1	8.13935e-80	-0.397691	0.127	0.243	1.87286e-75
PRKN	4.46384e-06	-0.39833	0.28	0.291	0.102713
GABPB1-AS1	1.60666e-126	-0.40007	0.243	0.419	3.69693e-122
TCERG1L	3.34831e-54	-0.400909	0.079	0.161	7.70447e-50
SAMD3	7.9432e-06	-0.4012	0.265	0.28	0.182773
CAMKK1	1.5029e-137	-0.402707	0.168	0.338	3.45818e-133
SHISAL2B	1.89861e-129	-0.405041	0.032	0.164	4.3687e-125
CAMK1D	1.36275e-104	-0.405124	0.036	0.152	3.13569e-100
HOOK2	2.02185e-101	-0.405185	0.528	0.653	4.65228e-97
MAP2	1.26475e-43	-0.406845	0.307	0.391	2.91019e-39
TRMT11	3.06863e-85	-0.40747	0.21	0.337	7.06093e-81
MAP1B	5.5978e-93	-0.407482	0.38	0.511	1.28805e-88
CHD7	4.07892e-59	-0.408722	0.417	0.515	9.38559e-55
SOX4	5.25025e-66	-0.409866	0.056	0.148	1.20808e-61
EXOC4	1.74267e-13	-0.41296	0.39	0.412	4.00988e-09
TCF4	2.30581e-48	-0.415046	0.213	0.306	5.30568e-44
DAB1	1.32617e-10	-0.415312	0.197	0.228	3.05151e-06
GRB10	3.02088e-79	-0.415316	0.145	0.263	6.95106e-75
ADCYAP1	6.48142e-235	-0.418978	0.067	0.29	1.49138e-230
MKLN1	6.14507e-39	-0.420776	0.323	0.397	1.41398e-34
ITPR3	5.0843e-183	-0.421336	0.173	0.371	1.1699e-178
DGKD	7.06736e-148	-0.421447	0.141	0.313	1.6262e-143
MT-ND2	2.33501e-130	-0.423765	0.023	0.153	5.37286e-126
ADGRV1	3.28551e-109	-0.425272	0.232	0.382	7.55997e-105
MYCBP2	3.50119e-89	-0.426671	0.425	0.549	8.05625e-85
ROR1	0.0107903	-0.426818	0.401	0.347	1
AC131571.1	1.18498e-22	-0.427603	0.151	0.206	2.72663e-18
DGCR9	2.54099e-109	-0.42836	0.077	0.209	5.84681e-105
LINC01146	3.73796e-76	-0.428375	0.142	0.26	8.60105e-72
FER	6.93461e-41	-0.429641	0.259	0.34	1.59565e-36
POLR2J3	4.70546e-126	-0.430706	0.496	0.652	1.08273e-121
LINC01278	7.1374e-55	-0.430908	0.214	0.31	1.64232e-50
AKT3	1.84052e-18	-0.432112	0.408	0.441	4.23505e-14
MAML2	1.91282e-27	-0.433391	0.216	0.28	4.40141e-23
ZC3H3	2.74e-116	-0.434072	0.095	0.234	6.30474e-112
TANC2	2.70631e-41	-0.434713	0.345	0.419	6.22722e-37
AACS	5.60005e-110	-0.436369	0.25	0.395	1.28857e-105
SUSD4	2.43356e-104	-0.43796	0.088	0.219	5.59963e-100
VWDE	2.576e-185	-0.438949	0.11	0.302	5.92737e-181
PTPRN	1.38751e-96	-0.440686	0.657	0.745	3.19267e-92
SYT13	2.04132e-143	-0.441445	0.201	0.376	4.69708e-139
STK33	1.29974e-45	-0.441784	0.23	0.317	2.99071e-41
MAST4	3.76436e-89	-0.443076	0.255	0.386	8.66179e-85
PTPRD	0.990893	-0.443495	0.22	0.212	1
LINC02197	1.14828e-79	-0.443736	0.116	0.231	2.64219e-75
FNDC3B	1.95757e-42	-0.443871	0.381	0.458	4.50438e-38
KCNH1	3.57576e-129	-0.44637	0.039	0.175	8.22783e-125
VMP1	7.596e-67	-0.446809	0.271	0.386	1.74784e-62
AC092691.1	1.97435e-89	-0.447774	0.029	0.126	4.54298e-85
SAMD12	1.36542e-26	-0.447891	0.329	0.385	3.14184e-22
MT-ND1	1.76009e-142	-0.448433	0.021	0.157	4.04997e-138
UTRN	2.92267e-77	-0.45014	0.296	0.421	6.72506e-73
FTL	7.69041e-72	-0.451127	0.16	0.286	1.76956e-67
BBS9	1.23345e-38	-0.452509	0.241	0.318	2.83817e-34
RUFY3	2.91385e-81	-0.453673	0.527	0.632	6.70476e-77
ST6GALNAC5	0.0924236	-0.45386	0.192	0.196	1
SLC4A7	3.61919e-107	-0.457964	0.197	0.342	8.32775e-103
PTPRK	2.84658e-204	-0.459136	0.032	0.22	6.54997e-200
TPM1	1.33059e-76	-0.45969	0.207	0.338	3.06169e-72
MCC	1.39177e-107	-0.459876	0.12	0.259	3.20246e-103
FHIT	6.96252e-12	-0.460581	0.27	0.301	1.60208e-07
NPTX2	5.14811e-271	-0.464402	0.054	0.298	1.18458e-266
LMNTD1	5.30302e-150	-0.465284	0.018	0.157	1.22023e-145
STX1A	2.40871e-171	-0.465702	0.24	0.423	5.54243e-167
KCNB2	0.100979	-0.465879	0.472	0.42	1
SLC8A1	2.19972e-69	-0.467912	0.12	0.23	5.06156e-65
SPIDR	2.0703e-14	-0.46805	0.373	0.403	4.76377e-10
SYT14	5.01516e-27	-0.470344	0.337	0.39	1.15399e-22
SLCO3A1	4.26965e-180	-0.470921	0.042	0.217	9.82447e-176
JPX	8.0201e-100	-0.472157	0.366	0.504	1.84542e-95
ME3	1.32543e-132	-0.47241	0.114	0.27	3.0498e-128
ANKRD12	1.7406e-91	-0.473206	0.51	0.632	4.00511e-87
CAPN13	4.02449e-242	-0.47535	0.015	0.217	9.26035e-238
GSN	1.78746e-198	-0.476749	0.156	0.367	4.11295e-194
MPP6	5.9181e-31	-0.479987	0.345	0.405	1.36175e-26
VLDLR-AS1	2.0085e-34	-0.486574	0.257	0.328	4.62156e-30
SETBP1	7.1744e-23	-0.486914	0.361	0.405	1.65083e-18
TBC1D4	4.73979e-63	-0.487381	0.195	0.302	1.09063e-58
PRSS23	7.46018e-244	-0.489274	0.06	0.288	1.71659e-239
TNS1	2.93072e-245	-0.489582	0.028	0.24	6.74359e-241
CDK8	1.07575e-42	-0.48973	0.193	0.273	2.47531e-38
WSCD2	6.12069e-212	-0.491115	0.022	0.207	1.40837e-207
PLEKHA6	3.02451e-61	-0.491864	0.24	0.341	6.9594e-57
SOX6	3.0324e-10	-0.492979	0.431	0.446	6.97756e-06
PDZRN3	2.28553e-14	-0.497553	0.254	0.291	5.25902e-10
RGL1	1.06149e-118	-0.50025	0.102	0.247	2.44249e-114
AP000829.1	3.52665e-129	-0.518716	0.018	0.14	8.11482e-125
ANKS1B	2.78354e-26	-0.5212	0.239	0.297	6.40492e-22
SLC30A8	2.65313e-06	-0.52348	0.661	0.653	0.0610485
SOBP	1.58404e-66	-0.527314	0.223	0.327	3.64488e-62
GLCCI1	1.39094e-129	-0.527485	0.089	0.239	3.20055e-125
AL121917.1	2.77995e-154	-0.527994	0.029	0.178	6.39665e-150
LDLRAD3	5.9181e-90	-0.532707	0.123	0.246	1.36175e-85
PALM2-AKAP2	1.30364e-73	-0.532867	0.231	0.348	2.99967e-69
NEGR1	4.24267e-59	-0.533023	0.13	0.226	9.76238e-55
CNTN4	0.0346832	-0.535156	0.402	0.354	1
CNTN5	8.97512e-41	-0.536458	0.172	0.251	2.06518e-36
PLCL2	1.59425e-49	-0.538817	0.246	0.331	3.66837e-45
KIAA1211	1.16296e-144	-0.539198	0.028	0.17	2.67598e-140
NECTIN3	8.25294e-196	-0.541887	0.104	0.303	1.899e-191
DGKB	1.61242e-114	-0.542041	0.01	0.116	3.71018e-110
PCSK1	3.00184e-206	-0.54363	0.177	0.398	6.90723e-202
SAMD11	0	-0.544224	0.05	0.342	0
GAD2	3.59645e-99	-0.544722	0.262	0.399	8.27543e-95
ZNF292	5.41613e-120	-0.549391	0.475	0.609	1.24625e-115
VAT1L	3.61625e-198	-0.550358	0.02	0.195	8.32099e-194
KLHL29	3.73825e-44	-0.551499	0.207	0.285	8.60171e-40
MT-ND5	6.41469e-284	-0.556489	0.037	0.286	1.47602e-279
RYR2	7.2995e-165	-0.562727	0.028	0.185	1.67962e-160
TMEM132B	3.07892e-72	-0.566272	0.124	0.232	7.08459e-68
NBEA	6.82705e-25	-0.566575	0.574	0.605	1.5709e-20
NEAT1	6.5623e-11	-0.567008	0.767	0.64	1.50999e-06
DNM3	3.1644e-143	-0.56783	0.086	0.243	7.28129e-139
EFNA5	8.87291e-14	-0.569414	0.307	0.331	2.04166e-09
PLCB1	4.57922e-13	-0.570317	0.353	0.376	1.05368e-08
CACNA1D	1.39865e-19	-0.571427	0.685	0.708	3.2183e-15
TBC1D22A	8.75327e-19	-0.574722	0.347	0.378	2.01413e-14
RBFOX3	2.6071e-224	-0.575902	0.02	0.214	5.99894e-220
PCSK1N	1.13402e-83	-0.577582	0.392	0.512	2.60937e-79
NLGN1	0.00418008	-0.577825	0.353	0.337	1
IGF1R	3.47564e-17	-0.579903	0.506	0.539	7.99745e-13
MCTP2	2.80551e-140	-0.580057	0.159	0.325	6.45549e-136
BMP5	6.73203e-204	-0.580105	0.063	0.26	1.54904e-199
PLAGL1	3.6761e-64	-0.583927	0.259	0.368	8.4587e-60
DNAH14	5.23272e-76	-0.584066	0.3	0.413	1.20405e-71
RERE	5.88344e-51	-0.585548	0.554	0.622	1.35378e-46
NRG3	3.93639e-118	-0.586077	0.01	0.119	9.05764e-114
DST	1.52327e-145	-0.591154	0.624	0.743	3.50504e-141
RABGAP1L	3.92052e-11	-0.594086	0.453	0.457	9.02112e-07
EDARADD	3.00391e-69	-0.5965	0.188	0.294	6.912e-65
ALCAM	1.61524e-33	-0.598461	0.436	0.493	3.71668e-29
MCF2L2	2.13532e-106	-0.603698	0.228	0.368	4.91338e-102
PCA3	1.35502e-206	-0.603785	0.013	0.189	3.1179e-202
FMN2	9.22367e-31	-0.604431	0.319	0.369	2.12237e-26
TRIM2	8.81819e-105	-0.60741	0.216	0.352	2.02906e-100
MT-ND4	2.71381e-119	-0.608824	0.018	0.134	6.24447e-115
NTN1	6.63716e-176	-0.609921	0.029	0.192	1.52721e-171
NR3C1	6.21639e-168	-0.610741	0.249	0.437	1.43039e-163
ELAVL4	3.71231e-125	-0.621364	0.257	0.414	8.54202e-121
SGO1-AS1	3.52862e-35	-0.622293	0.139	0.209	8.11935e-31
ASAP1	9.02545e-35	-0.6235	0.409	0.459	2.07676e-30
PDE3A	3.9941e-111	-0.62363	0.103	0.243	9.19042e-107
PSD3	1.76972e-52	-0.635392	0.295	0.385	4.07212e-48
MTRNR2L12	6.40314e-265	-0.637253	0.202	0.464	1.47336e-260
PARD3	1.93428e-33	-0.637418	0.319	0.374	4.45077e-29
KCNH7	2.54006e-141	-0.641131	0.031	0.171	5.84468e-137
CDH22	7.05439e-212	-0.642129	0.043	0.24	1.62321e-207
TNRC6A	3.28781e-61	-0.644246	0.502	0.582	7.56526e-57
SQSTM1	1.50779e-160	-0.645095	0.597	0.741	3.46943e-156
PTH2R	2.53546e-127	-0.645895	0.016	0.137	5.8341e-123
ANKRD6	6.14715e-191	-0.646696	0.068	0.258	1.41446e-186
PCLO	6.30285e-113	-0.65114	0.494	0.613	1.45028e-108
MT-CO3	6.50452e-120	-0.651826	0.019	0.137	1.49669e-115
MT-CO2	4.31111e-93	-0.655163	0.016	0.11	9.91986e-89
CDK14	7.3871e-114	-0.658068	0.156	0.302	1.69977e-109
N4BP2L2	1.69177e-189	-0.672066	0.558	0.711	3.89277e-185
CADPS	1.7443e-22	-0.672907	0.685	0.707	4.01363e-18
MLXIPL	5.97282e-175	-0.674285	0.612	0.719	1.37435e-170
RALYL	3.95963e-98	-0.682992	0.092	0.22	9.1111e-94
IMMP2L	0.000361972	-0.683404	0.357	0.343	1
TGFBR3	5.61182e-217	-0.683867	0.054	0.258	1.29128e-212
PLCB4	6.47916e-60	-0.686741	0.356	0.44	1.49085e-55
STXBP5L	1.43748e-20	-0.69049	0.386	0.415	3.30764e-16
APCDD1L-DT	2.09748e-217	-0.704979	0.077	0.287	4.8263e-213
VEGFA	9.8789e-235	-0.706732	0.524	0.707	2.27313e-230
ZNF385D-AS2	1.39992e-183	-0.706828	0.006	0.16	3.22122e-179
NEXMIF	1.51803e-149	-0.712477	0.081	0.245	3.49298e-145
SEMA6D	8.69985e-162	-0.730038	0.078	0.248	2.00184e-157
MAML3	0.0286933	-0.733441	0.449	0.42	1
SIPA1L2	9.11916e-246	-0.734797	0.156	0.39	2.09832e-241
LSAMP	0.000115187	-0.735336	0.257	0.261	1
DOCK10	3.59418e-228	-0.748319	0.055	0.267	8.27021e-224
GNAS	6.89363e-112	-0.748504	0.803	0.85	1.58622e-107
LRRTM3	1.96186e-204	-0.773988	0.028	0.211	4.51424e-200
CTNNA3	1.34875e-176	-0.779334	0.013	0.168	3.10347e-172
MT-CYB	5.93793e-163	-0.779764	0.016	0.163	1.36632e-158
TMEM108	1.08224e-172	-0.783661	0.049	0.218	2.49023e-168
PCDH7	2.44723e-148	-0.795069	0.04	0.189	5.63107e-144
ATRNL1	1.51589e-47	-0.797346	0.272	0.348	3.48806e-43
NAV3	1.39928e-91	-0.800035	0.118	0.238	3.21974e-87
GPM6A	1.24154e-195	-0.804329	0.029	0.208	2.85678e-191
SORL1	0	-0.808232	0.178	0.489	0
IQSEC1	3.27494e-140	-0.810962	0.206	0.366	7.53564e-136
ELMO1	8.45641e-177	-0.817743	0.066	0.246	1.94582e-172
CACNA2D1	2.76039e-76	-0.834692	0.329	0.429	6.35166e-72
FTX	2.1203e-95	-0.835645	0.696	0.783	4.87881e-91
RORA	3.39083e-22	-0.836842	0.447	0.484	7.80231e-18
LINC00511	1.62879e-63	-0.839386	0.463	0.545	3.74785e-59
GLRA1	2.45847e-244	-0.839847	0.033	0.245	5.65693e-240
LINGO2	1.06206e-05	-0.841266	0.293	0.287	0.24438
SLC6A6	0	-0.843067	0.137	0.419	0
LINC01933	1.86195e-186	-0.844205	0.042	0.218	4.28436e-182
LINC01098	3.78532e-107	-0.844822	0.008	0.106	8.71003e-103
DPP6	0.0164555	-0.853385	0.622	0.568	1
PRKCA	5.44335e-162	-0.855525	0.162	0.341	1.25251e-157
ROBO1	3.31622e-122	-0.865489	0.192	0.346	7.63063e-118
MAGI2	0.000438021	-0.87333	0.549	0.542	1
ATP2A3	5.91039e-270	-0.875691	0.345	0.571	1.35998e-265
KIRREL3	2.50173e-153	-0.881249	0.013	0.15	5.75649e-149
HADH	0	-0.889907	0.093	0.473	0
KCTD8	1.38367e-192	-0.914649	0.068	0.258	3.18382e-188
ZBTB20	2.16603e-65	-0.922154	0.507	0.585	4.98403e-61
MYT1L	1.67064e-200	-0.935298	0.268	0.472	3.84415e-196
MACROD2	1.17411e-11	-0.935363	0.348	0.359	2.70163e-07
SNHG14	1.06972e-247	-0.936941	0.713	0.84	2.46143e-243
SCD5	0	-0.944128	0.043	0.316	0
GRIA4	2.98635e-164	-0.945088	0.066	0.237	6.87159e-160
LDLRAD4	0	-0.95114	0.032	0.295	0
MTUS2	7.77254e-11	-0.965069	0.396	0.403	1.78846e-06
G6PC2	1.42425e-282	-0.970394	0.213	0.465	3.27721e-278
LRMDA	6.63817e-76	-0.986482	0.174	0.283	1.52744e-71
LRFN2	3.62993e-281	-0.988447	0.014	0.241	8.35248e-277
TSHZ2	0	-0.990842	0.04	0.327	0
PLCXD3	4.71484e-16	-1.00248	0.419	0.442	1.08488e-11
AGBL4	0.000285622	-1.00627	0.415	0.379	1
SPAG16	5.19206e-17	-1.00786	0.501	0.514	1.19469e-12
FAM155A	1.35908e-14	-1.01401	0.308	0.322	3.12724e-10
ROBO2	4.37792e-15	-1.056	0.374	0.392	1.00736e-10
CADM1	4.31227e-126	-1.07609	0.286	0.433	9.92254e-122
CTNNA2	5.59017e-71	-1.14819	0.2	0.303	1.2863e-66
UNC5D	1.82556e-251	-1.15946	0.017	0.228	4.2006e-247
PPM1E	1.45793e-123	-1.17273	0.148	0.296	3.35469e-119
INS	5.01641e-121	-1.18678	0.3	0.468	1.15428e-116
LINC01099	1.83591e-176	-1.21413	0.021	0.182	4.22444e-172
AC068051.1	3.8588e-29	-1.21626	0.222	0.276	8.87909e-25
PRUNE2	7.04659e-301	-1.22986	0.233	0.483	1.62142e-296
IAPP	0	-1.24631	0.215	0.53	0
CCSER1	3.64358e-48	-1.24881	0.363	0.418	8.38388e-44
FGF14	1.68483e-52	-1.27963	0.277	0.351	3.87679e-48
PLUT	2.09873e-270	-1.28017	0.02	0.245	4.82917e-266
SYNE2	0	-1.38103	0.215	0.719	0
DACH2	3.77449e-213	-1.39733	0.082	0.291	8.68511e-209
ERO1B	1.77544e-242	-1.4248	0.79	0.852	4.08528e-238
DLG2	2.37613e-209	-1.46396	0.146	0.354	5.46747e-205
MEG8	0	-1.47186	0.196	0.538	0
SST	8.51922e-08	-1.47262	0.294	0.224	0.00196027
ABCC8	0	-1.48912	0.657	0.808	0
MEIS2	1.03735e-252	-1.55777	0.61	0.771	2.38693e-248
HDAC9	1.26214e-291	-1.61315	0.113	0.371	2.90419e-287
MT-CO1	2.13137e-261	-1.69787	0.043	0.276	4.90427e-257
GLIS3	6.7817e-186	-1.75281	0.281	0.467	1.56047e-181
NRG1	7.34062e-158	-1.76216	0.116	0.288	1.68908e-153
CASR	0	-1.85205	0.065	0.472	0
MEG3	0	-2.06794	0.403	0.723	0
ZNF385D	0	-2.71881	0.115	0.448	0
TRPM3	0	-2.75551	0.119	0.426	0

## Sheet: beta_nuc
Gene	p_val	avg_log2FC	pct.1	pct.2	p_val_adj
ZNF385D	0	3.06976	0.59	0.118	0
TRPM3	0	2.67812	0.511	0.165	0
MEG3	0	2.17404	0.903	0.364	0
NRG1	0	2.06039	0.362	0.117	0
GLIS3	0	2.03924	0.556	0.273	0
INS	0	1.95003	0.565	0.277	0
ERO1B	0	1.80937	0.932	0.74	0
MT-CO1	0	1.73816	0.333	0.084	0
MEG8	0	1.72359	0.691	0.192	0
ABCC8	0	1.68432	0.892	0.64	0
ROBO2	4.80011e-291	1.68371	0.503	0.277	1.10451e-286
DACH2	0	1.67634	0.375	0.089	0
CASR	0	1.65597	0.546	0.163	0
DPP6	3.93927e-136	1.61171	0.651	0.521	9.06426e-132
MTUS2	8.22484e-238	1.58367	0.5	0.307	1.89253e-233
MEIS2	0	1.5735	0.809	0.64	0
FGF14	3.11368e-205	1.57134	0.417	0.245	7.16459e-201
HDAC9	0	1.56496	0.435	0.159	0
AC068051.1	1.09472e-174	1.56225	0.344	0.18	2.51896e-170
PLCXD3	3.05729e-232	1.56183	0.533	0.343	7.03483e-228
PLUT	0	1.55399	0.323	0.038	0
DLG2	0	1.5375	0.423	0.167	0
IAPP	0	1.52024	0.654	0.228	0
PPM1E	0	1.50099	0.38	0.13	0
LINC01099	0	1.49441	0.248	0.025	0
PRUNE2	0	1.49013	0.593	0.233	0
CTNNA2	5.26157e-242	1.48004	0.373	0.177	1.21069e-237
CCSER1	6.37144e-176	1.47421	0.478	0.329	1.46607e-171
MAGI2	2.92321e-129	1.46997	0.61	0.481	6.72631e-125
LINGO2	7.59717e-187	1.37381	0.372	0.21	1.74811e-182
MACROD2	8.72067e-138	1.36842	0.425	0.291	2.00663e-133
UNC5D	0	1.33896	0.3	0.036	0
SPAG16	1.80251e-121	1.31804	0.571	0.453	4.14758e-117
FAM155A	3.68956e-116	1.29418	0.38	0.26	8.48968e-112
G6PC2	0	1.24878	0.596	0.193	0
LRFN2	0	1.23731	0.333	0.021	0
CNTN4	6.67249e-146	1.22811	0.447	0.294	1.53534e-141
GRIA4	0	1.19643	0.312	0.066	0
AGBL4	1.06036e-76	1.18633	0.435	0.348	2.4399e-72
MAML3	1.56294e-83	1.17946	0.474	0.385	3.59633e-79
CADM1	2.0455e-244	1.12589	0.493	0.29	4.70671e-240
SLC30A8	1.06847e-240	1.12351	0.744	0.572	2.45854e-236
SNHG14	0	1.12025	0.882	0.725	0
ATRNL1	1.24608e-227	1.11997	0.422	0.233	2.86722e-223
ROBO1	0	1.10861	0.425	0.181	0
LINC01933	0	1.09343	0.296	0.041	0
LINC01098	5.87088e-272	1.09003	0.151	0.006	1.35089e-267
KIRREL3	0	1.0883	0.209	0.014	0
LINC00511	1.60638e-191	1.07909	0.603	0.441	3.69627e-187
FTX	3.63692e-233	1.07682	0.822	0.696	8.36855e-229
GLRA1	0	1.07518	0.334	0.037	0
GNAS	0	1.07027	0.92	0.756	0
IMMP2L	2.13658e-86	1.04982	0.396	0.301	4.91626e-82
ATP2A3	0	1.03486	0.659	0.356	0
SLC6A6	0	1.02838	0.527	0.151	0
MYT1L	0	1.02284	0.543	0.286	0
RORA	3.85604e-83	1.02015	0.524	0.425	8.87276e-79
CTNNA3	0	1.01301	0.233	0.015	0
TMEM108	0	1.0117	0.294	0.047	0
IGF1R	2.58332e-154	1.00648	0.602	0.461	5.94422e-150
IQSEC1	0	1.00571	0.446	0.196	0
PTPRD	4.18694e-81	1.00372	0.271	0.161	9.63415e-77
LSAMP	5.61416e-55	0.994531	0.302	0.22	1.29182e-50
GPM6A	0	0.992354	0.266	0.047	0
CADPS	1.25715e-169	0.990275	0.775	0.63	2.89271e-165
ZBTB20	4.49637e-117	0.989218	0.616	0.51	1.03461e-112
SCD5	0	0.980284	0.376	0.099	0
LRRTM3	0	0.979634	0.286	0.034	0
SYNE2	0	0.968847	0.759	0.384	0
DOCK10	0	0.965379	0.358	0.056	0
PCDH7	4.79104e-300	0.963641	0.244	0.049	1.10242e-295
CACNA2D1	4.42115e-185	0.95768	0.487	0.316	1.01731e-180
PLCB4	4.53513e-230	0.956071	0.512	0.323	1.04353e-225
ROR1	3.10731e-70	0.938359	0.409	0.32	7.14991e-66
MT-CYB	0	0.937675	0.217	0.026	0
SEMA6D	0	0.930897	0.325	0.076	0
NLGN1	1.7438e-77	0.917265	0.393	0.294	4.01248e-73
APCDD1L-DT	0	0.916786	0.384	0.073	0
ZNF385D-AS2	0	0.912886	0.226	0.007	0
HADH	0	0.901929	0.559	0.169	0
CACNA1D	5.79876e-146	0.896287	0.764	0.641	1.33429e-141
PRKCA	2.4891e-255	0.895994	0.395	0.185	5.72743e-251
ASAP1	1.34454e-141	0.889893	0.512	0.38	3.09378e-137
ALCAM	7.0562e-166	0.887768	0.56	0.397	1.62363e-161
NEXMIF	1.72087e-303	0.88531	0.306	0.091	3.95973e-299
MLXIPL	0	0.883091	0.798	0.581	0
SORL1	0	0.877327	0.57	0.23	0
FMN2	2.38178e-145	0.860841	0.429	0.283	5.48047e-141
PSD3	8.09298e-163	0.859916	0.443	0.278	1.86219e-158
EFNA5	3.76872e-110	0.854084	0.388	0.263	8.67182e-106
TGFBR3	0	0.853586	0.331	0.069	0
ELP4	3.69467e-140	0.851772	0.541	0.391	8.50142e-136
VEGFA	0	0.851606	0.786	0.525	0
MCF2L2	0	0.850194	0.457	0.202	0
PLAGL1	2.97137e-234	0.84852	0.44	0.235	6.83712e-230
SOX6	2.29533e-97	0.843461	0.498	0.388	5.28155e-93
TNRC6A	3.41736e-130	0.837738	0.614	0.505	7.86336e-126
RABGAP1L	4.5178e-63	0.83609	0.491	0.422	1.03955e-58
NBEA	3.26989e-105	0.835565	0.642	0.551	7.52401e-101
KCNB2	2.32128e-50	0.832573	0.474	0.399	5.34128e-46
EDARADD	1.4941e-238	0.825803	0.363	0.166	3.43793e-234
ELMO1	1.59335e-260	0.821488	0.296	0.093	3.66631e-256
PCSK1N	1.76167e-240	0.819309	0.579	0.378	4.0536e-236
SGO1-AS1	1.4358e-128	0.817008	0.257	0.123	3.30379e-124
DOCK3	1.01671e-156	0.806939	0.385	0.22	2.33944e-152
NTN1	0	0.806406	0.263	0.029	0
AQP4-AS1	7.76625e-89	0.804393	0.314	0.192	1.78702e-84
TMEM132B	1.13206e-237	0.804178	0.297	0.108	2.60487e-233
TBC1D22A	1.43806e-93	0.797759	0.423	0.317	3.30898e-89
CDH22	0	0.796747	0.308	0.06	0
ANKS1B	1.17771e-138	0.795391	0.356	0.207	2.7099e-134
SIPA1L2	0	0.791425	0.453	0.192	0
ANKRD6	0	0.78886	0.325	0.083	0
PCA3	0	0.780616	0.261	0.018	0
NAV3	2.28276e-141	0.779798	0.274	0.133	5.25263e-137
SYT14	5.89136e-189	0.774665	0.468	0.285	1.3556e-184
KLHL29	5.08858e-186	0.764195	0.349	0.178	1.17088e-181
MT-ND4	6.63765e-233	0.762982	0.176	0.026	1.52732e-228
MT-CO3	2.53311e-235	0.760265	0.18	0.027	5.82869e-231
LDLRAD4	9.50239e-275	0.746287	0.33	0.108	2.1865e-270
AC131571.1	3.15397e-162	0.745416	0.269	0.115	7.25729e-158
KCNH7	6.76151e-251	0.742383	0.217	0.046	1.55582e-246
STXBP5L	8.52708e-75	0.739787	0.46	0.356	1.96208e-70
TRIM2	6.13586e-230	0.73969	0.412	0.216	1.41186e-225
ELAVL4	9.53254e-258	0.735647	0.481	0.258	2.19344e-253
SNX29	1.25981e-115	0.73522	0.612	0.498	2.89883e-111
N4BP2L2	2.78667e-256	0.715087	0.746	0.588	6.41213e-252
KIAA1211	0	0.71315	0.229	0.031	0
KCTD8	2.0807e-226	0.710755	0.299	0.107	4.78768e-222
NRXN1	1.85822e-81	0.71052	0.687	0.589	4.27577e-77
PLEKHA6	2.59545e-188	0.709684	0.402	0.224	5.97214e-184
DNAH14	3.92385e-155	0.709261	0.462	0.301	9.02877e-151
PLCL2	5.43323e-141	0.70813	0.382	0.234	1.25019e-136
GPHN	1.60432e-47	0.707678	0.453	0.383	3.69154e-43
PCLO	3.3285e-182	0.707547	0.662	0.497	7.65888e-178
AL121917.1	0	0.702254	0.243	0.028	0
LDLRAD3	4.58201e-228	0.69898	0.305	0.119	1.05432e-223
MT-CO2	9.79367e-139	0.697528	0.136	0.03	2.25352e-134
PPM1L	1.88079e-108	0.694372	0.349	0.219	4.32771e-104
PDZRN3	3.44905e-77	0.694334	0.336	0.226	7.93626e-73
AP000829.1	0	0.691318	0.193	0.018	0
VLDLR-AS1	6.51159e-143	0.69016	0.388	0.23	1.49832e-138
KCNMA1	3.85662e-76	0.686039	0.642	0.536	8.87408e-72
MPP6	2.02015e-128	0.682135	0.46	0.318	4.64836e-124
SPIDR	2.76817e-75	0.681944	0.446	0.346	6.36956e-71
MCTP2	5.19022e-266	0.679171	0.386	0.17	1.19427e-261
TBC1D4	2.85165e-169	0.678123	0.357	0.187	6.56165e-165
SOBP	1.07985e-186	0.675607	0.386	0.21	2.48473e-182
TSHZ2	2.10236e-236	0.67537	0.35	0.137	4.83754e-232
DIP2C	4.7576e-53	0.674909	0.516	0.436	1.09472e-48
NR3C1	1.85928e-240	0.669284	0.488	0.278	4.2782e-236
CDK8	1.45224e-131	0.668747	0.322	0.18	3.3416e-127
RAP1GAP2	8.04132e-77	0.665831	0.624	0.518	1.85031e-72
CNTN5	1.03084e-91	0.660009	0.287	0.17	2.37196e-87
PLCB1	9.72445e-57	0.655827	0.415	0.326	2.2376e-52
NECTIN3	0	0.655464	0.371	0.122	0
NRG3	1.63092e-252	0.654677	0.162	0.015	3.75275e-248
SLC2A13	1.41975e-126	0.653702	0.446	0.303	3.26685e-122
DNM3	9.66879e-263	0.652889	0.298	0.099	2.22479e-258
FHIT	1.27346e-64	0.652433	0.341	0.244	2.93022e-60
AL355612.1	7.53302e-111	0.650271	0.123	0.033	1.73335e-106
PARD3	4.09801e-80	0.65007	0.408	0.309	9.42951e-76
CDK14	4.663e-150	0.649772	0.339	0.181	1.07296e-145
LINC01725	4.52556e-108	0.645164	0.311	0.178	1.04133e-103
SCGN	3.26425e-200	0.644613	0.516	0.321	7.51105e-196
SAMD11	0	0.643045	0.439	0.079	0
MT-ND5	0	0.643036	0.348	0.081	0
WSCD2	0	0.641295	0.283	0.028	0
RUFY3	1.13474e-207	0.63899	0.684	0.521	2.61104e-203
RERE	1.69681e-74	0.637346	0.643	0.563	3.90435e-70
GSE1	1.55905e-49	0.634712	0.527	0.447	3.58738e-45
SETBP1	2.51682e-83	0.633088	0.448	0.339	5.7912e-79
BMP5	1.26099e-296	0.631828	0.313	0.094	2.90153e-292
VAT1L	0	0.63107	0.245	0.045	0
FTL	1.19632e-126	0.630732	0.326	0.174	2.75274e-122
DAB1	1.88273e-71	0.630691	0.271	0.17	4.33216e-67
RIMS2	2.10522e-27	0.628529	0.616	0.562	4.84411e-23
PDE8B	6.16127e-191	0.626447	0.35	0.17	1.41771e-186
PDE3A	9.74315e-214	0.621496	0.294	0.112	2.2419e-209
GLCCI1	1.75929e-240	0.620057	0.291	0.102	4.04812e-236
AKT3	4.3479e-86	0.619237	0.486	0.379	1.00045e-81
PRKN	7.4329e-63	0.617618	0.335	0.242	1.71031e-58
SAMD3	1.8687e-58	0.613789	0.325	0.229	4.29987e-54
PALM2-AKAP2	1.05359e-178	0.613076	0.407	0.224	2.42431e-174
SLC4A10	7.33088e-185	0.609437	0.331	0.156	1.68684e-180
GAD2	1.07657e-198	0.607421	0.457	0.263	2.47718e-194
LMNTD1	0	0.60738	0.211	0.023	0
CAPN13	0	0.605914	0.292	0.029	0
TBC1D5	3.06175e-37	0.605208	0.442	0.379	7.04508e-33
DGCR9	0	0.604029	0.282	0.063	0
ST6GALNAC5	4.00156e-25	0.602663	0.225	0.167	9.2076e-21
PDE4D	4.05589e-15	0.602563	0.474	0.446	9.33259e-11
SLC8A1	3.75213e-149	0.60125	0.275	0.123	8.63365e-145
MYO3A	5.4647e-88	0.600896	0.524	0.409	1.25743e-83
STX1A	0	0.600464	0.505	0.237	0
TCERG1L	1.35819e-231	0.600274	0.221	0.056	3.12519e-227
RASGRF1	0	0.600189	0.396	0.146	0
AACS	2.83619e-282	0.599818	0.468	0.242	6.52607e-278
SUSD4	2.12908e-273	0.599443	0.282	0.083	4.89901e-269
SPC25	1.1023e-123	0.597984	0.261	0.127	2.53639e-119
LINC02197	1.12993e-209	0.596177	0.287	0.111	2.59997e-205
LINC01146	1.40374e-207	0.594892	0.319	0.135	3.23002e-203
TTC28	2.89105e-55	0.594239	0.381	0.294	6.6523e-51
XPR1	3.0313e-95	0.593102	0.426	0.305	6.97503e-91
FBXL17	9.83183e-70	0.590347	0.375	0.275	2.2623e-65
FMN1	7.72873e-184	0.588682	0.33	0.157	1.77838e-179
NPTX2	0	0.585655	0.383	0.074	0
CRADD	2.52779e-83	0.584201	0.326	0.214	5.81645e-79
ZC3H3	6.3204e-278	0.583684	0.295	0.095	1.45432e-273
FOCAD	1.99305e-99	0.580564	0.392	0.268	4.58602e-95
RBFOX3	3.32426e-282	0.578679	0.257	0.058	7.64913e-278
SYT13	0	0.574614	0.448	0.205	0
SDK1	1.36353e-16	0.574461	0.473	0.439	3.13749e-12
MT-ND1	5.74154e-298	0.571989	0.21	0.027	1.32113e-293
PTPRN	9.20033e-251	0.566222	0.813	0.63	2.117e-246
RNF130	4.80048e-119	0.565341	0.375	0.232	1.10459e-114
HIVEP3	3.2617e-43	0.560506	0.383	0.307	7.50516e-39
SAMD12	2.64623e-72	0.557254	0.422	0.317	6.08897e-68
NEGR1	2.72696e-115	0.555831	0.264	0.134	6.27472e-111
NEBL	1.99381e-40	0.553014	0.465	0.394	4.58776e-36
MT-ND2	2.45016e-272	0.552703	0.203	0.03	5.63781e-268
CMTM8	3.80902e-63	0.552302	0.332	0.233	8.76455e-59
FOXP2	2.16882e-86	0.551433	0.376	0.255	4.99045e-82
STK33	6.46176e-112	0.549458	0.363	0.223	1.48685e-107
EXOC4	3.89313e-50	0.549219	0.443	0.37	8.9581e-46
MAP2	4.22166e-130	0.548054	0.444	0.291	9.71404e-126
CAMKK1	7.42167e-308	0.547744	0.408	0.172	1.70773e-303
ARID1B	1.45367e-89	0.54664	0.64	0.546	3.34489e-85
KCNH1	7.25059e-240	0.545402	0.221	0.051	1.66836e-235
DPH6	1.79637e-76	0.544981	0.384	0.27	4.13344e-72
DYNC1I1	7.62105e-118	0.544936	0.381	0.24	1.7536e-113
CHD7	1.8399e-133	0.544645	0.559	0.415	4.23361e-129
ERC1	3.59151e-55	0.543688	0.641	0.574	8.26407e-51
BBS9	7.36695e-81	0.543555	0.353	0.24	1.69514e-76
ZNF292	2.9678e-143	0.541439	0.64	0.501	6.82892e-139
TTC7B	8.99075e-85	0.539289	0.376	0.262	2.06877e-80
ME3	1.25516e-219	0.538678	0.319	0.132	2.88812e-215
CLASP2	4.63153e-110	0.537975	0.494	0.367	1.06571e-105
ADCYAP1	0	0.535786	0.374	0.079	0
LINC01278	2.52794e-122	0.534059	0.354	0.212	5.81679e-118
SHISAL2B	2.82021e-281	0.533681	0.216	0.037	6.4893e-277
AL139383.1	8.79384e-144	0.533289	0.324	0.172	2.02346e-139
CD99	8.55288e-109	0.532972	0.293	0.16	1.96802e-104
JPX	6.73613e-139	0.532664	0.54	0.389	1.54998e-134
GSN	2.84848e-297	0.530998	0.424	0.189	6.55436e-293
MYO1D	1.37421e-62	0.529847	0.422	0.329	3.16205e-58
PER3	3.34755e-133	0.528026	0.464	0.309	7.70272e-129
SLC4A7	4.50322e-197	0.52562	0.396	0.206	1.03619e-192
PCSK1	1.66932e-264	0.522962	0.453	0.216	3.84111e-260
VWDE	0	0.522734	0.367	0.127	0
RYR2	1.48348e-185	0.521439	0.216	0.063	3.41349e-181
PAPSS2	1.40675e-88	0.521119	0.471	0.341	3.23692e-84
ARL15	1.29713e-20	0.521092	0.404	0.365	2.98469e-16
PHACTR2	4.03716e-79	0.520505	0.398	0.284	9.28949e-75
PAUPAR	4.89291e-106	0.520195	0.209	0.094	1.12586e-101
STXBP5-AS1	3.74818e-197	0.519716	0.297	0.123	8.62455e-193
GDAP1	2.40127e-107	0.518682	0.375	0.238	5.52532e-103
FER	1.14315e-84	0.51794	0.375	0.259	2.63039e-80
DLEU2	3.77182e-130	0.517744	0.43	0.278	8.67896e-126
FSTL4	4.02929e-63	0.51589	0.231	0.139	9.27141e-59
KIF13A	7.17001e-69	0.515535	0.415	0.314	1.64982e-64
HMGCLL1	3.16866e-85	0.513955	0.351	0.233	7.29109e-81
NR3C2	1.9412e-60	0.513616	0.357	0.264	4.46669e-56
PRSS23	1.15912e-300	0.513594	0.337	0.107	2.66714e-296
RGL1	9.34669e-163	0.5117	0.285	0.126	2.15067e-158
TANC2	1.71877e-96	0.511691	0.46	0.337	3.95488e-92
LRMDA	6.91299e-52	0.511691	0.296	0.207	1.59068e-47
EXOC6B	3.42682e-59	0.510659	0.405	0.312	7.88512e-55
CHST9	2.91281e-52	0.508713	0.424	0.328	6.70237e-48
SEMA5A	1.12684e-75	0.508299	0.314	0.206	2.59287e-71
MAFA	0	0.506437	0.349	0.067	0
ANKRD12	1.80232e-121	0.505936	0.662	0.531	4.14715e-117
MBD5	7.23411e-50	0.505725	0.452	0.366	1.66457e-45
RAPH1	3.15566e-201	0.50539	0.327	0.147	7.26117e-197
AOPEP	3.54732e-54	0.503358	0.508	0.423	8.16238e-50
SSBP2	2.1631e-68	0.50206	0.442	0.338	4.9773e-64
EHBP1	9.30011e-38	0.501756	0.409	0.341	2.13995e-33
SMYD3	2.31709e-37	0.50127	0.341	0.272	5.33163e-33
AF165147.1	1.36485e-141	0.498739	0.189	0.064	3.14052e-137
PFKFB2	0	0.497645	0.345	0.08	0
PIK3C2A	5.6061e-146	0.496133	0.5	0.338	1.28996e-141
KIF1A	2.56553e-201	0.494595	0.658	0.476	5.90329e-197
RCAN2	3.71095e-28	0.493256	0.34	0.279	8.53891e-24
TNIK	1.43587e-82	0.491204	0.401	0.285	3.30393e-78
KIF5C	1.17813e-212	0.489726	0.471	0.266	2.71088e-208
MED27	8.06467e-95	0.489395	0.344	0.221	1.85568e-90
PTPN3	6.12652e-133	0.489376	0.469	0.317	1.40971e-128
LINC01473	9.48027e-56	0.488062	0.327	0.234	2.18141e-51
NSMCE2	8.25411e-56	0.486726	0.362	0.272	1.89927e-51
UBE3C	7.86472e-103	0.48602	0.468	0.342	1.80967e-98
JAZF1	1.24407e-41	0.485356	0.365	0.292	2.8626e-37
FOXO1	3.11313e-29	0.485333	0.409	0.35	7.1633e-25
MKLN1	2.59284e-70	0.484411	0.427	0.324	5.96612e-66
TSHZ3	2.10426e-269	0.483927	0.219	0.041	4.84191e-265
MTRNR2L12	9.77578e-172	0.482837	0.484	0.291	2.24941e-167
PIAS1	1.05943e-85	0.482288	0.445	0.329	2.43774e-81
FNIP2	3.29811e-98	0.480039	0.439	0.308	7.58895e-94
CDKAL1	2.92986e-61	0.479807	0.344	0.251	6.74162e-57
FBXO17	2.35206e-110	0.479215	0.316	0.182	5.41209e-106
AP001831.1	7.80623e-203	0.478683	0.195	0.047	1.79621e-198
DTNA	8.70891e-63	0.47795	0.406	0.304	2.00392e-58
SHTN1	2.45686e-158	0.477546	0.538	0.375	5.65324e-154
NAV2	7.89594e-119	0.475869	0.404	0.256	1.81685e-114
HOOK2	4.6594e-172	0.475454	0.695	0.54	1.07213e-167
UNC80	2.79735e-121	0.475374	0.535	0.389	6.4367e-117
PATJ	5.638e-46	0.475168	0.566	0.501	1.2973e-41
ADAMTS2	2.47637e-141	0.474082	0.351	0.193	5.69812e-137
INVS	1.79125e-51	0.472445	0.346	0.257	4.12166e-47
FNIP1	9.40554e-86	0.471273	0.484	0.367	2.16422e-81
MYCBP2	6.06749e-107	0.468314	0.574	0.453	1.39613e-102
EIF4G3	2.02609e-29	0.467421	0.552	0.509	4.66203e-25
SLCO3A1	1.86355e-204	0.466069	0.252	0.081	4.28802e-200
LINC00882	3.09586e-202	0.465561	0.248	0.083	7.12357e-198
CPQ	4.53499e-69	0.464781	0.337	0.231	1.0435e-64
DENND5B	9.19811e-56	0.46391	0.343	0.252	2.11649e-51
RAD51B	6.24893e-35	0.463444	0.299	0.23	1.43788e-30
MAPK10	3.54759e-68	0.46179	0.544	0.438	8.16301e-64
AC097376.3	6.01655e-74	0.461537	0.403	0.286	1.38441e-69
GPR158	2.63597e-106	0.461462	0.271	0.146	6.06537e-102
COMMD10	2.0191e-46	0.46104	0.31	0.226	4.64596e-42
UNC79	4.14096e-44	0.458992	0.445	0.366	9.52836e-40
PPM1H	5.93778e-90	0.45853	0.287	0.171	1.36628e-85
AC079160.1	1.49483e-195	0.456543	0.151	0.024	3.43961e-191
SYBU	2.08599e-226	0.455645	0.251	0.077	4.79986e-222
TMEM65	1.27003e-112	0.455469	0.332	0.199	2.92235e-108
LINC01876	7.00738e-24	0.455189	0.219	0.166	1.6124e-19
APBA1	3.43593e-176	0.453939	0.225	0.077	7.90608e-172
UNC13B	1.78133e-83	0.452707	0.422	0.302	4.09883e-79
ADK	4.38005e-50	0.45224	0.412	0.326	1.00785e-45
MGAT4A	2.65646e-152	0.45135	0.336	0.178	6.11251e-148
TTC17	1.41461e-70	0.451334	0.5	0.394	3.25501e-66
LINC01376	5.40547e-73	0.451188	0.258	0.155	1.2438e-68
FUT8	1.81584e-137	0.450352	0.277	0.134	4.17825e-133
STXBP5	3.99897e-55	0.449871	0.427	0.338	9.20163e-51
TRMT11	4.47987e-126	0.449472	0.375	0.227	1.03082e-121
DST	3.70572e-154	0.448679	0.77	0.647	8.52686e-150
UMAD1	1.2254e-91	0.447804	0.292	0.174	2.81965e-87
SBF2	2.84121e-29	0.44603	0.473	0.422	6.53762e-25
CDC42BPA	6.02857e-37	0.444436	0.542	0.478	1.38717e-32
JMJD1C	3.93189e-17	0.442481	0.602	0.576	9.04728e-13
EPB41L1	2.59374e-139	0.441205	0.253	0.114	5.96821e-135
FTO	9.93525e-58	0.440768	0.372	0.277	2.2861e-53
CPNE4	5.72367e-11	0.439957	0.186	0.155	1.31702e-06
SND1	6.28009e-42	0.439754	0.43	0.354	1.44505e-37
MAML2	1.24643e-45	0.439421	0.303	0.22	2.86803e-41
FXYD2	1.41522e-273	0.438557	0.406	0.168	3.25643e-269
DGKB	7.80456e-65	0.437525	0.121	0.049	1.79583e-60
GPR137B	1.01964e-90	0.43696	0.2	0.096	2.3462e-86
KCNG3	1.63848e-235	0.435609	0.215	0.05	3.77015e-231
PTPRJ	9.42308e-45	0.435272	0.365	0.283	2.16825e-40
ESRRG	2.03598e-60	0.435234	0.282	0.186	4.68479e-56
RPH3AL	5.51254e-36	0.434575	0.49	0.415	1.26844e-31
HIVEP2	6.25637e-81	0.434286	0.339	0.223	1.43959e-76
NEO1	6.02699e-110	0.432687	0.343	0.209	1.38681e-105
SCAPER	9.04947e-41	0.430024	0.527	0.461	2.08228e-36
CHL1	0	0.429883	0.222	0.033	0
C11orf49	1.02954e-80	0.429725	0.35	0.235	2.36896e-76
GLP1R	0	0.429494	0.283	0.051	0
NRCAM	4.09007e-59	0.429001	0.472	0.372	9.41126e-55
PLOD2	3.03435e-81	0.427563	0.477	0.353	6.98204e-77
LINC01266	1.01998e-122	0.427125	0.219	0.094	2.34697e-118
PPL	1.58974e-127	0.425733	0.494	0.337	3.658e-123
ANKUB1	1.40479e-79	0.425693	0.213	0.111	3.23243e-75
SH3GL2	1.3952e-36	0.425473	0.33	0.254	3.21035e-32
WWOX	5.83502e-09	0.425205	0.361	0.338	0.000134264
NCOA2	1.13532e-63	0.424579	0.365	0.266	2.61237e-59
ATG7	7.06206e-46	0.424543	0.38	0.297	1.62498e-41
COX7A2L	2.00029e-204	0.424192	0.246	0.081	4.60266e-200
AC118549.1	3.03701e-72	0.423899	0.387	0.279	6.98816e-68
NALCN	6.53397e-114	0.423594	0.288	0.156	1.50347e-109
GCGR	0	0.423156	0.308	0.053	0
GSK3B	1.87685e-55	0.422652	0.404	0.313	4.31862e-51
ENOSF1	2.22216e-127	0.421269	0.471	0.322	5.11318e-123
ITPR3	9.61549e-225	0.419843	0.416	0.211	2.21253e-220
PI4KA	1.96401e-54	0.418797	0.462	0.37	4.51918e-50
ANKH	7.43539e-58	0.418376	0.488	0.388	1.71088e-53
MCC	4.00431e-124	0.41817	0.29	0.148	9.21391e-120
DNAJC1	1.26763e-69	0.418114	0.424	0.318	2.91682e-65
FAM172A	4.45292e-56	0.417853	0.374	0.281	1.02462e-51
AC008571.2	2.33127e-167	0.417539	0.112	0.011	5.36425e-163
OSBPL8	7.21644e-112	0.416253	0.336	0.197	1.6605e-107
UTRN	1.75554e-97	0.413726	0.453	0.317	4.0395e-93
PTEN	1.16854e-83	0.413244	0.449	0.33	2.6888e-79
LRP5L	6.20759e-158	0.412948	0.323	0.163	1.42837e-153
AC023590.1	4.65525e-97	0.412917	0.227	0.113	1.07117e-92
KDM4C	7.85391e-75	0.411531	0.441	0.332	1.80718e-70
AL049828.1	6.1182e-33	0.410923	0.267	0.198	1.4078e-28
PRKCH	1.87312e-89	0.409807	0.275	0.155	4.31005e-85
AC003044.1	2.73834e-103	0.4098	0.147	0.051	6.30093e-99
FGD4	9.1842e-69	0.40882	0.339	0.234	2.11328e-64
ARHGAP44	5.57487e-105	0.40819	0.341	0.206	1.28278e-100
NKX6-1	0	0.407741	0.353	0.122	0
MBNL1	3.17702e-55	0.407319	0.427	0.333	7.31032e-51
MAST4	7.09609e-95	0.40692	0.414	0.283	1.63281e-90
PCNX2	1.19894e-93	0.406816	0.391	0.264	2.75875e-89
ABCA5	9.62152e-123	0.405994	0.6	0.459	2.21391e-118
WLS	2.52525e-241	0.403219	0.284	0.093	5.81059e-237
ADGRV1	2.20013e-107	0.402984	0.411	0.266	5.06249e-103
PPP2R2C	2.27125e-222	0.402406	0.235	0.067	5.22616e-218
BCAS3	9.41871e-57	0.402362	0.284	0.192	2.16725e-52
XKR6	1.26348e-33	0.401758	0.327	0.258	2.90726e-29
SYT7	1.51951e-141	0.399153	0.567	0.399	3.4964e-137
SIPA1L1	2.51948e-54	0.398791	0.425	0.332	5.79732e-50
ME1	2.06689e-164	0.398621	0.225	0.082	4.75591e-160
DGKD	2.07044e-171	0.398191	0.351	0.176	4.76407e-167
GRIN2A	1.99484e-208	0.397965	0.154	0.021	4.59014e-204
PHF21A	1.29237e-48	0.397538	0.399	0.312	2.97374e-44
SNAP91	8.89653e-68	0.396987	0.345	0.236	2.04709e-63
PWRN1	4.13156e-84	0.396945	0.292	0.177	9.50672e-80
AIG1	1.94968e-91	0.396718	0.337	0.211	4.48622e-87
ZFAND3	1.98218e-13	0.395218	0.425	0.398	4.561e-09
PRMT2	3.2442e-170	0.394298	0.483	0.301	7.4649e-166
MYH14	1.2593e-132	0.394209	0.339	0.19	2.89764e-128
DANT2	2.82517e-90	0.393974	0.232	0.122	6.50071e-86
SPTBN4	6.27988e-103	0.393488	0.484	0.344	1.445e-98
TSPAN5	1.90691e-160	0.392902	0.185	0.054	4.3878e-156
SPIRE1	2.59237e-51	0.392889	0.415	0.324	5.96504e-47
RTN1	1.56738e-30	0.392284	0.388	0.316	3.60655e-26
ASB3	4.10995e-76	0.392269	0.309	0.198	9.45699e-72
TNS1	2.32969e-220	0.392071	0.273	0.084	5.36062e-216
SLCO1A2	2.92246e-250	0.391447	0.147	0.009	6.72457e-246
FAF1	4.6996e-29	0.391363	0.38	0.318	1.08138e-24
AC093535.1	5.65846e-44	0.39085	0.175	0.105	1.30201e-39
ST3GAL5	2.30394e-140	0.390184	0.331	0.178	5.30136e-136
ZNF248	1.23494e-137	0.390168	0.314	0.165	2.8416e-133
TMEM150C	1.55693e-238	0.390166	0.23	0.056	3.58249e-234
NOL4	2.19328e-34	0.389737	0.478	0.408	5.04675e-30
REPS1	7.40482e-103	0.389687	0.307	0.18	1.70385e-98
LRRTM4	0.000678291	0.389653	0.253	0.241	1
C1orf127	0	0.389142	0.247	0.043	0
NMNAT2	1.83613e-102	0.387508	0.298	0.169	4.22492e-98
SGCD	1.25113e-68	0.386876	0.15	0.068	2.87884e-64
SUCLG2-AS1	1.74346e-104	0.386166	0.263	0.139	4.01171e-100
TVP23C	9.31906e-133	0.386004	0.288	0.145	2.14432e-128
ZCCHC7	2.52748e-47	0.385734	0.326	0.241	5.81573e-43
SQSTM1	4.37854e-69	0.384768	0.739	0.658	1.0075e-64
L3MBTL4	1.17845e-187	0.384178	0.168	0.035	2.71161e-183
ESR1	2.10437e-247	0.383979	0.191	0.031	4.84216e-243
DPH6-DT	1.36366e-77	0.38313	0.213	0.113	3.13779e-73
ACBD6	2.49678e-89	0.382886	0.457	0.331	5.74509e-85
DYM	7.51173e-56	0.382753	0.356	0.263	1.72845e-51
RCOR3	2.06982e-126	0.38155	0.441	0.29	4.76265e-122
PTH2R	7.02733e-72	0.380292	0.143	0.06	1.61699e-67
CCDC91	6.28662e-62	0.379708	0.363	0.26	1.44655e-57
PAX6	3.35736e-103	0.379001	0.698	0.549	7.72528e-99
IGSF11	4.68572e-287	0.377612	0.178	0.016	1.07818e-282
CNTN1	2.73057e-26	0.377545	0.416	0.354	6.28304e-22
RALGAPA2	2.78303e-62	0.377516	0.404	0.303	6.40375e-58
PPP1R9A	2.87713e-24	0.376492	0.436	0.38	6.62026e-20
RUNX1T1	6.38302e-79	0.375447	0.325	0.207	1.46873e-74
AHCYL2	2.89646e-58	0.374873	0.282	0.188	6.66475e-54
GTF3C1	6.39562e-193	0.374303	0.395	0.209	1.47163e-188
ATP8A1	2.53443e-111	0.374197	0.291	0.157	5.83173e-107
NLK	1.14883e-75	0.373616	0.31	0.2	2.64346e-71
KCNK16	1.43872e-260	0.373045	0.329	0.125	3.31049e-256
FBXL2	3.83915e-94	0.371438	0.281	0.16	8.83388e-90
FOXJ3	1.7826e-90	0.371423	0.422	0.294	4.10176e-86
PWRN4	8.25552e-71	0.371066	0.226	0.129	1.8996e-66
TMEM135	7.54422e-76	0.370531	0.315	0.203	1.73593e-71
NCOR2	5.06193e-79	0.370495	0.521	0.403	1.16475e-74
ALOX12-AS1	1.52643e-93	0.370331	0.265	0.147	3.51232e-89
ZNF91	1.17401e-119	0.37012	0.449	0.3	2.70139e-115
RAB11A	6.58678e-38	0.370069	0.298	0.221	1.51562e-33
KAT6B	2.32768e-74	0.368932	0.459	0.346	5.35599e-70
LARP1	3.63148e-69	0.368566	0.49	0.38	8.35603e-65
PLEKHA5	1.16662e-55	0.366741	0.34	0.244	2.6844e-51
VWC2L	4.02607e-113	0.366236	0.195	0.081	9.26398e-109
TOX	1.98277e-34	0.365679	0.351	0.279	4.56235e-30
UBE3A	1.22467e-74	0.365484	0.4	0.286	2.81797e-70
PDZD2	7.41335e-24	0.365462	0.409	0.342	1.70581e-19
HECTD4	4.9929e-56	0.364476	0.563	0.472	1.14887e-51
TMCC1	9.00195e-48	0.363607	0.367	0.278	2.07135e-43
AC099788.1	1.12959e-109	0.36261	0.151	0.051	2.59918e-105
TRIM9	2.44181e-166	0.361889	0.228	0.082	5.6186e-162
SSH2	5.12538e-29	0.361649	0.391	0.324	1.17935e-24
MAN1C1	3.39796e-95	0.361106	0.256	0.138	7.81871e-91
LRBA	3.75183e-16	0.359679	0.523	0.495	8.63297e-12
ACACA	1.14453e-57	0.359021	0.399	0.302	2.63357e-53
AC092691.1	2.72166e-60	0.358742	0.134	0.061	6.26254e-56
GTDC1	5.64156e-174	0.356488	0.191	0.053	1.29812e-169
MT-ND6	1.72634e-253	0.354619	0.272	0.078	3.9723e-249
PTPN4	5.93376e-88	0.354477	0.333	0.211	1.36536e-83
ANKRD17	5.75976e-31	0.354154	0.462	0.4	1.32532e-26
MFSD4B	1.55597e-75	0.353942	0.328	0.213	3.58028e-71
LUCAT1	2.29489e-115	0.353531	0.185	0.071	5.28055e-111
ANKRD34C-AS1	4.72447e-215	0.35306	0.169	0.028	1.0871e-210
CHN1	1.2368e-121	0.352458	0.266	0.133	2.84587e-117
EXOC2	5.34038e-78	0.351716	0.321	0.21	1.22882e-73
RAB3GAP1	1.12641e-61	0.351384	0.376	0.275	2.59188e-57
ZNF483	1.09682e-118	0.351149	0.444	0.297	2.52377e-114
AFF1	5.35593e-79	0.350113	0.401	0.285	1.2324e-74
GABPB1-AS1	9.75267e-137	0.350106	0.452	0.284	2.24409e-132
RASSF8	2.04043e-126	0.349538	0.204	0.08	4.69504e-122
BTBD9	1.07811e-20	0.348501	0.358	0.307	2.48074e-16
C12orf40	8.45591e-136	0.348433	0.167	0.052	1.94571e-131
RSRC1	4.14937e-56	0.348083	0.358	0.263	9.54771e-52
USP34	4.61201e-40	0.34795	0.626	0.567	1.06122e-35
AEBP2	3.54251e-58	0.347237	0.285	0.192	8.15131e-54
CPD	8.2422e-121	0.3471	0.362	0.216	1.89653e-116
DLGAP4	7.11764e-81	0.346555	0.374	0.255	1.63777e-76
UBE2H	2.59565e-51	0.345764	0.426	0.336	5.97259e-47
TFRC	9.90434e-88	0.345568	0.227	0.118	2.27899e-83
TSHZ1	8.26583e-92	0.344964	0.307	0.185	1.90197e-87
AC021231.1	1.02596e-75	0.344834	0.187	0.093	2.36075e-71
ATXN2	9.62508e-54	0.34438	0.52	0.432	2.21473e-49
KMT2C	1.02721e-33	0.343874	0.593	0.537	2.36361e-29
LINC02615	3.64287e-125	0.343006	0.226	0.099	8.38224e-121
PIR	1.07379e-169	0.342216	0.207	0.066	2.47078e-165
HERC4	3.76561e-71	0.341999	0.437	0.325	8.66466e-67
HERC2	2.63789e-76	0.341767	0.618	0.506	6.06979e-72
GNAS-AS1	8.35823e-210	0.340976	0.18	0.036	1.92323e-205
SETD5	1.96002e-52	0.340909	0.513	0.422	4.50999e-48
BABAM2	1.61235e-46	0.340527	0.344	0.256	3.71003e-42
OTULINL	6.98247e-122	0.340278	0.253	0.122	1.60667e-117
MALAT1	1.49063e-102	0.339846	0.999	1	3.42993e-98
PTK2	8.79173e-10	0.339229	0.566	0.549	2.02298e-05
GEM	7.37638e-53	0.338844	0.227	0.141	1.69731e-48
TMEM181	1.47628e-75	0.338474	0.381	0.267	3.39693e-71
BAZ2B	1.61149e-19	0.337436	0.57	0.532	3.70804e-15
ABHD3	5.08658e-84	0.337266	0.271	0.158	1.17042e-79
AC023424.3	1.58753e-46	0.336524	0.227	0.146	3.6529e-42
DMXL1	5.15563e-92	0.335888	0.355	0.23	1.18631e-87
VOPP1	6.85612e-71	0.335845	0.338	0.227	1.57759e-66
PEX5L	4.43832e-158	0.33539	0.109	0.012	1.02126e-153
SLC20A2	1.82008e-60	0.335283	0.331	0.23	4.188e-56
MAPK8	4.35073e-33	0.335253	0.302	0.232	1.0011e-28
MIR2052HG	7.15586e-54	0.334825	0.128	0.061	1.64656e-49
PRKACB	2.11656e-75	0.334228	0.273	0.165	4.87021e-71
MNX1	4.07924e-126	0.333429	0.381	0.225	9.38634e-122
WDR7	5.27897e-66	0.33185	0.325	0.22	1.21469e-61
MAN1A2	4.18291e-67	0.33178	0.33	0.226	9.62487e-63
AC006019.3	1.39482e-149	0.331343	0.161	0.044	3.20949e-145
SEMA6A	8.42018e-151	0.331037	0.236	0.092	1.93748e-146
IARS	5.73946e-85	0.331026	0.444	0.315	1.32065e-80
AGTPBP1	5.33873e-95	0.330493	0.262	0.144	1.22844e-90
PKIB	7.46464e-142	0.329544	0.229	0.091	1.71761e-137
MAP1B	3.19735e-82	0.329493	0.536	0.41	7.3571e-78
TMCC3	2.13107e-104	0.329108	0.208	0.095	4.9036e-100
PDE5A	1.08863e-64	0.328168	0.267	0.166	2.50494e-60
AF279873.3	1.66972e-72	0.327718	0.157	0.072	3.84202e-68
ABI2	1.92689e-91	0.327568	0.425	0.293	4.43376e-87
MTSS1	7.47308e-32	0.327522	0.394	0.321	1.71955e-27
VTI1A	3.99919e-35	0.327502	0.348	0.273	9.20214e-31
UTY	1.04337e-50	0.327494	0.209	0.126	2.40079e-46
SNX9	1.18814e-63	0.327365	0.33	0.226	2.7339e-59
HS6ST2	1.80191e-75	0.327138	0.122	0.045	4.14621e-71
AC132217.2	4.90922e-203	0.326905	0.116	0.005	1.12961e-198
KLHL42	7.14909e-132	0.326696	0.373	0.219	1.64501e-127
BBX	1.33605e-44	0.325808	0.393	0.306	3.07425e-40
PCGF5	2.818e-53	0.325639	0.309	0.214	6.48423e-49
HULC	5.9406e-57	0.325521	0.237	0.147	1.36693e-52
VPS13B	1.10394e-22	0.325393	0.439	0.391	2.54016e-18
MLLT10	1.11993e-41	0.325353	0.407	0.326	2.57696e-37
SLC39A11	8.31352e-11	0.325062	0.368	0.332	1.91294e-06
LONP2	8.90497e-98	0.324991	0.528	0.391	2.04903e-93
DIAPH2	1.80034e-18	0.324696	0.455	0.408	4.14258e-14
POGZ	6.15994e-57	0.323675	0.476	0.381	1.4174e-52
AP000462.1	4.50975e-170	0.323519	0.145	0.027	1.03769e-165
VAV3	1.23788e-184	0.323462	0.17	0.036	2.84835e-180
NCKAP5	6.91937e-104	0.323368	0.167	0.063	1.59215e-99
KANSL1	5.17845e-47	0.323176	0.629	0.553	1.19156e-42
STXBP1	1.49894e-63	0.323163	0.512	0.403	3.44907e-59
FAM222A-AS1	3.83808e-109	0.323142	0.144	0.047	8.83142e-105
CLASP1	3.55936e-40	0.323086	0.388	0.306	8.19009e-36
WDPCP	7.71097e-67	0.322967	0.247	0.148	1.77429e-62
UBE2E2	1.00052e-19	0.322878	0.244	0.196	2.30221e-15
UCHL1	6.36459e-219	0.322513	0.372	0.168	1.46449e-214
FARS2	1.33636e-49	0.322494	0.271	0.184	3.07496e-45
LRRC8D	4.80456e-50	0.322446	0.261	0.175	1.10553e-45
CPEB4	1.04968e-62	0.322336	0.447	0.341	2.41531e-58
NFASC	2.65195e-68	0.322244	0.538	0.421	6.10213e-64
TNRC6B	2.37891e-22	0.321845	0.59	0.549	5.47387e-18
ATG10	2.81955e-76	0.321044	0.272	0.163	6.48778e-72
TRPS1	8.20294e-80	0.321044	0.24	0.134	1.8875e-75
RAB3IP	1.54724e-117	0.320713	0.379	0.233	3.56019e-113
CDKN1C	2.49429e-89	0.320456	0.237	0.128	5.73936e-85
IMMP1L	1.19021e-74	0.32042	0.299	0.19	2.73867e-70
MAPT	1.14946e-217	0.320074	0.187	0.038	2.64492e-213
PDE4DIP	1.28395e-101	0.319762	0.551	0.406	2.95437e-97
CDRT4	3.40892e-107	0.318892	0.242	0.121	7.84392e-103
MNAT1	2.24569e-60	0.318789	0.336	0.235	5.16733e-56
TTLL7	1.2037e-109	0.318593	0.355	0.216	2.76972e-105
VWA8	5.78946e-61	0.318234	0.284	0.187	1.33216e-56
TCF7L2	5.77925e-29	0.31803	0.318	0.253	1.32981e-24
KIF26B	1.42264e-32	0.317376	0.206	0.141	3.2735e-28
AUXG01000058.1	1.06883e-113	0.317261	0.373	0.224	2.45938e-109
TCF12	3.33061e-18	0.317157	0.389	0.345	7.66372e-14
TBCK	4.27884e-54	0.316184	0.333	0.239	9.84561e-50
TTC3	2.53105e-45	0.315658	0.807	0.766	5.82395e-41
CACNA1C	6.5787e-09	0.315286	0.553	0.528	0.000151376
AGO3	7.27025e-55	0.313799	0.443	0.345	1.67288e-50
AC015923.1	5.72449e-72	0.312302	0.169	0.081	1.31721e-67
MARK1	2.32582e-32	0.312213	0.308	0.236	5.3517e-28
EPB41L5	4.27344e-47	0.312071	0.351	0.259	9.83318e-43
AVL9	1.00218e-88	0.312045	0.346	0.22	2.30601e-84
TPD52	3.5031e-28	0.311945	0.537	0.47	8.06063e-24
ACOXL	2.20963e-122	0.31192	0.156	0.048	5.08437e-118
HSF4	4.33498e-180	0.311868	0.325	0.155	9.97478e-176
OLMALINC	1.28791e-176	0.310795	0.267	0.107	2.96347e-172
GREM2	1.88791e-103	0.310769	0.11	0.028	4.34409e-99
AL049779.4	2.36052e-43	0.310377	0.124	0.063	5.43156e-39
FAM149A	3.03697e-153	0.309922	0.212	0.073	6.98806e-149
ZNF148	7.95086e-46	0.309767	0.428	0.335	1.82949e-41
AC096564.1	2.40606e-119	0.309722	0.184	0.069	5.53634e-115
CENPC	9.92914e-120	0.308877	0.396	0.246	2.2847e-115
NOL3	1.75718e-158	0.308786	0.339	0.176	4.04326e-154
ANO5	1.86582e-145	0.308669	0.219	0.083	4.29326e-141
ZNF638	4.05965e-45	0.307898	0.585	0.505	9.34125e-41
DLEU1	9.45177e-76	0.30745	0.208	0.108	2.17485e-71
SHPRH	1.747e-76	0.307221	0.487	0.366	4.01986e-72
AC016042.1	9.35796e-123	0.30721	0.131	0.034	2.15327e-118
ABCA3	1.05531e-169	0.307029	0.252	0.099	2.42827e-165
RIC3	6.51738e-137	0.306223	0.37	0.214	1.49965e-132
ZNF721	1.7768e-58	0.306014	0.434	0.332	4.08841e-54
RBFOX2	1.06636e-31	0.30551	0.425	0.35	2.45368e-27
ZBTB20-AS5	1.14524e-92	0.3054	0.173	0.074	2.63521e-88
AC092666.1	6.5748e-134	0.305204	0.221	0.091	1.51286e-129
FLG-AS1	2.21707e-69	0.304893	0.218	0.121	5.10149e-65
AC068931.1	1.05981e-195	0.304462	0.127	0.012	2.43863e-191
AC046134.2	6.53967e-41	0.303764	0.294	0.213	1.50478e-36
KIAA1324	6.07624e-41	0.303609	0.544	0.45	1.39814e-36
DIS3L2	6.65867e-69	0.303084	0.325	0.218	1.53216e-64
FAM222A	1.15771e-129	0.302889	0.233	0.101	2.66388e-125
LINC00271	3.62654e-44	0.302624	0.292	0.205	8.34467e-40
RALYL	6.79328e-68	0.302306	0.233	0.132	1.56313e-63
ZHX3	4.27116e-64	0.30205	0.291	0.19	9.82794e-60
SEC31A	1.76079e-54	0.301616	0.591	0.496	4.05159e-50
GPATCH8	1.36022e-41	0.301471	0.446	0.36	3.12986e-37
NCOA3	1.14253e-49	0.301383	0.298	0.21	2.62897e-45
RALGPS1	1.01096e-42	0.3009	0.39	0.303	2.32623e-38
MIS18BP1	2.34966e-166	0.300823	0.283	0.121	5.40657e-162
FGGY	3.16595e-56	0.300785	0.284	0.189	7.28484e-52
SRGAP3	1.42998e-85	0.300603	0.289	0.17	3.29038e-81
LINC00907	1.15388e-55	0.300603	0.144	0.071	2.65508e-51
AC008269.1	1.97468e-93	0.300424	0.209	0.101	4.54373e-89
KLF12	1.68054e-49	0.300275	0.26	0.173	3.86692e-45
NUCB2	1.38213e-109	0.299591	0.28	0.148	3.18028e-105
LINC00662	1.61223e-127	0.299561	0.315	0.166	3.70974e-123
WDR70	3.53947e-36	0.299083	0.345	0.269	8.14432e-32
PDX1	3.26252e-305	0.299027	0.245	0.046	7.50706e-301
GRK3	4.69008e-48	0.298468	0.375	0.28	1.07919e-43
ZMIZ1	7.33534e-44	0.29825	0.421	0.327	1.68786e-39
ZNF780B	1.57425e-115	0.298215	0.269	0.137	3.62235e-111
WDR17	4.91036e-106	0.297698	0.27	0.143	1.12987e-101
RASGRF2	1.01112e-151	0.297107	0.18	0.052	2.32659e-147
PARD3B	1.73293e-47	0.296863	0.268	0.182	3.98748e-43
PELI2	2.26501e-52	0.296421	0.248	0.16	5.21178e-48
GMDS-DT	2.26921e-19	0.2964	0.393	0.34	5.22146e-15
2022-03-01	1.48893e-34	0.296339	0.163	0.103	3.42602e-30
DPYSL2	1.80099e-45	0.296217	0.387	0.293	4.14409e-41
DNAH5	7.10742e-151	0.295954	0.24	0.097	1.63542e-146
BICRAL	8.9449e-48	0.295586	0.313	0.223	2.05822e-43
STPG2	1.30718e-63	0.295496	0.174	0.09	3.00782e-59
CPEB3	3.10806e-35	0.294845	0.319	0.242	7.15165e-31
DIP2B	7.35723e-17	0.294471	0.436	0.392	1.6929e-12
TMOD1	6.90924e-24	0.294455	0.431	0.363	1.58982e-19
GNG12-AS1	5.34593e-139	0.294137	0.158	0.044	1.2301e-134
MED13L	4.21325e-20	0.293898	0.438	0.392	9.69469e-16
PPP1R12B	6.77388e-57	0.293844	0.351	0.25	1.55867e-52
ASH1L	4.11146e-20	0.29379	0.603	0.567	9.46046e-16
SUPT3H	3.03487e-33	0.293725	0.281	0.21	6.98324e-29
TPM3	1.83339e-132	0.293651	0.389	0.23	4.21863e-128
TLK1	2.10963e-37	0.293194	0.417	0.339	4.85425e-33
AC025159.1	1.90267e-48	0.293128	0.171	0.098	4.37805e-44
UBR3	2.14873e-37	0.292949	0.412	0.333	4.94422e-33
SIL1	5.17704e-35	0.292744	0.382	0.304	1.19124e-30
CERS6	3.82946e-38	0.292655	0.357	0.275	8.81158e-34
LINC01091	1.26846e-29	0.292487	0.164	0.107	2.91873e-25
CHD9	7.64376e-33	0.292465	0.644	0.583	1.75883e-28
BNIP3L	1.8547e-70	0.292435	0.302	0.193	4.26767e-66
PLEKHM2	1.70211e-121	0.292378	0.307	0.168	3.91656e-117
MAMDC2	1.12893e-132	0.292362	0.154	0.045	2.59767e-128
TBL1XR1	4.35435e-50	0.291606	0.359	0.265	1.00194e-45
NAALADL2	7.1213e-49	0.290944	0.201	0.123	1.63861e-44
PCCA	5.01205e-45	0.290888	0.317	0.232	1.15327e-40
ZNF10	2.13511e-78	0.290744	0.317	0.201	4.91288e-74
RASA1	3.77247e-44	0.290394	0.295	0.21	8.68045e-40
ATP6V0A1	1.10704e-73	0.289912	0.539	0.416	2.5473e-69
GARS-DT	2.49995e-75	0.289597	0.458	0.338	5.75237e-71
ZNF407	3.11308e-33	0.289553	0.335	0.263	7.16319e-29
GIPR	4.27295e-60	0.289458	0.488	0.38	9.83205e-56
ZNF609	2.07616e-22	0.288777	0.372	0.315	4.77725e-18
CYYR1	1.96902e-156	0.288202	0.141	0.028	4.53072e-152
LINC01515	2.54519e-151	0.287617	0.122	0.02	5.85649e-147
MAP3K2	9.66357e-60	0.287424	0.381	0.277	2.22359e-55
ABR	2.61481e-79	0.287401	0.37	0.251	6.01667e-75
TAFA1	1.94554e-81	0.287313	0.114	0.038	4.47669e-77
CAPN7	6.73559e-74	0.287076	0.469	0.352	1.54986e-69
ZMYM2	4.98325e-35	0.286419	0.473	0.399	1.14664e-30
GRIA2	5.18907e-81	0.286297	0.359	0.236	1.194e-76
KATNAL1	8.81863e-135	0.286038	0.236	0.102	2.02917e-130
SYT16	4.7919e-78	0.285737	0.155	0.066	1.10262e-73
EML5	6.19237e-48	0.285699	0.399	0.302	1.42486e-43
SLC16A12	1.55448e-93	0.285606	0.256	0.138	3.57685e-89
DYRK1A	6.65624e-33	0.284896	0.418	0.343	1.5316e-28
OPRD1	3.81686e-159	0.284858	0.22	0.075	8.78261e-155
SGCE	8.25862e-66	0.284644	0.34	0.231	1.90031e-61
KLHL1	2.43006e-146	0.283996	0.1	0.01	5.59156e-142
DENND1A	1.37541e-25	0.283506	0.304	0.241	3.16481e-21
ATM	1.59863e-61	0.283452	0.495	0.385	3.67845e-57
TRERF1	2.54201e-80	0.283337	0.203	0.103	5.84917e-76
UGGT2	5.29297e-42	0.282539	0.394	0.307	1.21791e-37
HIBADH	8.70159e-74	0.282386	0.202	0.107	2.00224e-69
EVL	7.74572e-83	0.282234	0.326	0.207	1.78229e-78
AC107021.1	1.1664e-73	0.282066	0.136	0.056	2.68388e-69
AL645568.1	2.54631e-102	0.281891	0.228	0.111	5.85906e-98
CCNY	1.17431e-32	0.281334	0.317	0.244	2.70208e-28
FNDC3B	3.72838e-33	0.280689	0.47	0.402	8.579e-29
AC012085.2	4.12364e-90	0.280112	0.15	0.059	9.4885e-86
CDON	1.61526e-83	0.279845	0.226	0.119	3.71672e-79
2022-03-07	1.29757e-71	0.279599	0.381	0.267	2.9857e-67
PSMD1	5.76127e-72	0.279554	0.371	0.255	1.32567e-67
ZFYVE28	1.02785e-99	0.279547	0.225	0.111	2.36508e-95
CHST8	1.79563e-209	0.279537	0.151	0.02	4.13173e-205
FAM160A1	1.1357e-105	0.279178	0.181	0.071	2.61324e-101
KANTR	2.85668e-85	0.278765	0.335	0.212	6.57322e-81
LYRM2	8.53123e-157	0.278679	0.218	0.078	1.96304e-152
SGIP1	2.04464e-110	0.278268	0.152	0.05	4.70472e-106
SGMS1	6.20029e-33	0.277977	0.319	0.247	1.42669e-28
CAMK1D	1.70283e-58	0.277553	0.158	0.078	3.9182e-54
SNX13	5.50527e-68	0.276896	0.351	0.243	1.26676e-63
LUC7L2	4.69028e-55	0.27689	0.404	0.305	1.07923e-50
GRM1	1.56049e-83	0.276042	0.13	0.047	3.59069e-79
PRH1	2.56948e-66	0.275925	0.283	0.18	5.91238e-62
UNC5C	2.95502e-129	0.275868	0.11	0.02	6.7995e-125
RNF13	6.64847e-66	0.275693	0.265	0.164	1.52981e-61
CC2D2A	7.16266e-68	0.275354	0.164	0.08	1.64813e-63
UBE4B	1.12104e-46	0.275208	0.346	0.258	2.57952e-42
AC132153.1	8.81737e-127	0.275151	0.134	0.034	2.02888e-122
GRM4	5.1374e-56	0.275011	0.318	0.218	1.18212e-51
AC084198.2	1.86008e-122	0.274838	0.244	0.114	4.28004e-118
RAB10	6.40626e-38	0.274786	0.371	0.291	1.47408e-33
NCKAP1	1.83356e-39	0.274554	0.463	0.381	4.21901e-35
ENO4	8.08889e-133	0.274511	0.158	0.047	1.86125e-128
RNLS	5.89207e-65	0.274068	0.151	0.071	1.35576e-60
DGKG	3.13789e-174	0.273997	0.157	0.033	7.22028e-170
SSTR5-AS1	2.99317e-252	0.273205	0.191	0.03	6.88729e-248
DAAM1	2.99818e-56	0.273125	0.387	0.283	6.8988e-52
MGAT4C	1.24307e-64	0.272581	0.155	0.074	2.86031e-60
HSPA12A	1.63493e-87	0.272317	0.225	0.116	3.76198e-83
GCNT1	5.64206e-33	0.27225	0.305	0.227	1.29824e-28
KDM7A	4.40382e-66	0.272112	0.298	0.194	1.01332e-61
FAM168A	2.38629e-44	0.27199	0.281	0.197	5.49086e-40
ACVR1C	1.30082e-102	0.271694	0.22	0.103	2.99318e-98
ZSWIM5	5.0458e-29	0.271347	0.246	0.18	1.16104e-24
SOGA3	5.35482e-158	0.271298	0.263	0.111	1.23214e-153
DLK1	8.60376e-146	0.27127	0.199	0.07	1.97972e-141
TRIM44	1.50263e-63	0.271009	0.472	0.362	3.45754e-59
GALK2	6.95258e-63	0.270977	0.261	0.163	1.59979e-58
GNG7	3.6345e-59	0.270773	0.207	0.12	8.36299e-55
MCUB	2.77913e-115	0.270771	0.177	0.067	6.39478e-111
NEK1	1.46439e-52	0.270727	0.389	0.291	3.36957e-48
CNNM2	7.67212e-34	0.270672	0.278	0.205	1.76536e-29
FAM222B	2.25341e-40	0.270437	0.287	0.207	5.18509e-36
SENP6	2.22588e-43	0.270341	0.44	0.351	5.12174e-39
DGCR2	1.66411e-96	0.269827	0.28	0.158	3.82912e-92
GRB10	6.53498e-95	0.269778	0.292	0.166	1.5037e-90
RAP2C-AS1	5.045e-57	0.269728	0.201	0.115	1.16085e-52
MIPOL1	3.95812e-68	0.26965	0.267	0.164	9.10764e-64
CPEB1	8.5227e-109	0.269595	0.201	0.086	1.96107e-104
GPSM1	4.93295e-155	0.269354	0.206	0.069	1.13507e-150
RHOBTB3	3.17216e-56	0.26919	0.411	0.306	7.29914e-52
USP9Y	4.43535e-42	0.269012	0.235	0.156	1.02057e-37
MTDH	3.08929e-66	0.268916	0.449	0.334	7.10845e-62
SUMF1	2.98396e-21	0.268741	0.285	0.227	6.86608e-17
AL139260.1	8.05762e-72	0.268416	0.184	0.093	1.85406e-67
SMAD9	8.47056e-124	0.268122	0.157	0.049	1.94908e-119
HS6ST1	1.69591e-109	0.267795	0.256	0.129	3.9023e-105
COA1	4.96824e-62	0.267767	0.318	0.215	1.14319e-57
SRD5A1	2.27701e-148	0.267707	0.17	0.05	5.23941e-144
RIMBP2	1.63211e-24	0.267612	0.542	0.47	3.75549e-20
APP	3.41695e-40	0.267457	0.579	0.499	7.86241e-36
ITPR2	2.10293e-79	0.267177	0.247	0.135	4.83885e-75
MAP4K3	2.02479e-31	0.267076	0.338	0.269	4.65905e-27
PLCH2	2.61803e-259	0.266699	0.179	0.022	6.02409e-255
STRN3	1.86623e-29	0.266114	0.388	0.318	4.29421e-25
TMEM14B	4.36067e-60	0.265829	0.238	0.144	1.00339e-55
SPTB	5.10566e-99	0.265815	0.308	0.179	1.17481e-94
HERC1	1.89151e-24	0.265191	0.459	0.401	4.35236e-20
MYO9A	2.51143e-28	0.264939	0.376	0.306	5.77879e-24
LINC01237	1.2385e-70	0.264701	0.177	0.088	2.8498e-66
PAFAH1B1	5.67403e-42	0.264495	0.497	0.408	1.30559e-37
GNAO1	1.87471e-29	0.264392	0.437	0.359	4.31371e-25
CDK13	1.2093e-52	0.263606	0.43	0.334	2.78261e-48
TRAF3IP2-AS1	1.07806e-55	0.263239	0.23	0.142	2.48062e-51
PHF14	4.91125e-65	0.263209	0.387	0.277	1.13008e-60
RASA4	9.14574e-123	0.262656	0.303	0.161	2.10443e-118
SCMH1	9.1256e-20	0.26231	0.321	0.267	2.0998e-15
BIRC6	4.72532e-14	0.262007	0.546	0.516	1.0873e-09
EPB41	4.5623e-52	0.261875	0.344	0.25	1.04979e-47
RYBP	2.53289e-50	0.261169	0.286	0.195	5.82818e-46
GFPT1	9.33103e-39	0.261131	0.386	0.302	2.14707e-34
NIPBL	2.83403e-23	0.261113	0.5	0.442	6.5211e-19
TAB2	2.15507e-72	0.260688	0.247	0.145	4.95882e-68
CCDC7	3.49235e-31	0.260678	0.324	0.253	8.03589e-27
TAF15	4.19734e-52	0.259993	0.363	0.266	9.65808e-48
FANCC	1.37317e-35	0.259847	0.282	0.206	3.15967e-31
TIMP2	2.12558e-186	0.259808	0.3	0.12	4.89097e-182
CARMIL1	1.16509e-45	0.25957	0.343	0.254	2.68088e-41
TRIM13	1.7949e-104	0.259559	0.254	0.131	4.13006e-100
AC002460.2	3.85923e-28	0.259298	0.184	0.126	8.8801e-24
RALGAPA1	1.09852e-22	0.259245	0.513	0.457	2.52769e-18
AL356599.1	7.67136e-90	0.258856	0.222	0.112	1.76518e-85
LYPLAL1	8.02776e-100	0.258852	0.236	0.119	1.84719e-95
ATRX	8.68788e-30	0.25867	0.618	0.554	1.99908e-25
SLC39A14	2.47913e-84	0.258666	0.273	0.157	5.70448e-80
C11orf58	5.7221e-63	0.25819	0.37	0.263	1.31666e-58
JARID2	4.35782e-25	0.25819	0.365	0.3	1.00273e-20
NT5DC1	2.18342e-58	0.258048	0.218	0.129	5.02404e-54
ICA1	6.7202e-42	0.257945	0.381	0.293	1.54632e-37
KAT2B	1.30352e-81	0.257814	0.228	0.123	2.9994e-77
TFCP2L1	3.02095e-229	0.257804	0.167	0.023	6.9512e-225
AC002429.2	7.9358e-66	0.257617	0.152	0.071	1.82603e-61
TMLHE-AS1	5.88181e-55	0.257473	0.144	0.072	1.3534e-50
POU2F1	7.26034e-39	0.257142	0.273	0.196	1.67061e-34
TUSC3	3.40921e-36	0.257127	0.422	0.339	7.8446e-32
AC092683.1	3.4039e-109	0.256684	0.33	0.19	7.83237e-105
KIF21A	1.97561e-54	0.256455	0.408	0.304	4.54588e-50
REV1	1.8667e-59	0.256209	0.398	0.291	4.29527e-55
MYEF2	9.31057e-79	0.255611	0.431	0.309	2.14236e-74
EXPH5	1.36146e-122	0.255592	0.161	0.052	3.13273e-118
EVI5	3.23387e-34	0.255457	0.324	0.247	7.44114e-30
RTN4	2.53289e-33	0.255323	0.491	0.417	5.82817e-29
PHF3	2.46446e-46	0.2553	0.442	0.346	5.67071e-42
EFCAB2	1.44745e-39	0.255284	0.292	0.212	3.33058e-35
ZNF518A	5.86628e-53	0.255254	0.439	0.339	1.34983e-48
SLC25A29	6.92594e-124	0.255079	0.282	0.144	1.59366e-119
NCOA1	9.91195e-19	0.254952	0.362	0.309	2.28074e-14
VPS13C	3.92595e-29	0.25486	0.732	0.682	9.03361e-25
TENT2	1.94415e-57	0.254782	0.327	0.228	4.47348e-53
MBP	1.92562e-43	0.254663	0.394	0.303	4.43084e-39
AL109930.1	1.93435e-114	0.254408	0.116	0.026	4.45093e-110
FRAS1	2.23943e-82	0.25436	0.165	0.071	5.15293e-78
APC	2.07619e-47	0.254163	0.37	0.276	4.77732e-43
NBEAL1	3.5117e-39	0.254093	0.372	0.289	8.08041e-35
SUCO	8.64565e-54	0.254082	0.325	0.227	1.98936e-49
RBM6	1.50509e-21	0.254055	0.61	0.567	3.46322e-17
CAMK2D	1.34123e-21	0.253632	0.411	0.35	3.08618e-17
MEGF9	4.37739e-57	0.25348	0.245	0.154	1.00724e-52
CCNH	1.99768e-27	0.253412	0.305	0.237	4.59665e-23
MEIS1	3.30886e-29	0.253359	0.394	0.322	7.61369e-25
NAA15	1.39285e-50	0.253156	0.264	0.175	3.20496e-46
AKAP6	3.88317e-73	0.253105	0.207	0.111	8.93518e-69
R3HDM2	2.13951e-15	0.252968	0.432	0.385	4.92301e-11
TFEB	4.93323e-110	0.252648	0.195	0.083	1.13514e-105
ALOX5	8.24164e-204	0.252369	0.175	0.034	1.8964e-199
FAM13A	4.86995e-122	0.252331	0.221	0.092	1.12058e-117
WSB1	9.78596e-24	0.251684	0.744	0.721	2.25175e-19
KAT6A	6.7795e-34	0.251596	0.402	0.323	1.55996e-29
GOLGA8B	1.18621e-118	0.251553	0.409	0.256	2.72947e-114
RAB28	2.96655e-38	0.251375	0.242	0.167	6.82602e-34
TNKS	1.38242e-24	0.251197	0.39	0.326	3.18096e-20
PPA2	2.1659e-71	0.250897	0.252	0.149	4.98374e-67
ST18	2.75597e-15	0.25086	0.486	0.433	6.3415e-11
TNKS2	3.47119e-69	0.250615	0.348	0.236	7.98722e-65
COTL1	2.60087e-135	-0.254415	0.032	0.137	5.98459e-131
ADCY2	5.01262e-155	-0.255014	0.014	0.116	1.1534e-150
IGFBP7	5.03251e-61	-0.255862	0.054	0.126	1.15798e-56
TXNDC11	1.32499e-20	-0.256111	0.206	0.25	3.04879e-16
ARHGEF28	9.23177e-60	-0.2564	0.196	0.288	2.12423e-55
CBLB	4.34755e-40	-0.259052	0.206	0.28	1.00037e-35
AKAP13	6.83547e-39	-0.260589	0.309	0.386	1.57284e-34
CNKSR3	1.71973e-22	-0.262246	0.263	0.315	3.95711e-18
B2M	3.55753e-200	-0.262503	0.058	0.222	8.18588e-196
NAMPT	9.28332e-73	-0.262979	0.102	0.194	2.13609e-68
AL139807.1	4.12819e-53	-0.263408	0.051	0.114	9.49897e-49
ACTB	3.57404e-181	-0.265556	0.131	0.313	8.22386e-177
FGF12	1.5377e-26	-0.268743	0.15	0.204	3.53826e-22
KCND3	1.20073e-109	-0.269036	0.048	0.148	2.76288e-105
GAB1	1.18423e-72	-0.271476	0.105	0.199	2.72492e-68
HES1	3.17955e-98	-0.272139	0.052	0.146	7.31614e-94
USH1C	1.56641e-164	-0.273537	0.104	0.258	3.60431e-160
SLC7A5	2.81513e-05	-0.273824	0.374	0.326	0.647761
CNIH3	8.38447e-81	-0.275976	0.071	0.16	1.92927e-76
WEE1	8.30739e-191	-0.279677	0.033	0.169	1.91153e-186
FAM110B	7.42292e-82	-0.279808	0.101	0.2	1.70801e-77
ADGRG5	4.28328e-87	-0.28092	0.063	0.156	9.85582e-83
WWC1	1.84243e-63	-0.281267	0.141	0.232	4.23942e-59
MUC13	1.68831e-162	-0.283297	0.018	0.127	3.8848e-158
SEPTIN9	2.44875e-255	-0.284679	0.008	0.155	5.63458e-251
IDI1	9.08784e-74	-0.285931	0.141	0.238	2.09111e-69
NRP1	8.95415e-110	-0.287807	0.061	0.169	2.06035e-105
IRX2	4.74212e-230	-0.289518	0.021	0.167	1.09116e-225
SAMD4A	4.33561e-78	-0.289806	0.108	0.207	9.97625e-74
LMNA	1.64719e-152	-0.290125	0.107	0.254	3.79018e-148
NCOA7	5.95736e-99	-0.290198	0.111	0.224	1.37079e-94
MRC1	4.23026e-172	-0.291926	0.012	0.12	9.73383e-168
EGR1	1.9312e-112	-0.294435	0.434	0.585	4.44369e-108
FGFR1	4.47289e-90	-0.298865	0.298	0.415	1.02921e-85
MACC1	2.72099e-122	-0.299438	0.062	0.175	6.26099e-118
AC006369.1	2.34753e-06	-0.301617	0.225	0.243	0.0540167
CHKA	1.79697e-115	-0.301702	0.163	0.291	4.13482e-111
TENM2	1.36981e-135	-0.302403	0.013	0.104	3.15193e-131
HSPB1	1.6362e-199	-0.303902	0.06	0.222	3.76489e-195
IRS2	8.78439e-77	-0.305155	0.229	0.337	2.02129e-72
TPM1	1.4207e-08	-0.308751	0.325	0.273	0.000326903
RFX6	1.79903e-39	-0.318568	0.397	0.463	4.13958e-35
SPOCK3	2.33984e-189	-0.322516	0.012	0.129	5.38397e-185
NHS	1.65997e-179	-0.323698	0.019	0.138	3.81958e-175
JUN	2.1719e-84	-0.32671	0.403	0.525	4.99753e-80
STARD13	2.22512e-42	-0.328656	0.203	0.279	5.12e-38
RNF144A	1.1885e-246	-0.337285	0.022	0.177	2.73475e-242
ADARB2	1.61821e-74	-0.337652	0.03	0.1	3.72351e-70
VGF	8.49948e-40	-0.339183	0.299	0.37	1.95573e-35
SORBS1	2.35501e-168	-0.339323	0.04	0.168	5.41889e-164
VMP1	1.51986e-33	-0.345127	0.318	0.382	3.4972e-29
SAMD5	3.11563e-90	-0.346364	0.147	0.264	7.16907e-86
LRFN5	5.80936e-39	-0.349389	0.05	0.103	1.33673e-34
STK32B	4.3789e-209	-0.353412	0.011	0.137	1.00759e-204
LDLR	1.43936e-88	-0.354792	0.286	0.405	3.31197e-84
MAMLD1	8.8969e-225	-0.364326	0.023	0.168	2.04718e-220
PTPRG	1.14405e-139	-0.366262	0.012	0.104	2.63245e-135
TJP2	0	-0.36695	0.029	0.243	0
ANXA4	4.79739e-132	-0.368221	0.072	0.197	1.10388e-127
MYH9	2.05218e-119	-0.374516	0.168	0.308	4.72206e-115
ELF3	1.03784e-177	-0.382519	0.118	0.282	2.38807e-173
KIAA1549L	1.37296e-256	-0.386081	0.016	0.17	3.15918e-252
PRKD1	1.21505e-177	-0.39016	0.039	0.174	2.79583e-173
CD36	9.62272e-130	-0.401125	0.017	0.108	2.21419e-125
MMP16	1.51758e-149	-0.403064	0.074	0.209	3.49195e-145
HECW2	3.55025e-114	-0.409602	0.105	0.227	8.16914e-110
SAT1	3.56488e-124	-0.412733	0.082	0.206	8.20278e-120
EYS	1.45861e-21	-0.413051	0.186	0.235	3.35626e-17
ACTG1	1.47298e-241	-0.413614	0.196	0.428	3.38932e-237
HNF1A-AS1	3.52905e-130	-0.415065	0.154	0.298	8.12034e-126
SLC4A4	4.2291e-67	-0.417147	0.039	0.107	9.73116e-63
CD44	1.13373e-108	-0.418686	0.037	0.13	2.60871e-104
TMEM178B	0.602904	-0.419154	0.413	0.403	1
SOX4	2.41091e-31	-0.42079	0.092	0.146	5.54751e-27
LINC02388	2.04389e-158	-0.421683	0.016	0.121	4.70299e-154
SPATS2L	1.50036e-255	-0.425219	0.069	0.258	3.45234e-251
CSGALNACT1	0	-0.433458	0.014	0.195	0
LDB2	4.19488e-172	-0.440877	0.022	0.14	9.65243e-168
NEDD9	1.09018e-206	-0.441404	0.069	0.232	2.5085e-202
COL27A1	3.2781e-197	-0.442459	0.202	0.384	7.54291e-193
EZR	1.62381e-217	-0.447675	0.079	0.252	3.73638e-213
SYNDIG1	8.36717e-233	-0.453083	0.016	0.159	1.92528e-228
GRAMD4	2.6586e-137	-0.45338	0.103	0.235	6.11743e-133
FOSL2	0	-0.453759	0.032	0.226	0
ITPR1	8.54518e-249	-0.460348	0.103	0.299	1.96624e-244
KLF6	2.98347e-218	-0.461232	0.15	0.342	6.86497e-214
INSR	1.25285e-62	-0.472618	0.194	0.286	2.8828e-58
KIAA1217	8.54771e-158	-0.47298	0.049	0.177	1.96683e-153
PDE3B	1.48853e-21	-0.477896	0.416	0.459	3.42511e-17
SNED1	9.95382e-106	-0.480904	0.24	0.366	2.29037e-101
ERBB4	1.42325e-123	-0.481835	0.022	0.115	3.27489e-119
SLC7A2	3.66983e-57	-0.487163	0.488	0.554	8.44429e-53
PAK3	9.71229e-88	-0.488333	0.521	0.608	2.2348e-83
COL4A1	2.59296e-108	-0.493023	0.026	0.113	5.9664e-104
FOSB	6.30927e-228	-0.495353	0.156	0.362	1.45176e-223
FOS	5.30983e-258	-0.498029	0.431	0.654	1.22179e-253
PPP2R2B	2.45553e-250	-0.512587	0.023	0.181	5.65019e-246
KCNJ3	1.58404e-233	-0.513374	0.058	0.23	3.64488e-229
GCH1	1.24143e-58	-0.517815	0.204	0.289	2.85653e-54
FRMD4B	0	-0.531521	0.036	0.256	0
SNTG1	2.5629e-48	-0.536299	0.179	0.264	5.89724e-44
FSTL5	1.19419e-238	-0.538733	0.064	0.243	2.74784e-234
PRKCE	1.85483e-29	-0.540063	0.36	0.414	4.26796e-25
SLC38A4	6.92646e-150	-0.551205	0.156	0.303	1.59378e-145
TMEM236	0	-0.551209	0.025	0.228	0
AUTS2	1.57435e-110	-0.555606	0.217	0.358	3.62259e-106
SH3RF1	1.01906e-253	-0.563818	0.08	0.27	2.34485e-249
KCNIP1	0	-0.566266	0.013	0.195	0
ITGB1	2.25888e-276	-0.573329	0.24	0.466	5.19768e-272
NR4A3	1.40324e-142	-0.587077	0.087	0.224	3.22885e-138
CHGB	8.80802e-156	-0.591708	0.584	0.744	2.02673e-151
PDE10A	4.08258e-117	-0.593874	0.381	0.537	9.39401e-113
MYO10	0	-0.60471	0.033	0.307	0
LOXL4	0	-0.627363	0.012	0.234	0
PLPPR1	2.4415e-285	-0.645148	0.03	0.209	5.61788e-281
ARFGEF3	1.18226e-86	-0.651893	0.492	0.577	2.72039e-82
CAMK2G	2.07342e-140	-0.653534	0.17	0.31	4.77094e-136
SLC35F4	1.94851e-123	-0.661192	0.122	0.256	4.48351e-119
NR4A1	0	-0.672144	0.371	0.657	0
ALDH1A1	6.05965e-241	-0.682899	0.186	0.392	1.39433e-236
POU6F2	0	-0.711616	0.028	0.239	0
BTG2	0	-0.712986	0.286	0.598	0
KCNQ1OT1	4.47161e-175	-0.719756	0.38	0.547	1.02892e-170
ATF3	4.71515e-306	-0.721736	0.15	0.393	1.08496e-301
NR4A2	0	-0.73159	0.157	0.417	0
PTPRN2	1.77549e-10	-0.740684	0.509	0.496	4.08539e-06
DMD	0	-0.768311	0.034	0.263	0
LMCD1	5.22876e-195	-0.777464	0.063	0.218	1.20314e-190
BTBD11	6.92941e-266	-0.778843	0.05	0.234	1.59446e-261
DSCAM	5.40955e-169	-0.782387	0.146	0.309	1.24474e-164
NEAT1	1.15965e-153	-0.782737	0.564	0.786	2.66835e-149
CACNB2	2.7948e-40	-0.787975	0.416	0.483	6.43084e-36
PCSK2	8.02079e-45	-0.788627	0.399	0.466	1.84558e-40
TM4SF4	0	-0.81637	0.059	0.36	0
PALLD	1.52878e-189	-0.84967	0.238	0.413	3.51772e-185
PLCE1	0	-0.854839	0.061	0.314	0
ELL2	3.27967e-197	-0.875218	0.333	0.513	7.54652e-193
ZNF331	2.91295e-129	-0.943254	0.248	0.383	6.70269e-125
PAPPA2	0	-0.96484	0.047	0.311	0
TTR	1.33239e-304	-0.994845	0.048	0.254	3.06582e-300
TPM4	0	-1.06869	0.185	0.521	0
AL591501.1	0	-1.10559	0.047	0.308	0
PTPRT	0	-1.1456	0.023	0.253	0
FAP	0	-1.17403	0.037	0.39	0
SMOC1	0	-1.18749	0.084	0.358	0
GLS	0	-1.32329	0.416	0.702	0
PDK4	0	-1.32656	0.217	0.574	0
GPC6	0	-1.48649	0.105	0.389	0
SST	6.94267e-279	-2.21704	0.125	0.358	1.59751e-274
GCG	0	-2.3568	0.209	0.601	0

## Sheet: delta_nuc
Gene	p_val	avg_log2FC	pct.1	pct.2	p_val_adj
SST	0	4.7712	0.96	0.205	0
LRFN5	0	2.01486	0.627	0.046	0
ERBB4	0	1.96093	0.538	0.044	0
EYS	6.59228e-287	1.94126	0.632	0.188	1.51688e-282
ADARB2	0	1.66021	0.466	0.044	0
KCNT2	0	1.44048	0.518	0.045	0
DSCAM	6.56447e-156	1.39776	0.558	0.211	1.51049e-151
RALYL	1.73473e-199	1.35655	0.537	0.161	3.99161e-195
TENM3	4.01201e-189	1.35218	0.598	0.224	9.23163e-185
SLC7A5	3.06744e-111	1.32823	0.628	0.334	7.05818e-107
PTH2R	6.69935e-214	1.20582	0.4	0.083	1.54152e-209
TMEM132D	8.32005e-102	1.17256	0.649	0.365	1.91444e-97
LEPR	0	1.1722	0.563	0.064	0
GABRB3	2.47856e-132	1.16335	0.664	0.335	5.70318e-128
KCTD8	4.35529e-124	1.07317	0.493	0.184	1.00215e-119
SAMD5	4.68447e-207	1.04235	0.578	0.187	1.0779e-202
STXBP5L	1.91025e-120	1.02947	0.719	0.389	4.39549e-116
ASIC2	1.56672e-280	1.01914	0.284	0.031	3.60503e-276
DSCAML1	4.12183e-103	0.998584	0.605	0.309	9.48433e-99
GRM7	0	0.975708	0.334	0.034	0
NR4A3	2.02841e-33	0.972974	0.29	0.15	4.66736e-29
SLC4A4	0	0.945785	0.415	0.055	0
ADGRB3	0	0.931304	0.326	0.025	0
HAP1	7.7068e-179	0.90187	0.437	0.12	1.77333e-174
LRMDA	5.30955e-114	0.897615	0.553	0.233	1.22173e-109
TENM2	4.14894e-260	0.889943	0.321	0.045	9.54671e-256
DPP10	2.78815e-152	0.867504	0.243	0.044	6.41553e-148
AUTS2	1.52787e-92	0.858786	0.567	0.273	3.51562e-88
SDK1	6.02403e-60	0.855235	0.674	0.443	1.38613e-55
CACNA2D3	8.88638e-271	0.853677	0.318	0.042	2.04476e-266
BAIAP3	1.77505e-266	0.849368	0.692	0.249	4.08438e-262
TSHZ2	1.0272e-128	0.844254	0.563	0.222	2.36359e-124
PTPRN2	4.15477e-64	0.83895	0.724	0.49	9.56013e-60
EGR3	1.66429e-98	0.835978	0.437	0.179	3.82953e-94
SYT1	1.41348e-301	0.816587	0.305	0.034	3.25242e-297
NTNG1	0	0.815771	0.289	0.009	0
PHACTR1	1.41905e-201	0.810429	0.278	0.044	3.26523e-197
PDE10A	1.7565e-46	0.802327	0.675	0.449	4.04171e-42
AGBL4	8.51249e-67	0.801619	0.629	0.377	1.95872e-62
CTNND2	4.14707e-88	0.799651	0.448	0.195	9.54241e-84
LDLRAD4	3.57235e-103	0.793682	0.497	0.2	8.21998e-99
ARFGEF3	2.97622e-75	0.78646	0.769	0.523	6.84829e-71
NCAM1	1.8541e-82	0.782391	0.615	0.338	4.26628e-78
THSD7A	3.25908e-179	0.77275	0.32	0.064	7.49915e-175
CNTN5	4.46619e-64	0.771992	0.453	0.214	1.02767e-59
RBP4	2.27126e-171	0.770982	0.447	0.128	5.22617e-167
CHGB	3.82171e-83	0.765586	0.882	0.654	8.79376e-79
HOMER1	8.44046e-41	0.763743	0.289	0.14	1.94215e-36
FOSB	1.89582e-101	0.763484	0.529	0.247	4.36228e-97
ANK3	1.2305e-232	0.759688	0.466	0.107	2.83139e-228
CADM2	9.73919e-120	0.757793	0.121	0.013	2.24099e-115
EPHA6	0	0.749158	0.274	0.011	0
AL033504.1	5.80852e-159	0.74727	0.35	0.085	1.33654e-154
PEG10	4.32152e-117	0.743785	0.411	0.144	9.94382e-113
PACRG	1.33066e-106	0.742136	0.339	0.107	3.06184e-102
FHOD3	0	0.741186	0.322	0.024	0
UNC5B	1.85363e-245	0.740789	0.482	0.112	4.2652e-241
GAS2	4.71735e-92	0.738981	0.4	0.16	1.08546e-87
DGKB	5.67351e-140	0.738072	0.312	0.071	1.30547e-135
SLC44A5	1.06803e-87	0.726663	0.344	0.124	2.45754e-83
AKAP12	1.01726e-178	0.715842	0.361	0.083	2.34071e-174
NPAS3	1.55715e-35	0.70154	0.513	0.319	3.583e-31
SNED1	3.28072e-76	0.697312	0.555	0.291	7.54893e-72
DPYSL3	7.62051e-268	0.697006	0.368	0.059	1.75348e-263
GPC6	3.40933e-82	0.693718	0.53	0.236	7.84486e-78
ADGRL2	1.2614e-283	0.693423	0.37	0.056	2.90248e-279
MEIS1	4.57784e-65	0.693346	0.589	0.344	1.05336e-60
AGAP1	1.39493e-44	0.692302	0.596	0.394	3.20973e-40
CACNA1A	1.84113e-70	0.690275	0.92	0.725	4.23645e-66
HSP90B1	1.15297e-64	0.683204	0.492	0.263	2.65297e-60
FGF12	8.52468e-83	0.671354	0.402	0.165	1.96153e-78
HSPA5	4.97964e-99	0.670511	0.562	0.28	1.14582e-94
CARD11	0	0.666448	0.339	0.03	0
BTG2	2.31317e-76	0.662851	0.703	0.432	5.3226e-72
KCNB2	6.02623e-51	0.660829	0.664	0.423	1.38663e-46
MIR7-3HG	2.47456e-67	0.658084	0.601	0.363	5.69396e-63
MLPH	3.00599e-251	0.656436	0.317	0.046	6.91679e-247
JUN	1.33637e-85	0.653914	0.717	0.451	3.07499e-81
CACNA1C	1.86511e-46	0.643569	0.734	0.529	4.29162e-42
PPFIA2	1.76532e-263	0.641181	0.206	0.016	4.062e-259
PCED1B	0	0.638769	0.25	0.013	0
LRRC4C	0	0.636963	0.178	0.007	0
IRS2	1.81759e-60	0.63106	0.492	0.272	4.18228e-56
ATF3	1.62364e-38	0.622734	0.445	0.266	3.73599e-34
XYLT1	9.44896e-277	0.618897	0.289	0.034	2.1742e-272
EXOC6	3.34577e-86	0.6177	0.461	0.213	7.69863e-82
ERRFI1	3.26407e-26	0.601243	0.371	0.231	7.51062e-22
PRICKLE2	1.45335e-79	0.600884	0.316	0.115	3.34416e-75
PTPRM	1.39403e-53	0.599002	0.518	0.299	3.20766e-49
STAU2	5.44198e-41	0.598706	0.422	0.241	1.2522e-36
NEGR1	1.72895e-55	0.598594	0.392	0.186	3.9783e-51
ZFHX3	7.61175e-20	0.594593	0.52	0.374	1.75146e-15
AC092691.1	3.28296e-108	0.589393	0.308	0.085	7.55409e-104
NOL4	6.75707e-48	0.589205	0.664	0.43	1.5548e-43
NAV3	3.88731e-68	0.588811	0.427	0.189	8.94469e-64
PITPNC1	1.02285e-44	0.586964	0.568	0.357	2.35358e-40
EGR4	2.9068e-135	0.582133	0.364	0.103	6.68854e-131
LINC01035	2.24755e-231	0.580093	0.158	0.01	5.17162e-227
ST6GALNAC5	2.9265e-64	0.573044	0.405	0.183	6.73387e-60
CDHR3	5.15189e-169	0.568179	0.286	0.055	1.18545e-164
EGR1	3.97161e-74	0.567502	0.752	0.498	9.13867e-70
RORA	3.37794e-43	0.56288	0.659	0.462	7.77264e-39
RFX2	7.67919e-71	0.560622	0.445	0.215	1.76698e-66
PBX3	1.57498e-45	0.556736	0.518	0.308	3.62402e-41
CHD5	9.04828e-189	0.55642	0.398	0.096	2.08201e-184
SLC35F3	2.48951e-29	0.556006	0.469	0.299	5.72837e-25
TPD52	2.74065e-54	0.555077	0.735	0.49	6.30623e-50
RGS17	3.49002e-62	0.552631	0.452	0.229	8.03053e-58
NR4A1	2.1031e-36	0.551135	0.678	0.509	4.83923e-32
PRICKLE1	0	0.548348	0.247	0.015	0
SPATA13	2.16515e-76	0.540981	0.526	0.267	4.98202e-72
FOS	7.61161e-71	0.54059	0.775	0.533	1.75143e-66
FAM49B	1.32191e-59	0.539928	0.443	0.232	3.04173e-55
RGS6	1.29115e-280	0.536686	0.172	0.009	2.97093e-276
LINC01091	1.67918e-67	0.529478	0.322	0.125	3.8638e-63
CELF4	2.25443e-70	0.528566	0.536	0.291	5.18744e-66
TPM4	1.40173e-27	0.527094	0.516	0.349	3.22539e-23
CPE	1.31988e-29	0.522929	0.808	0.671	3.03705e-25
PCSK2	1.09138e-45	0.52236	0.638	0.422	2.51127e-41
CUX1	9.19803e-48	0.521973	0.607	0.389	2.11647e-43
LARGE1	1.36763e-59	0.521633	0.377	0.174	3.14691e-55
SETBP1	7.40772e-50	0.520776	0.613	0.38	1.70452e-45
PCLO	6.52771e-61	0.515589	0.794	0.565	1.50203e-56
SLC38A1	0	0.512761	0.302	0.023	0
CASR	1.49444e-107	0.511774	0.692	0.33	3.43872e-103
PAK3	1.26224e-47	0.511267	0.779	0.554	2.90441e-43
HERPUD1	1.41497e-37	0.510251	0.534	0.365	3.25585e-33
PAPPA2	1.37108e-31	0.50813	0.336	0.174	3.15485e-27
NCOA7	1.60813e-99	0.505746	0.41	0.155	3.7003e-95
ADGRV1	8.77511e-79	0.502076	0.595	0.322	2.01915e-74
RHOBTB3	1.43723e-44	0.50066	0.547	0.346	3.30707e-40
RYR2	1.84902e-51	0.500036	0.304	0.128	4.25461e-47
ARHGAP44	6.71381e-59	0.49829	0.488	0.26	1.54485e-54
MAP1B	5.33093e-61	0.48971	0.687	0.459	1.22665e-56
ZSWIM6	3.01759e-36	0.489051	0.42	0.246	6.94347e-32
ACSL1	1.04157e-56	0.486743	0.341	0.158	2.39665e-52
MCC	3.66693e-69	0.48672	0.437	0.204	8.43761e-65
KCNIP1	5.87877e-50	0.486322	0.257	0.098	1.3527e-45
SAMD3	1.92836e-48	0.484193	0.482	0.264	4.43716e-44
ABCC9	5.25336e-109	0.482388	0.37	0.123	1.2088e-104
TMEM132C	3.8818e-130	0.47676	0.182	0.028	8.93203e-126
HSPB1	3.26842e-63	0.476291	0.324	0.133	7.52063e-59
LCORL	7.37065e-46	0.475966	0.515	0.307	1.69599e-41
HLCS	1.20087e-39	0.475444	0.414	0.236	2.7632e-35
SQSTM1	1.07739e-30	0.47464	0.824	0.69	2.47907e-26
2022-03-03	1.1423e-153	0.473627	0.252	0.046	2.62844e-149
ZBTB7C	3.12153e-292	0.471775	0.217	0.016	7.18263e-288
GCH1	1.5763e-38	0.471316	0.418	0.238	3.62706e-34
FOXP2	6.56575e-24	0.469906	0.464	0.305	1.51078e-19
MBNL2	4.78267e-33	0.467818	0.51	0.338	1.10049e-28
MYRIP	3.8385e-67	0.466137	0.272	0.098	8.83239e-63
CADM1	2.13385e-58	0.465374	0.636	0.374	4.90998e-54
MTRNR2L12	9.10482e-79	0.464875	0.651	0.37	2.09502e-74
RADX	1.08806e-68	0.462125	0.397	0.182	2.50362e-64
ETV1	3.24505e-100	0.46176	0.344	0.116	7.46685e-96
WWOX	5.03522e-37	0.460689	0.541	0.339	1.1586e-32
NRXN3	3.78078e-138	0.459001	0.164	0.021	8.69958e-134
VMP1	1.64345e-56	0.457793	0.565	0.339	3.78159e-52
CACNB2	3.96029e-38	0.4522	0.652	0.439	9.11263e-34
LMCD1	2.75247e-15	0.45191	0.233	0.137	6.33343e-11
MEST	1.15013e-51	0.451892	0.28	0.121	2.64644e-47
SLC4A8	7.31867e-71	0.450929	0.411	0.189	1.68403e-66
RIMS2	5.92478e-40	0.449754	0.763	0.578	1.36329e-35
PCAT1	1.78804e-52	0.448951	0.28	0.115	4.11428e-48
STX17-AS1	1.68881e-19	0.446038	0.179	0.091	3.88596e-15
PLAC8	8.49014e-87	0.444298	0.191	0.043	1.95358e-82
REV3L	2.13936e-36	0.443762	0.669	0.477	4.92266e-32
SLC9A9	2.36545e-123	0.442518	0.244	0.052	5.44291e-119
KHDRBS2	2.22625e-212	0.438185	0.17	0.014	5.12259e-208
SLC39A11	3.56468e-34	0.437553	0.543	0.339	8.20234e-30
KSR2	1.05317e-29	0.434644	0.372	0.222	2.42335e-25
MYO1E	5.66655e-36	0.433535	0.298	0.15	1.30387e-31
CADPS	1.20045e-45	0.430182	0.862	0.691	2.76223e-41
ICA1L	1.44737e-49	0.426097	0.476	0.274	3.3304e-45
BRINP3	1.61256e-231	0.424298	0.105	0.003	3.71049e-227
CNKSR3	5.50522e-28	0.423936	0.439	0.281	1.26675e-23
CDK14	7.57698e-56	0.423765	0.479	0.245	1.74346e-51
PCSK1	1.43584e-42	0.420424	0.516	0.321	3.30387e-38
BMERB1	1.07486e-41	0.419766	0.464	0.269	2.47326e-37
CACNA2D1	2.69851e-43	0.41863	0.614	0.387	6.20926e-39
ELMSAN1	3.95101e-41	0.412928	0.345	0.182	9.09127e-37
RERE	2.58953e-49	0.412304	0.813	0.59	5.9585e-45
DYNC2H1	7.73203e-53	0.410955	0.461	0.252	1.77914e-48
OSBP2	8.48292e-63	0.410372	0.314	0.128	1.95192e-58
MYOM1	3.01263e-25	0.409343	0.201	0.097	6.93207e-21
WNK2	2.53916e-76	0.40891	0.358	0.143	5.8426e-72
KCNJ3	3.01945e-52	0.408143	0.321	0.137	6.94775e-48
ABI3BP	1.11784e-262	0.405338	0.194	0.014	2.57216e-258
MAP7	1.53857e-40	0.405103	0.578	0.367	3.54026e-36
FSTL5	3.06767e-56	0.402194	0.342	0.146	7.05871e-52
NPHP4	1.729e-82	0.400345	0.343	0.131	3.97842e-78
GHR	3.75952e-214	0.399481	0.182	0.016	8.65065e-210
HCN1	1.3344e-149	0.398504	0.159	0.018	3.07044e-145
KDM3A	1.71079e-25	0.397891	0.378	0.242	3.93653e-21
THRB	6.01501e-53	0.397625	0.36	0.169	1.38405e-48
PTPRN	7.33928e-39	0.394961	0.861	0.71	1.68877e-34
TOX	4.14804e-31	0.394748	0.49	0.304	9.54464e-27
SEC11C	8.89436e-154	0.393062	0.358	0.091	2.04659e-149
MED12L	1.67863e-64	0.392245	0.268	0.098	3.86254e-60
KCNMB2	3.01727e-32	0.387519	0.598	0.394	6.94274e-28
ADAMTSL4-AS1	4.09976e-53	0.385522	0.24	0.09	9.43354e-49
SVOP	1.7466e-70	0.383566	0.332	0.133	4.01893e-66
CCDC85A	1.00059e-55	0.383432	0.183	0.055	2.30236e-51
TRAPPC9	4.68547e-36	0.383045	0.622	0.409	1.07813e-31
SASH1	3.18601e-75	0.381175	0.262	0.084	7.33102e-71
SPAG16	3.97327e-45	0.379016	0.717	0.499	9.1425e-41
GAD2	1.13737e-39	0.378214	0.544	0.347	2.6171e-35
IER2	6.27185e-57	0.375353	0.351	0.163	1.44315e-52
FGFR1	1.33106e-40	0.375118	0.544	0.348	3.06277e-36
CTNND1	1.5923e-19	0.370573	0.524	0.398	3.66389e-15
ZKSCAN1	1.69117e-41	0.370531	0.684	0.493	3.89138e-37
SHISA6	6.37593e-40	0.370312	0.129	0.038	1.4671e-35
TRAF3	2.65639e-47	0.3698	0.346	0.172	6.11236e-43
JMJD1C	1.79811e-26	0.369481	0.741	0.58	4.13744e-22
OPRD1	5.75223e-67	0.368678	0.333	0.135	1.32359e-62
PDZRN3	3.82905e-40	0.365826	0.465	0.269	8.81064e-36
TNFRSF21	8.55074e-14	0.364855	0.349	0.248	1.96753e-09
FNDC3A	1.21354e-27	0.363073	0.669	0.497	2.79235e-23
SGSM1	1.83214e-39	0.362028	0.475	0.284	4.21576e-35
DUSP10	2.19715e-125	0.361816	0.232	0.047	5.05565e-121
MIR99AHG	1.77473e-114	0.359943	0.241	0.054	4.08365e-110
FOXO1	8.77543e-32	0.359675	0.556	0.369	2.01923e-27
GMDS-DT	1.72757e-24	0.3586	0.525	0.357	3.97513e-20
TMOD1	6.32111e-27	0.358574	0.553	0.387	1.45449e-22
CNTNAP5	5.51693e-32	0.35787	0.186	0.076	1.26944e-27
SFXN5	5.23653e-47	0.357377	0.343	0.174	1.20492e-42
HDAC9	2.19435e-59	0.356746	0.549	0.279	5.0492e-55
PCDH9	1.62378e-24	0.35518	0.117	0.043	3.73632e-20
ACTG1	3.41346e-46	0.355083	0.518	0.304	7.85437e-42
PLXNA2	1.24305e-24	0.354309	0.41	0.264	2.86026e-20
ABLIM2	5.49034e-40	0.354185	0.341	0.178	1.26333e-35
BTBD9	1.33526e-29	0.35347	0.502	0.322	3.07242e-25
MAGI1	2.76937e-26	0.351724	0.613	0.44	6.37233e-22
STARD13	4.44447e-24	0.351444	0.378	0.235	1.02267e-19
CDH10	3.87173e-42	0.350569	0.29	0.134	8.90886e-38
RAPGEF4	2.80731e-56	0.35001	0.37	0.172	6.45961e-52
PTK7	3.87949e-65	0.348458	0.358	0.156	8.9267e-61
ANKRD11	4.32214e-23	0.348008	0.783	0.665	9.94524e-19
PALLD	6.83098e-19	0.347406	0.461	0.32	1.57181e-14
IDS	6.01271e-34	0.347283	0.698	0.534	1.38352e-29
EHF	7.61147e-96	0.346569	0.262	0.072	1.7514e-91
CHGA	6.0289e-18	0.345588	0.641	0.507	1.38725e-13
C11orf49	1.86107e-28	0.342506	0.448	0.282	4.28233e-24
PPP4R4	3.3003e-81	0.341971	0.244	0.072	7.594e-77
SPTBN1	8.29706e-53	0.339589	0.513	0.294	1.90915e-48
STK33	5.79873e-35	0.338699	0.465	0.281	1.33429e-30
RGS9	7.76562e-23	0.338533	0.482	0.329	1.78687e-18
WDR1	2.87508e-43	0.337552	0.28	0.131	6.61556e-39
GTF2IRD1	1.00935e-31	0.335565	0.393	0.238	2.32251e-27
SRF	1.16702e-42	0.33493	0.266	0.122	2.6853e-38
SEMA3E	1.04706e-84	0.334736	0.24	0.066	2.40928e-80
ISL1	1.10066e-36	0.33406	0.422	0.256	2.53263e-32
LMF1	1.43585e-68	0.333042	0.276	0.1	3.30388e-64
SYT16	1.19147e-30	0.328751	0.224	0.103	2.74157e-26
DNAJB11	1.43951e-43	0.328302	0.249	0.11	3.31231e-39
MYH9	2.48675e-30	0.326126	0.386	0.232	5.72202e-26
ROR2	5.34863e-137	0.324986	0.137	0.014	1.23072e-132
CAMK2B	4.18391e-41	0.324595	0.515	0.329	9.62717e-37
FTO	1.61335e-21	0.323191	0.461	0.315	3.71232e-17
ZHX2	4.78116e-30	0.322748	0.315	0.174	1.10014e-25
AHI1	6.96104e-24	0.322552	0.832	0.699	1.60173e-19
DSTN	1.67511e-24	0.322443	0.402	0.258	3.85443e-20
RUNX1T1	3.66184e-28	0.320556	0.418	0.256	8.4259e-24
AGPAT4	6.58468e-51	0.320489	0.276	0.117	1.51514e-46
SMOC1	1.05949e-38	0.318919	0.413	0.215	2.43788e-34
XKR6	2.38289e-31	0.318873	0.461	0.282	5.48304e-27
RCAN3	6.89698e-35	0.318599	0.447	0.28	1.58699e-30
SINHCAF	1.92398e-14	0.318331	0.206	0.125	4.42707e-10
ARHGAP32	1.33419e-33	0.318284	0.418	0.247	3.06997e-29
PSIP1	3.07749e-58	0.315135	0.352	0.164	7.08131e-54
RGS2	1.80148e-76	0.314676	0.262	0.084	4.14522e-72
RGL3	7.07211e-29	0.314193	0.474	0.315	1.62729e-24
PARD3	1.68973e-25	0.314096	0.529	0.348	3.88808e-21
NEBL	7.08929e-27	0.312747	0.604	0.419	1.63124e-22
CTDSPL	2.17803e-40	0.310935	0.373	0.199	5.01165e-36
SIPA1L3	1.55719e-29	0.30933	0.63	0.434	3.58309e-25
ZNF608	1.12802e-17	0.307428	0.346	0.231	2.59558e-13
GULP1	1.75588e-59	0.30374	0.173	0.047	4.04028e-55
NLGN1	2.01464e-29	0.30366	0.526	0.332	4.63568e-25
PARP8	3.43326e-43	0.301437	0.304	0.143	7.89992e-39
TSPYL2	7.73544e-20	0.300782	0.485	0.357	1.77992e-15
LINC00616	5.27591e-67	0.299465	0.139	0.03	1.21399e-62
TMEM163	3.5492e-17	0.299357	0.342	0.219	8.1667e-13
AMPH	3.46228e-47	0.298039	0.233	0.091	7.96671e-43
GOLGA4	7.40308e-16	0.297325	0.78	0.668	1.70345e-11
SIM1	2.80957e-31	0.296443	0.298	0.161	6.46481e-27
CYSTM1	1.34526e-29	0.294849	0.38	0.224	3.09544e-25
TSPEAR	2.12433e-52	0.294124	0.249	0.094	4.88807e-48
TCF20	1.85698e-28	0.293547	0.439	0.279	4.27292e-24
KIAA1211L	1.31216e-33	0.291859	0.265	0.129	3.01928e-29
CFAP44	1.54578e-44	0.290727	0.326	0.16	3.55683e-40
ZXDC	8.68344e-40	0.288793	0.322	0.166	1.99806e-35
CA8	4.25007e-37	0.28868	0.192	0.077	9.77941e-33
PROX1	5.50745e-27	0.288523	0.279	0.152	1.26726e-22
STAT3	2.56317e-16	0.288411	0.643	0.516	5.89786e-12
ACTB	2.31695e-53	0.287856	0.428	0.213	5.3313e-49
PBX1	2.08213e-29	0.28685	0.479	0.297	4.79097e-25
LINC00271	6.24606e-22	0.286669	0.377	0.24	1.43722e-17
ERN1	4.65542e-36	0.285781	0.23	0.102	1.07121e-31
DEPTOR	2.94284e-35	0.285569	0.217	0.096	6.77147e-31
PJA2	3.18167e-16	0.285444	0.513	0.392	7.32103e-12
ARHGAP35	5.50065e-30	0.285029	0.435	0.276	1.2657e-25
CBFB	1.9806e-24	0.284999	0.341	0.209	4.55736e-20
FAM149A	3.63547e-41	0.284732	0.287	0.132	8.36521e-37
CBFA2T2	4.52373e-21	0.283073	0.572	0.409	1.04091e-16
LRBA	8.16358e-22	0.281894	0.661	0.5	1.87844e-17
MYT1L	1.03959e-34	0.281081	0.611	0.399	2.3921e-30
EGR2	1.10833e-98	0.281023	0.21	0.047	2.55026e-94
GMDS	1.23071e-18	0.280222	0.337	0.214	2.83187e-14
MSRA	7.04362e-23	0.280114	0.169	0.079	1.62074e-18
DPH6	5.84424e-28	0.279208	0.488	0.316	1.34476e-23
GALNT2	2.99925e-27	0.274969	0.339	0.202	6.90126e-23
GAREM1	2.00636e-24	0.274626	0.281	0.157	4.61664e-20
GALNT13	8.03687e-25	0.274478	0.315	0.181	1.84928e-20
MS4A8	4.5109e-247	0.273759	0.193	0.015	1.03796e-242
AC007563.2	8.729e-19	0.273332	0.187	0.099	2.00854e-14
CASZ1	2.25934e-40	0.273095	0.26	0.117	5.19873e-36
YWHAZ	6.75837e-22	0.271291	0.49	0.346	1.5551e-17
NAV1	8.903e-18	0.271162	0.595	0.454	2.04858e-13
SLC8A3	6.29895e-36	0.271133	0.156	0.056	1.44939e-31
DNAH14	1.50491e-30	0.271073	0.564	0.369	3.46279e-26
EIF4G3	4.70487e-21	0.270784	0.68	0.521	1.08259e-16
ADCY2	4.49569e-51	0.270587	0.188	0.06	1.03446e-46
ELAVL4	1.26559e-23	0.269904	0.522	0.358	2.91211e-19
SRRM4	3.98765e-273	0.269797	0.136	0.005	9.17559e-269
HMGCLL1	1.48267e-28	0.269796	0.451	0.281	3.41162e-24
DNM1	1.95372e-24	0.269769	0.439	0.3	4.4955e-20
TANC2	8.52314e-22	0.269317	0.557	0.388	1.96117e-17
TLE4	5.54929e-32	0.26852	0.207	0.092	1.27689e-27
LRCH2	1.7655e-97	0.267769	0.191	0.04	4.06241e-93
CHD9	8.60014e-20	0.267187	0.734	0.606	1.97889e-15
GRIP1	2.13746e-27	0.267006	0.247	0.123	4.91829e-23
MYO16	1.13337e-42	0.266509	0.178	0.062	2.60788e-38
AGO2	1.67062e-22	0.266443	0.413	0.278	3.84409e-18
RBM47	7.82408e-24	0.265743	0.422	0.271	1.80032e-19
MVB12B	1.98476e-80	0.265469	0.164	0.035	4.56692e-76
ZFAND3	2.01991e-24	0.265207	0.585	0.401	4.64782e-20
SPTBN4	4.6091e-29	0.26347	0.578	0.403	1.06055e-24
EML6	1.43862e-19	0.262759	0.408	0.272	3.31026e-15
TRRAP	1.62933e-27	0.261738	0.496	0.335	3.74908e-23
TTC3	1.34794e-20	0.260894	0.888	0.78	3.10161e-16
HHEX	3.33142e-259	0.260191	0.172	0.01	7.66559e-255
MAP2	1.10166e-20	0.259832	0.511	0.357	2.53493e-16
CABP7	1.78187e-31	0.259006	0.183	0.076	4.10008e-27
CRTC1	2.61724e-26	0.258322	0.314	0.184	6.02226e-22
KLF7	2.52597e-15	0.257853	0.39	0.272	5.81225e-11
AC005062.1	1.48332e-17	0.257704	0.221	0.126	3.41313e-13
MBP	8.64975e-24	0.257512	0.492	0.339	1.99031e-19
ABCC1	5.63974e-34	0.256472	0.268	0.133	1.2977e-29
SCN8A	2.16781e-24	0.255735	0.376	0.239	4.98814e-20
CEP112	1.82105e-20	0.255525	0.38	0.245	4.19023e-16
GRASP	9.27757e-92	0.254128	0.216	0.053	2.13477e-87
SHANK2	5.29047e-79	0.252803	0.13	0.023	1.21734e-74
MAPK4	7.12225e-42	0.252526	0.221	0.087	1.63883e-37
DCHS2	8.30115e-174	0.252418	0.145	0.012	1.91009e-169
ABCC5	6.9919e-29	0.252393	0.332	0.193	1.60884e-24
RFX6	6.09823e-17	0.252286	0.568	0.424	1.4032e-12
BAIAP2	8.04165e-20	0.251808	0.276	0.168	1.85038e-15
DACH1	1.0352e-25	0.251747	0.541	0.362	2.38199e-21
SYNE2	1.00251e-32	0.250468	0.785	0.554	2.30678e-28
AL138694.1	8.53684e-41	0.250124	0.15	0.047	1.96433e-36
PTPRJ	0.991052	-0.252157	0.357	0.321	1
NPTX2	1.5408e-11	-0.253628	0.145	0.228	3.54537e-07
CDH18	3.89528e-07	-0.255516	0.089	0.146	0.00896305
PDE3A	0.0612509	-0.25779	0.185	0.201	1
GRB10	8.44795e-08	-0.257881	0.168	0.23	0.00194387
PPP2R2C	1.31854e-18	-0.258676	0.05	0.154	3.03397e-14
MT-ND2	2.10515e-11	-0.258767	0.044	0.118	4.84394e-07
RAPH1	5.08329e-09	-0.260737	0.168	0.238	0.000116966
FRMD4B	1.71214e-11	-0.261017	0.076	0.153	3.93964e-07
AL445250.1	3.2821e-10	-0.262852	0.039	0.103	7.55212e-06
SOX4	0.946879	-0.263985	0.126	0.12	1
TPM3	7.03582e-20	-0.264347	0.189	0.313	1.61894e-15
KCNG3	1.81456e-18	-0.267842	0.036	0.135	4.1753e-14
L3MBTL4	2.32889e-19	-0.270502	0.012	0.104	5.35877e-15
AACS	2.99331e-06	-0.271067	0.309	0.354	0.068876
FMN1	1.67075e-10	-0.273799	0.166	0.245	3.84439e-06
KIF26B	0.00174169	-0.274349	0.142	0.174	1
PTK2	0.538676	-0.276332	0.613	0.554	1
LMNTD1	7.32735e-09	-0.277435	0.058	0.118	0.000168602
SHISAL2B	1.65967e-09	-0.278992	0.063	0.127	3.81889e-05
EDARADD	0.836744	-0.281195	0.286	0.26	1
TMEM236	5.15309e-13	-0.282424	0.054	0.133	1.18573e-08
PDE8B	1.9072e-07	-0.287073	0.196	0.261	0.00438846
PFKFB2	1.32919e-24	-0.287502	0.082	0.216	3.05846e-20
POU6F2	0.0150348	-0.288185	0.118	0.138	1
EPB41L1	1.32355e-11	-0.288871	0.105	0.186	3.0455e-07
BACH2	2.47755e-12	-0.290973	0.07	0.151	5.70083e-08
AL022068.1	5.31393e-08	-0.297054	0.118	0.183	0.00122274
ZC3H3	5.28165e-09	-0.298436	0.13	0.195	0.000121531
TBC1D4	0.0431689	-0.301128	0.257	0.27	1
TMEM178B	4.68897e-07	-0.302944	0.521	0.402	0.0107893
CAPN13	5.29964e-18	-0.3052	0.058	0.162	1.21945e-13
DLGAP4	4.07548e-11	-0.307299	0.239	0.317	9.37769e-07
CDH22	0.000928433	-0.307639	0.15	0.182	1
GRIA3	2.21512e-07	-0.310159	0.275	0.335	0.00509698
ASAP1	0.108049	-0.31048	0.519	0.44	1
KIF13A	0.00962134	-0.317369	0.36	0.363	1
MAFA	6.39497e-35	-0.32154	0.046	0.213	1.47148e-30
FGF14	2.70752e-17	-0.322338	0.492	0.319	6.23001e-13
ADCYAP1	3.04415e-31	-0.322444	0.072	0.231	7.00458e-27
LINC01725	0.000171437	-0.324099	0.201	0.245	1
MTMR7	3.15597e-06	-0.335256	0.312	0.356	0.072619
ZDHHC14	2.19598e-07	-0.335614	0.258	0.316	0.00505294
GSN	7.66079e-19	-0.342869	0.197	0.309	1.76275e-14
ARL15	0.000716495	-0.343366	0.487	0.378	1
MLXIPL	6.36874e-08	-0.345943	0.682	0.687	0.00146545
FAM135B	9.46317e-17	-0.349122	0.103	0.214	2.17748e-12
VGF	2.6239e-12	-0.350914	0.25	0.341	6.03759e-08
LOXL4	1.37864e-14	-0.350994	0.047	0.131	3.17225e-10
MOB1B	6.16701e-06	-0.351767	0.387	0.417	0.141903
FTL	0.000198735	-0.353832	0.198	0.251	1
MAML3	0.000110498	-0.354289	0.541	0.422	1
DAPK2	1.65318e-28	-0.356329	0.095	0.25	3.80397e-24
FNIP2	8.80263e-09	-0.357772	0.314	0.375	0.000202548
GNG4	1.3778e-24	-0.357787	0.084	0.223	3.17032e-20
CAMK2G	6.42791e-06	-0.360737	0.194	0.245	0.147906
WSCD2	3.98561e-26	-0.367237	0.03	0.158	9.17088e-22
ASPH	9.34638e-11	-0.369511	0.312	0.386	2.1506e-06
DGCR9	1.39069e-25	-0.372004	0.045	0.176	3.19998e-21
TMEM132B	0.00196133	-0.372986	0.17	0.201	1
ANKRD6	9.27492e-07	-0.375234	0.149	0.203	0.0213416
CD99	6.52779e-10	-0.378222	0.15	0.229	1.50204e-05
SAMD11	3.66265e-34	-0.378438	0.092	0.263	8.42776e-30
UTRN	3.78157e-10	-0.382007	0.315	0.387	8.70138e-06
UNC5D	0.0502839	-0.382218	0.146	0.165	1
MT-ND4	4.38976e-09	-0.383343	0.043	0.102	0.000101008
TGFBR3	0.000496672	-0.383723	0.168	0.198	1
MCF2L2	5.74004e-07	-0.389844	0.279	0.328	0.0132078
PPM1L	0.00257342	-0.390493	0.26	0.283	1
TNS1	1.23705e-38	-0.390926	0.015	0.185	2.84645e-34
AP000829.1	7.85199e-16	-0.391786	0.025	0.107	1.80674e-11
AL121917.1	1.51157e-19	-0.391979	0.035	0.138	3.47813e-15
COL27A1	1.60729e-34	-0.395549	0.126	0.305	3.69837e-30
ROBO1	0.00227885	-0.396023	0.275	0.301	1
RGS7	0.0415843	-0.396446	0.509	0.417	1
MT-CYB	2.73091e-07	-0.397669	0.066	0.122	0.00628383
TCERG1L	6.18799e-25	-0.399618	0.022	0.142	1.42386e-20
PRKAG2	1.58944e-16	-0.400371	0.296	0.402	3.6573e-12
CTNNA2	2.08897e-05	-0.404865	0.355	0.267	0.480672
KIAA1211	1.17834e-13	-0.405318	0.05	0.131	2.71135e-09
AC006369.1	7.71852e-06	-0.410225	0.189	0.237	0.177603
SLC4A7	1.13502e-22	-0.412001	0.172	0.305	2.61167e-18
SOX6	0.32205	-0.41408	0.463	0.44	1
FAM153CP	5.93487e-39	-0.430353	0.211	0.405	1.36561e-34
MAGI2	7.46401e-11	-0.431996	0.667	0.537	1.71747e-06
IMMP2L	0.000120878	-0.432789	0.454	0.341	1
PCA3	4.39432e-20	-0.438314	0.036	0.142	1.01113e-15
PLCE1	2.45727e-11	-0.440502	0.119	0.195	5.65419e-07
NAV2	3.85487e-09	-0.445422	0.263	0.332	8.87005e-05
PALM2-AKAP2	4.19995e-15	-0.454745	0.214	0.318	9.66408e-11
SLC7A2	1.38563e-06	-0.454817	0.508	0.523	0.0318833
GPM6A	0.717893	-0.457646	0.163	0.153	1
ALDH1A1	3.13078e-22	-0.463302	0.165	0.299	7.20392e-18
DOCK4	2.99429e-12	-0.464897	0.15	0.239	6.88985e-08
SURF4	5.24956e-47	-0.470594	0.185	0.404	1.20792e-42
SPC25	1.10727e-26	-0.473722	0.059	0.199	2.54782e-22
ROR1	0.0656381	-0.480609	0.434	0.359	1
IGF1R	0.837564	-0.484482	0.586	0.526	1
PRKCH	3.54547e-33	-0.492722	0.057	0.222	8.15813e-29
NTN1	6.93747e-29	-0.49622	0.017	0.15	1.59631e-24
ABCC8	0.489771	-0.498043	0.826	0.759	1
ELMO1	0.000766605	-0.499077	0.161	0.194	1
AC131571.1	6.17841e-10	-0.51487	0.121	0.194	1.42165e-05
RASGRF1	1.03819e-51	-0.517755	0.057	0.28	2.38888e-47
WSB1	1.3335e-32	-0.518438	0.636	0.738	3.06839e-28
SEMA6D	2.51834e-17	-0.518789	0.096	0.202	5.7947e-13
PHACTR2	4.50624e-09	-0.527988	0.29	0.342	0.000103689
SLC4A10	7.2856e-35	-0.528538	0.078	0.25	1.67642e-30
NDRG1	1.23659e-28	-0.531461	0.168	0.332	2.84539e-24
MACROD2	0.00134418	-0.532606	0.443	0.351	1
DOCK10	2.63119e-24	-0.556526	0.076	0.21	6.05436e-20
KIRREL3	1.72731e-18	-0.557175	0.02	0.114	3.97454e-14
KCNQ1OT1	1.20328e-18	-0.560032	0.359	0.472	2.76874e-14
ZNF385D-AS2	5.13886e-26	-0.560918	0.004	0.119	1.18245e-21
GRIA4	4.12905e-09	-0.563747	0.119	0.189	9.50094e-05
TMEM108	2.54765e-14	-0.574489	0.083	0.172	5.86214e-10
PTPRT	1.13207e-08	-0.575474	0.083	0.144	0.00026049
SNX29	2.86799e-07	-0.577089	0.54	0.554	0.00659925
LRRTM3	8.62395e-21	-0.583781	0.05	0.162	1.98437e-16
CTNNA3	1.19925e-19	-0.590065	0.026	0.126	2.75947e-15
SLC6A6	4.61212e-32	-0.59459	0.177	0.342	1.06125e-27
MALAT1	3.52196e-39	-0.605118	1	0.999	8.10404e-35
PLAGL1	1.26553e-17	-0.612241	0.233	0.34	2.91197e-13
APCDD1L-DT	1.22311e-49	-0.612406	0.024	0.235	2.81437e-45
PDK4	2.21185e-06	-0.62006	0.359	0.403	0.0508948
IQSEC1	1.66129e-21	-0.630814	0.198	0.324	3.82262e-17
PDE3B	6.2356e-10	-0.632179	0.379	0.442	1.43481e-05
PAPSS2	4.69666e-20	-0.632195	0.297	0.41	1.0807e-15
VEGFA	2.14218e-50	-0.637215	0.479	0.661	4.92916e-46
PAX6	7.57849e-60	-0.650687	0.408	0.633	1.74381e-55
GLRA1	1.70199e-30	-0.666198	0.041	0.189	3.91627e-26
ELP4	2.1493e-09	-0.667102	0.418	0.466	4.94553e-05
PRUNE2	4.69027e-07	-0.670139	0.379	0.409	0.0107923
LINC01933	4.40775e-26	-0.689417	0.041	0.172	1.01422e-21
DIP2C	0.609037	-0.69091	0.546	0.471	1
FAP	1.31834e-26	-0.707002	0.086	0.226	3.0335e-22
SLC30A8	1.39069e-09	-0.730356	0.629	0.657	3.19999e-05
TTR	1.90315e-24	-0.743867	0.036	0.161	4.37916e-20
LRFN2	3.25623e-33	-0.762511	0.027	0.181	7.49257e-29
PLUT	0.032796	-0.763979	0.165	0.177	1
DACH2	0.00282944	-0.798534	0.206	0.229	1
PPM1E	5.57468e-05	-0.850648	0.221	0.253	1
DOCK3	3.33946e-45	-0.889617	0.103	0.311	7.6841e-41
PLCXD3	0.000371443	-0.916374	0.433	0.435	1
G6PC2	3.88356e-80	-0.917958	0.098	0.405	8.93608e-76
GLS	2.36327e-42	-0.91928	0.405	0.572	5.43787e-38
ERO1B	9.1858e-10	-0.92428	0.861	0.831	2.11365e-05
CHST9	3.16506e-26	-0.937925	0.246	0.382	7.2828e-22
NRG1	0.622658	-0.939447	0.269	0.234	1
DPP6	0.323528	-0.985506	0.604	0.583	1
LINC01099	5.85178e-22	-1.02443	0.029	0.139	1.3465e-17
HS6ST3	0.0205238	-1.03077	0.444	0.411	1
PTPRD	1.21859e-21	-1.03779	0.093	0.221	2.80398e-17
LINGO2	1.1428e-17	-1.06075	0.189	0.294	2.62958e-13
AQP4-AS1	1.00272e-31	-1.06634	0.092	0.26	2.30725e-27
PDE4D	0.488529	-1.07673	0.535	0.456	1
IAPP	1.45077e-67	-1.12697	0.167	0.45	3.33821e-63
MTUS2	3.39052e-11	-1.14227	0.339	0.404	7.80159e-07
PDZD2	2.28675e-46	-1.14346	0.179	0.386	5.26182e-42
NEAT1	2.92579e-12	-1.30096	0.643	0.68	6.73224e-08
GCG	1.09998e-17	-1.323	0.314	0.416	2.53106e-13
MEG8	5.55345e-85	-1.32452	0.136	0.451	1.27785e-80
ROBO2	2.02236e-48	-1.43694	0.178	0.398	4.65345e-44
CNTN4	9.11584e-44	-1.44495	0.183	0.379	2.09755e-39
GLIS3	1.40318e-28	-1.59917	0.281	0.418	3.22873e-24
MEG3	1.32715e-180	-2.17051	0.139	0.653	3.05377e-176
ZNF385D	3.89769e-56	-2.37086	0.119	0.36	8.96858e-52
INS	4.15365e-69	-2.71897	0.154	0.432	9.55756e-65

## Sheet: gamma_nuc
Gene	p_val	avg_log2FC	pct.1	pct.2	p_val_adj
RBFOX3	2.4814e-80	1.24828	0.696	0.269	5.7097e-76
CNTNAP5	1.55265e-29	1.16353	0.367	0.16	3.57264e-25
THSD7A	3.81216e-43	1.11505	0.344	0.114	8.77178e-39
MEIS2	2.56268e-79	1.09354	0.998	0.867	5.89672e-75
AC092691.1	2.17592e-37	0.998448	0.431	0.182	5.0068e-33
RALYL	1.05062e-51	0.981237	0.716	0.353	2.41748e-47
EGR3	7.2868e-36	0.97793	0.394	0.161	1.67669e-31
NRG1	6.25383e-57	0.96752	0.89	0.507	1.43901e-52
LSAMP	2.77464e-29	0.927433	0.771	0.536	6.38445e-25
ZNF385D	4.72656e-41	0.911321	0.808	0.53	1.08758e-36
CACNA2D3	1.14245e-19	0.906171	0.259	0.111	2.62877e-15
DLG2	3.63743e-58	0.902949	0.913	0.554	8.36972e-54
CHRM3	8.66291e-13	0.894562	0.446	0.294	1.99334e-08
CNTN5	3.05761e-30	0.889497	0.738	0.472	7.03557e-26
TRPM3	6.99703e-40	0.849017	0.845	0.604	1.61002e-35
SHISAL2B	8.17005e-40	0.814365	0.461	0.193	1.87993e-35
LDLRAD4	1.88777e-44	0.79071	0.776	0.417	4.34376e-40
DGKB	2.28753e-25	0.780474	0.349	0.15	5.26362e-21
PDE3A	9.42976e-47	0.777445	0.728	0.378	2.16979e-42
LRRTM3	8.99198e-25	0.753326	0.509	0.276	2.06905e-20
ABCC8	8.86743e-43	0.739609	0.98	0.767	2.0404e-38
CASR	8.47346e-42	0.739149	0.863	0.498	1.94974e-37
NAV3	2.43074e-26	0.712933	0.633	0.392	5.59312e-22
ERRFI1	4.81125e-15	0.697265	0.524	0.331	1.10707e-10
LRMDA	3.51535e-37	0.696907	0.85	0.54	8.08881e-33
PCDH9	4.22408e-12	0.6933	0.15	0.063	9.71961e-08
SCD5	2.02294e-34	0.692032	0.698	0.383	4.65479e-30
SYNE2	1.12379e-47	0.687444	0.933	0.571	2.58583e-43
ZNF385D-AS2	9.77344e-31	0.68602	0.509	0.245	2.24887e-26
FAM155A	4.68706e-35	0.683096	0.92	0.688	1.07849e-30
INPP4B	3.92142e-28	0.674652	0.541	0.296	9.02318e-24
LINC01933	1.71162e-23	0.674427	0.551	0.312	3.93844e-19
SEMA6D	8.66238e-26	0.669491	0.596	0.35	1.99321e-21
CTNNA3	1.73021e-24	0.659487	0.499	0.262	3.98121e-20
SHISA6	1.4188e-22	0.654753	0.227	0.084	3.26466e-18
SYT16	3.67536e-31	0.654151	0.424	0.189	8.45701e-27
ANKS1B	6.19697e-33	0.652699	0.863	0.558	1.42592e-28
LINC00616	7.97342e-18	0.648948	0.177	0.066	1.83468e-13
TMEM108	9.83062e-31	0.645765	0.628	0.35	2.26202e-26
MYT1L	4.05232e-35	0.643786	0.86	0.573	9.32439e-31
LINC00511	1.30124e-29	0.640189	0.945	0.763	2.99416e-25
FGF14	1.28924e-34	0.638569	0.903	0.652	2.96654e-30
LINGO2	4.44706e-21	0.637494	0.786	0.636	1.02327e-16
FMN1	6.63078e-24	0.636013	0.631	0.39	1.52574e-19
SGIP1	2.0024e-28	0.631746	0.354	0.149	4.60753e-24
CDH22	5.23377e-27	0.631558	0.569	0.31	1.20429e-22
KCNH7	8.88946e-25	0.626641	0.499	0.264	2.04547e-20
FSTL4	1.24041e-11	0.617527	0.519	0.369	2.85418e-07
HDAC9	2.79796e-34	0.616793	0.91	0.568	6.43811e-30
CMTM8	1.40134e-25	0.611917	0.828	0.58	3.22448e-21
CAPN13	3.15585e-25	0.611553	0.456	0.236	7.2616e-21
LRFN2	6.14115e-28	0.597937	0.623	0.337	1.41308e-23
LRP5L	1.44895e-30	0.597575	0.693	0.409	3.33403e-26
DAB1	6.64075e-27	0.596732	0.741	0.483	1.52804e-22
LINC00907	1.26697e-12	0.595294	0.362	0.218	2.91529e-08
PRUNE2	8.93543e-33	0.588698	0.845	0.547	2.05604e-28
AC132217.2	7.36727e-15	0.579464	0.237	0.109	1.69521e-10
LINC02388	0.593132	0.576738	0.15	0.148	1
SLC8A1	1.99283e-22	0.574114	0.591	0.354	4.58551e-18
WSCD2	6.28478e-30	0.568485	0.486	0.234	1.44613e-25
AP000829.1	7.83139e-25	0.555026	0.444	0.218	1.802e-20
IQSEC1	9.24029e-22	0.552533	0.738	0.502	2.12619e-17
UNC5C	1.6157e-25	0.547684	0.317	0.13	3.71773e-21
CACNA2D1	4.14138e-30	0.536908	0.915	0.674	9.52932e-26
LDLRAD3	4.31949e-27	0.536868	0.706	0.431	9.93914e-23
GAD2	7.83145e-25	0.536819	0.761	0.499	1.80202e-20
TSPAN5	6.9217e-18	0.535591	0.404	0.223	1.59268e-13
SGO1-AS1	1.25898e-14	0.533196	0.589	0.41	2.89691e-10
SLC43A2	7.81682e-07	0.52388	0.419	0.302	0.0179865
PDE4B	1.86304e-07	0.523753	0.207	0.122	0.00428686
ANK3	2.95948e-27	0.521483	0.421	0.193	6.80976e-23
LINC00882	2.5833e-26	0.516554	0.541	0.294	5.94417e-22
STXBP5-AS1	7.33193e-18	0.516547	0.551	0.344	1.68708e-13
AGBL4	1.62348e-28	0.514383	0.963	0.814	3.73563e-24
MLXIPL	6.047e-28	0.514092	0.918	0.67	1.39141e-23
GRIN2A	1.97172e-17	0.513203	0.324	0.162	4.53694e-13
KIAA1211	3.04671e-24	0.511485	0.501	0.264	7.01049e-20
AC068051.1	2.33306e-21	0.51128	0.828	0.581	5.36838e-17
GLCCI1	5.73214e-23	0.511227	0.586	0.345	1.31897e-18
UNC5D	2.24095e-17	0.508613	0.514	0.299	5.15642e-13
AC079160.1	6.52483e-20	0.505679	0.362	0.179	1.50136e-15
PPM1E	5.52162e-25	0.504149	0.778	0.512	1.27052e-20
PCDH7	3.60763e-16	0.501345	0.419	0.235	8.30117e-12
ELMO1	8.55913e-22	0.49773	0.611	0.36	1.96946e-17
LMNTD1	2.29191e-21	0.497108	0.431	0.224	5.27367e-17
KLHL1	1.48784e-20	0.495344	0.272	0.115	3.42353e-16
TNRC6A	9.19839e-22	0.494765	0.918	0.752	2.11655e-17
ATP2A3	5.59673e-25	0.494716	0.865	0.6	1.28781e-20
GRM4	1.6721e-10	0.493527	0.551	0.385	3.8475e-06
ACSL1	3.3547e-15	0.490104	0.446	0.271	7.71917e-11
GLRA1	1.93102e-25	0.486656	0.564	0.3	4.44327e-21
CACNA1D	9.52923e-24	0.483205	0.98	0.845	2.19268e-19
PLEKHA6	4.07537e-22	0.482724	0.758	0.514	9.37744e-18
PLCXD3	8.76741e-17	0.482043	0.903	0.738	2.01738e-12
SSTR5-AS1	1.49084e-24	0.476908	0.319	0.138	3.43042e-20
FXYD2	5.30974e-35	0.476649	0.446	0.191	1.22177e-30
PCA3	3.41205e-19	0.476637	0.441	0.24	7.85113e-15
ZC3H3	2.43267e-27	0.474329	0.606	0.333	5.59757e-23
GPM6A	4.43816e-15	0.473113	0.474	0.286	1.02122e-10
RORB	2.25278e-20	0.470455	0.254	0.106	5.18366e-16
NEGR1	2.84747e-27	0.470433	0.708	0.423	6.55203e-23
MEG3	6.42403e-22	0.459598	0.803	0.552	1.47817e-17
GRIA4	6.48639e-16	0.457089	0.519	0.318	1.49252e-11
ROBO1	1.23894e-24	0.45576	0.84	0.545	2.85081e-20
KCTD8	6.00747e-21	0.455104	0.666	0.427	1.38232e-16
DGKG	4.28233e-21	0.454015	0.342	0.162	9.85364e-17
AL121917.1	2.61355e-16	0.453754	0.426	0.241	6.01378e-12
GLIS3	3.38926e-24	0.453197	0.905	0.662	7.7987e-20
ATRNL1	1.18085e-22	0.452049	0.86	0.612	2.71713e-18
HOMER1	0.00079874	0.450702	0.329	0.253	1
OXR1	1.68386e-18	0.449755	0.374	0.194	3.87457e-14
DYNC1I1	6.98831e-21	0.448529	0.776	0.543	1.60801e-16
TFRC	2.96235e-13	0.448495	0.364	0.209	6.81636e-09
CNKSR2	1.62852e-24	0.443218	0.274	0.108	3.74723e-20
AC007563.2	3.01264e-15	0.440377	0.389	0.222	6.93208e-11
APBA1	6.37047e-21	0.439291	0.531	0.298	1.46584e-16
SQSTM1	9.29604e-11	0.437823	0.823	0.679	2.13902e-06
DOCK10	2.81231e-23	0.437701	0.621	0.357	6.47113e-19
SPAG16	1.07168e-23	0.436349	0.983	0.858	2.46594e-19
LINC01099	7.58657e-22	0.43615	0.464	0.238	1.74567e-17
SETBP1	2.08675e-19	0.435942	0.893	0.69	4.80162e-15
VWDE	1.88205e-24	0.435845	0.599	0.349	4.33061e-20
MCF2L2	3.28969e-18	0.434643	0.763	0.536	7.56959e-14
NRG3	2.00189e-09	0.430064	0.314	0.191	4.60634e-05
DPP6	1.97642e-22	0.429137	0.993	0.895	4.54773e-18
OLFM2	1.9695e-17	0.428849	0.384	0.207	4.53182e-13
CTNNA2	3.22018e-22	0.428543	0.848	0.577	7.40965e-18
CACNA1H	7.62325e-14	0.427974	0.601	0.409	1.75411e-09
GIPR	5.82078e-22	0.427355	0.783	0.529	1.33936e-17
ZBTB20	6.28227e-24	0.427255	0.99	0.864	1.44555e-19
TBC1D22A	1.68655e-14	0.426926	0.873	0.678	3.88076e-10
FOSB	1.54792e-06	0.4265	0.312	0.212	0.0356177
KCNH1	2.45961e-21	0.420967	0.484	0.261	5.65957e-17
MT-CYB	6.77055e-10	0.420629	0.132	0.056	1.5579e-05
MTUS2	2.7086e-12	0.416303	0.87	0.739	6.23249e-08
PAUPAR	1.58678e-11	0.414849	0.446	0.287	3.65118e-07
MACROD2	3.3184e-19	0.413995	0.92	0.712	7.63564e-15
NECTIN3	1.6685e-14	0.413129	0.549	0.37	3.83923e-10
C1orf127	2.98429e-23	0.412809	0.416	0.21	6.86685e-19
AC132153.1	4.29531e-16	0.41253	0.324	0.168	9.88351e-12
LINC01515	1.6564e-14	0.411348	0.267	0.133	3.81137e-10
ME1	3.85775e-19	0.410361	0.499	0.29	8.87667e-15
DNM3	1.66053e-16	0.409905	0.564	0.354	3.82088e-12
SLC8A3	1.4893e-12	0.408893	0.244	0.124	3.42689e-08
MAMDC2	1.20278e-15	0.407458	0.364	0.205	2.76759e-11
PTPRK	1.30171e-28	0.407149	0.559	0.283	2.99523e-24
TRIM2	6.63295e-20	0.406785	0.768	0.528	1.52624e-15
LRRTM4	1.9192e-11	0.406605	0.721	0.554	4.41607e-07
KCTD16	4.38087e-10	0.40583	0.269	0.154	1.00804e-05
FHIT	3.10513e-16	0.405155	0.825	0.61	7.14491e-12
AC003044.1	5.69022e-09	0.404156	0.329	0.211	0.000130932
NALCN	3.26095e-19	0.40338	0.651	0.43	7.50344e-15
CARD11	1.56674e-07	0.402311	0.162	0.086	0.00360506
PARD3	2.52828e-16	0.401066	0.885	0.688	5.81757e-12
MIR2052HG	8.1589e-13	0.400415	0.352	0.199	1.87736e-08
BMP5	1.21753e-21	0.39879	0.544	0.307	2.80153e-17
G6PC2	8.54474e-20	0.398492	0.693	0.447	1.96614e-15
NFATC2	1.44961e-23	0.396745	0.304	0.127	3.33556e-19
FRAS1	5.90076e-12	0.396074	0.364	0.216	1.35777e-07
LRP1B	7.19223e-07	0.396035	0.107	0.05	0.0165493
PRSS23	6.03932e-18	0.395991	0.504	0.29	1.38965e-13
RORA	9.06118e-17	0.395665	0.958	0.795	2.08498e-12
FOXP2	1.42109e-19	0.395441	0.85	0.616	3.26993e-15
NLGN1	4.11737e-19	0.394678	0.923	0.728	9.47408e-15
TCERG1L	4.24452e-11	0.393561	0.421	0.271	9.76664e-07
PCLO	5.56437e-24	0.393535	0.96	0.735	1.28036e-19
ALCAM	4.58981e-12	0.391861	0.898	0.733	1.05612e-07
DNAH14	1.36061e-19	0.38925	0.853	0.608	3.13076e-15
IKZF2	1.69114e-16	0.387977	0.312	0.16	3.89131e-12
EDARADD	3.33112e-18	0.386562	0.703	0.471	7.6649e-14
PIR	4.69997e-15	0.38606	0.421	0.246	1.08146e-10
APCDD1L-DT	1.03881e-12	0.383731	0.439	0.27	2.3903e-08
LINC01098	5.52122e-19	0.383506	0.349	0.168	1.27043e-14
SRF	1.75512e-13	0.382999	0.292	0.15	4.03853e-09
SLC9A9	2.48881e-08	0.381869	0.212	0.118	0.000572676
SLC6A6	9.45655e-16	0.381861	0.618	0.406	2.17595e-11
MAN1C1	3.63509e-12	0.38102	0.541	0.366	8.36433e-08
TAFA1	1.22627e-12	0.378985	0.302	0.164	2.82165e-08
FUT8	3.10953e-17	0.377936	0.599	0.383	7.15504e-13
ERO1B	2.44784e-14	0.37753	0.958	0.871	5.63248e-10
FMN2	1.60615e-19	0.377357	0.89	0.658	3.69575e-15
STK33	8.15438e-16	0.376273	0.746	0.527	1.87632e-11
GCGR	2.52699e-18	0.375476	0.342	0.169	5.81459e-14
KIRREL3	1.41315e-15	0.375054	0.414	0.229	3.25165e-11
SEMA6A	1.21612e-10	0.3746	0.377	0.242	2.79829e-06
PLCL2	6.80069e-18	0.373304	0.813	0.575	1.56484e-13
MEIS1	4.05084e-13	0.373255	0.753	0.56	9.32099e-09
DACH2	9.89102e-29	0.373096	0.786	0.46	2.27592e-24
BBS9	1.10889e-17	0.372599	0.781	0.565	2.55155e-13
DNAH5	7.32218e-14	0.372342	0.397	0.233	1.68483e-09
SINHCAF	0.000144975	0.371779	0.304	0.223	1
SEMA4D	2.47307e-16	0.370132	0.354	0.19	5.69053e-12
TSHZ2	1.2323e-18	0.369063	0.616	0.365	2.83553e-14
PIK3C2G	8.06452e-08	0.36792	0.112	0.051	0.00185565
DENND2A	6.59044e-19	0.367136	0.384	0.199	1.51646e-14
KCNB2	1.65643e-15	0.366384	0.983	0.837	3.81145e-11
SPIDR	5.54123e-14	0.365864	0.895	0.722	1.27504e-09
STXBP5L	2.05451e-16	0.365585	0.923	0.729	4.72744e-12
KNDC1	2.28601e-14	0.365087	0.347	0.194	5.26011e-10
RNF130	2.14196e-18	0.364233	0.778	0.557	4.92865e-14
NCALD	5.38233e-10	0.363845	0.491	0.347	1.23847e-05
ANKRD34C-AS1	1.34935e-13	0.363173	0.314	0.17	3.10485e-09
STX1A	4.14922e-18	0.363024	0.618	0.383	9.54736e-14
AL139260.1	7.03707e-21	0.362027	0.521	0.294	1.61923e-16
ANKRD6	4.59402e-14	0.360712	0.549	0.359	1.05708e-09
RASGRF2	2.33274e-15	0.35956	0.377	0.209	5.36764e-11
LINC01146	1.40148e-11	0.359056	0.511	0.346	3.2248e-07
DANT2	9.3348e-12	0.358536	0.536	0.361	2.14794e-07
LINC01435	1.52087e-07	0.357202	0.132	0.065	0.00349951
AL109930.1	2.03336e-11	0.35701	0.282	0.155	4.67877e-07
RGS7BP	1.77183e-11	0.355843	0.167	0.074	4.07698e-07
PPP2R2C	1.9931e-16	0.355055	0.464	0.271	4.58613e-12
AC068931.1	6.00376e-14	0.354045	0.264	0.132	1.38147e-09
FMNL2	5.05804e-15	0.351072	0.401	0.229	1.16385e-10
TMEM132C	1.62057e-06	0.350363	0.142	0.076	0.0372894
DSE	1.76294e-17	0.349973	0.456	0.259	4.05651e-13
TNK2	7.27441e-14	0.349861	0.399	0.239	1.67384e-09
PRKCA	2.6914e-19	0.347673	0.786	0.522	6.19291e-15
MIRLET7BHG	9.28386e-16	0.347248	0.546	0.344	2.13622e-11
ELAVL4	1.60256e-19	0.34688	0.798	0.532	3.68748e-15
EGR4	9.4858e-06	0.345111	0.177	0.107	0.218268
LINC01876	1.17123e-11	0.344956	0.601	0.416	2.69499e-07
LINC01725	1.00353e-10	0.344612	0.613	0.434	2.30912e-06
WNK2	3.34541e-18	0.342618	0.436	0.242	7.69779e-14
CDK14	4.48525e-18	0.341783	0.751	0.502	1.03206e-13
MEG8	1.78505e-17	0.34152	0.738	0.494	4.1074e-13
MYO3A	5.61671e-14	0.341236	0.87	0.697	1.2924e-09
KLHL29	7.54577e-11	0.340336	0.663	0.507	1.73628e-06
TMEM150C	5.08836e-16	0.339502	0.411	0.228	1.17083e-11
L3MBTL4	2.76487e-09	0.339437	0.319	0.198	6.36196e-05
MAGI2	2.62392e-17	0.339139	0.983	0.9	6.03763e-13
TENM2	0.0894871	0.338176	0.152	0.127	1
ABAT	3.76642e-12	0.337939	0.414	0.255	8.66652e-08
TGFBR3	1.42483e-16	0.33755	0.546	0.334	3.27852e-12
CRADD	1.31402e-15	0.33615	0.803	0.566	3.02355e-11
UNC80	2.97296e-18	0.335608	0.83	0.595	6.84077e-14
LINC02197	4.24971e-14	0.334294	0.556	0.366	9.77859e-10
AC106795.3	7.2845e-16	0.333813	0.514	0.313	1.67616e-11
ABCG1	1.72415e-07	0.33337	0.444	0.318	0.00396726
SAMD11	5.44589e-20	0.332848	0.434	0.232	1.2531e-15
SPTBN4	3.7589e-15	0.331476	0.773	0.568	8.64923e-11
TFEB	3.06116e-11	0.331466	0.372	0.232	7.04372e-07
CADPS	7.6568e-15	0.330684	0.98	0.868	1.76183e-10
VWC2L	7.11102e-14	0.330441	0.461	0.285	1.63624e-09
AKAP12	0.00378802	0.329376	0.19	0.139	1
RGL1	4.60436e-15	0.329239	0.611	0.396	1.05946e-10
PEX5L	3.03934e-05	0.329237	0.182	0.113	0.699353
ESR1	8.09173e-18	0.328897	0.394	0.208	1.86191e-13
DISC1FP1	7.49538e-11	0.328719	0.11	0.041	1.72469e-06
MID1	3.29996e-07	0.328212	0.197	0.113	0.00759321
GSE1	1.87817e-10	0.327168	0.913	0.746	4.32166e-06
HADH	3.119e-23	0.325893	0.706	0.414	7.17682e-19
ENOSF1	1.74518e-15	0.325875	0.743	0.527	4.01567e-11
RAP1GAP2	7.03862e-13	0.325627	0.978	0.843	1.61959e-08
GRAMD1A	3.64141e-09	0.32407	0.327	0.204	8.37889e-05
TSPEAR	1.30507e-15	0.32342	0.384	0.211	3.00297e-11
PNPLA7	3.74944e-11	0.322842	0.536	0.36	8.62747e-07
ABCC9	3.89875e-09	0.322042	0.314	0.196	8.97104e-05
PTCHD4	8.10793e-10	0.321632	0.122	0.051	1.86563e-05
MNX1	2.3216e-13	0.321389	0.559	0.366	5.342e-09
DPYSL3	6.65521e-14	0.320882	0.247	0.117	1.53136e-09
EFNA5	5.62419e-15	0.320528	0.89	0.666	1.29413e-10
AC022182.1	9.91557e-20	0.320431	0.217	0.084	2.28157e-15
RHOBTB3	2.4151e-10	0.320291	0.661	0.474	5.55714e-06
KCNQ2	2.00207e-16	0.319595	0.257	0.119	4.60677e-12
CHST8	3.47323e-12	0.319341	0.292	0.162	7.99189e-08
DPH6-DT	6.62092e-13	0.318677	0.539	0.357	1.52347e-08
CAMKK1	1.7966e-12	0.318383	0.556	0.376	4.13399e-08
C11orf49	1.1228e-12	0.317938	0.763	0.565	2.58355e-08
LINC01266	3.29554e-13	0.317041	0.466	0.29	7.58305e-09
GSN	1.01092e-19	0.3168	0.554	0.325	2.32613e-15
NKX2-2	8.47937e-13	0.316409	0.618	0.43	1.9511e-08
MAML3	2.56415e-14	0.315978	0.945	0.815	5.90011e-10
PDE8B	1.71473e-10	0.315705	0.628	0.446	3.94559e-06
PLEKHA5	5.38767e-15	0.314539	0.701	0.485	1.2397e-10
PXK	3.09704e-06	0.313787	0.272	0.182	0.0712629
NCOR2	3.93319e-13	0.31359	0.845	0.654	9.05026e-09
SPOCK1	3.23442e-06	0.31319	0.142	0.079	0.0744241
RBBP8	2.72554e-06	0.312932	0.277	0.186	0.0627147
SDK1	2.99373e-10	0.311947	0.983	0.854	6.88856e-06
SIPA1L2	9.08201e-13	0.310953	0.656	0.46	2.08977e-08
PDZRN3	1.34208e-13	0.310362	0.771	0.57	3.08812e-09
TSHZ3	3.40016e-13	0.310304	0.411	0.246	7.82378e-09
SYBU	9.57173e-13	0.307728	0.451	0.286	2.20246e-08
NTN1	6.75574e-14	0.307145	0.461	0.277	1.5545e-09
NMNAT2	1.51227e-13	0.306806	0.633	0.432	3.47974e-09
IMMP2L	7.25032e-11	0.306004	0.875	0.744	1.6683e-06
DPH6	6.77238e-11	0.303965	0.738	0.562	1.55832e-06
SUSD4	1.05597e-11	0.30351	0.519	0.346	2.42979e-07
PSD3	7.42175e-14	0.303218	0.823	0.613	1.70775e-09
PLCB4	5.48624e-14	0.303129	0.873	0.665	1.26238e-09
SLC6A17	4.0154e-16	0.30246	0.339	0.178	9.23943e-12
CASZ1	1.9944e-11	0.302449	0.329	0.193	4.58912e-07
TTLL7	6.24103e-12	0.301691	0.549	0.376	1.43606e-07
ACACB	4.1997e-12	0.30089	0.601	0.414	9.66351e-08
TOX	6.55372e-14	0.299722	0.855	0.652	1.50801e-09
SLCO3A1	1.65055e-11	0.299635	0.441	0.283	3.79791e-07
ROBO2	7.99203e-08	0.299077	0.796	0.686	0.00183897
KSR2	2.07454e-11	0.297622	0.591	0.405	4.77351e-07
CPQ	2.44828e-08	0.297562	0.666	0.537	0.00056335
GPSM1	1.05536e-11	0.297065	0.244	0.126	2.42839e-07
AC023590.1	1.14632e-10	0.296941	0.499	0.335	2.63768e-06
ZBTB20-AS5	1.49021e-07	0.296338	0.382	0.266	0.00342897
TMLHE-AS1	7.36015e-09	0.295874	0.369	0.241	0.000169357
VAT1L	2.10045e-16	0.294496	0.509	0.293	4.83313e-12
AC093865.1	3.28953e-09	0.294418	0.16	0.078	7.56921e-05
TBC1D4	1.1988e-12	0.29279	0.688	0.476	2.75844e-08
SLCO5A1	6.14814e-12	0.292671	0.309	0.175	1.41469e-07
LINC02315	0.022564	0.292262	0.117	0.085	1
AC099788.1	1.96904e-07	0.292119	0.332	0.216	0.00453076
KCNK17	1.56356e-06	0.292022	0.259	0.167	0.0359775
PLD1	1.22449e-14	0.290872	0.337	0.177	2.81756e-10
PRH1	2.34522e-07	0.290655	0.491	0.371	0.00539636
SRRM3	1.42195e-08	0.290604	0.551	0.397	0.000327192
HMGCLL1	1.83683e-13	0.289783	0.781	0.557	4.22654e-09
CHODL	1.73462e-06	0.289499	0.14	0.074	0.0399137
MAP3K14	2.92883e-10	0.289272	0.449	0.299	6.73923e-06
CCSER1	1.88163e-14	0.289045	0.94	0.754	4.32964e-10
REEP1	3.09208e-11	0.289017	0.234	0.122	7.11489e-07
GTF3C1	4.35014e-16	0.288964	0.584	0.37	1.00097e-11
SCN2A	3.80382e-20	0.2862	0.227	0.087	8.7526e-16
PACRG	1.18878e-07	0.286005	0.379	0.258	0.00273539
SLC4A10	1.28774e-13	0.285379	0.656	0.447	2.96309e-09
DST	7.19321e-15	0.284493	0.938	0.745	1.65516e-10
FTX	8.42159e-15	0.284067	0.98	0.889	1.93781e-10
ABCA3	3.49617e-10	0.284038	0.419	0.277	8.04468e-06
ADGRV1	1.07773e-15	0.283017	0.708	0.481	2.47986e-11
AL355612.1	1.30113e-05	0.282072	0.259	0.171	0.299391
AP001825.1	1.17526e-13	0.281493	0.197	0.087	2.70428e-09
COX7A2L	6.91034e-13	0.281354	0.456	0.286	1.59007e-08
PCAT1	7.60195e-10	0.281304	0.392	0.247	1.74921e-05
AL049779.4	0.00245665	0.280446	0.257	0.194	1
TRERF1	2.8705e-09	0.280117	0.449	0.307	6.60503e-05
LINC01091	6.20512e-08	0.279805	0.414	0.283	0.0014278
KDM3A	1.56966e-09	0.279688	0.516	0.362	3.61179e-05
NEO1	1.01743e-13	0.276827	0.651	0.462	2.34111e-09
TNFRSF11A	3.52258e-14	0.276368	0.222	0.101	8.10545e-10
CDK8	3.90759e-12	0.275588	0.691	0.494	8.99136e-08
PDE4DIP	1.43713e-16	0.275479	0.708	0.479	3.30683e-12
AL050309.1	2.31526e-08	0.274878	0.327	0.205	0.000532742
AC092683.1	2.17116e-13	0.273811	0.414	0.245	4.99584e-09
AC005089.1	5.1027e-12	0.273405	0.252	0.131	1.17413e-07
CDH2	8.77497e-11	0.273232	0.209	0.105	2.01912e-06
SLC4A7	2.75726e-10	0.273131	0.579	0.414	6.34447e-06
AL024495.1	1.45237e-09	0.271312	0.192	0.097	3.3419e-05
ZBED3-AS1	1.00089e-09	0.270909	0.289	0.169	2.30306e-05
ARHGAP42	3.37663e-11	0.27086	0.204	0.1	7.76962e-07
UMAD1	3.55621e-14	0.270542	0.698	0.485	8.18285e-10
ME3	3.02423e-14	0.269465	0.608	0.39	6.95875e-10
IGSF11	4.28792e-10	0.269282	0.312	0.186	9.86649e-06
EGR2	1.69449e-13	0.268075	0.14	0.052	3.89901e-09
GRIP1	6.19346e-09	0.267822	0.421	0.274	0.000142512
SLC5A4-AS1	0.000120477	0.266535	0.147	0.09	1
CFAP70	1.68806e-11	0.266376	0.411	0.257	3.88423e-07
AC008269.1	5.51884e-10	0.265894	0.451	0.298	1.26989e-05
STXBP1	6.89645e-11	0.265194	0.813	0.637	1.58687e-06
AP002370.2	6.81698e-09	0.265082	0.172	0.087	0.000156859
ENTPD1-AS1	9.18029e-06	0.263833	0.436	0.333	0.211238
ANO5	2.90221e-16	0.263633	0.451	0.263	6.67799e-12
ALOX12-AS1	1.16922e-10	0.263534	0.544	0.374	2.69038e-06
AGTPBP1	3.919e-13	0.262541	0.546	0.357	9.01762e-09
EML6	1.31553e-10	0.262246	0.658	0.46	3.02705e-06
AF279873.3	6.34698e-09	0.261998	0.382	0.249	0.000146044
NAV2	3.66403e-15	0.26101	0.738	0.533	8.43093e-11
ZMIZ1	1.66856e-11	0.260771	0.825	0.611	3.83937e-07
NRXN1	1.22139e-12	0.26059	0.99	0.852	2.81041e-08
MLLT3	1.56814e-11	0.260568	0.501	0.331	3.60829e-07
AC138123.1	4.66973e-11	0.260138	0.165	0.074	1.0745e-06
TRAF3IP2-AS1	1.21331e-12	0.259607	0.539	0.354	2.79182e-08
INVS	3.76604e-09	0.259412	0.756	0.591	8.66566e-05
AC002460.2	2.87345e-06	0.259165	0.436	0.324	0.0661181
REV3L	9.62993e-10	0.25832	0.86	0.679	2.21585e-05
FLCN	8.47294e-13	0.258304	0.476	0.298	1.94962e-08
KIF13A	3.21883e-11	0.258259	0.823	0.624	7.40653e-07
RNLS	1.62126e-07	0.25797	0.347	0.235	0.00373052
DSCAML1	7.84737e-06	0.257595	0.778	0.639	0.180568
OTOGL	1.70283e-14	0.256846	0.252	0.119	3.9182e-10
PLCH2	1.57366e-13	0.256698	0.2	0.088	3.62099e-09
RYR2	7.26287e-08	0.255821	0.389	0.259	0.00167119
EPB41L2	9.56326e-10	0.255381	0.322	0.196	2.20051e-05
CELF4	3.85569e-09	0.255327	0.656	0.481	8.87194e-05
CADM1	9.60707e-14	0.255133	0.87	0.658	2.21059e-09
AP001831.1	2.50619e-11	0.254087	0.429	0.268	5.76674e-07
DYNC2H1	4.67821e-10	0.253968	0.526	0.361	1.07646e-05
AIG1	1.07432e-13	0.252834	0.696	0.476	2.47202e-09
DCDC1	2.83956e-10	0.252465	0.329	0.196	6.53383e-06
CDRT4	1.4499e-12	0.252286	0.536	0.344	3.33622e-08
MEF2D	1.17189e-07	0.252178	0.451	0.315	0.00269652
KIAA1211L	9.83045e-06	0.251806	0.357	0.255	0.226199
ADAMTS2	3.07071e-11	0.25149	0.646	0.452	7.06571e-07
C5orf17	0.00480435	0.251361	0.187	0.138	1
CDH20	3.24096e-12	0.250124	0.107	0.037	7.45745e-08
SLC7A11	0.807899	-0.250556	0.112	0.112	1
HMGCS1	0.158341	-0.250687	0.17	0.191	1
MAP4K4	0.727433	-0.250952	0.693	0.605	1
NUCB1	0.336069	-0.251	0.107	0.119	1
MRTFA	0.802811	-0.251161	0.546	0.485	1
SYNCRIP	0.812069	-0.251415	0.264	0.256	1
VPS53	0.75003	-0.251437	0.646	0.573	1
SKIL	0.487669	-0.251801	0.219	0.195	1
SERINC1	0.282392	-0.252226	0.349	0.305	1
TUSC3	0.614694	-0.252323	0.666	0.579	1
MAN2A1	0.923682	-0.254015	0.329	0.309	1
EXTL3	0.268537	-0.254121	0.234	0.252	1
FXYD6	0.061546	-0.254756	0.107	0.135	1
GRN	0.746329	-0.255004	0.16	0.148	1
GFOD2	0.13149	-0.255952	0.185	0.208	1
ZBTB10	0.563833	-0.256128	0.145	0.15	1
ANXA2	0.259185	-0.256552	0.1	0.115	1
CBL	0.0806835	-0.257898	0.15	0.176	1
MORF4L1	0.433891	-0.258255	0.454	0.399	1
ZNF93	0.110383	-0.259667	0.1	0.122	1
SASH1	0.205313	-0.259673	0.165	0.184	1
MLEC	0.785751	-0.259936	0.2	0.183	1
CNTN3	0.0497805	-0.259984	0.107	0.137	1
CD2AP	0.640218	-0.260241	0.501	0.442	1
SOD2	0.169362	-0.260813	0.182	0.152	1
MTRNR2L12	0.00430869	-0.260961	0.449	0.346	1
PPFIBP1	0.544374	-0.26112	0.135	0.138	1
CTNND2	0.958333	-0.261185	0.456	0.427	1
CPNE3	0.476298	-0.261419	0.195	0.203	1
ATP6AP2	0.804139	-0.262223	0.152	0.151	1
TOR1AIP2	0.922175	-0.262255	0.252	0.24	1
ST3GAL1	0.0332267	-0.26279	0.147	0.184	1
CREB3L2	0.400453	-0.263077	0.594	0.503	1
TMCO3	0.413913	-0.263366	0.347	0.341	1
RNF213	0.248788	-0.263677	0.628	0.548	1
RAB11FIP1	0.146955	-0.263883	0.713	0.6	1
AC002451.1	0.0485822	-0.263948	0.142	0.174	1
PDIA6	0.616973	-0.264027	0.162	0.146	1
ARPC2	0.16642	-0.264247	0.212	0.23	1
NDUFV2	0.0562984	-0.265319	0.182	0.216	1
ETV6	0.92341	-0.266098	0.499	0.456	1
SCG3	0.000491264	-0.266533	0.406	0.301	1
FAM135A	0.634053	-0.267979	0.564	0.522	1
OAZ1	0.00121343	-0.268544	0.065	0.115	1
ZMYM5	0.630474	-0.268829	0.224	0.224	1
TMEM30A	0.428299	-0.27009	0.125	0.133	1
HSP90B1	0.182295	-0.270451	0.227	0.247	1
VPS41	0.647934	-0.271018	0.579	0.496	1
CTSB	0.231867	-0.271702	0.115	0.13	1
G3BP2	0.373367	-0.272461	0.476	0.416	1
SEC62	0.0247447	-0.272999	0.364	0.286	1
HS6ST3	0.184913	-0.273177	0.915	0.858	1
IQSEC3	0.718252	-0.27483	0.287	0.276	1
PGRMC2	0.740634	-0.275851	0.237	0.221	1
SLC12A8	0.242731	-0.276273	0.272	0.281	1
FYB2	0.340057	-0.277422	0.212	0.22	1
NHS	0.00841475	-0.27777	0.12	0.168	1
SLC44A5	0.566803	-0.277936	0.282	0.282	1
AC006001.2	0.190203	-0.278068	0.167	0.186	1
GCNT2	0.0360938	-0.279119	0.082	0.113	1
SNU13	0.107741	-0.27982	0.117	0.141	1
CASC3	0.365917	-0.27985	0.289	0.293	1
BTAF1	0.235674	-0.280138	0.501	0.485	1
CTR9	0.832729	-0.280228	0.192	0.187	1
MTUS1	0.814505	-0.280401	0.18	0.178	1
ACBD3	0.737295	-0.280707	0.357	0.333	1
SNRK	0.973738	-0.281059	0.242	0.23	1
SURF4	0.752942	-0.281246	0.534	0.486	1
ATP2B1	0.860487	-0.281799	0.499	0.441	1
MCU	0.705649	-0.281924	0.421	0.395	1
LARGE1	0.666463	-0.282293	0.431	0.403	1
TMEM51	0.92325	-0.283489	0.237	0.22	1
SSTR2	0.0539699	-0.283902	0.102	0.132	1
ISL1	0.298101	-0.283959	0.352	0.304	1
OSBPL10	0.801636	-0.284294	0.409	0.389	1
PDK3	0.604223	-0.284431	0.322	0.31	1
SERBP1	0.944921	-0.284567	0.132	0.129	1
HIPK2	0.439303	-0.284608	0.711	0.637	1
CYTH1	0.469224	-0.285722	0.224	0.224	1
CBX6	0.829882	-0.285759	0.212	0.205	1
TMEM260	0.286775	-0.286471	0.329	0.334	1
LURAP1L	0.595692	-0.286487	0.224	0.222	1
SEZ6L2	0.186928	-0.288481	0.294	0.247	1
SRSF3	0.97286	-0.28859	0.249	0.234	1
RAI2	0.146204	-0.289029	0.14	0.161	1
ACTG1	0.028605	-0.289108	0.165	0.205	1
DOP1B	0.125169	-0.289151	0.254	0.275	1
CERK	0.320491	-0.289216	0.249	0.255	1
JPT2	0.083224	-0.289636	0.145	0.17	1
EPCAM	0.271655	-0.290612	0.244	0.208	1
PERP	0.0114077	-0.290746	0.085	0.126	1
RALGPS2	0.799521	-0.290806	0.382	0.357	1
NFKB1	0.857519	-0.291482	0.264	0.25	1
GRHL1	0.0517423	-0.291795	0.1	0.129	1
TGOLN2	0.425018	-0.291934	0.307	0.27	1
PRMT9	0.379127	-0.293329	0.247	0.253	1
QPCT	0.469811	-0.293779	0.135	0.143	1
ENO1	0.345073	-0.293807	0.155	0.167	1
LIMA1	0.850426	-0.293868	0.294	0.274	1
HNRNPU	0.809373	-0.294352	0.571	0.503	1
LEPROTL1	0.00368034	-0.294569	0.062	0.105	1
GPX4	0.120059	-0.294619	0.08	0.1	1
WDR59	0.519777	-0.295254	0.499	0.469	1
ACTN1	0.164195	-0.295397	0.279	0.293	1
ULK4	0.634182	-0.295683	0.511	0.474	1
CARHSP1	0.0685922	-0.297079	0.157	0.183	1
MBNL2	0.678287	-0.298	0.656	0.563	1
PGK1	0.570234	-0.298636	0.19	0.19	1
ARL5B	0.445516	-0.298694	0.17	0.175	1
JAK2	0.917134	-0.299043	0.347	0.318	1
GDA	0.488345	-0.300057	0.439	0.425	1
FCHSD2	0.827534	-0.300459	0.377	0.353	1
CACNG4	0.115829	-0.300807	0.132	0.157	1
CDR2	0.494669	-0.301046	0.279	0.281	1
CRIM1	0.528058	-0.302073	0.204	0.204	1
GPI	0.882682	-0.303377	0.621	0.557	1
ITGA1	0.320577	-0.304077	0.11	0.122	1
PYGB	0.0104492	-0.305022	0.1	0.139	1
IGFBP5	0.652278	-0.305628	0.1	0.105	1
SSX2IP	0.475647	-0.306494	0.202	0.206	1
PRKAR1A	0.801609	-0.30704	0.327	0.3	1
RPLP0	0.22564	-0.307456	0.132	0.108	1
CHST11	0.774225	-0.307652	0.145	0.134	1
LARP4B	0.831683	-0.309622	0.519	0.46	1
ARF1	0.443254	-0.309909	0.247	0.247	1
PLK2	0.0305512	-0.310751	0.085	0.118	1
LMNA	0.475731	-0.310845	0.257	0.257	1
CNST	0.342481	-0.311544	0.229	0.238	1
NCL	0.695348	-0.312017	0.165	0.165	1
LEPR	0.802246	-0.31428	0.157	0.156	1
DUSP4	0.00226667	-0.31473	0.075	0.123	1
ZC3H12C	0.538748	-0.316308	0.254	0.252	1
DOCK6	0.0587472	-0.316741	0.125	0.154	1
PSMA1	0.690705	-0.317177	0.486	0.452	1
ZNF618	0.61383	-0.317598	0.401	0.376	1
CDC42EP3	0.846034	-0.317927	0.506	0.46	1
NORAD	0.786551	-0.318302	0.224	0.205	1
PLEKHA1	0.308483	-0.318493	0.314	0.313	1
ADAM10	0.467062	-0.318999	0.416	0.401	1
WSB1	0.205274	-0.32063	0.746	0.69	1
WDR45B	0.386888	-0.321191	0.317	0.316	1
SPTBN1	0.016377	-0.321249	0.439	0.348	1
MIA2	0.287242	-0.324229	0.641	0.59	1
ASAH1	0.0607289	-0.324314	0.157	0.185	1
TMEM164	0.500408	-0.325283	0.399	0.338	1
PEG10	0.614098	-0.32591	0.17	0.151	1
TRIB3	0.013908	-0.325937	0.107	0.146	1
CALD1	0.587486	-0.326424	0.147	0.131	1
DGKH	0.267021	-0.326575	0.309	0.262	1
P4HA1	0.729938	-0.32761	0.299	0.284	1
RAB3GAP2	0.649827	-0.327931	0.626	0.543	1
USH1C	0.00148666	-0.32893	0.212	0.273	1
SLC35F3	0.0168616	-0.328982	0.646	0.635	1
CTNNB1	0.0183422	-0.33236	0.421	0.336	1
AKAP13	0.855137	-0.333553	0.579	0.513	1
GRM7	0.000103998	-0.335024	0.052	0.116	1
YY1	0.0813042	-0.335483	0.294	0.32	1
LAMB1	0.0261286	-0.337594	0.14	0.176	1
PDE8A	0.240756	-0.33762	0.708	0.641	1
GAB1	0.61202	-0.338084	0.332	0.296	1
KLF11	0.00434601	-0.338828	0.09	0.135	1
DNAJA1	0.28142	-0.339282	0.202	0.212	1
RNF150	0.960787	-0.339865	0.369	0.342	1
FBXW7	0.101456	-0.339885	0.84	0.728	1
AL445250.1	0.755525	-0.34076	0.217	0.214	1
PLPP1	0.669814	-0.342233	0.185	0.187	1
LPP	0.0303778	-0.342775	0.848	0.771	1
SEPTIN9	6.18639e-07	-0.344418	0.062	0.156	0.0142349
EMC10	0.0404385	-0.345339	0.14	0.172	1
ZFAND5	0.165275	-0.346633	0.239	0.253	1
CLIP2	0.166027	-0.347164	0.262	0.271	1
PITPNM2	0.0836851	-0.348015	0.259	0.28	1
ADCY7	4.24505e-05	-0.349828	0.047	0.111	0.976785
RTN4	0.887002	-0.350547	0.606	0.551	1
EDIL3	0.525093	-0.351969	0.559	0.489	1
NUMB	0.133943	-0.352873	0.599	0.56	1
OSBPL6	0.0743805	-0.354085	0.362	0.376	1
RGS17	0.996417	-0.354655	0.501	0.434	1
PKM	0.509179	-0.354735	0.239	0.237	1
MOB1B	0.436914	-0.355021	0.728	0.648	1
PHTF2	0.435836	-0.356607	0.693	0.614	1
MARCKS	0.137323	-0.357281	0.107	0.128	1
PDIA3	0.808845	-0.358812	0.369	0.34	1
EYS	0.373135	-0.359174	0.406	0.404	1
CCDC186	0.0562795	-0.359975	0.277	0.305	1
ERBB4	0.0050037	-0.360923	0.092	0.143	1
USP25	0.991303	-0.360935	0.489	0.433	1
BCAS2	0.324664	-0.362346	0.207	0.213	1
PEBP1	0.730073	-0.365005	0.14	0.142	1
SET	0.0185519	-0.365143	0.082	0.117	1
SNED1	0.111554	-0.365485	0.591	0.564	1
COPB1	0.282349	-0.366967	0.309	0.315	1
ZNF141	0.430439	-0.369046	0.279	0.274	1
CALM2	0.522273	-0.369165	0.242	0.241	1
SEC14L1	0.745687	-0.36939	0.244	0.229	1
RRBP1	0.556863	-0.37006	0.314	0.303	1
TMEM178B	0.573811	-0.372602	0.9	0.783	1
EEF2	0.641899	-0.372964	0.229	0.205	1
SLC12A7	0.000161192	-0.373818	0.047	0.102	1
TENT5A	0.0221614	-0.374082	0.249	0.285	1
CTNNA1	0.451063	-0.374383	0.566	0.52	1
BNIP3	0.0165995	-0.375156	0.147	0.188	1
SESN3	0.234347	-0.375817	0.19	0.202	1
RHOA	0.0267667	-0.376499	0.172	0.209	1
NRIP1	0.303187	-0.381449	0.394	0.39	1
C12orf75	0.018667	-0.38327	0.234	0.267	1
ITGB5	0.00251664	-0.385384	0.095	0.142	1
PABPC1	0.413115	-0.386984	0.229	0.231	1
SPINT2	0.0811301	-0.387024	0.16	0.187	1
ARHGEF12	0.112762	-0.38722	0.554	0.531	1
CDH1	0.303951	-0.387821	0.504	0.477	1
BEX1	0.0358828	-0.389132	0.125	0.159	1
EIF4G2	0.599448	-0.389868	0.262	0.253	1
TMEM59	0.190976	-0.390041	0.177	0.195	1
SYNPO	0.0103946	-0.394162	0.167	0.21	1
SEPTIN6	0.0139966	-0.397319	0.112	0.151	1
CNKSR3	0.102976	-0.397912	0.506	0.496	1
MAPK4	0.367769	-0.397938	0.19	0.195	1
RBM47	0.105403	-0.399079	0.504	0.492	1
LMAN1	0.89339	-0.399274	0.309	0.287	1
ACTB	1.44635e-05	-0.399783	0.045	0.114	0.332804
NFIL3	0.00114869	-0.401276	0.092	0.146	1
MYO16	0.00243842	-0.40248	0.092	0.142	1
HIP1R	0.0373287	-0.405234	0.307	0.331	1
GGA2	0.0203555	-0.405334	0.596	0.577	1
NEUROD1	0.168879	-0.406067	0.125	0.143	1
BACH2	0.114818	-0.407638	0.294	0.31	1
YPEL5	0.0306309	-0.40988	0.185	0.218	1
ATP1B3	0.528198	-0.409982	0.349	0.333	1
IRF2BP2	0.0613099	-0.4105	0.197	0.224	1
PRKAG2	0.972811	-0.411396	0.628	0.551	1
BCAR3	0.0494089	-0.411902	0.252	0.275	1
AL138694.1	7.82407e-06	-0.412536	0.047	0.121	0.180032
PAK3	0.234265	-0.415574	0.825	0.725	1
YWHAH	8.79971e-05	-0.421091	0.09	0.158	1
CANX	0.36135	-0.421988	0.411	0.353	1
HNF1A-AS1	0.00279953	-0.423224	0.312	0.365	1
ZNF710	0.00830779	-0.424394	0.16	0.203	1
COTL1	1.10207e-05	-0.425415	0.062	0.137	0.253587
CBLB	0.834722	-0.427313	0.484	0.441	1
AL390783.1	0.0494221	-0.42947	0.282	0.304	1
INHBA	0.00541172	-0.42951	0.08	0.124	1
PFKP	0.148065	-0.42958	0.319	0.32	1
DSP	0.79986	-0.430895	0.596	0.543	1
FGF12	0.223471	-0.434304	0.397	0.39	1
NEDD4L	0.130227	-0.434893	0.456	0.447	1
NAMPT	0.000934038	-0.434974	0.162	0.222	1
MTMR7	0.0597945	-0.436306	0.671	0.621	1
GALNT13	0.0377279	-0.437609	0.374	0.397	1
JUND	0.205954	-0.437657	0.202	0.219	1
STARD13	0.0887327	-0.438308	0.524	0.501	1
SYT4	0.0519352	-0.439602	0.185	0.208	1
TXNDC11	0.111533	-0.440889	0.387	0.392	1
FAM189A1	0.0100874	-0.441844	0.244	0.284	1
CD46	0.0983852	-0.443438	0.546	0.525	1
TACC1	0.0990182	-0.449143	0.324	0.336	1
CD81	0.000731139	-0.449797	0.09	0.146	1
AC090578.1	0.000119553	-0.452858	0.045	0.101	1
ARRDC4	1.46239e-05	-0.455175	0.037	0.101	0.336495
NCOA7	0.0414842	-0.457183	0.195	0.223	1
ADGRG5	0.0110698	-0.457523	0.177	0.22	1
KCNJ3	0.0094656	-0.46219	0.259	0.3	1
HSPB1	0.000121594	-0.465828	0.047	0.107	1
CBR4	0.0412773	-0.468776	0.426	0.427	1
CD164	0.0217573	-0.471504	0.182	0.213	1
MAP3K5	0.000228178	-0.471754	0.122	0.187	1
SORBS1	0.000146566	-0.472075	0.15	0.22	1
IDI1	0.265539	-0.472445	0.229	0.233	1
KLF6	0.00295348	-0.472737	0.175	0.226	1
RPS6KA3	0.0609643	-0.47301	0.589	0.549	1
AL139807.1	0.00549478	-0.47815	0.15	0.196	1
GLI3	3.68934e-08	-0.479947	0.027	0.115	0.000848918
CD59	0.00217423	-0.483212	0.07	0.115	1
AC008050.1	0.00781271	-0.483258	0.075	0.115	1
PRKCE	0.0366703	-0.483764	0.858	0.754	1
DMD	4.90406e-06	-0.483789	0.18	0.282	0.112842
ZNRF1	0.0673209	-0.484177	0.234	0.255	1
ANXA4	0.110042	-0.485165	0.192	0.212	1
TM4SF4	1.25186e-10	-0.486964	0.145	0.301	2.88052e-06
ZDHHC14	0.111383	-0.4876	0.631	0.573	1
FAM107B	0.000994123	-0.489758	0.142	0.2	1
DEPP1	0.0268644	-0.492351	0.092	0.126	1
UBC	0.00501038	-0.4927	0.127	0.176	1
DPP10	0.00168442	-0.493174	0.07	0.12	1
SARAF	0.019972	-0.497222	0.237	0.272	1
CPNE8	0.00119788	-0.498472	0.274	0.326	1
NRP1	0.0144309	-0.502241	0.13	0.172	1
CPE	2.68563e-05	-0.504036	0.796	0.793	0.617964
JUNB	1.26181e-05	-0.510648	0.112	0.196	0.290343
IGFBP7	0.000803633	-0.514879	0.075	0.13	1
A1CF	0.00312816	-0.514958	0.312	0.349	1
CSGALNACT1	6.01834e-08	-0.515154	0.1	0.214	0.00138482
CRYBA2	6.97263e-09	-0.515958	0.017	0.108	0.00016044
GCH1	0.0340445	-0.518769	0.476	0.471	1
IRX2	1.90622e-09	-0.519242	0.012	0.105	4.38622e-05
DAPK2	0.0105779	-0.520279	0.377	0.4	1
TMBIM6	0.00579102	-0.520491	0.147	0.196	1
OGT	0.00373029	-0.520662	0.446	0.467	1
STK32A	3.10614e-09	-0.525526	0.03	0.127	7.14722e-05
SH3KBP1	0.00105413	-0.528315	0.172	0.226	1
MUC13	1.25483e-08	-0.532116	0.027	0.122	0.000288736
ASPH	0.0239271	-0.532485	0.579	0.549	1
PSAP	0.0215714	-0.542728	0.297	0.332	1
TJP2	3.34872e-07	-0.544076	0.082	0.178	0.0077054
PCSK2	0.169804	-0.544725	0.813	0.722	1
KCNQ1OT1	0.0193158	-0.545488	0.436	0.447	1
THRB	0.0602587	-0.546382	0.367	0.371	1
MYH10	0.00273252	-0.547669	0.591	0.57	1
H3F3B	9.20949e-11	-0.552067	0.022	0.133	2.1191e-06
NR4A2	0.113903	-0.556153	0.332	0.331	1
LRRFIP1	0.000178018	-0.558153	0.536	0.561	1
INSR	0.70426	-0.559886	0.429	0.4	1
MAFB	0.0761503	-0.562657	0.187	0.212	1
AC006369.1	0.335507	-0.562945	0.504	0.469	1
ITM2B	0.0256562	-0.568913	0.175	0.207	1
TMEM163	0.0193009	-0.572017	0.494	0.489	1
KCND3	2.56733e-06	-0.575309	0.125	0.213	0.0590742
RPL13A	0.766752	-0.579555	0.18	0.175	1
WWC1	0.00387639	-0.579662	0.319	0.356	1
FAM110B	0.000203497	-0.579844	0.234	0.298	1
FLNB	0.019313	-0.580223	0.436	0.429	1
MACC1	0.000138432	-0.587828	0.107	0.172	1
C1orf21	2.20176e-10	-0.589233	0.037	0.151	5.06625e-06
CHKA	0.000650803	-0.590085	0.344	0.384	1
ELF3	5.00069e-08	-0.592548	0.075	0.174	0.00115066
AUTS2	0.000189151	-0.597353	0.501	0.543	1
CHGA	0.00224554	-0.597831	0.362	0.409	1
CD99L2	0.00200885	-0.599833	0.314	0.351	1
FSTL5	0.000891519	-0.601604	0.234	0.291	1
PYROXD2	4.87601e-10	-0.602238	0.015	0.113	1.12197e-05
SPOCK3	1.28662e-10	-0.603174	0.042	0.163	2.9605e-06
TENM4	0.00531289	-0.604406	0.234	0.279	1
ADCY2	4.05157e-08	-0.609339	0.042	0.135	0.000932265
MYO10	2.74001e-09	-0.609535	0.162	0.298	6.30477e-05
SCG5	0.0133158	-0.616053	0.586	0.581	1
FOSL2	5.19326e-06	-0.618673	0.09	0.174	0.119497
PLOD2	0.232657	-0.626493	0.554	0.511	1
RNF144A	2.53747e-09	-0.639691	0.082	0.199	5.83872e-05
PDE10A	0.00210855	-0.671179	0.711	0.661	1
CACNB2	1.04467e-05	-0.686186	0.92	0.818	0.240378
CNIH3	4.64078e-05	-0.689309	0.192	0.261	1
NEDD9	4.45025e-08	-0.697929	0.157	0.265	0.001024
CALM1	4.82297e-05	-0.705438	0.222	0.297	1
HSPD1	8.44316e-06	-0.708352	0.092	0.171	0.194277
SMOC1	1.30289e-08	-0.71143	0.289	0.405	0.000299796
PEAK1	0.000460728	-0.715101	0.327	0.38	1
GRAMD4	4.63591e-05	-0.71554	0.192	0.275	1
PLXDC2	6.063e-14	-0.716425	0.005	0.133	1.3951e-09
KIAA1549L	5.42369e-08	-0.72062	0.092	0.195	0.00124799
RASGEF1B	7.55943e-05	-0.720871	0.244	0.315	1
CHGB	5.26687e-08	-0.723191	0.541	0.608	0.00121191
HSPH1	0.504268	-0.726079	0.242	0.213	1
PALLD	1.43112e-06	-0.732104	0.464	0.53	0.03293
SAMD4A	2.01272e-09	-0.760542	0.192	0.316	4.63126e-05
RFX6	8.97759e-05	-0.76441	0.678	0.628	1
EZR	2.27795e-08	-0.765614	0.162	0.273	0.000524155
MRC1	8.13047e-11	-0.766397	0.022	0.133	1.87082e-06
SCG2	0.00105382	-0.767762	0.299	0.338	1
ZNF331	0.0398215	-0.777067	0.474	0.46	1
HLA-A	7.41673e-07	-0.787729	0.125	0.22	0.0170659
MMP16	1.1839e-05	-0.790226	0.217	0.292	0.272415
POU6F2	1.1122e-08	-0.800348	0.16	0.284	0.000255918
ITGB1	4.93387e-09	-0.830561	0.337	0.442	0.000113528
SPATS2L	2.67525e-09	-0.842326	0.162	0.28	6.15574e-05
ARFGEF3	5.41915e-07	-0.848647	0.788	0.732	0.0124695
HECW2	7.44431e-08	-0.864347	0.224	0.325	0.00171294
MAMLD1	7.39264e-13	-0.865692	0.065	0.206	1.70105e-08
CD36	3.01537e-08	-0.875328	0.017	0.101	0.000693837
PRKD1	6.1318e-10	-0.879874	0.122	0.244	1.41093e-05
ITPR1	2.90199e-10	-0.899346	0.195	0.315	6.67748e-06
HSP90AB1	0.000196635	-0.907081	0.304	0.362	1
NDRG1	0.00517235	-0.919094	0.367	0.388	1
NEAT1	7.17551e-05	-0.947372	0.506	0.583	1
ALDH1A1	2.29479e-07	-0.957206	0.272	0.368	0.00528032
STK32B	4.32228e-15	-0.968398	0.022	0.17	9.94557e-11
ELL2	1.97413e-07	-0.9846	0.651	0.644	0.00454248
VGF	3.64741e-07	-0.984729	0.18	0.275	0.00839268
CLU	4.89629e-11	-0.989861	0.08	0.213	1.12664e-06
HSP90AA1	3.45795e-05	-1.01357	0.302	0.382	0.795674
PDE3B	4.25309e-11	-1.02612	0.708	0.722	9.78635e-07
LDB2	2.22782e-11	-1.02744	0.055	0.179	5.12622e-07
RBP4	3.94608e-10	-1.0307	0.015	0.114	9.07992e-06
B2M	8.4859e-13	-1.0344	0.002	0.118	1.9526e-08
SLC7A2	2.54012e-12	-1.05484	0.691	0.701	5.84481e-08
COL27A1	5.87107e-14	-1.06826	0.242	0.388	1.35093e-09
SYNDIG1	3.72256e-15	-1.0793	0.042	0.199	8.56562e-11
AL591501.1	1.03385e-12	-1.07988	0.197	0.355	2.37888e-08
SH3RF1	1.13288e-13	-1.10244	0.177	0.333	2.60675e-09
KIAA1217	6.85893e-10	-1.12633	0.087	0.203	1.57824e-05
KCNIP1	1.66827e-18	-1.13773	0.06	0.251	3.83869e-14
PLPPR1	2.7758e-14	-1.15257	0.117	0.28	6.38711e-10
PPP2R2B	2.58324e-14	-1.16555	0.062	0.214	5.94404e-10
CAMK2G	1.04632e-07	-1.16901	0.287	0.373	0.00240757
SLC35F4	1.34029e-13	-1.17086	0.282	0.428	3.084e-09
SLC38A4	5.33598e-14	-1.17661	0.247	0.393	1.22781e-09
FRMD4B	7.31946e-21	-1.18299	0.04	0.237	1.68421e-16
TMEM236	1.82258e-19	-1.20702	0.012	0.191	4.19376e-15
PDK4	1.62682e-13	-1.24167	0.297	0.441	3.74331e-09
GPC6	1.46616e-20	-1.24393	0.302	0.516	3.37362e-16
FTL	1.84608e-07	-1.2541	0.067	0.164	0.00424782
IAPP	0.0607806	-1.25671	0.384	0.366	1
LOXL4	1.17479e-13	-1.26248	0.027	0.164	2.70318e-09
PLCG2	4.84147e-05	-1.36413	0.157	0.231	1
BTBD11	3.98606e-17	-1.45601	0.137	0.316	9.17192e-13
PLCE1	7.77895e-18	-1.51298	0.08	0.26	1.78994e-13
PAPPA2	2.73565e-20	-1.70485	0.075	0.273	6.29473e-16
GLS	7.00874e-33	-1.95223	0.436	0.636	1.61271e-28
FAP	1.02079e-28	-2.08087	0.032	0.286	2.34885e-24
TTR	1.59249e-15	-2.12328	0	0.139	3.66432e-11
PTPRT	4.04036e-30	-2.16707	0.045	0.308	9.29688e-26
SST	7.76024e-20	-2.89597	0.065	0.259	1.78563e-15
GCG	4.16378e-43	-3.8591	0.03	0.371	9.58086e-39
INS	1.51726e-23	-4.24133	0.04	0.257	3.4912e-19

## Sheet: acinar_nuc
Gene	p_val	avg_log2FC	pct.1	pct.2	p_val_adj
NEAT1	9.26315e-56	2.97175	1	0.676	2.13145e-51
REG1A	0	2.59001	0.736	0.005	0
SOD2	1.50413e-181	2.43586	0.868	0.094	3.461e-177
PRSS2	0	2.31078	0.594	0.003	0
REG3A	0	2.09043	0.642	0.006	0
CPB1	0	2.07106	0.5	0.003	0
MECOM	1.50804e-146	2.0692	0.519	0.037	3.47e-142
CATSPERB	1.24357e-202	2.00734	0.349	0.011	2.86144e-198
LINC02532	0	1.98725	0.726	0.019	0
LINC00342	1.68262e-17	1.95115	0.594	0.318	3.8717e-13
SAT1	9.1607e-100	1.85966	0.802	0.142	2.10788e-95
TC2N	2.03272e-255	1.80504	0.698	0.039	4.67729e-251
PNLIPRP1	0	1.76841	0.415	0.003	0
CD44	1.03389e-161	1.76264	0.783	0.08	2.37899e-157
CYP3A5	7.64994e-165	1.7583	0.736	0.07	1.76025e-160
NR5A2	9.13317e-163	1.75548	0.5	0.031	2.10154e-158
ANKRD36C	5.10784e-21	1.66859	0.689	0.364	1.17531e-16
PRSS1	0	1.613	0.519	0.003	0
NFKBIZ	4.34038e-108	1.59953	0.802	0.131	9.98721e-104
REG1B	0	1.59653	0.443	0.002	0
VMP1	6.77273e-50	1.52071	0.896	0.348	1.5584e-45
KLF6	8.82493e-62	1.51803	0.83	0.245	2.03062e-57
ELF3	9.88385e-69	1.50665	0.792	0.199	2.27427e-64
MTUS1	1.37509e-68	1.50555	0.632	0.12	3.16407e-64
TMC5	0	1.46182	0.557	0.019	0
AC083837.1	4.18508e-33	1.45678	0.264	0.039	9.62988e-29
CTRB2	0	1.44778	0.453	0.003	0
AL121839.2	0	1.43415	0.594	0.011	0
DUOX2	0	1.42579	0.594	0.018	0
ZFP36L1	1.75741e-251	1.4167	0.698	0.039	4.04379e-247
SPINK1	0	1.41288	0.604	0.004	0
F3	5.6257e-245	1.35968	0.557	0.025	1.29447e-240
C3	0	1.3	0.566	0.015	0
CUZD1	0	1.26391	0.217	0.002	0
OLFM4	2.47678e-160	1.25417	0.5	0.031	5.69907e-156
IL32	0	1.24644	0.538	0.011	0
SERPINA3	0	1.2194	0.632	0.019	0
SOX4	4.5563e-43	1.21911	0.528	0.117	1.04841e-38
ANXA4	2.34791e-67	1.21306	0.67	0.133	5.40254e-63
YBX3	2.14543e-263	1.20315	0.66	0.033	4.93663e-259
ATF3	2.27104e-42	1.18879	0.792	0.272	5.22567e-38
CFB	0	1.12092	0.604	0.014	0
CPA2	0	1.11507	0.443	0.003	0
ALDOB	0	1.11503	0.491	0.006	0
NIBAN1	2.6685e-85	1.10299	0.377	0.033	6.14023e-81
FAM13A	3.27522e-28	1.0909	0.5	0.152	7.53627e-24
RPL41	3.78743e-155	1.08118	0.5	0.032	8.71488e-151
AC025580.2	6.94726e-55	1.07079	0.377	0.05	1.59856e-50
MYOM1	4.79113e-16	1.05095	0.321	0.101	1.10244e-11
SLC25A37	1.64535e-81	1.04173	0.642	0.104	3.78595e-77
CTRB1	0	1.03302	0.292	0.002	0
CXCL2	0	1.01592	0.528	0.012	0
BNIP5	0	1.00597	0.434	0.006	0
PNLIP	0	1.00524	0.292	0.002	0
NCOA7	7.99091e-53	0.996543	0.679	0.166	1.83871e-48
NRG4	7.93686e-98	0.987466	0.217	0.009	1.82627e-93
CPA1	0	0.985451	0.302	0.001	0
ATP10B	0	0.974725	0.434	0.008	0
MAP3K13	1.72508e-17	0.968895	0.425	0.158	3.96942e-13
SDC4	5.8544e-193	0.967569	0.377	0.014	1.3471e-188
LINC02605	9.89579e-187	0.957495	0.33	0.011	2.27702e-182
HIF1A	7.20904e-21	0.950651	0.557	0.222	1.6588e-16
FAM107B	1.62122e-58	0.949985	0.575	0.109	3.73042e-54
BIRC3	2.06519e-221	0.947379	0.396	0.013	4.752e-217
CAMK1D	9.32558e-09	0.925247	0.283	0.116	0.000214582
CELA3A	0	0.91412	0.33	0.002	0
PLIN5	0	0.912362	0.415	0.007	0
FLRT2	5.3101e-111	0.90235	0.396	0.027	1.22185e-106
C4orf19	1.3634e-21	0.901431	0.425	0.133	3.13718e-17
MAP3K5	2.8508e-19	0.893034	0.33	0.093	6.55968e-15
RASGRP3	3.38729e-118	0.88743	0.415	0.028	7.79416e-114
AC007368.1	2.32713e-126	0.883151	0.264	0.011	5.35473e-122
RRBP1	2.12438e-25	0.877973	0.651	0.282	4.8882e-21
RASSF6	1.70923e-53	0.869334	0.5	0.09	3.93294e-49
MT-ND3	0	0.864848	0.349	0.006	0
RPS19	8.83705e-104	0.863612	0.472	0.042	2.03341e-99
RAB11FIP1	8.18672e-12	0.857545	0.689	0.453	1.88376e-07
INSR	1.24079e-12	0.855875	0.491	0.239	2.85506e-08
MT1G	0	0.854798	0.33	0.001	0
GULP1	2.25288e-27	0.824708	0.283	0.053	5.18387e-23
EEF1A1	1.23318e-21	0.82448	0.34	0.086	2.83755e-17
FTH1	7.4167e-13	0.822323	0.387	0.15	1.70658e-08
LGR4	1.38422e-17	0.81879	0.34	0.104	3.18509e-13
NFKBIA	3.60188e-134	0.81333	0.481	0.034	8.28792e-130
JUN	2.32066e-26	0.805111	0.877	0.463	5.33984e-22
HSPB1	1.34285e-38	0.772262	0.566	0.141	3.08989e-34
CEL	0	0.771383	0.33	0.002	0
TPM1	1.13665e-06	0.759	0.472	0.297	0.0261543
NFIB	6.09788e-72	0.758547	0.415	0.045	1.40312e-67
RASEF	1.34142e-215	0.756178	0.425	0.016	3.08662e-211
GP2	1.08301e-255	0.75482	0.17	0.002	2.492e-251
BCAT1	8.00944e-211	0.754244	0.321	0.009	1.84297e-206
SORBS2	1.4313e-12	0.749786	0.774	0.484	3.29342e-08
TM4SF1	1.35984e-161	0.748634	0.453	0.025	3.12899e-157
WEE1	3.41319e-26	0.747872	0.396	0.102	7.85376e-22
RAPGEF5	4.72117e-54	0.718422	0.349	0.042	1.08634e-49
NTN4	1.8772e-136	0.709424	0.292	0.012	4.31944e-132
ERN1	4.01554e-25	0.705663	0.396	0.107	9.23976e-21
PGGHG	1.7017e-149	0.703835	0.321	0.013	3.91561e-145
MUC1	2.47958e-195	0.702647	0.443	0.019	5.7055e-191
SNTB1	4.32696e-72	0.698806	0.255	0.018	9.95633e-68
CHRM3	1.15094e-07	0.687571	0.33	0.157	0.00264831
PTP4A2	8.94007e-39	0.685801	0.491	0.116	2.05711e-34
MCL1	4.51598e-25	0.683722	0.604	0.227	1.03913e-20
AL139815.1	1.22853e-25	0.678387	0.142	0.015	2.82686e-21
IFRD1	4.68522e-13	0.676878	0.481	0.232	1.07807e-08
ETS2	3.51463e-49	0.668742	0.377	0.055	8.08716e-45
B2M	5.9611e-39	0.665346	0.575	0.14	1.37165e-34
NFIA	1.18548e-14	0.66096	0.585	0.294	2.72779e-10
GRB10	0.000303196	0.647664	0.34	0.226	1
PRKG1	4.43285e-25	0.641606	0.236	0.039	1.02e-20
ACTG1	3.26946e-19	0.635743	0.698	0.313	7.52302e-15
TP53INP1	1.53407e-15	0.63252	0.349	0.119	3.52989e-11
RPL13	8.68178e-06	0.629725	0.283	0.145	0.199768
CD24	1.55789e-62	0.627931	0.491	0.072	3.58471e-58
FOSB	3.29859e-19	0.627182	0.613	0.26	7.59005e-15
GATM	1.17489e-277	0.621165	0.349	0.008	2.70342e-273
SAV1	1.00311e-47	0.620552	0.396	0.064	2.30815e-43
GDF15	1.2031e-96	0.620434	0.425	0.037	2.76833e-92
ANPEP	1.73867e-296	0.616187	0.387	0.009	4.00067e-292
SGK1	2.99136e-113	0.613003	0.302	0.016	6.88311e-109
AKR1C1	2.05706e-80	0.61184	0.245	0.015	4.7333e-76
RPL13A	4.07566e-13	0.6045	0.528	0.243	9.37809e-09
RPL37A	7.84297e-66	0.602878	0.434	0.054	1.80467e-61
MGAT5	6.28522e-06	0.593868	0.283	0.148	0.144623
CHST11	0.0653254	0.592563	0.104	0.063	1
CA12	2.12833e-158	0.5922	0.217	0.005	4.89729e-154
CLMN	4.16385e-49	0.590228	0.358	0.05	9.58101e-45
SPATA13	6.49613e-05	0.587107	0.415	0.28	1
ARHGEF38	6.58264e-52	0.581528	0.292	0.032	1.51467e-47
MALAT1	3.5691e-13	0.579426	1	0.999	8.21249e-09
SLC22A23	4.88039e-13	0.573834	0.198	0.05	1.12298e-08
ARHGAP26	1.94711e-11	0.572817	0.368	0.153	4.4803e-07
RNF213	6.53226e-08	0.571677	0.679	0.49	0.00150307
IQGAP2	2.53304e-85	0.570978	0.311	0.022	5.82853e-81
C15orf48	8.49134e-100	0.568486	0.377	0.028	1.95386e-95
ABCC3	8.72192e-59	0.564206	0.311	0.031	2.00691e-54
RBPMS	5.68858e-20	0.563782	0.283	0.066	1.30894e-15
CCNL1	2.47218e-12	0.562668	0.717	0.433	5.68849e-08
ONECUT1	2.4817e-153	0.562446	0.368	0.017	5.71039e-149
NAMPT	2.28099e-05	0.561959	0.283	0.148	0.524856
TNFAIP8	4.17709e-05	0.554299	0.151	0.061	0.961148
SEL1L	6.14653e-09	0.542272	0.368	0.184	0.000141432
HES1	3.06045e-16	0.541591	0.33	0.099	7.04209e-12
RPL10	5.22685e-61	0.541586	0.217	0.015	1.2027e-56
RPS18	2.12081e-108	0.537581	0.217	0.008	4.87999e-104
CSGALNACT1	6.49594e-08	0.537459	0.264	0.106	0.00149472
ST5	5.43203e-14	0.53698	0.377	0.149	1.24991e-09
PBX1	9.54619e-05	0.536849	0.453	0.306	1
WDFY2	8.11505e-06	0.534367	0.472	0.302	0.186727
RPS12	5.4461e-175	0.534241	0.283	0.008	1.25315e-170
TPST2	1.22736e-120	0.532084	0.302	0.015	2.82417e-116
SLFN5	8.82679e-54	0.527626	0.33	0.039	2.03105e-49
TRIB2	8.11163e-116	0.527074	0.311	0.016	1.86649e-111
PTPRK	1.78579e-12	0.526483	0.396	0.162	4.10911e-08
RPS28	9.08038e-09	0.525709	0.274	0.108	0.000208939
CELA3B	0	0.524168	0.245	0.001	0
RPL21	8.57932e-73	0.523452	0.396	0.041	1.9741e-68
RPL28	1.28355e-167	0.517971	0.358	0.014	2.95344e-163
FARP1	8.86143e-05	0.517832	0.472	0.324	1
RPL6	2.65186e-21	0.517537	0.415	0.122	6.10193e-17
EGFR	1.13176e-106	0.50665	0.264	0.013	2.60417e-102
RPL18A	5.4428e-163	0.506585	0.264	0.008	1.25239e-158
HNF4G	1.30835e-51	0.506209	0.189	0.013	3.01052e-47
MYH9	6.54478e-05	0.503643	0.396	0.239	1
SKIL	7.08205e-09	0.503608	0.349	0.163	0.000162958
RPL36	2.18481e-166	0.50259	0.349	0.014	5.02724e-162
RNF19A	2.34896e-07	0.502142	0.415	0.241	0.00540495
CADPS2	7.81877e-23	0.498984	0.302	0.068	1.7991e-18
XBP1	3.68508e-07	0.498839	0.434	0.265	0.00847937
BACE2	3.3812e-24	0.497269	0.274	0.053	7.78014e-20
MBNL2	0.000130771	0.495621	0.472	0.347	1
THRB	0.021777	0.493117	0.245	0.179	1
EXT1	0.000731099	0.487201	0.34	0.219	1
ITPRID2	3.17785e-19	0.486958	0.368	0.113	7.31223e-15
RND1	1.87219e-37	0.486053	0.189	0.018	4.30791e-33
ZFAND5	3.2366e-15	0.481137	0.547	0.254	7.44741e-11
USP53	1.46128e-24	0.47709	0.396	0.106	3.3624e-20
CLPS	0	0.476777	0.16	0.001	0
IGFN1	2.62044e-151	0.475213	0.151	0.002	6.02964e-147
LINC01829	1.29796e-28	0.474342	0.16	0.017	2.98661e-24
RPS3A	1.88518e-157	0.473942	0.292	0.01	4.3378e-153
FNDC3B	0.00646208	0.470522	0.538	0.434	1
RPL17	0.000264573	0.469171	0.236	0.127	1
PACSIN2	2.50708e-05	0.465092	0.425	0.277	0.576878
RBM47	0.00486054	0.463399	0.377	0.278	1
OCLN	2.0751e-13	0.463074	0.33	0.118	4.7748e-09
KCNQ1OT1	1.26768e-06	0.462209	0.66	0.464	0.0291694
CP	4.71092e-48	0.461816	0.226	0.021	1.08398e-43
SH3RF1	2.39811e-06	0.460325	0.34	0.177	0.0551806
LDLR	8.33543e-05	0.459099	0.472	0.346	1
ITGB6	1.74577e-146	0.456979	0.321	0.013	4.01701e-142
ARHGAP24	1.50553e-07	0.451615	0.226	0.091	0.00346422
AKR1C2	9.24772e-69	0.451205	0.132	0.005	2.1279e-64
BAIAP2L1	3.38993e-16	0.450874	0.34	0.11	7.80023e-12
LINC02432	3.44691e-103	0.449891	0.226	0.01	7.93133e-99
CTRC	0	0.44962	0.217	0.001	0
TRHDE	9.46334e-40	0.447303	0.113	0.006	2.17752e-35
FAM133B	0.000109681	0.447088	0.434	0.31	1
UNC5CL	1.39816e-31	0.446469	0.302	0.053	3.21716e-27
BICDL2	2.25069e-97	0.446437	0.321	0.021	5.17884e-93
CXCL8	8.24713e-104	0.446404	0.226	0.009	1.89766e-99
ZNF704	2.40445e-36	0.445376	0.264	0.036	5.53265e-32
GBP2	4.2421e-109	0.443655	0.321	0.018	9.76107e-105
WWC2	4.63977e-22	0.439383	0.255	0.051	1.06761e-17
SLC16A10	2.08457e-07	0.436583	0.16	0.052	0.00479658
TNFSF14	7.80917e-284	0.434555	0.217	0.002	1.79689e-279
TCIM	1.04755e-77	0.431029	0.292	0.021	2.41042e-73
KCNQ1	7.33877e-40	0.430648	0.189	0.017	1.68865e-35
STK17A	1.88946e-19	0.429197	0.33	0.09	4.34765e-15
MT-ATP6	7.9963e-14	0.42712	0.179	0.038	1.83995e-09
UGDH	8.3183e-08	0.425103	0.302	0.137	0.00191404
TMPRSS2	3.25153e-31	0.414139	0.179	0.02	7.48176e-27
CCDC144A	1.11191e-07	0.413919	0.462	0.255	0.00255851
LGALS2	3.55856e-287	0.412972	0.208	0.002	8.18826e-283
RPS8	9.95522e-105	0.410204	0.321	0.019	2.2907e-100
OSMR	2.21732e-58	0.40978	0.198	0.013	5.10204e-54
MSC-AS1	1.29376e-58	0.409529	0.179	0.011	2.97694e-54
TLE4	3.99804e-10	0.408215	0.264	0.098	9.19949e-06
IER2	7.50544e-15	0.407774	0.434	0.171	1.727e-10
BTG2	1.02972e-07	0.407737	0.698	0.445	0.00236939
AOX1	1.12366e-35	0.407141	0.198	0.021	2.58555e-31
LYN	4.30411e-19	0.405161	0.226	0.046	9.90375e-15
TMEM51	0.00129654	0.402601	0.198	0.111	1
CEMIP2	3.30237e-16	0.397888	0.321	0.093	7.59874e-12
LINC01578	9.12809e-08	0.392946	0.453	0.266	0.00210037
SLC12A2	1.30823e-23	0.390936	0.274	0.055	3.01025e-19
ADAMTSL4-AS1	0.000105113	0.390626	0.198	0.097	1
STK19	3.32903e-28	0.389258	0.311	0.063	7.66009e-24
ALB	5.28435e-172	0.38921	0.189	0.003	1.21593e-167
RPS27	1.12212e-82	0.387799	0.226	0.012	2.58201e-78
HMGCS1	0.0133326	0.384507	0.217	0.148	1
MACC1	1.96575e-11	0.383006	0.321	0.119	4.52318e-07
FAAH2	0.106972	0.381475	0.255	0.203	1
UBE2H	0.137299	0.380806	0.443	0.38	1
ERBB3	1.08745e-40	0.379211	0.236	0.026	2.50222e-36
IRF1	1.35361e-24	0.376535	0.302	0.063	3.11465e-20
PDLIM3	1.92133e-14	0.376341	0.151	0.028	4.42098e-10
PLAC4	2.40179e-24	0.376244	0.16	0.02	5.52651e-20
RPL14	2.67127e-57	0.375769	0.33	0.035	6.14659e-53
GMNN	7.60767e-35	0.374503	0.217	0.026	1.75053e-30
GADD45A	4.91255e-23	0.370174	0.236	0.043	1.13038e-18
SP100	7.04853e-14	0.369607	0.387	0.149	1.62187e-09
ANKDD1A	1.3005e-20	0.368673	0.226	0.044	2.99246e-16
ETV6	0.205379	0.368168	0.255	0.225	1
PDCD4	2.36205e-05	0.366352	0.396	0.249	0.543507
AKAP13	1.40345e-08	0.365615	0.585	0.347	0.000322933
PGM2L1	1.62995e-25	0.365102	0.255	0.045	3.75051e-21
PIP5K1B	5.3315e-29	0.361171	0.142	0.013	1.22678e-24
ITPKC	3.6819e-13	0.359702	0.189	0.045	8.47206e-09
LIMA1	1.17216e-07	0.358822	0.368	0.19	0.00269713
ACADVL	6.46362e-10	0.354327	0.538	0.307	1.48728e-05
FBXO22	3.00486e-10	0.35301	0.34	0.144	6.91418e-06
RPL19	2.5037e-52	0.352317	0.16	0.01	5.76101e-48
CTNND2	0.376362	0.352157	0.226	0.209	1
IMPA2	1.34438e-16	0.351151	0.198	0.041	3.09342e-12
C3orf52	8.76262e-23	0.34846	0.264	0.053	2.01628e-18
GBP1	1.36163e-51	0.348017	0.226	0.019	3.13311e-47
SMAD3	5.66334e-23	0.347848	0.302	0.065	1.30313e-18
SLC12A7	7.44347e-05	0.347758	0.17	0.075	1
SLC30A4	4.64458e-17	0.347183	0.226	0.051	1.06872e-12
IL15RA	2.69606e-48	0.3455	0.198	0.016	6.20363e-44
KIAA1217	7.22426e-06	0.345188	0.245	0.114	0.16623
CCL28	2.35479e-34	0.344809	0.236	0.031	5.41838e-30
CPA4	2.5021e-97	0.344652	0.142	0.004	5.75734e-93
HNF1B	1.30642e-18	0.344429	0.198	0.037	3.00607e-14
TMSB4X	6.46181e-91	0.342014	0.236	0.012	1.48686e-86
DUOXA2	1.23031e-189	0.340203	0.283	0.008	2.83095e-185
RPSA	9.14321e-12	0.338958	0.321	0.117	2.10385e-07
PELI2	0.206978	0.336031	0.236	0.203	1
IL6ST	1.82717e-06	0.3352	0.33	0.174	0.0420433
TNFAIP3	3.10621e-41	0.334529	0.236	0.026	7.1474e-37
ARL5B	7.84256e-14	0.332819	0.34	0.118	1.80457e-09
F11R	1.20427e-11	0.328183	0.33	0.129	2.77104e-07
TMEM63A	2.97e-63	0.327213	0.236	0.017	6.83396e-59
PRELID2	0.00340055	0.326066	0.198	0.114	1
DPYD	0.000119946	0.324346	0.16	0.069	1
KLF5	8.07013e-42	0.322751	0.226	0.023	1.85694e-37
SCN9A	3.32539e-05	0.322199	0.226	0.111	0.765172
TMTC2	0.0102967	0.32134	0.208	0.135	1
EGF	2.60025e-180	0.319745	0.16	0.002	5.98317e-176
TMEM51-AS1	2.85445e-35	0.318657	0.208	0.023	6.56809e-31
MT-CO2	2.0686e-12	0.31842	0.274	0.08	4.75986e-08
TNFRSF10B	2.50114e-33	0.318242	0.198	0.022	5.75512e-29
SDCBP	2.36049e-11	0.318213	0.264	0.09	5.43148e-07
NUPR1	4.10163e-88	0.317644	0.255	0.014	9.43785e-84
RPL11	1.03279e-31	0.316316	0.179	0.019	2.37645e-27
RPL15	3.43427e-36	0.314267	0.208	0.022	7.90225e-32
SLC39A14	0.00226895	0.312856	0.311	0.213	1
MUC3A	1.54765e-81	0.312221	0.142	0.005	3.56114e-77
AZIN1-AS1	0.216968	0.311543	0.142	0.112	1
RPLP1	0.963567	0.311281	0.123	0.132	1
PNRC1	5.32458e-14	0.311193	0.292	0.091	1.22519e-09
RPS15	1.10852e-82	0.311051	0.236	0.013	2.5507e-78
TRIB1	1.03034e-11	0.310825	0.236	0.07	2.37081e-07
NFE2L2	6.80497e-08	0.307669	0.425	0.241	0.00156582
RCAN1	1.7741e-11	0.307104	0.208	0.057	4.08221e-07
MYL12A	2.93629e-48	0.304699	0.321	0.04	6.7564e-44
NFKB1	0.000956318	0.301898	0.245	0.142	1
ANGPTL4	4.49142e-26	0.301515	0.179	0.023	1.03348e-21
EHF	2.30364e-10	0.301501	0.245	0.081	5.30068e-06
CXCL3	4.26813e-114	0.300278	0.142	0.003	9.82097e-110
TPM4	1.71254e-05	0.297889	0.528	0.357	0.394056
ELMSAN1	0.00140907	0.297285	0.292	0.19	1
MT-ND4	2.99321e-10	0.296986	0.283	0.098	6.88738e-06
S100A6	4.24146e-21	0.296201	0.113	0.012	9.75959e-17
ACTR3C	3.05832e-05	0.295922	0.302	0.17	0.703718
GSTA1	2.17202e-307	0.29083	0.16	0.001	4.99783e-303
PABPC1	2.72471e-08	0.29046	0.406	0.209	0.000626956
RPL7A	9.50242e-29	0.289737	0.292	0.052	2.18651e-24
TNFSF10	1.13035e-29	0.289675	0.198	0.025	2.60095e-25
ALPK1	5.20538e-29	0.289423	0.17	0.019	1.19776e-24
TJP2	4.01441e-05	0.287192	0.274	0.138	0.923716
BTG1	2.98023e-10	0.286556	0.34	0.136	6.85752e-06
PARVA	3.13304e-09	0.28608	0.274	0.108	7.20913e-05
FGD6	5.14025e-12	0.285071	0.255	0.079	1.18277e-07
MARCKS	4.46908e-08	0.284591	0.349	0.161	0.00102834
RPL35	8.66504e-98	0.284096	0.236	0.011	1.99382e-93
DDX5	0.00160651	0.28407	0.783	0.664	1
HNRNPH1	0.000681258	0.282416	0.557	0.417	1
CLDN1	8.95599e-45	0.281804	0.189	0.015	2.06077e-40
HIF1A-AS3	1.18204e-06	0.280684	0.292	0.139	0.0271987
KRT7	6.78337e-64	0.280254	0.226	0.015	1.56085e-59
TCF7L2	0.0616003	0.279432	0.349	0.284	1
SLC16A7	1.00017e-17	0.278705	0.179	0.032	2.3014e-13
AL078604.4	2.555e-11	0.276983	0.123	0.024	5.87906e-07
RPS27A	3.81218e-45	0.276962	0.198	0.017	8.77183e-41
PCMTD1	0.00024431	0.276664	0.34	0.219	1
ARHGAP18	1.13347e-08	0.275653	0.217	0.075	0.00026081
TRIM56	4.21135e-11	0.275023	0.434	0.198	9.69032e-07
BCL6	5.25785e-09	0.274238	0.245	0.091	0.000120983
DUSP4	8.24146e-09	0.273826	0.255	0.095	0.000189636
ARAP2	3.33179e-35	0.273021	0.217	0.025	7.66644e-31
RPS5	3.11932e-33	0.272391	0.179	0.018	7.17755e-29
TMEM163	0.984334	0.270364	0.208	0.226	1
TNFAIP2	2.44706e-40	0.269778	0.217	0.022	5.63069e-36
RPL34	1.75261e-40	0.268951	0.226	0.024	4.03275e-36
ERO1A	3.46954e-10	0.268345	0.34	0.136	7.9834e-06
DUSP16	0.0012187	0.266387	0.245	0.147	1
GAS5	1.49492e-14	0.266264	0.264	0.074	3.43981e-10
REG3G	0	0.266037	0.132	0	0
STK38L	0.248659	0.265684	0.123	0.095	1
FAM160A1	0.011229	0.264701	0.198	0.124	1
DOCK8	1.229e-24	0.264673	0.142	0.016	2.82793e-20
ARNTL2	5.14811e-20	0.264357	0.142	0.019	1.18458e-15
ITPR2	2.73642e-08	0.263792	0.387	0.188	0.00062965
TPBG	9.67392e-51	0.26378	0.189	0.014	2.22597e-46
RPL36A	1.83624e-121	0.263582	0.236	0.009	4.22519e-117
CREB3L1	5.52985e-15	0.263413	0.132	0.022	1.27242e-10
PLSCR1	5.23878e-13	0.262189	0.292	0.096	1.20544e-08
DNMBP	2.38693e-10	0.261359	0.17	0.045	5.49234e-06
SH3BP4	1.93596e-09	0.261278	0.142	0.035	4.45465e-05
MET	2.68946e-48	0.260108	0.179	0.013	6.18844e-44
CHRM3-AS2	8.76331e-19	0.259982	0.217	0.043	2.01644e-14
RPL27A	3.84252e-19	0.259855	0.208	0.039	8.84165e-15
PTPRF	0.000117395	0.258592	0.481	0.319	1
B4GALT1	1.56514e-17	0.258577	0.198	0.039	3.60139e-13
CGNL1	5.63768e-21	0.258502	0.16	0.023	1.29723e-16
EPS8	6.30109e-25	0.257275	0.179	0.024	1.44988e-20
TANC1	8.90627e-11	0.257128	0.245	0.08	2.04933e-06
RPLP0	0.0275857	0.256962	0.264	0.185	1
ARHGAP8	1.38665e-68	0.255649	0.179	0.009	3.19068e-64
CYB5A	3.26945e-33	0.255404	0.217	0.027	7.523e-29
UGCG	3.84444e-07	0.255349	0.217	0.087	0.00884606
OAF	4.57972e-59	0.254718	0.142	0.007	1.05379e-54
AC027117.1	8.1525e-116	0.254113	0.151	0.003	1.87589e-111
GLUL	5.13725e-18	0.254048	0.17	0.029	1.18208e-13
CPM	1.42446e-15	0.253712	0.104	0.013	3.27768e-11
KLF3	2.08847e-07	0.253543	0.255	0.108	0.00480556
RPS2	0.305691	0.253289	0.17	0.147	1
NPHS1	0.0525194	0.251449	0.16	0.109	1
FOSL2	7.19933e-07	0.251279	0.292	0.13	0.0165657
TPT1	3.0974e-33	0.251188	0.151	0.013	7.12712e-29
PGM1	5.525e-05	0.251133	0.189	0.085	1
PDLIM5	0.00063077	0.25102	0.481	0.333	1
EXOC6	0.000636036	-0.250044	0.085	0.227	1
ZNF532	2.96063e-05	-0.250078	0.009	0.156	0.68124
TRPC1	0.000243129	-0.250196	0.038	0.17	1
GATAD2B	0.012117	-0.250219	0.17	0.281	1
ACAP3	3.26685e-06	-0.250401	0.047	0.243	0.0751702
PAN3	0.0341888	-0.250611	0.198	0.29	1
CNOT1	0.00095448	-0.250721	0.151	0.285	1
JAM3	7.41693e-05	-0.250725	0.009	0.147	1
CEP164	0.00224249	-0.250886	0.189	0.322	1
PPP1R21	0.00181617	-0.25151	0.075	0.193	1
ACIN1	0.00319845	-0.251713	0.198	0.316	1
DAPK1	0.40349	-0.251768	0.321	0.339	1
RAB3GAP1	0.119811	-0.251845	0.264	0.325	1
C1orf127	2.862e-05	-0.251879	0	0.143	0.658546
KIAA2026	0.102724	-0.252069	0.283	0.342	1
CBFB	0.0107377	-0.252205	0.123	0.217	1
DSE	0.00125619	-0.25238	0.038	0.145	1
ZNF518A	0.0189288	-0.253042	0.302	0.388	1
ARFIP1	0.00302988	-0.25348	0.085	0.2	1
CERK	3.86063e-06	-0.253594	0.009	0.182	0.088833
SFSWAP	0.00583428	-0.253691	0.208	0.312	1
ITPR1	0.00824114	-0.25384	0.104	0.204	1
ECPAS	0.00478736	-0.25393	0.217	0.331	1
ARRDC3-AS1	0.012302	-0.254552	0.038	0.114	1
POU2F1	0.0212929	-0.254564	0.142	0.234	1
STAG1	0.126958	-0.254583	0.283	0.343	1
ARNT2	0.000187074	-0.254627	0.028	0.164	1
RCOR1	0.00263347	-0.254785	0.094	0.212	1
CAMTA1	0.00458787	-0.25487	0.085	0.194	1
RNPC3	0.000500211	-0.254931	0.189	0.337	1
SYT17	6.34268e-05	-0.255711	0.019	0.16	1
FARS2	0.0385158	-0.255713	0.142	0.227	1
PEG10	2.70415e-05	-0.255896	0.009	0.159	0.622225
CC2D2A	0.00108801	-0.256021	0.019	0.122	1
COMMD1	0.00985325	-0.256026	0.113	0.217	1
DAAM1	0.163939	-0.256399	0.283	0.333	1
URI1	0.00033972	-0.256457	0.094	0.244	1
SEC24D	0.0220372	-0.257358	0.292	0.394	1
SLC4A8	0.00408744	-0.257359	0.094	0.202	1
PDE8A	0.0702152	-0.257741	0.283	0.365	1
NOP58	0.00126201	-0.258836	0.123	0.245	1
SEZ6L2	1.1605e-05	-0.259145	0.057	0.24	0.267032
CHL1	0.000736412	-0.259488	0.019	0.126	1
RASSF8	0.00230001	-0.259576	0.038	0.141	1
AP2B1	0.000658111	-0.259611	0.113	0.241	1
ARMCX4	0.00169798	-0.259634	0.151	0.291	1
ASH1L	0.0313536	-0.25969	0.538	0.585	1
NPAS4	0.000194647	-0.259994	0.028	0.159	1
RABGEF1	0.0122244	-0.260069	0.151	0.255	1
KDM7A	0.000722351	-0.260159	0.104	0.245	1
NSRP1	0.00352399	-0.260317	0.151	0.277	1
LRCH3	0.0233753	-0.260379	0.189	0.287	1
NUCB2	0.00100096	-0.260559	0.085	0.213	1
LAMP1	3.47879e-07	-0.260697	0.019	0.226	0.00800469
AC002429.2	0.000950566	-0.260948	0.009	0.111	1
VPS37A	0.000382769	-0.261108	0.085	0.22	1
SMC5	0.00277669	-0.261238	0.208	0.345	1
CFAP70	0.000209585	-0.261605	0.057	0.195	1
STARD13	0.162211	-0.262021	0.198	0.243	1
SF1	0.00227745	-0.262133	0.264	0.374	1
PPP2R5C	0.0233634	-0.262413	0.189	0.273	1
YEATS2	0.00119887	-0.262721	0.113	0.242	1
TTBK2	0.0168228	-0.262764	0.142	0.229	1
POLK	0.000754208	-0.262874	0.104	0.247	1
PPFIA3	4.50053e-06	-0.262941	0.019	0.196	0.103557
CASTOR2	4.37037e-06	-0.263256	0.009	0.183	0.100562
AP3D1	3.65656e-05	-0.26357	0.094	0.272	0.841374
RSRP1	0.000356741	-0.263608	0.236	0.378	1
WNK1	0.0370995	-0.263652	0.292	0.363	1
MEG3	0.445438	-0.263803	0.679	0.626	1
ZBTB4	1.51735e-05	-0.263932	0.028	0.19	0.349142
USP47	0.0735709	-0.263948	0.311	0.363	1
AC007563.2	0.000465477	-0.264056	0	0.104	1
ZNF451	0.000284343	-0.264103	0.104	0.242	1
SETX	0.0265092	-0.264419	0.274	0.351	1
C11orf58	0.00182022	-0.264514	0.198	0.316	1
NDUFS1	0.000155824	-0.264563	0.094	0.246	1
ATP6V1A	0.000107241	-0.26462	0.047	0.194	1
UBQLN1	1.96646e-05	-0.264664	0.047	0.214	0.452482
RAB2A	0.00488818	-0.265024	0.179	0.303	1
TLK1	0.0726627	-0.265267	0.302	0.378	1
EFR3A	0.000182273	-0.265321	0.066	0.216	1
KLF7	0.0975871	-0.26579	0.208	0.278	1
SARS	9.95451e-05	-0.266093	0.104	0.262	1
BBX	0.0127799	-0.26612	0.236	0.349	1
ZNF91	0.00631935	-0.266814	0.264	0.373	1
KCNK16	2.58343e-06	-0.266816	0.028	0.226	0.0594447
PPP2R2C	0.00110425	-0.266844	0.038	0.149	1
GPRASP1	4.7104e-06	-0.267014	0.028	0.207	0.108386
PDSS2	0.0121723	-0.267104	0.113	0.209	1
HNF1A-AS1	0.0586639	-0.267144	0.16	0.229	1
BSN	4.04194e-06	-0.267304	0	0.169	0.0930049
PDK3	0.000418466	-0.26775	0.066	0.199	1
SCMH1	0.158075	-0.26798	0.236	0.294	1
PPP1R12A	0.0321222	-0.268043	0.245	0.332	1
APPL2	0.00625697	-0.268067	0.16	0.266	1
PPP4R3A	0.00107904	-0.268439	0.17	0.298	1
ACSL1	1.50608e-05	-0.268611	0.009	0.168	0.34655
UBL3	0.00359987	-0.268637	0.132	0.25	1
TSTD3	0.000103789	-0.269143	0.028	0.166	1
AC023590.1	0.274893	-0.269168	0.132	0.169	1
TNS3	0.113991	-0.26932	0.311	0.369	1
C12orf40	0.000989597	-0.269477	0.009	0.108	1
ZFYVE9	0.0038556	-0.269703	0.123	0.239	1
ANKRD44	0.000352562	-0.269716	0.047	0.175	1
LMTK2	0.00098236	-0.269934	0.094	0.224	1
ARIH1	0.0222674	-0.269942	0.236	0.337	1
CPEB1	2.83661e-05	-0.270035	0	0.143	0.652704
NAA15	0.00303316	-0.270212	0.104	0.219	1
SVOP	6.98949e-05	-0.270212	0.009	0.145	1
ANKRD17	0.0354728	-0.270373	0.33	0.43	1
KAT2B	0.000926829	-0.270536	0.057	0.175	1
CGGBP1	2.89816e-05	-0.270796	0.019	0.172	0.666867
2022-03-04	0.000203604	-0.270981	0.009	0.131	1
TRMT11	0.0292782	-0.271111	0.208	0.299	1
ARFGEF1	0.0298881	-0.271813	0.302	0.384	1
CEP290	0.000297858	-0.271997	0.094	0.231	1
NSD3	0.00611469	-0.272594	0.368	0.452	1
ADCY1	8.47309e-05	-0.272758	0.019	0.16	1
AHCYL2	0.0268213	-0.272904	0.142	0.234	1
TENT5A	0.00297687	-0.273093	0.123	0.236	1
RASD1	8.25645e-07	-0.273416	0.028	0.229	0.0189981
OPRD1	2.19878e-05	-0.273697	0	0.146	0.505939
FAM193A	0.00186347	-0.273794	0.151	0.272	1
PTPRA	0.0208462	-0.274041	0.226	0.325	1
TOX3	0.00337423	-0.274397	0.066	0.17	1
SCLT1	0.0247321	-0.274724	0.123	0.213	1
TTC39A	2.83705e-05	-0.274853	0.057	0.219	0.652804
GAS2	0.00638093	-0.275374	0.075	0.173	1
TMCC3	0.000768819	-0.275699	0.038	0.151	1
BAIAP2	6.68098e-06	-0.275718	0.009	0.175	0.153729
SHPRH	0.00928035	-0.275724	0.321	0.425	1
EP300	0.00212315	-0.27574	0.17	0.291	1
MIR4435-2HG	0.00140514	-0.2758	0.038	0.147	1
CREM	2.52937e-05	-0.276055	0.009	0.16	0.582008
PPA2	3.46726e-05	-0.27636	0.038	0.2	0.797818
SLC43A2	0.000142327	-0.276511	0.047	0.193	1
CFDP1	0.00138734	-0.27659	0.198	0.355	1
TMEM14B	0.00280962	-0.276712	0.075	0.19	1
ZBTB38	0.00105235	-0.277212	0.132	0.265	1
CMTM8	0.0167676	-0.277248	0.17	0.282	1
PICALM	0.00799272	-0.277586	0.17	0.272	1
LSS	6.94997e-05	-0.277779	0.085	0.246	1
SOGA3	8.90605e-06	-0.277852	0.019	0.186	0.204928
MPDZ	0.0012884	-0.277916	0.113	0.244	1
MAPRE3	2.31884e-05	-0.278026	0.047	0.216	0.533566
TMEM150C	0.000270483	-0.278166	0.019	0.141	1
CWC27	0.005479	-0.278268	0.113	0.221	1
EPB41L5	0.0423244	-0.278311	0.217	0.304	1
NCOA2	0.0495915	-0.278318	0.226	0.314	1
CYSTM1	0.0147676	-0.278471	0.132	0.233	1
HSF4	9.20178e-05	-0.278476	0.085	0.238	1
PRRC2B	0.0487739	-0.278491	0.368	0.425	1
PNPLA7	0.000222733	-0.278605	0.066	0.205	1
LLGL2	0.098531	-0.278615	0.387	0.43	1
SIM1	9.68112e-05	-0.279167	0.028	0.169	1
NCOA1	0.033807	-0.27925	0.236	0.335	1
BACH2	0.0178838	-0.279317	0.066	0.147	1
FBXW4	0.00331814	-0.279648	0.142	0.263	1
DLG5	0.000161981	-0.279744	0.085	0.232	1
IQSEC3	1.42929e-05	-0.279891	0.009	0.165	0.328879
RIC3	0.000273673	-0.279939	0.132	0.291	1
ACAP2	0.00479292	-0.280186	0.189	0.306	1
DDX46	3.17758e-05	-0.280658	0.226	0.418	0.731162
SUN1	0.000447617	-0.280739	0.189	0.35	1
AHDC1	0.000105114	-0.280763	0.094	0.254	1
CDKN1C	1.679e-05	-0.280765	0.019	0.182	0.386337
AP001831.1	0.00361486	-0.280965	0.028	0.12	1
CIRBP	1.50199e-07	-0.281028	0.075	0.318	0.00345607
GTF2I	0.0286663	-0.281294	0.509	0.538	1
ZMAT1	0.000101668	-0.281443	0.066	0.211	1
MNAT1	0.0857682	-0.282144	0.217	0.285	1
AC106795.3	0.000579977	-0.282603	0.028	0.142	1
ARHGAP35	0.000915837	-0.283052	0.142	0.285	1
SUCO	0.000973755	-0.283185	0.132	0.275	1
ARVCF	2.69235e-06	-0.283213	0.047	0.235	0.0619511
NOL3	0.000200237	-0.283675	0.104	0.256	1
HSPA12A	0.000245277	-0.284429	0.038	0.17	1
CHM	0.000644156	-0.284843	0.142	0.281	1
ASCC3	0.0482142	-0.285125	0.358	0.433	1
AC025159.1	0.00313665	-0.285367	0.038	0.134	1
KCNG3	0.000529022	-0.285544	0.019	0.131	1
LINC00907	0.00775487	-0.285549	0.028	0.107	1
AL133325.3	1.01689e-06	-0.285617	0.009	0.201	0.0233987
C21orf58	8.70939e-06	-0.285672	0.028	0.197	0.200403
TRRAP	0.00489113	-0.285674	0.226	0.344	1
SERINC1	4.44883e-07	-0.2857	0.028	0.237	0.0102367
PTPN4	0.0329916	-0.286602	0.189	0.271	1
DZIP1	2.2125e-06	-0.286736	0.009	0.194	0.0509096
ZC3H14	9.42255e-05	-0.28679	0.104	0.259	1
TMEM181	0.062564	-0.28692	0.264	0.323	1
METTL16	0.000256833	-0.287036	0.085	0.226	1
PRKAR1A	3.62089e-05	-0.287213	0.104	0.265	0.833167
PBRM1	0.00701424	-0.287285	0.264	0.377	1
SPPL3	0.0343282	-0.287379	0.208	0.295	1
FLCN	9.65731e-05	-0.287459	0.123	0.284	1
DNAH5	1.25364e-05	-0.287853	0.009	0.167	0.288463
WARS2-AS1	0.00281964	-0.288414	0.066	0.171	1
MGAT4C	0.000690549	-0.288746	0.009	0.114	1
COMMD10	0.21656	-0.288891	0.217	0.267	1
RASA1	0.0129069	-0.289011	0.151	0.252	1
TSC2	0.000106511	-0.289243	0.132	0.29	1
MYO9A	0.0201275	-0.289263	0.226	0.341	1
UCHL1	4.47356e-06	-0.289332	0.075	0.268	0.102937
TNRC18	0.00115233	-0.289752	0.132	0.263	1
WDR70	0.00328933	-0.289849	0.17	0.307	1
FAM189A1	0.00064059	-0.290028	0.019	0.128	1
UBE2D2	0.0012619	-0.290052	0.132	0.259	1
GSTO2	1.53136e-06	-0.290158	0.009	0.196	0.0352365
SLC30A9	0.000116016	-0.290448	0.075	0.226	1
EPC2	0.0017203	-0.290561	0.132	0.265	1
LCLAT1	0.00840894	-0.290567	0.113	0.215	1
ATXN10	0.003515	-0.290686	0.142	0.269	1
RNGTT	0.000941399	-0.29071	0.104	0.244	1
ZFHX3	0.176862	-0.291198	0.33	0.382	1
STPG2	0.00169009	-0.291765	0.028	0.132	1
TSPAN2	6.24544e-06	-0.292101	0.009	0.18	0.143708
REEP3	0.00213895	-0.2923	0.104	0.224	1
USP24	0.00130054	-0.292395	0.189	0.322	1
PREPL	0.00293618	-0.292656	0.236	0.343	1
DOP1A	0.000996031	-0.293127	0.151	0.298	1
SETD5	0.0613637	-0.293503	0.406	0.467	1
UBAC2	0.00497675	-0.293668	0.123	0.227	1
NAIP	0.000132891	-0.293839	0.123	0.273	1
ARID3A	0.000143444	-0.294555	0.075	0.223	1
WDPCP	0.00850398	-0.294716	0.094	0.197	1
STAT5B	7.50713e-05	-0.294949	0.066	0.22	1
TFCP2	0.000101178	-0.29521	0.066	0.226	1
VWA8	0.00175675	-0.295306	0.104	0.235	1
CCNY	0.01467	-0.295405	0.17	0.28	1
C11orf80	5.66953e-05	-0.295651	0.028	0.178	1
NSD1	0.016098	-0.295756	0.283	0.38	1
PHC2	0.000243737	-0.295829	0.104	0.253	1
ME1	0.000872073	-0.295844	0.038	0.152	1
ETNK1	0.000299116	-0.295879	0.151	0.303	1
KAT6A	0.0313682	-0.295987	0.283	0.362	1
SRGAP2	8.30369e-05	-0.296236	0.047	0.19	1
PCNX1	0.00058525	-0.296456	0.142	0.293	1
BAZ1B	6.07439e-05	-0.296566	0.113	0.278	1
ZKSCAN1	0.0229858	-0.296872	0.462	0.504	1
AC099788.1	0.000603642	-0.296922	0	0.1	1
PHF20	1.57205e-05	-0.296952	0.057	0.238	0.361728
LINC00486	0.000989894	-0.29718	0.066	0.189	1
PPP6R2	0.0706897	-0.297422	0.358	0.412	1
PLD3	2.9499e-05	-0.29773	0.151	0.329	0.678772
ADCY9	0.00541288	-0.298149	0.123	0.238	1
RBM6	0.131183	-0.298961	0.585	0.588	1
SFMBT2	5.53222e-05	-0.298964	0	0.134	1
AGTPBP1	0.00153096	-0.299416	0.085	0.202	1
MICAL3	0.00561018	-0.299474	0.255	0.389	1
RLF	0.00270397	-0.299569	0.142	0.256	1
HIPK2	0.00969949	-0.299581	0.33	0.43	1
AFF4	0.0269829	-0.299742	0.453	0.54	1
RYR2	0.0987372	-0.300392	0.085	0.138	1
EFCAB2	0.00779483	-0.300743	0.142	0.251	1
AP3B1	0.00912377	-0.30075	0.236	0.344	1
EHMT1	0.0277579	-0.300843	0.292	0.4	1
WDR33	0.000906827	-0.300902	0.17	0.3	1
AC084198.2	1.95388e-06	-0.301013	0	0.178	0.0449587
HSP90AB1	2.07753e-06	-0.301292	0.16	0.398	0.047804
ACVR1C	2.3618e-05	-0.301469	0.009	0.161	0.54345
ZNF248	0.00460208	-0.301533	0.132	0.238	1
CDH10	2.72505e-05	-0.302097	0	0.144	0.627034
ESYT2	0.000107193	-0.302352	0.057	0.208	1
PSAP	2.18881e-05	-0.302544	0.17	0.379	0.503645
ANK2	8.49574e-06	-0.302859	0	0.159	0.195487
C2CD5	1.78248e-05	-0.302956	0.047	0.215	0.410149
ASB3	0.0249408	-0.30307	0.16	0.252	1
USP33	0.000412689	-0.303194	0.151	0.292	1
SESTD1	0.000516491	-0.303286	0.104	0.246	1
RAB10	0.0264759	-0.30333	0.236	0.331	1
CLIP4	1.63566e-05	-0.303406	0.057	0.23	0.376366
SCAF8	0.00282901	-0.303611	0.142	0.265	1
SCG3	6.08905e-07	-0.304052	0.057	0.283	0.0140109
USH1C	1.15807e-06	-0.304183	0	0.185	0.0266472
PCDH17	2.95951e-05	-0.30446	0.038	0.193	0.680983
AKAP6	8.24921e-05	-0.304668	0.019	0.158	1
SCD	5.31994e-07	-0.304766	0.028	0.239	0.0122412
BNIP3L	0.00160696	-0.30494	0.113	0.247	1
FAM222A	1.38356e-05	-0.305156	0.009	0.166	0.318357
RABL6	0.000179169	-0.305211	0.208	0.368	1
SECISBP2	0.000130438	-0.305713	0.17	0.325	1
OTUD7A	0.000641735	-0.305764	0.066	0.196	1
ANKIB1	0.00562928	-0.30662	0.151	0.267	1
AL645568.1	8.31081e-05	-0.306727	0.028	0.169	1
TUBA1A	7.65586e-07	-0.306804	0.019	0.221	0.0176161
ANKHD1	0.00766377	-0.307031	0.387	0.476	1
GCK	4.33383e-06	-0.307162	0	0.168	0.0997214
OLMALINC	2.87961e-06	-0.307445	0.009	0.186	0.0662598
KLC1	0.000435366	-0.307679	0.264	0.421	1
PIP5K1A	0.000212567	-0.307761	0.113	0.275	1
GPR137B	0.00331721	-0.307977	0.047	0.147	1
KIF21A	2.27349e-06	-0.308002	0.151	0.356	0.052313
PPP2R2B	0.00889831	-0.308303	0.028	0.105	1
NME7	0.000481893	-0.3084	0.075	0.203	1
ZNF292	0.0803381	-0.308731	0.557	0.569	1
KCNIP1	0.00124839	-0.308812	0.009	0.107	1
CCSER2	0.000499692	-0.308907	0.123	0.272	1
SYBU	0.000421963	-0.30913	0.038	0.162	1
MAP3K2	0.0107003	-0.30915	0.236	0.328	1
ETFDH	0.000108305	-0.30921	0.085	0.24	1
MAPRE1	5.84955e-05	-0.309328	0.085	0.246	1
PPP3CA	0.0384148	-0.309452	0.198	0.276	1
TBC1D32	0.000529017	-0.309513	0.075	0.21	1
TMCO3	2.80936e-05	-0.310411	0.085	0.25	0.646433
TRPS1	0.000106359	-0.310504	0.038	0.187	1
RAB3GAP2	0.0117767	-0.31059	0.283	0.384	1
MGAT4A	0.0183895	-0.310657	0.179	0.256	1
BTBD3	1.20705e-05	-0.310705	0.057	0.23	0.277742
ULK4	0.0220017	-0.310865	0.151	0.245	1
RNF180	0.00211171	-0.31105	0.085	0.195	1
MIB1	0.000119111	-0.311057	0.085	0.242	1
SLC16A9	4.39463e-06	-0.311222	0	0.168	0.101121
SPIN1	0.00016557	-0.311499	0.104	0.262	1
MTMR3	0.0047774	-0.311687	0.17	0.281	1
C14orf132	1.18199e-06	-0.311859	0.019	0.214	0.0271976
TYW1	0.000673909	-0.312032	0.085	0.221	1
DENND4C	0.000884678	-0.312992	0.151	0.304	1
RAD51B	0.0625429	-0.313107	0.179	0.264	1
PFKFB2	2.19719e-05	-0.313552	0.047	0.21	0.505574
LMBR1	4.92491e-05	-0.313602	0.057	0.219	1
AC008269.1	0.000262885	-0.313808	0.028	0.154	1
GNAQ	0.1132	-0.314184	0.255	0.325	1
2022-03-07	0.000325509	-0.314212	0.16	0.323	1
TBCK	0.00469945	-0.314348	0.16	0.285	1
MTSS2	3.00577e-06	-0.31438	0.038	0.221	0.0691627
KANSL1	0.140251	-0.314383	0.547	0.59	1
NISCH	2.04035e-06	-0.314572	0.075	0.269	0.0469485
TRIM9	1.22892e-05	-0.314816	0	0.154	0.282774
AL390783.1	0.00193255	-0.315231	0.075	0.187	1
ZFR	0.000565141	-0.315491	0.151	0.296	1
TTLL7	0.000189928	-0.316766	0.123	0.284	1
COX10-AS1	0.000426555	-0.316902	0.066	0.2	1
MAP3K15	4.23431e-06	-0.317123	0	0.168	0.0974315
ASXL3	5.90969e-06	-0.317166	0	0.164	0.135982
C1GALT1	0.000270691	-0.317514	0.094	0.236	1
G3BP2	0.000430446	-0.317689	0.151	0.291	1
ABLIM2	0.000158806	-0.31778	0.047	0.187	1
CUL5	0.00173221	-0.319969	0.151	0.267	1
SLC25A12	2.99455e-05	-0.319975	0.047	0.205	0.689046
HOMER1	0.000451555	-0.320012	0.028	0.149	1
RADX	1.46388e-06	-0.320199	0.009	0.195	0.0336838
NCKAP5	0.000227647	-0.320255	0	0.114	1
ANKS1A	0.00166155	-0.320796	0.142	0.275	1
TSHZ3	0.000239141	-0.321144	0.009	0.128	1
STAU2	0.00367961	-0.321298	0.132	0.251	1
R3HDM1	0.0125493	-0.321369	0.198	0.296	1
TPM3	3.2037e-05	-0.321682	0.132	0.308	0.737171
BTRC	0.00145872	-0.321879	0.104	0.23	1
CALM1	6.85306e-07	-0.322529	0.085	0.318	0.0157689
SYT16	0.000306524	-0.323035	0	0.11	1
PCBP3	0.000192401	-0.32331	0.028	0.159	1
AK9	0.00015201	-0.323467	0.066	0.208	1
RTN4RL1	3.54104e-05	-0.323612	0.009	0.154	0.814794
TOM1L2	0.000251318	-0.323958	0.123	0.268	1
SAMD12	0.139354	-0.324296	0.302	0.368	1
CRMP1	1.23569e-06	-0.324377	0.009	0.197	0.0284333
EPB41L1	0.00273988	-0.324509	0.075	0.182	1
ITSN1	3.76697e-05	-0.324533	0.038	0.194	0.866779
FOXK2	0.00356346	-0.324549	0.142	0.265	1
SHISAL2B	0.00030389	-0.324748	0.009	0.125	1
AC015923.1	0.000320326	-0.325336	0.009	0.125	1
MDN1	1.50367e-05	-0.325358	0.075	0.243	0.345993
CUX1	0.0472691	-0.325555	0.311	0.401	1
MECP2	0.00155891	-0.32565	0.17	0.294	1
PTBP2	0.00316487	-0.325829	0.16	0.283	1
KIAA0319	0.000102143	-0.326101	0.028	0.165	1
HLTF	5.37748e-07	-0.326339	0.038	0.25	0.0123736
CERS4	4.6558e-06	-0.32723	0.019	0.196	0.10713
FRYL	0.00631177	-0.327252	0.274	0.38	1
RAI1	0.000587082	-0.327771	0.113	0.257	1
PLCB1	0.465936	-0.3278	0.34	0.369	1
MBOAT2	3.17136e-06	-0.328143	0	0.172	0.0729731
PCGF5	0.0056621	-0.328199	0.142	0.261	1
MICU2	0.000747371	-0.328439	0.123	0.256	1
MAFB	8.78446e-08	-0.32845	0.019	0.242	0.00202131
AC021231.1	0.00196625	-0.329157	0.038	0.139	1
AL445250.1	0.000618976	-0.329824	0	0.1	1
TNKS	0.00341797	-0.329903	0.236	0.358	1
SKI	7.90567e-06	-0.32995	0.028	0.201	0.18191
CAPZB	0.00134107	-0.33004	0.142	0.272	1
TMEM236	0.000217508	-0.330369	0.009	0.13	1
MMP16	0.000201127	-0.330599	0.019	0.144	1
PSMD1	8.24723e-05	-0.330878	0.142	0.312	1
ARG2	2.64126e-05	-0.330888	0	0.144	0.607754
VEZT	0.00221125	-0.331096	0.208	0.335	1
OTULINL	2.81787e-06	-0.331262	0.009	0.187	0.0648391
CHD4	0.000134086	-0.331596	0.17	0.33	1
MPHOSPH9	5.446e-05	-0.33225	0.085	0.234	1
NKX6-1	1.58756e-07	-0.332363	0.019	0.235	0.00365298
SUPT3H	0.00113414	-0.333023	0.104	0.245	1
CEP112	0.0030215	-0.333076	0.132	0.253	1
PUM2	0.000498754	-0.333113	0.17	0.316	1
POGZ	0.00875802	-0.333161	0.34	0.428	1
AKAP8L	0.000109061	-0.333536	0.151	0.307	1
ARHGEF7	0.00011779	-0.333871	0.142	0.312	1
MAFA	4.50364e-06	-0.333904	0.028	0.205	0.103629
XKR4	0.00251707	-0.334477	0.047	0.151	1
APBB2	0.0293059	-0.334619	0.189	0.277	1
MIR29B2CHG	0.00576223	-0.334668	0.406	0.503	1
CDK6	0.00979092	-0.334743	0.16	0.263	1
LHFPL4	4.94143e-06	-0.33503	0.009	0.179	0.113702
ST3GAL3	0.00269715	-0.335507	0.113	0.23	1
HTT	6.93058e-05	-0.335521	0.142	0.317	1
RAB7A	0.00083347	-0.335638	0.123	0.262	1
MYEF2	8.89265e-05	-0.336023	0.198	0.369	1
GLYR1	4.96406e-06	-0.336125	0.066	0.254	0.114223
KCNJ3	0.00267011	-0.336905	0.047	0.147	1
BACE1	7.41688e-06	-0.336935	0.085	0.269	0.170662
BAIAP3	1.89721e-07	-0.337148	0.047	0.274	0.00436548
DNAJC6	2.63614e-05	-0.337308	0.028	0.182	0.606575
DGKD	0.000208036	-0.337316	0.113	0.262	1
PPP3CB	1.09506e-05	-0.337398	0.075	0.261	0.251974
SDCCAG8	0.0151385	-0.337505	0.264	0.364	1
ARHGEF9	9.0581e-06	-0.33795	0.057	0.236	0.208427
KLHL42	5.12027e-05	-0.338392	0.132	0.295	1
LINC01266	0.00341485	-0.338494	0.057	0.156	1
NPTX2	2.91347e-05	-0.33922	0.057	0.225	0.670388
AGO3	0.0163511	-0.340202	0.311	0.393	1
LINC01725	0.384264	-0.340751	0.208	0.243	1
OSBPL10	0.000632591	-0.341202	0.075	0.205	1
AF165147.1	0.00103609	-0.341545	0.019	0.126	1
GARS-DT	0.000237562	-0.341567	0.245	0.397	1
INPP5B	4.29995e-05	-0.341618	0.104	0.275	0.989418
LRP11	1.43058e-06	-0.341665	0.047	0.245	0.0329177
VWC2L	4.26629e-05	-0.342138	0	0.137	0.981673
TMOD2	1.16669e-07	-0.342242	0	0.213	0.00268455
FBXL2	0.00578108	-0.342386	0.113	0.219	1
ACYP2	0.0036783	-0.342491	0.113	0.234	1
TRAF3IP2-AS1	7.18314e-05	-0.342574	0.038	0.185	1
PHF21B	5.51663e-06	-0.342905	0.009	0.181	0.126938
DOCK1	0.0162521	-0.343014	0.245	0.348	1
ATP2B1	0.000105859	-0.343035	0.142	0.297	1
UBE4B	0.000624654	-0.343244	0.151	0.302	1
NAALADL2	0.00692743	-0.343356	0.066	0.161	1
RB1	0.000319445	-0.343706	0.113	0.256	1
RAB3C	0.00058499	-0.343841	0.094	0.232	1
NEO1	0.0320644	-0.344209	0.198	0.275	1
AF279873.3	0.000227647	-0.34422	0	0.114	1
GTF3C1	5.75782e-05	-0.344305	0.132	0.301	1
KMT2E	0.000734464	-0.344481	0.292	0.431	1
FTO	0.0115691	-0.344648	0.208	0.324	1
TOM1L1	0.00146638	-0.344744	0.132	0.256	1
TENM4	0.000132143	-0.344967	0.009	0.136	1
NOVA1	9.92694e-06	-0.345	0.085	0.276	0.228419
MAPK8	0.0554383	-0.345116	0.189	0.266	1
RSRC1	0.0343534	-0.346256	0.226	0.31	1
DMXL2	5.22774e-05	-0.346403	0.17	0.336	1
BDP1	3.23282e-05	-0.347027	0.283	0.478	0.743872
MCTP2	0.0975637	-0.347721	0.217	0.275	1
NBAS	0.00408406	-0.348373	0.226	0.343	1
MIA2	0.00676797	-0.348429	0.377	0.457	1
ABCA5	0.00850618	-0.348513	0.462	0.528	1
ST3GAL6	6.24725e-06	-0.348601	0.009	0.176	0.143749
MTDH	0.000270697	-0.34871	0.226	0.391	1
GLCCI1	0.0226027	-0.348928	0.113	0.194	1
EPHX2	1.24403e-06	-0.34898	0.057	0.257	0.0286251
ATP6V1H	7.9209e-06	-0.349006	0.057	0.235	0.18226
B4GALNT3	0.00058942	-0.349304	0.075	0.205	1
ABL1	0.00363777	-0.349475	0.123	0.236	1
CAPN13	7.55938e-05	-0.35043	0.019	0.157	1
TBCD	2.4416e-05	-0.350457	0.066	0.241	0.561813
ANKUB1	0.00766632	-0.350538	0.066	0.161	1
CLU	2.16474e-06	-0.350911	0.057	0.259	0.0498106
ENO2	5.68735e-08	-0.351383	0.038	0.278	0.00130866
TBC1D19	4.11552e-06	-0.351489	0.028	0.205	0.0946981
AP3B2	1.60797e-06	-0.35155	0.019	0.205	0.0369994
BICDL1	5.83944e-06	-0.351913	0.047	0.227	0.134366
RASA4	4.8334e-07	-0.352384	0.028	0.231	0.0111217
TTC17	0.0060471	-0.352837	0.33	0.446	1
RAB28	0.000271153	-0.35316	0.066	0.205	1
PTPN13	3.36566e-06	-0.353252	0.028	0.209	0.0774438
VWA5B2	1.49738e-07	-0.353492	0.038	0.256	0.00344547
CDON	3.02637e-06	-0.354149	0	0.172	0.0696368
SLC23A2	1.0128e-05	-0.35417	0.066	0.25	0.233046
SUCLG2-AS1	0.00228632	-0.354295	0.085	0.2	1
SRSF5	1.33305e-05	-0.354305	0.245	0.413	0.306734
STX8	6.62282e-05	-0.354468	0.066	0.232	1
LUC7L2	0.00039822	-0.354652	0.208	0.354	1
HULC	0.00375768	-0.354858	0.085	0.192	1
PIK3C2A	0.0125202	-0.355215	0.311	0.417	1
CPLX2	1.06806e-07	-0.355371	0.009	0.227	0.0024576
FAM219A	1.3283e-06	-0.355688	0.057	0.263	0.0305641
DNAJC1	0.0444958	-0.355853	0.292	0.37	1
ZC3H3	0.000764547	-0.356056	0.066	0.193	1
ITGB1	0.0183967	-0.35613	0.283	0.357	1
MYO5A	9.25132e-06	-0.356688	0.047	0.227	0.212873
CDKAL1	0.00551828	-0.356831	0.17	0.297	1
HLCS	0.00441723	-0.356913	0.132	0.246	1
SAFB	2.02161e-07	-0.357264	0.066	0.294	0.00465173
PRRC2C	8.7672e-05	-0.357436	0.472	0.59	1
CACNA2D2	2.42709e-08	-0.357476	0	0.231	0.000558473
RAB26	5.51096e-09	-0.357835	0.019	0.276	0.000126807
RANBP2	0.00021053	-0.357895	0.255	0.402	1
FNDC3A	0.0430666	-0.357908	0.425	0.506	1
ATP8A1	1.53493e-05	-0.357949	0.047	0.224	0.353188
WDR17	7.02362e-07	-0.358435	0.009	0.206	0.0161614
CRTC3	7.72259e-05	-0.35849	0.104	0.264	1
VPS41	1.58774e-05	-0.358715	0.132	0.308	0.365338
TCF12	0.0491579	-0.358789	0.283	0.367	1
NAPA	3.95801e-05	-0.358871	0.113	0.288	0.910738
FLG-AS1	0.0002479	-0.358913	0.038	0.169	1
RCOR3	0.000137706	-0.360953	0.208	0.365	1
ARID1B	0.998666	-0.361085	0.67	0.591	1
FAM172A	0.00411264	-0.361249	0.198	0.327	1
KDM5A	3.97519e-05	-0.362573	0.17	0.348	0.914691
ZSWIM5	0.00228467	-0.362757	0.094	0.212	1
APBA1	5.09592e-05	-0.362807	0.009	0.15	1
FAM135A	0.00127114	-0.363009	0.179	0.317	1
MBP	0.0036023	-0.363052	0.226	0.348	1
GBF1	0.00213685	-0.363093	0.198	0.34	1
AIG1	0.00790694	-0.363357	0.16	0.273	1
TET2	0.000292421	-0.363551	0.142	0.291	1
GNB1	0.0115255	-0.363772	0.264	0.368	1
ADCYAP1	1.6647e-07	-0.364045	0.009	0.224	0.00383046
CTDSPL	0.000338025	-0.364186	0.075	0.209	1
LINC00882	1.6741e-05	-0.364316	0.009	0.164	0.38521
NCALD	1.78649e-05	-0.364502	0.028	0.19	0.411071
MYCBP2	0.00620385	-0.364662	0.425	0.512	1
TTC8	3.56286e-07	-0.366088	0.009	0.212	0.00819814
BCAT2	1.30899e-06	-0.366127	0.038	0.231	0.0301198
ABCG1	1.71542e-05	-0.366392	0.038	0.2	0.394718
CPEB4	0.105579	-0.366555	0.368	0.393	1
SCN8A	1.04111e-05	-0.36671	0.066	0.247	0.239559
AC002460.2	0.00449978	-0.366735	0.057	0.155	1
AARS	1.28427e-05	-0.366803	0.132	0.314	0.295511
MYH14	1.5071e-05	-0.366957	0.075	0.263	0.346783
ALDH1A1	0.000883559	-0.367121	0.142	0.293	1
UBR5	0.00299822	-0.3673	0.302	0.427	1
ZNF608	0.000329737	-0.367668	0.094	0.238	1
RYBP	4.58741e-05	-0.367873	0.075	0.24	1
AC093535.1	0.0105392	-0.367958	0.057	0.14	1
RAPH1	0.000626826	-0.368541	0.104	0.235	1
WDR59	6.0558e-06	-0.368643	0.104	0.305	0.139344
SMARCA1	2.85187e-05	-0.368978	0.16	0.337	0.656215
PLOD2	0.0577924	-0.369233	0.349	0.414	1
JPX	0.0438932	-0.369604	0.406	0.463	1
ISL1	3.58964e-08	-0.369654	0.028	0.266	0.000825976
SYNE2	0.306463	-0.369751	0.623	0.566	1
CREB3L2	0.00816894	-0.370121	0.236	0.33	1
LINC01376	0.0294792	-0.370209	0.123	0.205	1
MAPRE2	0.000821201	-0.37064	0.113	0.24	1
HOOK2	0.00182633	-0.37077	0.491	0.616	1
ZCCHC14	1.22059e-05	-0.370858	0.085	0.268	0.280857
LMNTD1	0.000209922	-0.37149	0	0.115	1
KPNA6	3.50981e-07	-0.371561	0.047	0.262	0.00807608
CASC4	0.000199282	-0.371937	0.151	0.318	1
CAMK2D	0.0120347	-0.37223	0.264	0.38	1
IPO9-AS1	3.12115e-05	-0.372516	0.009	0.158	0.718176
XKR6	0.0182403	-0.372798	0.189	0.292	1
DGCR9	0.00023372	-0.372865	0.038	0.17	1
PTEN	0.0313475	-0.372927	0.311	0.388	1
MAP4K3	0.0028597	-0.373907	0.179	0.303	1
TERF2IP	4.36152e-06	-0.375548	0.085	0.283	0.100358
RASGEF1B	3.09638e-05	-0.37601	0.019	0.168	0.712476
TBC1D8	0.000120303	-0.376286	0.113	0.271	1
FOXK1	2.13949e-06	-0.376576	0.066	0.267	0.0492296
KIAA0232	2.09514e-05	-0.376923	0.132	0.306	0.482092
PFKP	2.65794e-07	-0.377367	0.038	0.253	0.00611592
KANTR	1.54739e-05	-0.377516	0.094	0.273	0.356054
SGCD	0.00034074	-0.378418	0	0.108	1
RCAN3	2.59253e-06	-0.378437	0.094	0.29	0.0596541
TAOK1	0.000670488	-0.378542	0.236	0.379	1
XPR1	0.115366	-0.378569	0.302	0.364	1
DZIP3	0.000161146	-0.378634	0.189	0.344	1
ZMYND8	0.00164495	-0.378742	0.292	0.42	1
TMEM63C	8.20488e-07	-0.378881	0.028	0.224	0.0188794
LOXL4	8.98487e-05	-0.378985	0	0.127	1
EPC1	0.000466952	-0.379253	0.226	0.362	1
OSBPL8	0.000225858	-0.379528	0.113	0.265	1
NF1	0.080038	-0.380198	0.396	0.458	1
ELF2	0.00429017	-0.380433	0.208	0.324	1
ABI2	0.0001605	-0.3808	0.198	0.358	1
DENND5B	0.000124953	-0.381565	0.123	0.297	1
WNT4	2.44342e-09	-0.381845	0	0.257	5.62232e-05
MAGI2-AS3	3.78094e-08	-0.382821	0.028	0.264	0.000869994
THOC2	2.67108e-05	-0.382985	0.236	0.413	0.614616
PDS5B	0.000656135	-0.383117	0.189	0.327	1
USP34	0.0256604	-0.383177	0.538	0.596	1
WSCD2	1.40154e-05	-0.384627	0	0.152	0.322494
RPTOR	0.000309964	-0.384972	0.104	0.253	1
TSHZ2	0.168981	-0.38515	0.198	0.241	1
ZNF638	0.00177724	-0.385158	0.425	0.545	1
SPTB	7.18074e-08	-0.38561	0.019	0.243	0.00165229
LMCD1	0.648663	-0.386138	0.132	0.142	1
GNG2	9.01663e-07	-0.386248	0.009	0.201	0.0207473
TGFBR3	0.0130551	-0.386504	0.104	0.197	1
LINC01091	0.000428335	-0.386527	0.019	0.136	1
SREBF1	2.57191e-07	-0.386693	0.113	0.337	0.00591797
TULP4	0.000169113	-0.386716	0.189	0.333	1
LUC7L	9.22703e-06	-0.389868	0.236	0.424	0.212314
ALOX12-AS1	0.000245138	-0.389948	0.066	0.205	1
SRBD1	0.000551818	-0.390221	0.189	0.336	1
SYP	1.63898e-07	-0.390638	0.047	0.265	0.00377129
PCM1	0.000321072	-0.39083	0.396	0.516	1
CDC42BPB	1.46016e-05	-0.39113	0.245	0.437	0.335983
ZNF407	0.00278972	-0.391353	0.179	0.299	1
LSM14A	0.000152506	-0.392898	0.113	0.258	1
RNF150	5.01562e-05	-0.394765	0.028	0.177	1
FAM222B	0.000716622	-0.395112	0.113	0.246	1
PJA2	0.000555911	-0.395256	0.283	0.399	1
GSN	2.21646e-05	-0.395552	0.132	0.304	0.510006
ANKRD26	1.60272e-06	-0.395733	0.16	0.39	0.0368785
SAFB2	1.59194e-06	-0.395874	0.132	0.341	0.0366305
TMCC1	0.00316325	-0.395966	0.189	0.322	1
RAB11A	0.00440519	-0.396004	0.142	0.26	1
CCNH	0.000472114	-0.396023	0.123	0.271	1
UBR4	3.98291e-06	-0.39664	0.151	0.345	0.0916468
FGGY	0.00247945	-0.396716	0.123	0.236	1
KCNH1	5.24806e-05	-0.39685	0	0.135	1
SRGAP3	1.4665e-05	-0.39701	0.057	0.229	0.337443
CAPN7	1.05556e-05	-0.397408	0.226	0.41	0.242885
SAMD11	1.69756e-06	-0.398199	0.057	0.255	0.0390608
SYNE1	1.41115e-05	-0.39849	0.113	0.301	0.324706
PRKACB	0.000122335	-0.399796	0.066	0.218	1
NPDC1	2.14032e-09	-0.399861	0.094	0.356	4.92489e-05
TTC37	9.91237e-05	-0.399869	0.236	0.389	1
PDXDC1	0.000306965	-0.400148	0.321	0.469	1
CHN1	3.72907e-07	-0.400515	0	0.199	0.0085806
MLLT10	0.00508128	-0.400757	0.255	0.366	1
FAF1	0.0143089	-0.401471	0.245	0.349	1
RASAL2	0.0126646	-0.40161	0.208	0.304	1
RAB3B	1.65698e-06	-0.40181	0.094	0.301	0.0381271
HECW2	1.16272e-05	-0.402133	0.009	0.169	0.267543
IMMP1L	1.19934e-05	-0.402207	0.066	0.244	0.275968
AP000829.1	0.00136842	-0.402675	0.009	0.103	1
SIL1	0.000868786	-0.40426	0.198	0.343	1
TCF25	9.51942e-06	-0.404712	0.472	0.639	0.219042
MAN1C1	1.19447e-05	-0.405136	0.028	0.196	0.274847
2022-03-01	0.000183267	-0.405285	0.009	0.133	1
PSMA1	0.000218111	-0.40577	0.113	0.267	1
TCERG1L	4.45884e-05	-0.405786	0	0.137	1
FSTL5	2.78721e-05	-0.406285	0.009	0.157	0.641338
DNM1	2.90121e-07	-0.406525	0.094	0.309	0.00667569
SMARCA5	2.86026e-08	-0.40692	0.094	0.342	0.000658146
HERC1	0.000956384	-0.408029	0.283	0.43	1
ITPR3	3.75457e-06	-0.408175	0.123	0.312	0.0863926
HDAC4	0.000574625	-0.408287	0.142	0.293	1
CPEB3	0.0200958	-0.408306	0.189	0.28	1
UBE3A	5.26982e-05	-0.408495	0.17	0.342	1
HSPH1	2.1978e-05	-0.408516	0.038	0.201	0.505714
CDC42BPA	0.0110873	-0.409198	0.415	0.51	1
POLR2J3	0.00149472	-0.410784	0.509	0.605	1
AL121917.1	0.00019102	-0.410958	0.009	0.134	1
NRCAM	0.0799478	-0.411866	0.358	0.421	1
SLCO3A1	5.2652e-06	-0.411915	0	0.165	0.121152
CCDC18-AS1	0.0055027	-0.412287	0.274	0.366	1
ME3	6.45248e-05	-0.412588	0.066	0.224	1
SESN1	8.39807e-05	-0.413206	0.094	0.255	1
REV1	6.81063e-07	-0.414113	0.123	0.345	0.0156713
OSBPL6	1.83673e-06	-0.414868	0.019	0.206	0.0422633
SUSD4	5.15761e-05	-0.415261	0.028	0.18	1
KDM2A	0.00349067	-0.415448	0.292	0.408	1
BABAM2	0.00325077	-0.4157	0.17	0.3	1
ARID5B	7.90775e-07	-0.416516	0.028	0.232	0.0181957
FANCC	0.000740442	-0.417297	0.113	0.244	1
PCNX2	2.14952e-05	-0.417354	0.132	0.327	0.494606
AC118549.1	0.000725518	-0.4174	0.189	0.332	1
PRSS23	2.20333e-07	-0.417525	0.009	0.22	0.00506987
DPH6-DT	0.000157237	-0.417727	0.028	0.163	1
ATP1B3	1.64275e-06	-0.418018	0.009	0.194	0.0377997
MEG8	0.00520815	-0.419456	0.302	0.435	1
REPS1	2.69143e-05	-0.419696	0.075	0.243	0.619299
ICA1L	5.82614e-07	-0.420412	0.075	0.287	0.013406
WDR7	9.46056e-06	-0.420682	0.085	0.272	0.217688
GPATCH8	0.0029407	-0.420817	0.274	0.402	1
FBXO11	0.00106017	-0.421061	0.189	0.317	1
LRRC8D	5.35016e-05	-0.421135	0.057	0.218	1
PPM1H	0.0013733	-0.42117	0.104	0.228	1
STRN3	0.0012046	-0.421373	0.217	0.353	1
EXOC2	2.82329e-06	-0.421991	0.066	0.265	0.0649639
BIRC6	0.00102234	-0.422243	0.406	0.531	1
PPP1R9A	0.0255228	-0.4225	0.321	0.408	1
FXYD2	1.95122e-07	-0.422782	0.057	0.285	0.00448976
PLPPR1	0.000346926	-0.423072	0.009	0.123	1
XPO1	1.18714e-05	-0.423114	0.226	0.413	0.273161
ZBTB20	0.101661	-0.424244	0.491	0.562	1
TSPYL2	1.54301e-05	-0.424395	0.198	0.365	0.355046
FBXL17	0.0405355	-0.424728	0.236	0.324	1
WAC	4.30009e-05	-0.424868	0.198	0.363	0.989451
EHBP1	0.0961685	-0.424914	0.302	0.375	1
GDAP1	0.000159559	-0.424919	0.132	0.306	1
EPS15	0.00125437	-0.424988	0.217	0.346	1
RGS17	4.91072e-05	-0.425057	0.075	0.242	1
PSD3	0.00490519	-0.425928	0.226	0.359	1
FAM168A	8.0301e-05	-0.426296	0.085	0.239	1
VAT1L	8.70436e-05	-0.42666	0.009	0.143	1
TCF20	3.14405e-05	-0.426738	0.113	0.289	0.723447
ATP9B	4.81885e-05	-0.427866	0.179	0.355	1
KIAA1109	1.35633e-05	-0.429631	0.274	0.43	0.312092
ZNF721	0.000430275	-0.430047	0.255	0.383	1
SND1	0.00109523	-0.430535	0.245	0.392	1
GRAMD2B	0.0010074	-0.430999	0.113	0.245	1
GEM	3.19154e-05	-0.431757	0.028	0.184	0.734374
MAGI1	0.00816956	-0.432521	0.34	0.45	1
CNNM2	9.60409e-05	-0.433225	0.085	0.241	1
JAKMIP2	4.3259e-07	-0.433265	0.009	0.209	0.00995389
ZNF10	2.78551e-05	-0.433581	0.094	0.258	0.640947
AC104123.1	0.00645706	-0.433808	0.094	0.198	1
LONP2	2.29174e-05	-0.433865	0.292	0.458	0.527329
LINC01278	0.00139531	-0.434447	0.151	0.282	1
TSHZ1	5.94542e-07	-0.434537	0.038	0.246	0.0136804
SSBP3	0.000107707	-0.436416	0.104	0.263	1
SLC25A13	9.92416e-05	-0.436416	0.132	0.291	1
GRIA2	3.0386e-08	-0.436577	0.057	0.297	0.000699182
CCDC7	0.000470611	-0.438098	0.151	0.288	1
ADGRV1	3.8483e-06	-0.438399	0.123	0.338	0.0885495
PCNT	7.91082e-08	-0.438898	0.104	0.339	0.00182028
IARS	1.01461e-07	-0.43976	0.132	0.379	0.00233463
AOPEP	0.257195	-0.440517	0.443	0.464	1
GGA2	0.00011837	-0.440813	0.274	0.43	1
DNMT3A	1.64103e-06	-0.441349	0.113	0.32	0.03776
CDK8	0.0062003	-0.441424	0.142	0.25	1
APC	1.02007e-05	-0.442563	0.142	0.323	0.234717
PDE5A	8.40319e-05	-0.443027	0.066	0.216	1
VWDE	2.24942e-08	-0.44323	0.009	0.245	0.000517592
ENPP2	8.08192e-09	-0.444436	0.009	0.255	0.000185965
RFX2	1.47995e-06	-0.444511	0.038	0.228	0.0340537
VTI1A	0.00202351	-0.444737	0.179	0.31	1
LINC02197	7.66867e-05	-0.444844	0.047	0.197	1
LYST	6.58109e-07	-0.444906	0.104	0.319	0.0151431
FNBP1L	0.000936696	-0.44589	0.226	0.362	1
TP53BP1	6.37273e-07	-0.44591	0.16	0.377	0.0146637
EXOC6B	0.0180933	-0.446764	0.255	0.358	1
AC097376.3	0.01072	-0.447397	0.245	0.344	1
BAZ2B	0.00238825	-0.448077	0.425	0.552	1
KSR2	2.26556e-06	-0.448424	0.038	0.231	0.0521306
ACBD6	3.12801e-05	-0.448829	0.208	0.394	0.719754
SIPA1L1	0.0218076	-0.449372	0.292	0.378	1
TNFRSF21	0.00169581	-0.449513	0.132	0.254	1
FYN	2.37392e-07	-0.450709	0.028	0.241	0.00546239
INPP4A	3.95529e-06	-0.451261	0.104	0.293	0.0910112
RPS6KA3	9.80901e-05	-0.451472	0.16	0.321	1
ANKRD6	0.000471351	-0.453698	0.066	0.201	1
DYNC2H1	5.64052e-08	-0.453826	0.038	0.265	0.00129788
NINL	1.26596e-07	-0.454687	0.047	0.278	0.00291296
NECTIN3	9.48607e-06	-0.4547	0.066	0.244	0.218274
SHTN1	0.000143683	-0.454829	0.33	0.455	1
MAP7	0.00964329	-0.455502	0.283	0.379	1
DYNC1H1	2.16314e-06	-0.455583	0.34	0.531	0.0497738
KIAA1211	8.60255e-05	-0.456279	0	0.128	1
KIDINS220	1.24272e-07	-0.457084	0.189	0.409	0.00285949
PRMT2	2.55187e-07	-0.457448	0.16	0.391	0.00587186
MFSD4B	1.55482e-05	-0.457802	0.085	0.27	0.357765
SAMD5	6.3138e-06	-0.458019	0.028	0.209	0.14528
DIAPH2	0.00460476	-0.458371	0.321	0.432	1
BRAF	0.00473894	-0.458461	0.292	0.396	1
SGPP2	5.442e-08	-0.458687	0.009	0.233	0.0012522
SCARB2	1.33279e-06	-0.458751	0.208	0.412	0.0306674
PWRN4	6.94878e-06	-0.459487	0.009	0.177	0.159891
DLGAP4	2.3103e-06	-0.46167	0.104	0.314	0.0531599
ENOSF1	9.26738e-06	-0.463125	0.198	0.396	0.213243
LRP5L	1.7126e-07	-0.46317	0.028	0.242	0.00394069
DENND1A	0.000657557	-0.463222	0.132	0.272	1
NR4A2	0.000834118	-0.464084	0.16	0.292	1
KDM4C	0.000138693	-0.464164	0.208	0.386	1
SRRM3	2.43573e-09	-0.46544	0.009	0.268	5.60461e-05
DSP	0.000219846	-0.467566	0.453	0.553	1
PHLDB2	0.000116792	-0.468291	0.189	0.35	1
PAUPAR	4.49248e-05	-0.46859	0.009	0.151	1
EYS	0.03505	-0.468934	0.132	0.212	1
NTN1	0.000210337	-0.470075	0.019	0.144	1
PCA3	4.43921e-05	-0.471161	0	0.137	1
RBFOX3	3.01504e-05	-0.471426	0.009	0.156	0.69376
STK33	0.00170817	-0.472213	0.16	0.292	1
PRKCH	4.94597e-06	-0.47379	0.028	0.215	0.113807
AL022068.1	4.5597e-05	-0.474263	0.028	0.18	1
ARHGAP44	0.000371642	-0.474289	0.132	0.273	1
IL6R	2.36832e-09	-0.47433	0.019	0.281	5.44951e-05
GPR158	1.98797e-06	-0.474453	0.019	0.208	0.0457432
DIP2A	8.73959e-08	-0.474479	0.179	0.411	0.00201098
VOPP1	5.73482e-06	-0.474486	0.094	0.282	0.131958
AACS	2.41952e-06	-0.474887	0.142	0.353	0.0556731
ZMIZ1	0.00064289	-0.475002	0.236	0.373	1
CELF4	1.91239e-06	-0.47507	0.094	0.305	0.0440041
LCORL	0.00247837	-0.475776	0.208	0.318	1
MCC	1.07287e-05	-0.476092	0.047	0.218	0.246867
PTPN3	0.000405694	-0.47615	0.255	0.392	1
TMEM65	3.46966e-05	-0.476346	0.104	0.265	0.798369
WDR60	1.3778e-07	-0.47768	0.179	0.412	0.00317032
SEZ6L	2.28125e-06	-0.479072	0.009	0.189	0.0524915
TMEM196	2.13927e-08	-0.479878	0.009	0.245	0.000492246
CERS6	0.000598886	-0.481658	0.17	0.316	1
SPIDR	0.0294863	-0.481902	0.311	0.395	1
POU6F2	4.26629e-05	-0.482113	0	0.137	0.981673
GTF2IRD1	1.68875e-07	-0.482167	0.028	0.247	0.00388581
GLG1	1.51637e-06	-0.4822	0.208	0.43	0.0348917
NSMCE2	0.00792967	-0.483082	0.208	0.317	1
R3HDM2	0.00488935	-0.483154	0.302	0.408	1
BMP5	2.55697e-06	-0.484123	0.019	0.202	0.0588359
DDX24	5.64036e-08	-0.48518	0.302	0.524	0.00129785
GALNT13	8.15677e-07	-0.486263	0	0.189	0.0187687
CACNA1H	1.51197e-10	-0.487244	0	0.287	3.47904e-06
GNG4	2.34097e-07	-0.487607	0.009	0.217	0.00538658
CPQ	0.000129336	-0.488744	0.113	0.284	1
RNF130	0.000540484	-0.489228	0.151	0.302	1
IRS2	8.71027e-06	-0.489254	0.104	0.285	0.200423
SGCE	1.59283e-08	-0.490092	0.038	0.286	0.000366511
DNM3	1.20137e-05	-0.491133	0.028	0.196	0.276435
LUC7L3	2.86237e-07	-0.491858	0.453	0.64	0.00658631
SREBF2	4.63735e-06	-0.491994	0.132	0.338	0.106705
SPECC1L	9.69591e-06	-0.492125	0.189	0.374	0.223103
EPB41L3	2.32157e-08	-0.492932	0.038	0.287	0.000534194
NALCN	1.30864e-06	-0.493168	0.028	0.221	0.0301119
STXBP5-AS1	4.41015e-07	-0.493282	0.009	0.209	0.0101477
LINC01876	0.00857163	-0.493396	0.094	0.192	1
SLC4A7	3.20132e-07	-0.494352	0.066	0.3	0.00736623
PPP6R3	0.000393254	-0.495748	0.283	0.416	1
KLF12	7.42633e-07	-0.496723	0.019	0.216	0.017088
INVS	0.0082379	-0.497365	0.189	0.301	1
DOCK4	0.00111398	-0.49793	0.104	0.235	1
SH3PXD2A	3.30592e-09	-0.498306	0.019	0.277	7.60692e-05
ATP6V0A1	3.46558e-08	-0.498923	0.217	0.477	0.000797429
GPI	1.56796e-05	-0.499427	0.198	0.371	0.360787
ROCK1	4.64836e-07	-0.50109	0.264	0.478	0.0106959
SLC29A4	8.18962e-11	-0.501983	0.038	0.338	1.88443e-06
CDH18	2.60613e-05	-0.502589	0	0.144	0.59967
DYRK1A	0.000461774	-0.50295	0.245	0.38	1
TMEM135	2.98297e-07	-0.504837	0.038	0.259	0.00686381
BICRAL	8.19264e-07	-0.50609	0.057	0.268	0.0188513
RGL1	7.95491e-07	-0.508104	0.009	0.205	0.0183042
TENM3	0.000743698	-0.508631	0.113	0.245	1
SSH2	0.000841526	-0.509721	0.217	0.357	1
AC023424.3	3.24238e-05	-0.51275	0.028	0.186	0.746072
ACLY	2.29291e-05	-0.512775	0.189	0.349	0.527599
MED27	0.000124747	-0.513523	0.123	0.282	1
PTH2R	0.000581337	-0.515205	0	0.101	1
LINC00271	7.40273e-05	-0.5158	0.094	0.248	1
HERC2	3.12261e-06	-0.516252	0.387	0.561	0.0718512
PHF21A	0.000211687	-0.517755	0.198	0.356	1
NEURL1	5.65162e-11	-0.518181	0.009	0.309	1.30044e-06
GRM4	6.58978e-08	-0.518619	0.038	0.268	0.00151631
KCNH7	7.61477e-05	-0.518794	0	0.129	1
GNAI1	1.04721e-05	-0.520003	0.075	0.255	0.240963
RABEP1	2.35466e-07	-0.522694	0.123	0.348	0.00541808
SLC38A4	6.55589e-08	-0.523082	0.009	0.233	0.00150851
STXBP5	0.000402603	-0.523683	0.236	0.382	1
MNX1	2.23956e-09	-0.523731	0.038	0.303	5.15323e-05
PKD2	7.77305e-07	-0.524668	0.094	0.314	0.0178858
TM4SF4	1.42868e-05	-0.52471	0.047	0.215	0.328739
WSB1	9.65889e-05	-0.525658	0.698	0.732	1
LINC01473	0.000263465	-0.525682	0.123	0.28	1
UBR3	3.71533e-07	-0.526392	0.142	0.373	0.00854896
CDC42EP3	8.87253e-07	-0.52654	0.094	0.309	0.0204157
NEK1	2.478e-06	-0.529384	0.142	0.34	0.0570187
SGSM1	2.90351e-07	-0.529507	0.075	0.295	0.00668097
CDH22	4.25911e-06	-0.529867	0.009	0.181	0.0980022
VPS13B	7.10689e-05	-0.530119	0.236	0.415	1
DPH6	0.0166036	-0.530173	0.236	0.326	1
ZNF385D-AS2	0.000675338	-0.530471	0.009	0.114	1
CD99	3.32731e-07	-0.532024	0.019	0.226	0.00765613
FAM135B	1.60786e-07	-0.532703	0	0.209	0.00369969
PAFAH1B1	5.32569e-06	-0.532724	0.264	0.452	0.122544
NMNAT2	5.81607e-08	-0.533478	0.009	0.233	0.00133828
TRAK1	6.47862e-06	-0.533768	0.179	0.374	0.149073
CAMKK1	9.04554e-09	-0.534705	0.038	0.288	0.000208138
ZNF462	1.94881e-09	-0.535114	0.009	0.272	4.4842e-05
CAMK2B	1.91997e-11	-0.537728	0.028	0.34	4.41786e-07
RFX3	1.29978e-05	-0.539787	0.113	0.298	0.299079
NR3C1	4.01029e-05	-0.539928	0.217	0.381	0.922768
ACACA	6.86182e-05	-0.540971	0.189	0.35	1
C11orf49	9.91544e-05	-0.541164	0.132	0.292	1
SCG2	2.1263e-10	-0.541529	0.075	0.379	4.89261e-06
FBXO17	1.16894e-07	-0.542086	0.028	0.248	0.00268972
ELL2	0.439635	-0.543426	0.434	0.426	1
GCNT1	3.70386e-07	-0.54344	0.047	0.266	0.00852257
DLEU2	0.00152499	-0.543469	0.217	0.353	1
GDA	5.96157e-09	-0.543758	0	0.247	0.000137176
CACNA1B	1.05727e-07	-0.544526	0.009	0.226	0.00243278
FNIP1	0.000337001	-0.545323	0.283	0.425	1
FER	0.000193351	-0.54543	0.16	0.316	1
ABR	3.08393e-10	-0.545515	0.028	0.311	7.09612e-06
PDE4DIP	8.70883e-10	-0.548677	0.208	0.478	2.0039e-05
EML6	8.4231e-09	-0.548758	0.028	0.281	0.000193815
RASGRF1	8.0159e-10	-0.549118	0	0.269	1.84446e-05
ZMYM2	4.71193e-06	-0.551998	0.264	0.436	0.108422
PCSK1	1.8148e-09	-0.553606	0.057	0.333	4.17585e-05
BICD1	2.42227e-08	-0.55504	0.047	0.295	0.000557365
BTBD11	0.000451983	-0.556294	0.028	0.145	1
KIF26B	7.60418e-06	-0.556389	0.009	0.174	0.174972
SYT13	1.15968e-10	-0.556558	0.028	0.325	2.66843e-06
FSTL4	2.59956e-05	-0.55752	0.028	0.185	0.598158
AC046134.2	2.68272e-06	-0.560678	0.066	0.254	0.0617293
LDLRAD3	2.21786e-05	-0.560789	0.047	0.21	0.510329
CPNE4	7.60472e-05	-0.561405	0.028	0.171	1
CRADD	0.000468428	-0.561496	0.123	0.269	1
PRKAG2	0.000279307	-0.563073	0.264	0.397	1
SYNJ2	2.55564e-10	-0.564234	0.066	0.366	5.88054e-06
SEMA5A	2.65397e-05	-0.564485	0.085	0.259	0.610678
SMARCA2	3.53644e-06	-0.565276	0.236	0.42	0.0813735
GNA12	7.35398e-08	-0.565572	0.094	0.328	0.00169215
WDFY3	2.75802e-06	-0.566546	0.226	0.427	0.063462
PKD1	1.37468e-10	-0.566893	0.179	0.459	3.16315e-06
VGF	4.45878e-10	-0.567513	0.047	0.338	1.02596e-05
TBL1X	2.65156e-05	-0.568571	0.142	0.318	0.610124
CHD6	2.38874e-08	-0.568595	0.179	0.421	0.000549649
PAPSS2	0.000513257	-0.569529	0.264	0.405	1
FOCAD	0.000348793	-0.57063	0.179	0.329	1
LINC01146	3.22847e-07	-0.571162	0.019	0.225	0.00742871
RTN4	1.82828e-07	-0.572517	0.236	0.454	0.00420688
TCF4	4.85494e-07	-0.574557	0.066	0.279	0.0111712
PLCE1	1.79365e-06	-0.575384	0.009	0.193	0.041272
ZNF483	6.81469e-12	-0.579085	0.047	0.37	1.56806e-07
CAMK2G	7.68518e-06	-0.580632	0.066	0.243	0.176836
SLC4A10	1.16921e-06	-0.581146	0.047	0.242	0.0269035
TRIM2	0.000114686	-0.581704	0.151	0.312	1
SPIRE1	4.43569e-08	-0.582277	0.104	0.37	0.00102065
SURF4	1.24619e-11	-0.583231	0.075	0.394	2.86749e-07
CDK14	2.59906e-05	-0.583383	0.085	0.259	0.598044
SPC25	5.87034e-07	-0.584347	0	0.193	0.0135076
PRKN	0.000437762	-0.587784	0.132	0.288	1
UBE3C	8.32552e-06	-0.589423	0.226	0.404	0.19157
LRRTM3	8.72366e-05	-0.591095	0.019	0.157	1
MAP4K4	3.07035e-07	-0.59121	0.16	0.395	0.00706487
PAPPA2	3.2422e-05	-0.591337	0.028	0.184	0.74603
PRKCA	0.0315614	-0.59243	0.208	0.287	1
RALGPS1	4.18772e-08	-0.593383	0.094	0.347	0.000963594
RALGAPA1	3.74798e-06	-0.594515	0.292	0.486	0.0862411
TUSC3	1.44779e-10	-0.598897	0.075	0.381	3.33138e-06
BBS9	5.84774e-06	-0.599358	0.094	0.296	0.134556
FMN1	2.51168e-08	-0.599786	0.009	0.242	0.000577938
CLASP1	1.56035e-06	-0.601234	0.142	0.347	0.0359037
CSRNP3	1.87572e-08	-0.601354	0.028	0.27	0.000431604
ANKRD11	3.60795e-06	-0.602034	0.575	0.672	0.0830189
SLC7A8	2.79926e-07	-0.602247	0.123	0.337	0.00644111
TANC2	0.000176069	-0.604111	0.236	0.398	1
SRPK2	0.000270143	-0.604207	0.217	0.376	1
MYO1D	0.000259009	-0.604844	0.208	0.375	1
CBFA2T2	1.24919e-05	-0.604933	0.226	0.419	0.287439
SIK2	0.000362527	-0.607029	0.198	0.347	1
TMEM108	0.000546393	-0.608976	0.047	0.168	1
DAB1	0.0001247	-0.608989	0.066	0.22	1
N4BP2L2	4.66396e-06	-0.612403	0.509	0.666	0.107318
PDE3A	2.94523e-07	-0.612505	0	0.202	0.00677698
ADK	1.16284e-05	-0.61448	0.17	0.369	0.267569
NR4A3	0.0002348	-0.614771	0.028	0.159	1
STX1A	1.10378e-13	-0.614836	0.009	0.37	2.53979e-09
NEXMIF	1.27924e-05	-0.615301	0.028	0.197	0.294352
MARK1	5.76093e-10	-0.616724	0	0.273	1.32559e-05
ATXN2	6.95361e-06	-0.617114	0.311	0.476	0.160003
GSK3B	5.56593e-06	-0.617278	0.17	0.358	0.128072
SLC8A1	1.24338e-06	-0.618069	0.009	0.198	0.0286102
PALLD	0.000219279	-0.618184	0.17	0.329	1
DIP2B	0.000545572	-0.620846	0.274	0.414	1
MAN1A1	0.000109898	-0.620948	0.255	0.409	1
AL049828.1	0.000203861	-0.623619	0.085	0.233	1
APCDD1L-DT	3.12742e-07	-0.624592	0.019	0.225	0.0071962
VEGFA	2.65901e-07	-0.624829	0.491	0.652	0.00611839
ZNF516	4.15927e-07	-0.625068	0.123	0.342	0.00957049
PER3	1.47633e-07	-0.625112	0.16	0.386	0.00339705
MPP6	2.38699e-05	-0.625468	0.198	0.388	0.549245
RUNX1T1	8.53362e-09	-0.625977	0.019	0.266	0.000196359
CTNNA3	0.000133795	-0.626249	0	0.122	1
RALYL	1.4949e-05	-0.626798	0.019	0.182	0.343977
ZFAND3	0.000727878	-0.627924	0.255	0.412	1
ADAMTS2	1.81473e-09	-0.629046	0.009	0.271	4.1757e-05
LRBA	8.83673e-05	-0.629246	0.358	0.51	1
TMEM132B	9.13014e-07	-0.631909	0.009	0.201	0.0210084
PDE8B	1.70021e-08	-0.632278	0.019	0.259	0.000391218
AGAP1	0.000169646	-0.632417	0.226	0.406	1
TTC28	0.000744928	-0.63276	0.189	0.337	1
PRKCE	0.00393951	-0.634464	0.274	0.388	1
MCF2L	5.63547e-11	-0.634723	0.075	0.389	1.29672e-06
SEMA6D	3.95493e-07	-0.636436	0	0.198	0.00910029
TBC1D22A	0.00251277	-0.63696	0.236	0.369	1
TSC22D1	4.5849e-09	-0.637432	0.142	0.405	0.000105499
RGS9	2.4115e-10	-0.640541	0.047	0.339	5.54887e-06
SLC2A13	0.000313287	-0.640883	0.217	0.373	1
GCH1	4.02895e-08	-0.641265	0.019	0.249	0.000927061
DOCK10	2.45336e-07	-0.641495	0	0.204	0.00564519
GPM6A	3.64818e-05	-0.641564	0.009	0.154	0.839445
PCDH7	7.06961e-05	-0.641935	0.009	0.145	1
ATP9A	2.43971e-08	-0.642137	0.198	0.432	0.000561377
BTBD9	0.00035157	-0.644794	0.179	0.333	1
TBC1D5	0.00265461	-0.644958	0.274	0.41	1
AC131571.1	2.09e-05	-0.645286	0.028	0.191	0.480909
ATG7	0.000228601	-0.646421	0.189	0.338	1
DNAH14	0.000648875	-0.646948	0.245	0.38	1
REV3L	1.70243e-06	-0.649455	0.292	0.489	0.0391729
TIAM1	1.46688e-09	-0.65037	0.028	0.3	3.37528e-05
EDIL3	2.49822e-09	-0.651406	0.009	0.268	5.7484e-05
PIAS1	4.67698e-08	-0.654446	0.132	0.387	0.00107617
LMCD1-AS1	3.0145e-05	-0.654542	0.057	0.222	0.693637
SNAP91	1.88505e-08	-0.655531	0.047	0.29	0.000433749
NEGR1	8.35179e-06	-0.658639	0.028	0.198	0.192175
JARID2	3.53761e-07	-0.659658	0.113	0.333	0.00814003
TBC1D4	2.62975e-06	-0.667019	0.075	0.271	0.0605105
KIF5C	3.7116e-12	-0.667298	0.038	0.368	8.54038e-08
FOXO1	0.00045186	-0.668736	0.226	0.38	1
HADH	2.48937e-09	-0.67044	0.085	0.36	5.72805e-05
SCAPER	1.75697e-05	-0.673243	0.33	0.494	0.404278
AC006369.1	3.70525e-07	-0.676086	0.028	0.236	0.00852577
PHACTR2	5.3508e-05	-0.676689	0.17	0.341	1
TTC7B	1.90953e-06	-0.680256	0.113	0.319	0.0439382
RERE	0.0164128	-0.680575	0.557	0.602	1
LINC01933	0.000100293	-0.681904	0.028	0.166	1
CEP126	6.07987e-13	-0.682739	0.066	0.402	1.39898e-08
MCF2L2	3.54812e-07	-0.683328	0.104	0.327	0.00816423
RIN2	2.20274e-07	-0.684992	0.123	0.343	0.00506851
GLRA1	3.85392e-06	-0.685171	0.009	0.182	0.0886787
IDS	1.85037e-12	-0.687425	0.274	0.544	4.2577e-08
MIR7-3HG	1.78652e-13	-0.688	0.019	0.378	4.11078e-09
MYH10	1.47884e-10	-0.689115	0.075	0.38	3.4028e-06
CHD7	3.95649e-09	-0.69454	0.236	0.487	9.10388e-05
TTR	4.21176e-05	-0.694759	0.009	0.155	0.969127
RBFOX2	5.94317e-06	-0.696529	0.189	0.388	0.136752
SMYD3	0.000290614	-0.697072	0.151	0.306	1
SNED1	8.34692e-08	-0.698063	0.075	0.306	0.00192063
GRIK2	7.26106e-09	-0.698068	0.019	0.273	0.000167077
PLAGL1	0.000177429	-0.698294	0.189	0.336	1
TNRC6B	3.44646e-06	-0.699278	0.387	0.57	0.079303
PHTF2	2.35653e-09	-0.700807	0.104	0.373	5.42238e-05
PTPRJ	6.11117e-06	-0.702701	0.132	0.324	0.140618
HECTD4	3.14825e-08	-0.706061	0.302	0.518	0.000724413
EIF4G3	0.000904662	-0.707198	0.396	0.531	1
KIRREL3	0.000908465	-0.70757	0.009	0.109	1
SNTG2	1.41622e-06	-0.707603	0.028	0.218	0.0325872
PLCL2	5.39246e-06	-0.708086	0.113	0.307	0.12408
DST	1.34673e-07	-0.71092	0.575	0.708	0.00309883
PLEKHA6	4.08142e-07	-0.711244	0.104	0.312	0.00939136
NAV2	3.12308e-05	-0.714693	0.16	0.329	0.71862
ZDHHC14	1.07739e-06	-0.715943	0.113	0.314	0.0247908
CMIP	2.82529e-05	-0.717375	0.236	0.404	0.650099
PI4KA	5.75861e-09	-0.721516	0.16	0.416	0.000132506
GAD2	2.61559e-12	-0.72166	0.028	0.359	6.01847e-08
GRIA3	8.65812e-10	-0.723824	0.057	0.333	1.99223e-05
RUFY3	3.38854e-08	-0.72677	0.377	0.602	0.000779703
IMMP2L	0.000611268	-0.727583	0.189	0.348	1
EML5	4.58542e-12	-0.727638	0.028	0.351	1.05511e-07
SGO1-AS1	0.000334431	-0.728081	0.057	0.189	1
EDARADD	2.98538e-08	-0.728701	0.028	0.263	0.000686935
KCTD8	5.34959e-05	-0.732074	0.047	0.201	1
SOBP	1.65537e-10	-0.733403	0.009	0.297	3.809e-06
VPS13C	1.49742e-09	-0.734789	0.557	0.707	3.44556e-05
AHI1	5.76259e-09	-0.736751	0.538	0.707	0.000132597
GIPR	1.1023e-14	-0.738993	0.066	0.434	2.5364e-10
ELMO1	1.70197e-06	-0.739349	0.009	0.193	0.0391622
HMGCLL1	7.82251e-10	-0.740298	0.019	0.292	1.79996e-05
CLASP2	5.62897e-09	-0.744154	0.16	0.431	0.000129523
KIAA1324	2.71202e-10	-0.744692	0.179	0.497	6.24037e-06
VLDLR-AS1	2.67936e-07	-0.746522	0.085	0.308	0.00616521
SLC35F4	1.77951e-06	-0.747524	0.009	0.192	0.0409465
PTPRT	0.000231666	-0.750604	0.019	0.142	1
SLC6A6	1.13454e-10	-0.75178	0.038	0.335	2.61058e-06
ALCAM	4.62533e-06	-0.752012	0.264	0.477	0.106429
DPYSL2	1.11057e-11	-0.754411	0.028	0.341	2.55542e-07
NAV3	2.06254e-06	-0.755785	0.019	0.203	0.0474589
SIPA1L2	2.18411e-11	-0.757119	0.009	0.321	5.02565e-07
GRK3	4.40836e-10	-0.757333	0.047	0.328	1.01436e-05
LDLRAD4	5.1448e-06	-0.760769	0.038	0.217	0.118382
PDZRN3	1.34747e-06	-0.761092	0.075	0.281	0.0310053
SORL1	1.84453e-12	-0.7611	0.066	0.397	4.24426e-08
SMOC1	0.000433448	-0.764278	0.085	0.226	1
KLHL29	1.08354e-08	-0.764299	0.019	0.263	0.000249322
CHD9	1.71948e-09	-0.764491	0.425	0.614	3.95652e-05
NR4A1	7.77832e-05	-0.767154	0.406	0.519	1
DYNC1I1	1.53086e-10	-0.768347	0.019	0.311	3.5225e-06
SBF2	2.8989e-05	-0.768365	0.274	0.448	0.667036
LRFN2	2.09404e-05	-0.768504	0.019	0.173	0.481838
PALM2-AKAP2	1.06519e-10	-0.773845	0.019	0.315	2.451e-06
ZEB1	4.02178e-09	-0.774135	0.066	0.324	9.25412e-05
ANKH	2.46225e-06	-0.775063	0.274	0.438	0.0566563
SPTBN4	3.32027e-15	-0.775777	0.028	0.415	7.63995e-11
MAML2	4.15143e-09	-0.776921	0.009	0.262	9.55245e-05
TEAD1	7.38443e-09	-0.780118	0.179	0.44	0.000169916
MAP1B	1.95783e-14	-0.780422	0.113	0.474	4.50497e-10
SCD5	1.50729e-07	-0.782234	0.019	0.235	0.00346827
TNIK	1.20301e-08	-0.782309	0.094	0.343	0.000276812
AL591501.1	1.10301e-05	-0.784267	0.019	0.182	0.253803
KIF13A	6.07344e-09	-0.785364	0.104	0.365	0.00013975
TRIO	2.77057e-06	-0.789389	0.33	0.489	0.0637509
PPL	1.17771e-15	-0.791413	0.019	0.416	2.70992e-11
AUTS2	2.06607e-06	-0.793562	0.094	0.29	0.0475403
SYT7	1.33374e-17	-0.795979	0.047	0.484	3.06893e-13
PBX3	4.38166e-09	-0.803895	0.057	0.321	0.000100822
SCG5	5.67273e-19	-0.804351	0.057	0.528	1.3053e-14
FAP	1.72648e-07	-0.806498	0.009	0.22	0.00397262
MAP2	8.07474e-10	-0.80789	0.085	0.367	1.858e-05
NCOR2	2.1806e-11	-0.807984	0.16	0.462	5.01756e-07
PPM1L	4.69816e-08	-0.810201	0.047	0.283	0.00108105
APP	1.01501e-09	-0.812816	0.311	0.539	2.33554e-05
SIK3	1.63577e-05	-0.8154	0.274	0.453	0.37639
MTSS1	4.08263e-10	-0.816373	0.075	0.358	9.39414e-06
TNRC6A	3.20606e-05	-0.818316	0.415	0.559	0.737715
MBD5	2.62706e-05	-0.822288	0.226	0.409	0.604487
STXBP1	9.06192e-13	-0.826029	0.132	0.458	2.08515e-08
TTC3	3.1784e-13	-0.830389	0.613	0.787	7.31349e-09
MTMR7	2.55017e-12	-0.830637	0.028	0.356	5.86794e-08
ELAVL4	1.17872e-10	-0.833206	0.066	0.368	2.71223e-06
SNAP25-AS1	3.79742e-08	-0.833214	0.009	0.238	0.000873787
GRIA4	2.92268e-06	-0.834379	0.009	0.187	0.0672508
UNC13A	1.40575e-17	-0.842197	0	0.434	3.23464e-13
GPHN	8.04718e-05	-0.842333	0.236	0.418	1
DSCAM	6.79495e-08	-0.842611	0.009	0.231	0.00156352
SCGN	3.18115e-15	-0.843711	0.028	0.418	7.31983e-11
NCAM1	1.34061e-11	-0.845901	0.038	0.355	3.08475e-07
IQSEC1	3.30981e-09	-0.848982	0.057	0.319	7.61588e-05
MOB1B	2.06113e-10	-0.850071	0.123	0.417	4.74266e-06
NKX2-2	2.00488e-17	-0.85022	0.028	0.458	4.61322e-13
KIF1A	4.23058e-16	-0.854031	0.198	0.566	9.73456e-12
SNTG1	3.33599e-07	-0.856573	0.019	0.224	0.00767612
MACF1	2.76961e-09	-0.860663	0.538	0.724	6.37288e-05
SH3GL2	2.38609e-10	-0.861389	0.009	0.293	5.49038e-06
WWOX	0.000528016	-0.865452	0.198	0.35	1
SLC7A5	1.39055e-10	-0.87067	0.057	0.351	3.19966e-06
HIVEP3	6.57367e-06	-0.883905	0.151	0.345	0.15126
CHGA	8.54729e-19	-0.891078	0.057	0.517	1.96673e-14
RCAN2	1.03961e-07	-0.893778	0.075	0.31	0.00239213
GNAO1	2.01706e-14	-0.900044	0.028	0.399	4.64125e-10
FBXW7	8.6657e-10	-0.900327	0.189	0.457	1.99398e-05
SLC39A11	5.04096e-05	-0.905006	0.179	0.351	1
HSP90AA1	5.83316e-13	-0.906356	0.113	0.466	1.34221e-08
ST6GALNAC5	4.55742e-07	-0.90704	0	0.196	0.0104866
JMJD1C	2.52326e-06	-0.90732	0.406	0.59	0.0580602
RABGAP1L	0.00476921	-0.907449	0.368	0.456	1
GLS	0.0001542	-0.918459	0.481	0.564	1
PDE3B	3.1253e-06	-0.925868	0.226	0.44	0.0719132
TRAPPC9	8.41099e-06	-0.927786	0.226	0.421	0.193537
SOX6	6.94713e-05	-0.93211	0.292	0.442	1
ARFGEF3	1.67282e-09	-0.935339	0.274	0.537	3.84916e-05
SSBP2	9.9578e-08	-0.936425	0.16	0.39	0.00229129
UNC80	5.02551e-18	-0.937314	0.028	0.462	1.15637e-13
GABRB3	5.04676e-12	-0.940083	0.028	0.355	1.16126e-07
JAZF1	1.73435e-09	-0.945135	0.057	0.329	3.99075e-05
RPH3AL	3.16783e-07	-0.947309	0.245	0.453	0.00728917
UNC5D	1.6044e-05	-0.949807	0.009	0.165	0.369173
LIMCH1	6.10435e-11	-0.953347	0.104	0.413	1.40461e-06
PTK2	2.10486e-06	-0.95699	0.396	0.559	0.0484328
XIST	7.22679e-12	-0.958385	0.189	0.56	1.66288e-07
G6PC2	3.22483e-14	-0.974135	0.019	0.391	7.42034e-10
ROR1	1.0252e-05	-0.983817	0.16	0.365	0.235899
SAMD3	2.73413e-09	-0.987269	0.019	0.277	6.29124e-05
ROBO1	1.41881e-08	-0.995226	0.057	0.301	0.000326469
NFASC	8.0984e-20	-0.997833	0.009	0.48	1.86344e-15
LINC01099	0.000162042	-1.0034	0.009	0.134	1
ABLIM1	1.81269e-11	-1.0035	0.104	0.42	4.17099e-07
SYT14	1.12553e-13	-1.00629	0.019	0.376	2.58985e-09
TMOD1	1.49415e-14	-1.00684	0.019	0.399	3.43805e-10
ANKS1B	2.08534e-09	-1.00737	0.019	0.281	4.79838e-05
ZNF331	7.26776e-09	-1.01686	0.066	0.319	0.000167231
RFX6	2.56109e-15	-1.01955	0.047	0.434	5.89306e-11
LRRTM4	1.52562e-08	-1.02693	0.009	0.248	0.000351044
NEBL	5.47725e-06	-1.03115	0.255	0.43	0.126032
CCSER1	0.0779525	-1.03221	0.349	0.402	1
NAV1	8.00805e-16	-1.03438	0.075	0.464	1.84265e-11
GSE1	5.20647e-07	-1.03554	0.292	0.487	0.0119801
TOX	6.24559e-11	-1.0367	0.019	0.316	1.43711e-06
SETBP1	1.37082e-08	-1.04034	0.151	0.394	0.000315426
RTN1	6.87226e-13	-1.05609	0.009	0.353	1.58131e-08
PLUT	1.98178e-06	-1.06289	0	0.178	0.0456008
KCNJ6	5.94014e-14	-1.06468	0.085	0.435	1.36683e-09
DOCK3	3.60782e-11	-1.06933	0	0.302	8.30158e-07
PAK3	5.22437e-12	-1.07749	0.292	0.568	1.20213e-07
SNAP25	3.7955e-16	-1.08036	0.019	0.423	8.73344e-12
PCSK1N	1.05168e-17	-1.08618	0.038	0.479	2.41991e-13
ATP2A3	4.60495e-18	-1.09438	0.066	0.506	1.0596e-13
RORA	0.0125989	-1.10108	0.406	0.473	1
ATRNL1	1.33474e-09	-1.10476	0.057	0.326	3.07124e-05
DSCAML1	2.73699e-11	-1.10808	0.019	0.327	6.29781e-07
UNC79	4.08004e-14	-1.1095	0.038	0.406	9.38817e-10
FMN2	8.99833e-12	-1.11317	0.038	0.356	2.07052e-07
CNTN5	3.41801e-07	-1.12509	0.019	0.228	0.00786485
MSI2	1.05345e-14	-1.12686	0.16	0.524	2.42399e-10
MAPK10	3.77408e-12	-1.12689	0.179	0.491	8.68416e-08
PCLO	2.40931e-18	-1.12716	0.132	0.58	5.54383e-14
IGF1R	1.19805e-07	-1.12982	0.321	0.531	0.00275672
MYT1L	4.40133e-13	-1.14075	0.066	0.413	1.01275e-08
EFNA5	1.01877e-08	-1.14121	0.075	0.325	0.000234418
NPAS3	6.60407e-08	-1.14253	0.094	0.331	0.0015196
PLCB4	1.73211e-13	-1.1484	0.066	0.417	3.98558e-09
ERC1	2.2568e-12	-1.1528	0.33	0.608	5.1929e-08
ASAP1	6.86628e-10	-1.15381	0.179	0.445	1.57993e-05
SOX5	3.99644e-13	-1.16429	0.038	0.382	9.1958e-09
TPD52	9.71833e-11	-1.17048	0.198	0.505	2.23619e-06
CHST9	1.58249e-10	-1.17331	0.085	0.377	3.6413e-06
ST18	7.13074e-15	-1.18187	0.104	0.461	1.64078e-10
SLC35F3	1.47146e-10	-1.18453	0.019	0.31	3.38583e-06
AKT3	3.93834e-16	-1.19081	0.028	0.433	9.06211e-12
CACNA2D1	4.83649e-13	-1.1947	0.047	0.401	1.11288e-08
MT-CO1	0.00589454	-1.20067	0.104	0.206	1
PPM1E	3.65263e-09	-1.20258	0	0.253	8.4047e-05
ARL15	4.83112e-06	-1.203	0.189	0.385	0.111164
SIPA1L3	8.53545e-07	-1.20448	0.245	0.445	0.0196401
ELP4	4.95023e-12	-1.21959	0.132	0.466	1.13905e-07
PAX6	1.01761e-25	-1.23192	0.094	0.625	2.34153e-21
PRUNE2	5.20389e-14	-1.23901	0.047	0.41	1.19741e-09
MYO3A	6.14819e-18	-1.2507	0.038	0.468	1.4147e-13
LSAMP	1.46215e-08	-1.25124	0.019	0.261	0.00033644
AQP4-AS1	8.35721e-08	-1.25442	0.028	0.252	0.00192299
CNTN1	1.19227e-12	-1.26212	0.047	0.386	2.7434e-08
MLXIPL	7.96587e-23	-1.2817	0.274	0.689	1.83295e-18
DACH1	6.46236e-13	-1.2936	0.028	0.374	1.48699e-08
DACH2	7.74069e-08	-1.29595	0.009	0.229	0.00178113
PTPRD	1.17102e-05	-1.30434	0.047	0.215	0.269452
PAM	6.32378e-12	-1.30957	0.17	0.514	1.4551e-07
IAPP	2.06383e-13	-1.31244	0.085	0.437	4.74886e-09
MACROD2	8.76815e-07	-1.31644	0.132	0.357	0.0201755
MAML3	2.51066e-06	-1.31839	0.226	0.43	0.0577703
DLG2	4.58612e-06	-1.32325	0.104	0.292	0.105527
CADM1	7.64055e-15	-1.33527	0.009	0.391	1.75809e-10
GPC6	4.84736e-07	-1.3688	0.047	0.253	0.0111538
LINGO2	2.60368e-09	-1.38776	0.028	0.29	5.99106e-05
PDZD2	7.68566e-13	-1.41176	0.038	0.377	1.76847e-08
CTNNA2	1.36433e-08	-1.41473	0.028	0.274	0.000313933
NOL4	2.47506e-15	-1.41755	0.057	0.445	5.69512e-11
FTX	3.42808e-11	-1.41961	0.585	0.758	7.888e-07
PTPRN	3.3803e-34	-1.42586	0.075	0.723	7.77806e-30
PCSK2	1.73344e-14	-1.4431	0.057	0.436	3.98865e-10
TMEM132D	2.04927e-14	-1.48478	0.009	0.382	4.71537e-10
NBEA	1.90699e-18	-1.49048	0.179	0.598	4.38799e-14
CPE	4.06463e-26	-1.49168	0.123	0.682	9.35271e-22
NLGN1	6.08184e-11	-1.49455	0.038	0.344	1.39943e-06
CACNB2	5.27535e-09	-1.51036	0.189	0.452	0.000121386
FGF14	4.70739e-10	-1.52095	0.047	0.33	1.08317e-05
STXBP5L	3.27779e-15	-1.53536	0.019	0.409	7.5422e-11
PDE10A	1.03713e-12	-1.55201	0.113	0.463	2.38644e-08
HDAC9	4.95738e-10	-1.55701	0.019	0.295	1.14069e-05
DIP2C	5.78908e-09	-1.56138	0.245	0.476	0.000133207
SNX29	2.45944e-18	-1.5846	0.16	0.556	5.65916e-14
CASR	1.2832e-10	-1.59246	0.057	0.351	2.95264e-06
SNHG14	3.8843e-22	-1.59476	0.453	0.804	8.93777e-18
RIMBP2	6.29575e-19	-1.62325	0.075	0.508	1.44865e-14
CHGB	6.16928e-28	-1.62739	0.104	0.67	1.41955e-23
FAM155A	4.1872e-11	-1.65635	0.019	0.32	9.63474e-07
GLIS3	0.000118392	-1.65869	0.283	0.411	1
AC068051.1	3.41505e-08	-1.67485	0.028	0.261	0.000785804
LINC00511	3.22295e-15	-1.68066	0.16	0.522	7.41602e-11
TMEM178B	3.97204e-12	-1.70948	0.085	0.41	9.13965e-08
KCNMB2-AS1	1.92915e-09	-1.72342	0.028	0.294	4.43898e-05
CNTN4	5.33267e-13	-1.73457	0.028	0.37	1.22705e-08
SDK1	4.94821e-08	-1.73738	0.236	0.457	0.00113858
RAP1GAP2	8.24396e-19	-1.75498	0.132	0.572	1.89693e-14
NRG1	3.95681e-08	-1.7704	0.009	0.237	0.000910463
RGS7	4.49428e-17	-1.83645	0	0.424	1.03413e-12
MTUS2	6.41038e-12	-1.85622	0.085	0.403	1.47503e-07
ERO1B	4.02598e-24	-1.88038	0.415	0.836	9.26378e-20
ROBO2	8.72275e-14	-1.91887	0.028	0.389	2.0071e-09
PLCXD3	2.09307e-17	-2.00712	0.009	0.438	4.81616e-13
HS6ST3	9.16628e-08	-2.0275	0.189	0.414	0.00210916
NRXN1	4.10643e-27	-2.05736	0.094	0.64	9.44889e-23
SLC30A8	5.13179e-31	-2.06106	0.038	0.659	1.18082e-26
CACNA1D	1.63827e-30	-2.0818	0.142	0.704	3.76967e-26
GCG	3.26826e-13	-2.09212	0.057	0.413	7.52028e-09
SST	2.27536e-06	-2.13501	0.047	0.246	0.0523561
SPAG16	2.76826e-13	-2.18199	0.198	0.512	6.36977e-09
PTPRN2	3.7024e-15	-2.21244	0.113	0.505	8.51922e-11
CACNA1A	8.98539e-35	-2.22171	0.085	0.739	2.06754e-30
CACNA1C	2.29725e-21	-2.22358	0.057	0.543	5.28596e-17
KCNB2	2.7478e-17	-2.24194	0.009	0.438	6.32269e-13
MEIS2	1.61511e-25	-2.27605	0.274	0.725	3.71638e-21
KCNMB2	2.50213e-14	-2.28663	0.038	0.407	5.75739e-10
AGBL4	1.35738e-14	-2.28811	0.019	0.393	3.12333e-10
KCNMA1	1.92873e-24	-2.29964	0.057	0.591	4.438e-20
CADPS	1.86148e-31	-2.32798	0.132	0.704	4.28326e-27
RIMS2	1.37436e-22	-2.37243	0.094	0.591	3.1624e-18
ABCC8	5.39386e-39	-2.40086	0.066	0.767	1.24113e-34
GNAS	8.71093e-43	-2.42357	0.104	0.84	2.00439e-38
ZNF385D	1.00398e-10	-2.51683	0.047	0.349	2.31017e-06
PDE4D	3.34662e-16	-2.53789	0.066	0.462	7.70057e-12
INS	2.83866e-14	-2.65524	0.038	0.419	6.53176e-10
TRPM3	1.54262e-11	-2.68054	0.019	0.335	3.54958e-07
MAGI2	3.50901e-22	-2.77671	0.047	0.547	8.07423e-18
DPP6	3.31063e-23	-3.15053	0.085	0.588	7.61776e-19

## Sheet: ductal_nuc
Gene	p_val	avg_log2FC	pct.1	pct.2	p_val_adj
CFTR	0	3.21147	0.693	0.014	0
TPM1	1.35811e-279	2.83022	0.902	0.283	3.125e-275
SOX4	0	2.79683	0.851	0.102	0
CD44	0	2.56388	0.807	0.067	0
NEAT1	2.38561e-153	2.39032	0.99	0.67	5.48928e-149
SPP1	0	2.38727	0.585	0.035	0
SLC4A4	0	2.30194	0.627	0.06	0
OLFM4	0	2.25174	0.48	0.022	0
SAT1	0	2.23017	0.856	0.128	0
LINC00342	1.21805e-132	2.22044	0.741	0.31	2.80273e-128
ANXA4	0	2.18452	0.854	0.118	0
ACSM3	0	2.17488	0.359	0.009	0
PMEPA1	0	2.0989	0.69	0.031	0
VMP1	5.90999e-255	1.9214	0.946	0.336	1.35989e-250
FLRT2	0	1.89888	0.602	0.015	0
ANKRD36C	4.14746e-113	1.86725	0.751	0.357	9.54331e-109
KLF6	5.53293e-232	1.7964	0.815	0.235	1.27313e-227
ONECUT2	0	1.77483	0.627	0.052	0
ATP1A1	6.34183e-157	1.76044	0.688	0.221	1.45925e-152
ELF3	2.53467e-274	1.71361	0.798	0.187	5.83227e-270
SOD2	0	1.71291	0.622	0.086	0
PDLIM3	0	1.68771	0.437	0.018	0
CYP3A5	0	1.68087	0.693	0.059	0
NFKBIZ	0	1.65161	0.778	0.119	0
BICC1	1.09393e-263	1.61155	0.451	0.05	2.51713e-259
PKHD1	0	1.60416	0.456	0.004	0
ATF3	2.94822e-163	1.48807	0.788	0.263	6.78384e-159
LINC02532	0	1.47982	0.554	0.01	0
ABCC3	0	1.47343	0.659	0.017	0
ZFP36L1	0	1.47166	0.695	0.026	0
SERPINA3	0	1.44588	0.522	0.01	0
CREB5	0	1.40286	0.476	0.044	0
SPTBN1	4.39053e-137	1.36704	0.759	0.294	1.01026e-132
DST	7.33078e-97	1.36054	0.946	0.701	1.68681e-92
PTPRK	5.96545e-105	1.35708	0.524	0.154	1.37265e-100
JUN	1.31225e-86	1.34431	0.82	0.457	3.01948e-82
DUOX2	0	1.34174	0.427	0.011	0
SMAD3	0	1.30871	0.573	0.054	0
ITGB1	8.0538e-88	1.2887	0.724	0.347	1.85318e-83
CLDN1	0	1.28202	0.52	0.003	0
KRT8	2.66363e-267	1.28172	0.578	0.089	6.129e-263
HIF1A	1.51873e-130	1.25707	0.646	0.214	3.49461e-126
HES1	8.44211e-184	1.2533	0.502	0.091	1.94253e-179
TMC5	0	1.23883	0.505	0.01	0
ANXA2	0	1.22852	0.624	0.081	0
NCOA7	2.14742e-215	1.21663	0.685	0.156	4.94122e-211
KCNQ1OT1	1.56747e-62	1.20205	0.778	0.458	3.60675e-58
NR5A2	0	1.1701	0.373	0.025	0
SKIL	5.65762e-123	1.16803	0.537	0.155	1.30182e-118
MYH9	1.14817e-66	1.16509	0.556	0.232	2.64194e-62
TNFAIP2	0	1.15465	0.451	0.012	0
FOSB	7.17919e-102	1.14681	0.661	0.252	1.65193e-97
FAM133B	7.16157e-95	1.13496	0.673	0.302	1.64788e-90
KRT7	0	1.12016	0.52	0.004	0
ONECUT1	0	1.10869	0.468	0.008	0
NFIA	9.59273e-107	1.1039	0.695	0.285	2.20729e-102
C3	0	1.1022	0.398	0.009	0
RNF213	4.75787e-64	1.09461	0.773	0.484	1.09478e-59
TRPV6	0	1.08869	0.461	0.003	0
THUMPD1	1.67728e-82	1.07481	0.378	0.102	3.85942e-78
TPM4	5.82912e-97	1.07057	0.783	0.347	1.34128e-92
KRT19	0	1.04983	0.466	0.002	0
ACTN4	9.00075e-72	1.04337	0.712	0.385	2.07107e-67
TM4SF1	0	1.04194	0.515	0.015	0
CTNND1	2.54334e-75	1.03905	0.739	0.396	5.85223e-71
FILIP1L	4.55319e-102	1.03841	0.478	0.132	1.04769e-97
CTSD	1.2429e-176	1.03514	0.522	0.102	2.85991e-172
CCN1	0	1.02966	0.454	0.013	0
CCNL1	1.52596e-80	1.02747	0.766	0.426	3.51123e-76
AKAP13	6.41484e-74	1.0202	0.685	0.34	1.47605e-69
TC2N	0	0.994998	0.437	0.034	0
RNF19A	5.18364e-80	0.99444	0.566	0.234	1.19276e-75
COL18A1	0	0.985619	0.512	0.044	0
FLNA	0	0.975547	0.495	0.032	0
NFIB	0	0.975245	0.449	0.038	0
NAMPT	7.05671e-96	0.967113	0.478	0.141	1.62375e-91
SORBS2	1.74668e-32	0.965292	0.7	0.48	4.01911e-28
ENC1	0	0.964799	0.366	0.016	0
SVIL	1.1262e-141	0.955685	0.398	0.07	2.59139e-137
IER3	1.23552e-249	0.936449	0.624	0.107	2.84293e-245
ITGB6	0	0.929431	0.412	0.005	0
TTN	6.79452e-51	0.929079	0.444	0.184	1.56342e-46
ARHGAP26	6.18626e-73	0.917512	0.444	0.147	1.42346e-68
MTUS1	3.86331e-126	0.915629	0.478	0.115	8.88949e-122
YBX3	0	0.910069	0.49	0.025	0
CFLAR	8.35839e-88	0.906765	0.607	0.248	1.92326e-83
CD24	0	0.906364	0.563	0.063	0
ERRFI1	2.43708e-75	0.899242	0.576	0.23	5.60773e-71
ACTG1	2.35335e-87	0.895349	0.712	0.306	5.41505e-83
ETS2	1.74411e-299	0.889361	0.461	0.046	4.0132e-295
LDLR	2.2464e-55	0.887593	0.639	0.34	5.16897e-51
MCL1	1.84267e-126	0.883754	0.659	0.219	4.23999e-122
HSPB1	3.79947e-152	0.87598	0.576	0.133	8.74257e-148
DDX5	3.37953e-54	0.864009	0.895	0.659	7.7763e-50
AC020916.1	1.58572e-129	0.855621	0.476	0.111	3.64874e-125
EHF	2.75061e-174	0.851548	0.441	0.073	6.32915e-170
DCDC2	8.57679e-46	0.848878	0.363	0.14	1.97352e-41
KRT18	0	0.848304	0.417	0.017	0
TACSTD2	0	0.844677	0.402	0.003	0
HKDC1	0	0.844026	0.288	0.005	0
DUSP1	7.26722e-199	0.837504	0.534	0.097	1.67219e-194
PDGFD	2.15433e-214	0.836979	0.227	0.014	4.95711e-210
NCEH1	2.18698e-48	0.833749	0.268	0.078	5.03224e-44
WEE1	1.90785e-175	0.833177	0.5	0.093	4.38997e-171
PTPRF	3.03224e-74	0.829309	0.654	0.312	6.97717e-70
SHROOM3	3.61329e-61	0.828096	0.434	0.161	8.31419e-57
TCIM	0	0.819283	0.424	0.013	0
LBH	3.37006e-163	0.817796	0.266	0.027	7.7545e-159
CLDN4	4.2154e-286	0.814371	0.427	0.042	9.69963e-282
RRBP1	6.75582e-58	0.812828	0.573	0.277	1.55451e-53
ITGA2	1.74346e-285	0.811391	0.337	0.024	4.01171e-281
CXCL2	0	0.801635	0.388	0.006	0
MMP7	0	0.80157	0.327	0.006	0
CFB	0	0.801369	0.393	0.008	0
MALAT1	2.6959e-31	0.794415	1	0.999	6.20326e-27
RBPMS	3.20369e-126	0.79399	0.349	0.06	7.37169e-122
MUC1	0	0.793647	0.359	0.014	0
IER2	2.71949e-117	0.792504	0.559	0.163	6.25754e-113
EGR1	9.19142e-44	0.792101	0.773	0.505	2.11495e-39
CCN2	0	0.791766	0.32	0.007	0
SCTR	4.67398e-90	0.787364	0.42	0.112	1.07548e-85
WWTR1	7.30176e-170	0.78664	0.317	0.036	1.68014e-165
AC083837.1	6.67439e-11	0.785435	0.102	0.039	1.53578e-06
ITGAV	1.77053e-67	0.78532	0.517	0.21	4.07399e-63
SERPINA1	6.20313e-302	0.784772	0.334	0.022	1.42734e-297
SYNE2	1.25416e-31	0.782267	0.82	0.56	2.88582e-27
GDF15	2.06006e-217	0.782096	0.332	0.032	4.7402e-213
BIRC3	0	0.777902	0.31	0.008	0
LPP	8.87762e-30	0.776181	0.71	0.458	2.04274e-25
ATP1B1	1.1344e-49	0.774855	0.559	0.269	2.61026e-45
AFDN	2.16466e-53	0.769686	0.732	0.442	4.98089e-49
PCSK5	0	0.769496	0.288	0.013	0
MACC1	1.55828e-77	0.767118	0.395	0.113	3.5856e-73
BACE2	4.66731e-186	0.766824	0.368	0.046	1.07395e-181
STK17A	1.47537e-148	0.76395	0.434	0.083	3.39484e-144
CYTOR	1.48236e-175	0.761626	0.422	0.064	3.41091e-171
RASEF	0	0.760429	0.424	0.008	0
CLMN	5.11394e-255	0.758608	0.41	0.043	1.17672e-250
EDN1	0	0.752628	0.346	0.005	0
WNK2	2.10317e-51	0.750958	0.393	0.149	4.8394e-47
MUC20	1.86341e-136	0.74725	0.427	0.088	4.2877e-132
CXCL8	0	0.745553	0.31	0.003	0
B2M	5.72656e-63	0.743858	0.412	0.136	1.31768e-58
NTN4	0	0.742787	0.278	0.007	0
LCN2	0	0.738895	0.31	0.005	0
LAMB3	0	0.737226	0.38	0.005	0
CD59	4.3579e-116	0.736207	0.495	0.131	1.00275e-111
MYO1E	9.87075e-14	0.735156	0.276	0.155	2.27126e-09
TMEM63A	0	0.734617	0.415	0.008	0
ITGB1-DT	3.23289e-263	0.731644	0.271	0.016	7.43888e-259
AF117829.1	2.48413e-84	0.731097	0.42	0.121	5.71599e-80
TACC1	1.56381e-70	0.730916	0.559	0.237	3.59834e-66
ENAH	3.69321e-56	0.728942	0.354	0.117	8.49808e-52
THSD4	8.8718e-87	0.722893	0.195	0.027	2.0414e-82
ATP11A	5.89138e-75	0.715886	0.446	0.147	1.35561e-70
GCC2	5.59433e-60	0.708385	0.688	0.352	1.28726e-55
HNRNPA2B1	2.59008e-29	0.70716	0.815	0.607	5.95978e-25
TFPI	4.66816e-263	0.705628	0.417	0.042	1.07414e-258
ITGB8	9.50812e-121	0.702922	0.317	0.052	2.18782e-116
SLC25A37	5.23782e-118	0.70226	0.437	0.099	1.20522e-113
CATSPERB	7.85412e-135	0.700328	0.151	0.01	1.80723e-130
NUAK2	1.8079e-146	0.699305	0.241	0.025	4.15997e-142
THBS1	3.01822e-107	0.695277	0.278	0.043	6.94492e-103
CRP	0	0.694738	0.261	0.003	0
FARP1	3.72924e-52	0.693304	0.607	0.317	8.58097e-48
LIPH	5.36656e-168	0.693007	0.366	0.052	1.23484e-163
SEMA6A	1.06116e-59	0.690808	0.429	0.155	2.44172e-55
BAIAP2L1	5.28335e-73	0.690628	0.363	0.105	1.2157e-68
KIAA1217	1.79696e-85	0.68817	0.405	0.107	4.13481e-81
RCAN1	7.16438e-144	0.682499	0.339	0.051	1.64852e-139
YWHAZ	1.22282e-50	0.679481	0.639	0.347	2.81371e-46
ELMSAN1	2.62881e-50	0.675149	0.434	0.184	6.0489e-46
KLF3	2.05916e-98	0.668649	0.402	0.101	4.73814e-94
ZSWIM6	0.0286658	0.6672	0.283	0.255	1
SEL1L3	1.73482e-166	0.665563	0.383	0.058	3.99183e-162
PFKFB3	1.08504e-96	0.658118	0.432	0.112	2.49667e-92
GBP2	0	0.656735	0.359	0.012	0
PIGR	0	0.648683	0.283	0.007	0
PTP4A2	1.61814e-104	0.644111	0.434	0.11	3.72334e-100
PLAC4	0	0.64227	0.305	0.014	0
FGD6	2.26934e-92	0.641857	0.337	0.074	5.22174e-88
IGFBP7	6.08033e-23	0.641501	0.227	0.087	1.39908e-18
PLSCR1	1.88572e-129	0.640295	0.422	0.089	4.33905e-125
YAP1	0	0.636746	0.283	0.008	0
CDH1	1.58703e-23	0.636568	0.498	0.31	3.65176e-19
PRKG1	4.80901e-67	0.635743	0.205	0.037	1.10655e-62
RBM47	2.40478e-32	0.635615	0.502	0.273	5.53339e-28
ANK3	1.90288e-40	0.631186	0.334	0.121	4.37854e-36
EXT1	1.138e-13	0.631095	0.354	0.216	2.61854e-09
NFKBIA	0	0.630104	0.393	0.028	0
DSP	1.88119e-19	0.6299	0.722	0.548	4.32861e-15
AGRN	0	0.629855	0.393	0.027	0
ZNF208	1.26159e-65	0.627393	0.266	0.062	2.90292e-61
IGF2BP2	6.98127e-221	0.627164	0.388	0.044	1.60639e-216
PLD1	7.13749e-32	0.62606	0.266	0.099	1.64234e-27
QSOX1	5.2546e-149	0.625869	0.39	0.067	1.20908e-144
TMBIM6	2.13757e-65	0.624433	0.527	0.208	4.91856e-61
LAMC2	3.65146e-259	0.624124	0.288	0.019	8.40201e-255
LIF	0	0.617087	0.18	0.002	0
TRIB1	3.1632e-151	0.616194	0.383	0.063	7.27851e-147
INPP4B	5.19155e-21	0.615305	0.315	0.159	1.19458e-16
SRGAP1	4.4056e-71	0.614694	0.388	0.117	1.01373e-66
TRIM56	1.75449e-71	0.611059	0.502	0.192	4.03708e-67
SLC12A2	3.34464e-116	0.608072	0.307	0.05	7.69602e-112
PAWR	3.35906e-57	0.607019	0.468	0.195	7.7292e-53
VCL	5.10424e-26	0.603757	0.346	0.172	1.17449e-21
NRP1	1.58965e-59	0.603427	0.359	0.11	3.65779e-55
EGFR	0	0.601641	0.312	0.007	0
GTF2I	2.24662e-29	0.601096	0.741	0.533	5.16948e-25
SON	4.76563e-29	0.598653	0.768	0.534	1.09657e-24
IRF1	6.18202e-123	0.597196	0.337	0.057	1.42248e-118
GADD45A	1.93046e-232	0.595809	0.363	0.037	4.44198e-228
ACTB	2.45789e-62	0.595757	0.534	0.217	5.6556e-58
TJP2	1.56881e-90	0.594283	0.459	0.131	3.60983e-86
ATP13A3	5.67745e-23	0.592895	0.546	0.36	1.30638e-18
NAALADL2	0.000152441	0.592559	0.222	0.159	1
VNN1	0	0.591126	0.334	0.002	0
PBX1	3.97124e-17	0.590665	0.463	0.303	9.13782e-13
ANXA11	1.07893e-37	0.590474	0.417	0.198	2.48263e-33
ALDH3A2	2.91845e-89	0.589275	0.354	0.085	6.71536e-85
TINAGL1	0	0.588339	0.344	0.005	0
CLDN7	1.87112e-147	0.588057	0.439	0.086	4.30545e-143
CALD1	1.59147e-57	0.587254	0.39	0.13	3.66197e-53
PPP1CB	1.20962e-26	0.586825	0.498	0.291	2.78333e-22
TJP1	9.65784e-20	0.585747	0.451	0.277	2.22227e-15
CFAP221	1.26116e-76	0.584891	0.246	0.048	2.90193e-72
HNF1B	2.46665e-194	0.583289	0.31	0.032	5.67575e-190
KIF13B	2.54251e-47	0.583197	0.473	0.221	5.85033e-43
SLFN5	3.78071e-246	0.582669	0.356	0.032	8.69942e-242
PPFIBP1	5.67256e-66	0.579123	0.339	0.095	1.30526e-61
YPEL2	3.8133e-29	0.578468	0.432	0.227	8.7744e-25
RND1	1.03357e-304	0.57767	0.268	0.013	2.37824e-300
BTG2	1.09791e-13	0.57507	0.612	0.442	2.52629e-09
GULP1	4.31059e-49	0.573333	0.212	0.05	9.91866e-45
ADAMTS9	1.04838e-191	0.572922	0.207	0.013	2.41231e-187
F3	1.34631e-107	0.571514	0.205	0.024	3.09787e-103
HIF1A-AS3	3.62648e-43	0.570781	0.354	0.134	8.34454e-39
CCDC198	2.21628e-219	0.57024	0.317	0.029	5.09967e-215
SDC4	0	0.569592	0.305	0.009	0
F11R	7.61377e-87	0.567108	0.422	0.123	1.75193e-82
C4orf19	1.9412e-33	0.566977	0.32	0.13	4.4667e-29
AL357141.1	2.92024e-173	0.565569	0.317	0.037	6.71948e-169
GOLGB1	7.60528e-20	0.565501	0.676	0.485	1.74997e-15
EPS8	6.65075e-240	0.563798	0.273	0.018	1.53034e-235
MYO6	5.39593e-32	0.561878	0.627	0.396	1.2416e-27
CASC15	6.61512e-100	0.561104	0.207	0.026	1.52214e-95
ST14	1.55709e-63	0.559428	0.434	0.157	3.58287e-59
STK38L	1.79261e-20	0.55757	0.217	0.092	4.1248e-16
C6orf141	0	0.556999	0.3	0.002	0
AL121839.2	0	0.555413	0.273	0.008	0
MYOF	0	0.554684	0.285	0.014	0
RAB11FIP1	3.38352e-20	0.554265	0.632	0.45	7.78548e-16
CAPN2	6.15821e-69	0.553427	0.49	0.188	1.417e-64
MIDN	1.94223e-52	0.553062	0.432	0.169	4.46906e-48
ZNF292	2.56077e-22	0.550489	0.739	0.564	5.89232e-18
SPATS2L	5.94824e-53	0.550376	0.429	0.16	1.36869e-48
ITPR2	3.71125e-31	0.549879	0.388	0.184	8.5396e-27
ADAM9	5.46297e-58	0.548562	0.363	0.122	1.25703e-53
IL4R	0	0.548503	0.31	0.017	0
MECOM	7.87903e-16	0.548258	0.115	0.038	1.81296e-11
LMO7	1.6622e-32	0.546527	0.402	0.196	3.82471e-28
MYRF	6.17991e-120	0.544139	0.368	0.072	1.422e-115
EGR3	1.16053e-26	0.542503	0.388	0.188	2.67037e-22
SH3RF1	4.38084e-20	0.542189	0.337	0.174	1.00803e-15
UGCG	1.41695e-90	0.54051	0.349	0.081	3.26039e-86
SRRM2	3.9225e-11	0.539781	0.841	0.743	9.02567e-07
CEMIP2	5.42766e-98	0.539682	0.383	0.088	1.2489e-93
NOTCH2	0	0.53785	0.31	0.008	0
SHANK2	2.30577e-90	0.537488	0.19	0.025	5.30558e-86
IFRD1	1.60698e-31	0.535322	0.441	0.228	3.69766e-27
CALM2	1.01336e-48	0.534525	0.507	0.238	2.33173e-44
TPM1-AS	0	0.534266	0.256	0.003	0
USP53	2.44019e-66	0.533561	0.349	0.102	5.61487e-62
SQSTM1	3.02014e-11	0.53325	0.788	0.695	6.94934e-07
SP100	1.92159e-77	0.532861	0.449	0.143	4.42158e-73
MIR4435-2HG	1.51882e-43	0.527766	0.368	0.141	3.49479e-39
PRAG1	2.08144e-130	0.526024	0.161	0.012	4.78938e-126
ZNF83	6.0447e-29	0.525897	0.5	0.29	1.39089e-24
MACF1	5.8388e-17	0.525318	0.844	0.72	1.34351e-12
NEDD4L	2.47939e-07	0.523861	0.32	0.233	0.00570507
LINC00472	9.18356e-162	0.523237	0.329	0.043	2.11314e-157
KIAA1522	1.00403e-203	0.521878	0.359	0.041	2.31028e-199
GBP1	1.51815e-298	0.520079	0.273	0.014	3.49325e-294
AC025580.2	2.48741e-38	0.519735	0.188	0.049	5.72352e-34
AKR1C1	2.70768e-268	0.519446	0.229	0.011	6.23037e-264
FNDC3B	7.77394e-10	0.518171	0.559	0.432	1.78878e-05
RUNX1	5.0624e-156	0.51788	0.283	0.032	1.16486e-151
KLF5	5.29743e-268	0.516944	0.285	0.018	1.21894e-263
AC019117.1	9.30124e-223	0.5169	0.183	0.008	2.14021e-218
ANGPTL4	1.89191e-146	0.516892	0.215	0.019	4.35328e-142
PARP14	7.37361e-89	0.516156	0.395	0.103	1.69667e-84
JUP	3.64873e-44	0.513702	0.459	0.209	8.39573e-40
LRRFIP1	1.95446e-19	0.512262	0.583	0.397	4.49721e-15
WWC2	4.63274e-97	0.512254	0.273	0.047	1.06599e-92
DAB2IP	3.58682e-190	0.512122	0.273	0.024	8.25326e-186
LIMA1	1.58701e-51	0.511591	0.451	0.184	3.65171e-47
TMEM51	6.01707e-26	0.511103	0.261	0.107	1.38453e-21
JAG1	6.09749e-205	0.510776	0.259	0.02	1.40303e-200
ERBB3	1.35348e-264	0.509925	0.3	0.021	3.11436e-260
VCAM1	0	0.508786	0.205	0.002	0
PRPF38B	1.44803e-41	0.508504	0.424	0.188	3.33191e-37
LURAP1L	1.37555e-23	0.508213	0.266	0.117	3.16513e-19
HNRNPH1	1.17796e-30	0.507367	0.639	0.412	2.71048e-26
ZFAND5	3.34292e-36	0.50685	0.493	0.25	7.69207e-32
PRPF4B	2.59387e-19	0.506707	0.59	0.396	5.9685e-15
TNFRSF10B	1.2784e-199	0.506389	0.244	0.018	2.9416e-195
OCLN	2.02989e-52	0.505574	0.339	0.114	4.67077e-48
FAM107B	2.10242e-41	0.505046	0.31	0.107	4.83768e-37
ST5	1.10809e-37	0.504938	0.351	0.145	2.54972e-33
SLC17A4	0	0.504421	0.251	0.006	0
TNFSF10	4.23528e-244	0.504392	0.28	0.019	9.74538e-240
SULT1C2	2.58997e-252	0.502774	0.185	0.007	5.95952e-248
WSB1	1.34383e-13	0.501614	0.841	0.729	3.09215e-09
ERI2	3.4434e-13	0.501566	0.139	0.058	7.92327e-09
AHNAK	1.81319e-193	0.501422	0.32	0.033	4.17215e-189
Z82215.1	1.65133e-176	0.499938	0.259	0.024	3.79972e-172
IQGAP2	3.29853e-222	0.496103	0.259	0.018	7.58992e-218
ANPEP	3.41153e-237	0.496018	0.18	0.007	7.84993e-233
ARAP2	9.27368e-231	0.495233	0.276	0.02	2.13387e-226
ZBTB20	2.7746e-12	0.493531	0.739	0.557	6.38435e-08
TRIM38	1.4642e-107	0.493093	0.31	0.055	3.36912e-103
MYO10	6.74554e-37	0.488844	0.398	0.169	1.55215e-32
CTNNB1	1.1718e-34	0.488468	0.459	0.234	2.69631e-30
MAP3K13	7.05561e-23	0.488213	0.315	0.155	1.6235e-18
RAPGEF5	2.5832e-97	0.48651	0.254	0.039	5.94395e-93
POLR2J3	3.27772e-14	0.485185	0.754	0.601	7.54203e-10
INSR	9.40081e-25	0.484573	0.432	0.236	2.16313e-20
SOX9	4.30176e-285	0.482597	0.268	0.014	9.89836e-281
HLA-B	1.71457e-211	0.481139	0.307	0.027	3.94523e-207
PROM1	0	0.480917	0.227	0.002	0
IL6ST	1.16048e-45	0.479831	0.412	0.169	2.67026e-41
ALDH1A3	0	0.477844	0.215	0.004	0
SCAF11	1.2371e-22	0.47376	0.522	0.335	2.84656e-18
PTPN2	5.69536e-36	0.473652	0.446	0.224	1.3105e-31
AREG	7.60283e-230	0.472889	0.127	0.003	1.74941e-225
LAMC1	3.20407e-39	0.472783	0.31	0.115	7.37257e-35
CLINT1	4.15759e-29	0.471864	0.463	0.253	9.56661e-25
DHRS3	1.62316e-180	0.4716	0.278	0.026	3.73488e-176
RHPN2	1.28192e-95	0.471368	0.18	0.021	2.9497e-91
LINC01578	7.2399e-30	0.471054	0.473	0.262	1.6659e-25
ZNF704	1.76967e-161	0.470243	0.283	0.031	4.07201e-157
GMNN	8.64315e-208	0.468133	0.266	0.021	1.98879e-203
PNRC1	2.47193e-93	0.465122	0.366	0.085	5.68791e-89
TGM2	9.7187e-75	0.464273	0.212	0.035	2.23627e-70
CCND1	2.19703e-119	0.46395	0.237	0.029	5.05537e-115
ZNF217	3.09627e-199	0.463863	0.259	0.021	7.12452e-195
TSHZ2	1.54223e-17	0.462644	0.42	0.236	3.54866e-13
TFPI2	0	0.462641	0.202	0.002	0
TNFAIP3	3.57766e-181	0.462565	0.251	0.021	8.2322e-177
PLEKHA1	8.97019e-38	0.461935	0.498	0.251	2.06404e-33
BCL10	7.96771e-130	0.461391	0.276	0.037	1.83337e-125
MYL12B	7.79707e-220	0.461234	0.366	0.038	1.79411e-215
OSMR	3.49353e-273	0.460168	0.217	0.009	8.0386e-269
PARD3	0.767089	0.458773	0.339	0.358	1
KTN1	4.06675e-16	0.458178	0.654	0.474	9.3576e-12
MAML2	2.58984e-08	0.457266	0.368	0.258	0.000595922
TNFRSF12A	4.56716e-215	0.457024	0.3	0.026	1.0509e-210
HNRNPU	2.03985e-13	0.456841	0.666	0.524	4.6937e-09
ABHD2	3.44819e-23	0.456781	0.437	0.255	7.93428e-19
CTSH	0	0.456727	0.254	0.011	0
IQGAP1	2.61602e-25	0.456074	0.495	0.29	6.01945e-21
EHD4	4.64176e-142	0.455893	0.305	0.041	1.06807e-137
MPRIP	1.09815e-32	0.455138	0.488	0.269	2.52683e-28
SPTAN1	3.99202e-29	0.454425	0.473	0.262	9.18564e-25
AC013275.1	4.91486e-135	0.454371	0.324	0.05	1.13091e-130
NEDD9	3.60293e-26	0.453418	0.329	0.148	8.29033e-22
LITAF	4.68572e-186	0.45323	0.217	0.015	1.07818e-181
SERPINA5	0	0.452479	0.239	0.003	0
CFTR-AS1	0	0.452386	0.19	0	0
ARHGEF38	2.42046e-126	0.452351	0.239	0.028	5.56948e-122
AC019117.2	0	0.452291	0.168	0.003	0
STK24	1.65208e-20	0.450742	0.395	0.227	3.80143e-16
SH2D3A	1.13003e-229	0.450057	0.271	0.019	2.60021e-225
BTG1	3.16686e-55	0.449983	0.388	0.131	7.28694e-51
FOSL2	2.47334e-64	0.44989	0.405	0.125	5.69117e-60
LTBP3	3.80565e-48	0.449654	0.388	0.152	8.75679e-44
SERPING1	0	0.448974	0.256	0.004	0
PIEZO1	1.90459e-254	0.448727	0.28	0.018	4.38246e-250
RND3	2.95224e-167	0.448095	0.259	0.024	6.79309e-163
NFE2L2	2.4991e-28	0.447224	0.441	0.237	5.75043e-24
MTMR12	6.84937e-25	0.447137	0.283	0.128	1.57604e-20
PLXNB2	1.00485e-36	0.44707	0.427	0.211	2.31216e-32
WWC1	3.0579e-19	0.446866	0.341	0.184	7.03622e-15
TNFAIP8	1.34651e-27	0.446348	0.185	0.058	3.09831e-23
SEPTIN9	6.54797e-62	0.445709	0.305	0.078	1.50669e-57
LGR4	1.00066e-20	0.444894	0.234	0.102	2.30252e-16
CAST	1.38023e-20	0.444844	0.561	0.386	3.17591e-16
KIFC3	1.58118e-34	0.444767	0.385	0.179	3.6383e-30
NEURL3	0	0.44461	0.229	0.005	0
DOCK5	1.66803e-184	0.442913	0.244	0.02	3.83813e-180
CDKN2B	6.99417e-159	0.442251	0.261	0.027	1.60936e-154
FRK	1.42088e-44	0.442081	0.28	0.09	3.26944e-40
HMGCS1	1.43512e-15	0.441497	0.271	0.145	3.30222e-11
TRIP11	5.1046e-19	0.440865	0.522	0.339	1.17457e-14
TMEM165	3.67132e-28	0.440675	0.427	0.231	8.44771e-24
KRT17	0	0.440609	0.117	0	0
RASGRP3	1.24493e-77	0.44054	0.188	0.027	2.86458e-73
FLNB	1.25438e-22	0.439712	0.468	0.286	2.88632e-18
MYL12A	6.66207e-268	0.439554	0.378	0.033	1.53294e-263
IFFO2	7.01208e-96	0.439146	0.18	0.021	1.61348e-91
PABPC1	1.28583e-46	0.438073	0.466	0.203	2.95869e-42
GOLM1	3.88941e-68	0.437552	0.295	0.073	8.94952e-64
LMCD1	0.000405389	0.43682	0.198	0.141	1
FUS	2.25111e-13	0.436598	0.61	0.461	5.1798e-09
ATP10B	0	0.434741	0.207	0.006	0
PPP2R3A	5.39857e-31	0.433089	0.28	0.109	1.24221e-26
FBLIM1	4.19173e-100	0.432827	0.327	0.066	9.64518e-96
PRSS22	2.50829e-133	0.431006	0.249	0.029	5.77157e-129
AKAP7	5.64537e-51	0.430403	0.212	0.05	1.299e-46
TGOLN2	2.75902e-21	0.429399	0.456	0.284	6.34851e-17
BOD1L1	2.12728e-21	0.427979	0.556	0.357	4.89488e-17
NPNT	1.02432e-90	0.427234	0.295	0.057	2.35695e-86
BHLHE40	7.6119e-55	0.427114	0.359	0.116	1.7515e-50
ARHGEF12	1.65798e-28	0.426985	0.59	0.367	3.81501e-24
IL32	0	0.426637	0.234	0.009	0
TAPBP	1.34766e-53	0.423639	0.363	0.125	3.10096e-49
ACADVL	2.70036e-27	0.423391	0.512	0.303	6.21353e-23
CXADR	3.22139e-69	0.423178	0.232	0.046	7.41241e-65
ADAMTS9-AS2	1.04153e-105	0.42285	0.134	0.01	2.39656e-101
CHD2	3.06121e-15	0.422776	0.605	0.444	7.04385e-11
RAB3IP	7.03272e-28	0.422654	0.522	0.298	1.61823e-23
STAT6	5.76241e-46	0.422476	0.405	0.17	1.32593e-41
SERINC2	1.31658e-162	0.421952	0.322	0.041	3.02945e-158
MAST4	5.77657e-10	0.421454	0.466	0.343	1.32919e-05
HLA-A	6.54008e-11	0.42079	0.402	0.282	1.50487e-06
DGKH	4.59769e-30	0.420669	0.366	0.169	1.05793e-25
ANO6	1.32557e-99	0.419036	0.278	0.047	3.05014e-95
NIBAN2	5.38477e-52	0.418951	0.354	0.122	1.23904e-47
MAP4	1.3553e-26	0.418599	0.566	0.351	3.11855e-22
HLA-E	4.10059e-71	0.417518	0.38	0.107	9.43546e-67
PLEKHG3	2.4832e-39	0.417098	0.378	0.162	5.71384e-35
SFPQ	2.06972e-19	0.415562	0.61	0.428	4.76242e-15
FAM13A	1.7181e-08	0.415477	0.244	0.152	0.000395335
ATP8B1	2.00664e-36	0.414999	0.334	0.131	4.61727e-32
PLXNB1	3.81809e-63	0.414962	0.398	0.131	8.78543e-59
GOLGA8B	1.74089e-19	0.414934	0.493	0.326	4.0058e-15
CD2AP	1.01163e-15	0.414535	0.415	0.268	2.32777e-11
STOX2	1.51589e-05	0.413847	0.19	0.125	0.348807
MET	0	0.413498	0.234	0.008	0
PPP1R15A	4.27163e-51	0.413388	0.329	0.106	9.82901e-47
AKAP9	1.62941e-08	0.413107	0.802	0.702	0.000374927
FAM102A	5.20703e-19	0.412959	0.412	0.253	1.19814e-14
PDLIM5	3.04263e-12	0.412258	0.476	0.33	7.00109e-08
TSPAN3	5.86266e-38	0.412156	0.341	0.14	1.349e-33
UBC	3.36538e-27	0.412094	0.466	0.243	7.74374e-23
AL365295.1	1.07597e-172	0.410303	0.176	0.01	2.4758e-168
PACSIN2	1.95802e-11	0.409119	0.395	0.275	4.50541e-07
PTPRM	0.034761	0.405856	0.344	0.31	1
PKN2	2.27912e-12	0.405753	0.554	0.412	5.24425e-08
GPRC5A	3.92991e-260	0.405163	0.149	0.004	9.04271e-256
KDM5B	6.34992e-22	0.405054	0.461	0.275	1.46112e-17
UACA	9.63109e-146	0.404827	0.288	0.034	2.21611e-141
RBM39	4.80431e-09	0.402467	0.763	0.66	0.000110547
ZBTB20-AS2	1.07429e-57	0.401878	0.249	0.061	2.47195e-53
TP53BP2	6.33216e-38	0.39989	0.241	0.077	1.45703e-33
TSPAN8	0	0.399546	0.18	0.003	0
APLP2	3.22399e-16	0.398686	0.427	0.268	7.4184e-12
ACTR3	6.84276e-20	0.398178	0.334	0.18	1.57452e-15
ATP13A4	1.33792e-156	0.397698	0.224	0.02	3.07854e-152
H3F3B	2.91656e-25	0.396493	0.402	0.209	6.711e-21
SPINT1	5.77614e-91	0.395308	0.305	0.062	1.32909e-86
TLE1	9.72359e-20	0.395053	0.398	0.232	2.2374e-15
TES	1.68383e-71	0.394786	0.29	0.069	3.87449e-67
SLC28A3	0	0.394656	0.234	0.002	0
SLC3A1	1.35808e-46	0.394346	0.266	0.078	3.12495e-42
MARCKS	4.91451e-50	0.393784	0.42	0.156	1.13083e-45
SLC38A1	3.50043e-140	0.393256	0.273	0.032	8.0545e-136
KCNJ15	0	0.392851	0.168	0.003	0
ACTN1	1.24628e-18	0.392345	0.373	0.212	2.8677e-14
MAFF	1.59803e-96	0.392338	0.288	0.052	3.67707e-92
MAP3K21	3.71036e-32	0.392065	0.283	0.11	8.53753e-28
TRA2B	2.3842e-23	0.391123	0.571	0.365	5.48604e-19
HIP1R	5.36185e-22	0.389973	0.456	0.277	1.23376e-17
ARL5B	3.22748e-40	0.389749	0.312	0.115	7.42644e-36
TBC1D16	1.6629e-48	0.389429	0.276	0.082	3.82634e-44
DDX3X	3.81092e-17	0.389194	0.488	0.324	8.76894e-13
HNRNPC	8.72104e-08	0.388661	0.476	0.365	0.00200671
DDR1	4.33708e-48	0.38848	0.422	0.165	9.97962e-44
SRSF10	7.76655e-26	0.388188	0.534	0.33	1.78708e-21
ARHGAP8	0	0.388093	0.21	0.005	0
VPS37B	6.7316e-28	0.387758	0.32	0.148	1.54894e-23
CAMK1D	4.9629e-06	0.387288	0.185	0.115	0.114196
DSG2	1.0424e-76	0.38683	0.278	0.059	2.39856e-72
ITGA3	8.37665e-49	0.386824	0.329	0.113	1.92747e-44
SERPINB1	2.16705e-85	0.38605	0.237	0.04	4.98638e-81
PIK3AP1	3.22053e-199	0.38481	0.188	0.01	7.41044e-195
S100A6	5.95719e-196	0.384638	0.173	0.008	1.37075e-191
KRT23	0	0.383979	0.154	0.002	0
AC012459.1	1.23204e-80	0.383088	0.241	0.043	2.83493e-76
NIPBL	3.43424e-09	0.382676	0.583	0.467	7.90218e-05
SMG1	4.37131e-14	0.382602	0.605	0.452	1.00584e-09
ANKLE2	5.10375e-23	0.380628	0.38	0.206	1.17437e-18
CCL28	4.83811e-68	0.380269	0.178	0.028	1.11325e-63
BNIP5	4.05654e-179	0.380219	0.137	0.005	9.3341e-175
SLC20A1	2.64986e-24	0.379306	0.227	0.09	6.09733e-20
BX890604.2	2.5917e-35	0.379063	0.29	0.108	5.9635e-31
TMEM87B	1.36596e-32	0.378547	0.334	0.143	3.14308e-28
AL365436.2	9.13693e-94	0.377987	0.261	0.045	2.10241e-89
ICAM1	4.69792e-93	0.377574	0.149	0.015	1.08099e-88
SLC16A7	1.95972e-124	0.376329	0.237	0.028	4.50932e-120
ANKRD10	3.80555e-26	0.375937	0.412	0.224	8.75656e-22
SMCR5	2.04902e-40	0.375802	0.28	0.092	4.71479e-36
CCDC14	1.49451e-38	0.375264	0.38	0.162	3.43887e-34
AC092683.1	7.52656e-12	0.374862	0.402	0.254	1.73186e-07
ZNF117	1.75197e-63	0.374313	0.276	0.068	4.03129e-59
CTTN	5.57852e-28	0.374204	0.495	0.281	1.28362e-23
TLE4	3.00547e-40	0.373752	0.28	0.094	6.91559e-36
LIMK2	4.29626e-21	0.373089	0.207	0.084	9.88569e-17
CLU	5.95489e-07	0.372634	0.363	0.255	0.0137022
EIF4G2	1.84154e-22	0.37263	0.48	0.283	4.23737e-18
DYNC1LI2	8.06751e-19	0.372212	0.466	0.292	1.85633e-14
TNS1	1.25287e-28	0.371972	0.373	0.171	2.88285e-24
RASSF6	8.0223e-38	0.371578	0.266	0.089	1.84593e-33
TOR1AIP2	9.82011e-27	0.371484	0.405	0.207	2.25961e-22
HP1BP3	5.50285e-19	0.371245	0.517	0.342	1.2662e-14
UBE2H	6.73617e-05	0.370659	0.454	0.378	1
UNC5CL	1.24315e-73	0.370464	0.249	0.05	2.8605e-69
RANBP17	1.43269e-26	0.370127	0.178	0.056	3.29661e-22
EGOT	9.8818e-206	0.370122	0.202	0.011	2.2738e-201
EIF5	3.34258e-27	0.367019	0.412	0.213	7.69127e-23
ZFP36	1.5555e-65	0.366977	0.305	0.077	3.57922e-61
REST	2.62557e-174	0.366165	0.266	0.025	6.04144e-170
ITIH5	3.65227e-166	0.366014	0.166	0.009	8.40388e-162
FBXO34	5.7323e-11	0.363901	0.329	0.214	1.319e-06
RASAL2	0.00308172	0.363646	0.349	0.303	1
CX3CL1	0	0.363351	0.173	0.004	0
NECTIN2	9.50008e-21	0.362638	0.259	0.118	2.18597e-16
CASP4	1.75614e-142	0.362391	0.241	0.025	4.04087e-138
ADCY5	4.71081e-65	0.362376	0.237	0.05	1.08396e-60
GRHL2	3.58253e-298	0.362156	0.151	0.003	8.2434e-294
FSTL3	3.83953e-214	0.362116	0.224	0.014	8.83477e-210
THUMPD3-AS1	4.99445e-25	0.361374	0.41	0.22	1.14922e-20
TMEM51-AS1	5.92345e-191	0.361039	0.244	0.019	1.36299e-186
ADAM28	0	0.360986	0.188	0.002	0
CDKN1A	3.44892e-93	0.360175	0.285	0.052	7.93595e-89
MAP3K8	1.03689e-92	0.359996	0.173	0.02	2.38589e-88
FAT1	9.80312e-44	0.359086	0.361	0.136	2.2557e-39
ATP1A1-AS1	2.08893e-27	0.357455	0.193	0.065	4.80663e-23
EZR	3.86368e-28	0.35709	0.366	0.163	8.89032e-24
STX7	1.58724e-33	0.356965	0.302	0.121	3.65224e-29
SHB	9.63691e-17	0.356716	0.22	0.101	2.21745e-12
MAGI1	0.159723	0.356703	0.51	0.447	1
KCNJ16	2.85342e-148	0.355989	0.19	0.015	6.56572e-144
TUFT1	2.236e-54	0.354557	0.234	0.057	5.14504e-50
SLC25A29	3.91522e-29	0.354093	0.41	0.206	9.00892e-25
NPAS2	6.8214e-17	0.353871	0.273	0.141	1.5696e-12
BMP2	2.01307e-258	0.353586	0.198	0.008	4.63206e-254
NPEPPS	9.20281e-15	0.352711	0.568	0.41	2.11757e-10
GUCY1A2	1.79991e-22	0.352026	0.141	0.043	4.14159e-18
TAF1D	4.95991e-11	0.35201	0.456	0.325	1.14128e-06
L3MBTL4	5.17071e-09	0.351965	0.18	0.097	0.000118978
KANSL1L	2.04258e-07	0.351318	0.312	0.224	0.00469998
NUTM2A-AS1	2.03583e-19	0.351303	0.405	0.238	4.68445e-15
FAM171A1	1.41238e-26	0.350204	0.159	0.047	3.24989e-22
RIPK2	2.02214e-88	0.349989	0.178	0.022	4.65293e-84
BICDL2	8.38248e-173	0.349834	0.224	0.018	1.92881e-168
BCL11A	6.18818e-53	0.349166	0.241	0.06	1.4239e-48
MYO5B	7.74042e-07	0.34905	0.283	0.202	0.0178107
EPB41L4A	1.48282e-29	0.348893	0.205	0.065	3.41196e-25
NFKB1	2.24705e-20	0.346954	0.283	0.139	5.17047e-16
ALPK1	1.11626e-191	0.346863	0.22	0.015	2.56851e-187
ADGRA3	9.46344e-47	0.346779	0.288	0.091	2.17754e-42
ZC3H12A	2.7304e-294	0.34644	0.237	0.01	6.28265e-290
SF3B1	5.05675e-11	0.345784	0.556	0.419	1.16356e-06
ITPRID2	1.77424e-32	0.345187	0.285	0.11	4.08252e-28
SH3YL1	2.88897e-27	0.345173	0.395	0.204	6.64752e-23
SPATA13	0.000107175	0.343958	0.341	0.279	1
KALRN	7.57146e-54	0.343042	0.141	0.022	1.74219e-49
PKP4	3.74145e-13	0.342769	0.276	0.158	8.60909e-09
TANK	9.03598e-11	0.342702	0.246	0.142	2.07918e-06
TYMP	2.49011e-85	0.341757	0.249	0.044	5.72975e-81
PRDM16	1.52199e-18	0.340739	0.198	0.081	3.50209e-14
EEPD1	1.1013e-09	0.340687	0.198	0.11	2.5341e-05
DDX17	0.00151524	0.340367	0.798	0.748	1
TANC1	7.06904e-43	0.34033	0.256	0.076	1.62659e-38
TLN1	2.39115e-19	0.339847	0.354	0.192	5.50203e-15
FOXP1	9.38295e-07	0.339392	0.541	0.442	0.0215902
PTPN14	4.08981e-230	0.339374	0.217	0.011	9.41065e-226
OFD1	1.19476e-13	0.339324	0.393	0.255	2.74914e-09
AL022323.4	1.09002e-48	0.339057	0.246	0.066	2.50814e-44
JAK1	2.41656e-16	0.337566	0.52	0.349	5.5605e-12
SH3BP4	8.26868e-78	0.337555	0.202	0.032	1.90262e-73
DDX52	1.20684e-22	0.337227	0.261	0.114	2.77694e-18
WWP1	2.98027e-18	0.336362	0.346	0.195	6.8576e-14
REL	1.52665e-32	0.335358	0.32	0.133	3.51282e-28
MVP	8.78871e-41	0.33535	0.29	0.1	2.02228e-36
GPATCH2L	4.86879e-18	0.335202	0.517	0.332	1.12031e-13
B4GALT5	1.03127e-17	0.335122	0.256	0.125	2.37295e-13
DUOXA2	1.82605e-243	0.332892	0.166	0.005	4.20175e-239
PGGHG	1.14232e-108	0.33239	0.146	0.012	2.62847e-104
ALS2CL	1.36586e-200	0.332195	0.215	0.014	3.14284e-196
ZNF207	9.64507e-14	0.331541	0.576	0.419	2.21933e-09
ADAM10	5.46638e-18	0.331534	0.42	0.245	1.25781e-13
B4GALT1	4.47622e-66	0.331394	0.2	0.036	1.02998e-61
PNPLA2	9.41964e-58	0.331373	0.298	0.085	2.16746e-53
ANXA5	7.22779e-26	0.330664	0.344	0.161	1.66311e-21
CTTNBP2NL	6.94414e-39	0.33027	0.239	0.073	1.59785e-34
CD151	1.42239e-66	0.329456	0.317	0.083	3.27292e-62
DIAPH1	2.28745e-16	0.329423	0.327	0.187	5.26342e-12
NUMB	1.16465e-15	0.329227	0.512	0.352	2.67987e-11
NRARP	2.01467e-303	0.328417	0.193	0.006	4.63576e-299
KRR1	1.22446e-29	0.328374	0.246	0.091	2.81749e-25
WDR72	0	0.328198	0.141	0.002	0
VTCN1	1.84602e-277	0.328036	0.107	0.001	4.24768e-273
JUNB	1.60628e-17	0.327575	0.424	0.259	3.69604e-13
ARHGEF40	6.0537e-52	0.32705	0.271	0.076	1.39296e-47
NR6A1	3.08908e-08	0.326622	0.163	0.09	0.000710797
B3GALT5	4.2684e-38	0.326488	0.239	0.076	9.82158e-34
BAZ1A	6.52413e-32	0.326467	0.302	0.12	1.5012e-27
HOMER2	5.70328e-13	0.326405	0.293	0.172	1.31232e-08
TCF7L2	1.44766e-10	0.326138	0.41	0.282	3.33107e-06
TAOK3	3.8937e-14	0.325589	0.4	0.258	8.9594e-10
MDM4	1.2419e-14	0.325585	0.546	0.391	2.8576e-10
ARHGAP18	1.41468e-40	0.325573	0.244	0.072	3.25519e-36
AC022075.1	0	0.325356	0.156	0.002	0
PLEC	1.59462e-29	0.325071	0.302	0.129	3.66923e-25
CGN	1.25207e-92	0.324698	0.215	0.031	2.88102e-88
CDH6	1.11705e-74	0.324251	0.166	0.022	2.57034e-70
SERINC5	2.34764e-44	0.322832	0.22	0.058	5.40191e-40
FOS	4.84705e-05	0.322054	0.627	0.544	1
ERN1	7.63286e-29	0.321846	0.266	0.105	1.75632e-24
BCL6	8.39436e-40	0.321626	0.268	0.088	1.93154e-35
VGLL4	3.00741e-09	0.321048	0.332	0.226	6.92005e-05
JOSD1	6.71325e-23	0.320963	0.32	0.155	1.54472e-18
ERBIN	2.80154e-13	0.32092	0.368	0.235	6.44635e-09
ARSD	1.34541e-55	0.320529	0.271	0.073	3.0958e-51
LSR	9.06944e-36	0.320477	0.224	0.07	2.08688e-31
TXNIP	1.70158e-52	0.319856	0.156	0.027	3.91533e-48
PDGFC	0	0.319828	0.168	0.003	0
CDC42	2.55641e-20	0.319358	0.373	0.208	5.88231e-16
MAP3K20	3.6638e-250	0.318909	0.207	0.009	8.4304e-246
CFI	5.60116e-117	0.318899	0.198	0.021	1.28883e-112
SINHCAF	3.24045e-15	0.318184	0.246	0.126	7.45627e-11
EPHB2	4.2121e-40	0.317929	0.149	0.031	9.69203e-36
VWA1	5.29107e-46	0.317349	0.232	0.061	1.21747e-41
SH2D4A	5.83609e-139	0.316747	0.202	0.018	1.34288e-134
LYPD6B	5.17183e-169	0.316562	0.144	0.007	1.19004e-164
AMBP	0	0.316234	0.144	0.002	0
C3orf52	3.26757e-32	0.316083	0.18	0.052	7.51867e-28
ZNF644	0.00178373	0.31547	0.366	0.31	1
RIF1	2.03082e-15	0.315095	0.427	0.267	4.67291e-11
CLDN2	1.18373e-208	0.313841	0.141	0.005	2.72377e-204
CADPS2	2.0988e-12	0.313739	0.151	0.067	4.82934e-08
PRRC2C	4.68468e-07	0.312442	0.698	0.586	0.0107795
RASSF7	2.77368e-50	0.31222	0.276	0.079	6.38224e-46
SLC41A2	2.64864e-20	0.312097	0.227	0.099	6.09452e-16
PCBP2	1.98575e-18	0.311865	0.437	0.271	4.56921e-14
ERBB2	1.85084e-125	0.311325	0.232	0.027	4.25879e-121
CP	5.66589e-80	0.311017	0.156	0.019	1.30372e-75
NCL	3.49621e-21	0.309735	0.363	0.191	8.04479e-17
KCNQ1	2.31591e-92	0.309601	0.151	0.015	5.32891e-88
KRT80	0	0.309176	0.163	0.003	0
ARHGAP21	5.78803e-19	0.308422	0.373	0.216	1.33183e-14
GRN	1.48834e-12	0.308422	0.307	0.181	3.42468e-08
SLC38A2	6.06864e-12	0.307923	0.359	0.23	1.39639e-07
SLC44A4	5.6075e-135	0.307918	0.212	0.021	1.29029e-130
GMCL1	3.32178e-18	0.307729	0.239	0.112	7.64342e-14
FRMD5	0.0160115	0.306552	0.1	0.072	1
STXBP6	4.91014e-06	0.306515	0.151	0.09	0.112982
B3GNT5	1.57618e-12	0.305682	0.224	0.118	3.62678e-08
MBNL2	0.00217897	0.305643	0.4	0.346	1
ARHGAP29	5.26018e-30	0.305439	0.256	0.095	1.21037e-25
NRIP1	6.64598e-14	0.305241	0.373	0.234	1.52924e-09
NCK2	6.25831e-22	0.30519	0.222	0.092	1.44004e-17
TIPARP	1.72051e-19	0.305121	0.307	0.158	3.9589e-15
ANKRD12	1.58156e-06	0.3051	0.69	0.593	0.0363917
NKTR	1.00167e-05	0.304486	0.678	0.58	0.230485
GAREM1	1.41822e-05	0.304458	0.229	0.162	0.326333
DSTN	1.25062e-14	0.304432	0.422	0.262	2.87768e-10
CEP95	2.68639e-13	0.303908	0.334	0.211	6.18139e-09
EIF4G1	1.30458e-15	0.303842	0.368	0.225	3.00184e-11
CPM	4.97304e-148	0.303723	0.161	0.01	1.1443e-143
GRB10	1.82464e-07	0.303387	0.324	0.225	0.0041985
TXNRD1	8.62899e-05	0.302894	0.268	0.205	1
ANKRD10-IT1	4.48212e-62	0.302475	0.232	0.05	1.03134e-57
FDFT1	1.34072e-20	0.302219	0.259	0.12	3.085e-16
LNX1	1.31812e-11	0.301756	0.176	0.086	3.03299e-07
PTPRG	6.74566e-43	0.301754	0.217	0.056	1.55218e-38
ABCF1	4.09748e-19	0.301749	0.334	0.178	9.42831e-15
CCDC50	8.93184e-26	0.301556	0.317	0.147	2.05522e-21
MAP3K1	1.96366e-33	0.301438	0.246	0.085	4.51837e-29
CLIP1	4.70807e-12	0.301037	0.505	0.355	1.08333e-07
IRF3	1.47147e-15	0.300831	0.329	0.186	3.38585e-11
IL18	1.47523e-96	0.300696	0.117	0.008	3.3945e-92
PLAUR	7.81362e-210	0.300308	0.151	0.005	1.79791e-205
AHCYL1	8.13611e-16	0.299943	0.395	0.24	1.87212e-11
GAS6	8.90671e-228	0.299522	0.198	0.009	2.04943e-223
RBM25	6.39039e-06	0.298543	0.629	0.513	0.147043
SDCBP	2.3767e-43	0.298128	0.273	0.086	5.46878e-39
HES4	3.32217e-130	0.298055	0.205	0.02	7.64432e-126
NCBP3	3.33279e-20	0.298009	0.412	0.228	7.66875e-16
TPR	3.93997e-11	0.297704	0.576	0.423	9.06587e-07
PHLDB2	0.0809996	0.297517	0.383	0.348	1
SMC5	3.84161e-08	0.297417	0.466	0.341	0.000883954
ERGIC1	3.67629e-25	0.297216	0.28	0.124	8.45914e-21
LRP10	1.43257e-47	0.297155	0.266	0.076	3.29635e-43
CLDN10	0	0.29709	0.18	0.004	0
HLA-C	1.61279e-58	0.29673	0.315	0.087	3.71104e-54
SP140L	1.99855e-69	0.296705	0.22	0.041	4.59867e-65
ZNF431	4.71447e-23	0.296254	0.332	0.164	1.0848e-18
IGF2R	4.05963e-10	0.295787	0.466	0.335	9.3412e-06
CTNNA1	5.7169e-12	0.295705	0.454	0.317	1.31546e-07
CNDP2	1.12186e-42	0.295683	0.276	0.089	2.58139e-38
PNN	5.10353e-05	0.295227	0.551	0.462	1
RAP2B	1.38127e-116	0.295175	0.205	0.022	3.1783e-112
TM9SF3	1.60225e-12	0.295145	0.415	0.279	3.68677e-08
LGALS4	0	0.295077	0.188	0.003	0
PACS1	0.00277266	0.294757	0.305	0.253	1
ZNF737	3.88029e-24	0.294466	0.341	0.165	8.92854e-20
SUSD6	2.61992e-10	0.294308	0.324	0.209	6.02843e-06
CXXC5	3.62394e-25	0.294083	0.329	0.155	8.33868e-21
MBOAT1	1.24182e-232	0.29272	0.171	0.006	2.85743e-228
MTAP	1.24246e-11	0.292552	0.256	0.146	2.8589e-07
PLIN5	1.09988e-206	0.292497	0.156	0.006	2.53083e-202
GABARAPL1	2.30965e-27	0.29168	0.295	0.124	5.3145e-23
NUTM2B-AS1	2.96144e-22	0.291571	0.432	0.246	6.81427e-18
IFNAR2	9.37647e-23	0.291051	0.217	0.087	2.15753e-18
DSC2	1.20267e-89	0.291011	0.178	0.022	2.76735e-85
GPRC5B	2.0618e-178	0.290984	0.166	0.009	4.7442e-174
SAV1	1.55304e-39	0.290852	0.217	0.062	3.57354e-35
TGFB2	2.73947e-298	0.290432	0.156	0.003	6.30351e-294
TTTY14	1.47457e-15	0.290037	0.28	0.138	3.39299e-11
PARP4	1.76181e-21	0.289725	0.283	0.135	4.05393e-17
ZSWIM4	5.20743e-31	0.289355	0.166	0.046	1.19823e-26
HSPG2	8.14953e-141	0.288917	0.259	0.028	1.87521e-136
EIF5B	3.20403e-09	0.288889	0.393	0.266	7.37248e-05
POLR2B	1.37826e-12	0.288866	0.327	0.201	3.17138e-08
FGD4	4.00175e-06	0.288436	0.368	0.283	0.0920802
MIR22HG	7.39945e-36	0.288358	0.278	0.098	1.70261e-31
FMNL2	2.82016e-15	0.288135	0.246	0.123	6.48919e-11
BACH1	5.7585e-19	0.287668	0.327	0.175	1.32503e-14
KDM6B	1.03713e-15	0.28739	0.302	0.167	2.38643e-11
ITPKC	3.38258e-35	0.287046	0.168	0.043	7.78331e-31
HNRNPA3	4.13629e-07	0.286867	0.527	0.411	0.00951759
TGFA	3.48863e-223	0.286578	0.124	0.003	8.02735e-219
CCDC141	1.56665e-110	0.286409	0.166	0.015	3.60486e-106
TPBG	1.35178e-244	0.286247	0.21	0.01	3.11045e-240
HSP90B1	9.92065e-21	0.28611	0.48	0.27	2.28274e-16
EIF4A2	1.35058e-15	0.285501	0.468	0.294	3.10769e-11
TRA2A	2.62547e-10	0.285413	0.422	0.302	6.04121e-06
ZNF562	2.71081e-15	0.285165	0.278	0.152	6.23757e-11
KCNK5	0	0.284898	0.139	0.002	0
HNRNPDL	7.10423e-08	0.284588	0.51	0.382	0.00163468
Z83843.1	5.74208e-16	0.284441	0.341	0.192	1.32125e-11
PPP1R2	7.09513e-24	0.283941	0.293	0.132	1.63259e-19
RALGPS2	5.25675e-14	0.283865	0.388	0.237	1.20958e-09
RB1CC1	4.28898e-09	0.283382	0.415	0.302	9.86894e-05
MAFK	2.71361e-52	0.283378	0.21	0.048	6.24403e-48
NFATC2IP	5.25806e-24	0.283329	0.305	0.14	1.20988e-19
PRELID2	0.000258715	0.283241	0.163	0.113	1
CSNK1A1	1.25491e-12	0.283112	0.554	0.392	2.88754e-08
RBBP6	1.12526e-10	0.283063	0.324	0.209	2.58922e-06
PGM2L1	2.13309e-50	0.282836	0.198	0.043	4.90824e-46
CYTH2	3.86156e-43	0.282624	0.246	0.073	8.88546e-39
VCP	1.73179e-14	0.282241	0.361	0.218	3.98486e-10
SLC12A7	4.81925e-42	0.282216	0.244	0.071	1.10891e-37
ARHGEF3	0.0570075	0.281621	0.185	0.159	1
LARGE1	0.435541	0.281435	0.161	0.186	1
MICALL2	2.12272e-63	0.281184	0.22	0.044	4.88437e-59
DAB2	9.15653e-131	0.281144	0.198	0.018	2.10692e-126
LRRFIP2	6.78986e-11	0.280256	0.332	0.217	1.56235e-06
RAD50	2.29782e-11	0.280039	0.422	0.297	5.28728e-07
NSD3	9.48519e-06	0.27994	0.534	0.45	0.218254
KIF5B	1.83155e-13	0.279915	0.41	0.267	4.21441e-09
ITGB4	0	0.279865	0.183	0.003	0
PLEKHA7	9.43998e-05	0.279773	0.246	0.186	1
MYOM1	0.0014746	0.279769	0.146	0.102	1
USP8	2.51393e-12	0.279333	0.393	0.258	5.78455e-08
VGLL3	0	0.279084	0.12	0.001	0
GNG12	4.79283e-06	0.279048	0.212	0.141	0.110283
SYNCRIP	3.86597e-18	0.27837	0.346	0.191	8.89559e-14
HDAC7	2.38282e-46	0.278355	0.237	0.064	5.48287e-42
TAGLN2	1.3383e-108	0.278243	0.229	0.03	3.07942e-104
CTBP2	3.26666e-08	0.278151	0.395	0.291	0.000751657
FRMD6	2.64545e-68	0.27774	0.102	0.009	6.08718e-64
TMEM161B-AS1	1.30557e-10	0.277598	0.376	0.242	3.00411e-06
PSMA3-AS1	2.90202e-13	0.277428	0.427	0.279	6.67756e-09
CCDC144A	2.17882e-07	0.277395	0.363	0.253	0.00501347
PLEKHH2	1.79813e-33	0.276816	0.237	0.078	4.13751e-29
SMAD2	7.78039e-17	0.276383	0.371	0.22	1.79027e-12
ERV3-1	2.82623e-64	0.276346	0.217	0.043	6.50316e-60
C6orf132	9.55815e-283	0.276251	0.134	0.002	2.19933e-278
PHIP	2.92461e-09	0.276108	0.598	0.448	6.72953e-05
CHD4	3.84537e-09	0.275855	0.441	0.326	8.84821e-05
MYO1C	5.98808e-33	0.274944	0.254	0.09	1.37786e-28
CGNL1	1.42117e-104	0.274295	0.183	0.02	3.2701e-100
ASAP2	3.91336e-44	0.274251	0.193	0.045	9.00465e-40
BCL3	7.54274e-142	0.27402	0.2	0.017	1.73559e-137
BLNK	8.71106e-243	0.273686	0.149	0.004	2.00442e-238
TMSB4X	3.71583e-229	0.273423	0.193	0.009	8.55013e-225
FAM111A	1.38546e-101	0.273411	0.168	0.017	3.18794e-97
OXR1	4.65668e-22	0.273247	0.259	0.112	1.0715e-17
ERICH1	2.67057e-10	0.273205	0.305	0.196	6.14497e-06
SCN9A	1.55153e-26	0.273126	0.263	0.108	3.57008e-22
MAVS	6.40832e-20	0.273102	0.332	0.172	1.47456e-15
CSRP1	4.31431e-16	0.273024	0.222	0.105	9.92723e-12
CCL2	0	0.272983	0.132	0.001	0
CD46	3.40848e-10	0.272591	0.578	0.442	7.84292e-06
NUFIP2	2.46369e-13	0.272577	0.393	0.258	5.66895e-09
CHD3	2.08513e-06	0.272068	0.495	0.406	0.0479787
MOB3B	7.3575e-18	0.271963	0.166	0.063	1.69296e-13
FOXO3	2.82957e-09	0.271871	0.366	0.252	6.51084e-05
MRTFA	0.0211783	0.271855	0.273	0.24	1
PTMA	1.49744e-28	0.271729	0.261	0.096	3.44561e-24
PHLDB1	4.0877e-53	0.271475	0.215	0.048	9.40581e-49
TIA1	5.7347e-14	0.271001	0.388	0.243	1.31955e-09
ATRX	0.000411146	0.270664	0.659	0.583	1
BCL9L	7.33385e-47	0.270419	0.237	0.064	1.68752e-42
PRSS8	0	0.270281	0.171	0.002	0
CA12	5.86388e-143	0.270226	0.107	0.004	1.34928e-138
GCNT3	1.01071e-70	0.270007	0.134	0.016	2.32565e-66
CSMD2	7.3203e-150	0.269581	0.105	0.004	1.6844e-145
TSPAN14	3.07581e-47	0.269459	0.239	0.063	7.07744e-43
RESF1	5.62538e-19	0.268788	0.251	0.116	1.2944e-14
MLXIP	1.22646e-10	0.268655	0.517	0.39	2.82207e-06
TBL1XR1	1.12993e-12	0.267521	0.449	0.307	2.59997e-08
WAPL	1.27582e-12	0.267375	0.354	0.223	2.93567e-08
UBXN4	9.34347e-08	0.267287	0.505	0.379	0.00214993
TUT7	1.01697e-13	0.267213	0.327	0.195	2.34005e-09
PDE7A	3.23667e-18	0.267208	0.261	0.126	7.44757e-14
ZNF720	7.45621e-19	0.26716	0.239	0.11	1.71567e-14
PRRC2B	5.15365e-07	0.266267	0.532	0.422	0.0118585
PDGFA	4.3622e-17	0.266093	0.234	0.109	1.00374e-12
CSNK2A1	1.12622e-12	0.265868	0.451	0.307	2.59142e-08
CXCL1	0	0.265712	0.129	0.001	0
SLK	2.01947e-13	0.264956	0.356	0.224	4.6468e-09
RALGAPA2	1.80124e-08	0.264911	0.461	0.349	0.000414465
MYL6	4.7553e-35	0.264376	0.293	0.107	1.09419e-30
PPARGC1A	1.21771e-36	0.264007	0.176	0.044	2.80195e-32
C6orf62	1.72857e-21	0.263162	0.273	0.124	3.97744e-17
TSC22D2	3.0702e-10	0.262967	0.241	0.142	7.06453e-06
ZFAS1	2.08648e-35	0.262538	0.237	0.076	4.80099e-31
LPGAT1	4.55248e-11	0.261946	0.456	0.318	1.04753e-06
ADD3	1.36726e-07	0.261141	0.268	0.178	0.00314607
AAK1	0.000301928	0.260903	0.522	0.453	1
SNRNP200	1.10959e-09	0.26064	0.41	0.285	2.55316e-05
CELF1	2.74414e-08	0.26058	0.534	0.424	0.000631427
SLC30A4	6.43142e-31	0.260361	0.173	0.05	1.47987e-26
ZNF43	3.59218e-29	0.260218	0.244	0.091	8.2656e-25
ZBTB7A	2.60353e-15	0.259912	0.376	0.219	5.99072e-11
BRD2	3.856e-16	0.259763	0.363	0.211	8.87266e-12
ZNF587	9.04578e-17	0.259708	0.29	0.155	2.08143e-12
AUXG01000058.1	0.593844	0.25968	0.302	0.296	1
ADGRF1	3.84965e-217	0.259508	0.11	0.002	8.85803e-213
ERO1A	2.63135e-20	0.259426	0.283	0.134	6.05474e-16
CHML	1.1903e-106	0.259417	0.154	0.013	2.73888e-102
FBXO25	1.46998e-10	0.259248	0.254	0.146	3.38243e-06
YWHAB	1.70745e-36	0.259117	0.31	0.114	3.92885e-32
BDKRB2	1.22842e-13	0.259091	0.115	0.041	2.82659e-09
SF1	1.0493e-07	0.258831	0.48	0.371	0.00241444
LASP1	3.11512e-23	0.258723	0.256	0.11	7.1679e-19
SMARCA4	1.85698e-05	0.258697	0.412	0.335	0.427292
GMDS	0.195153	0.258641	0.18	0.222	1
MAP2K3	3.49794e-25	0.258528	0.259	0.107	8.04876e-21
PRKCA	3.28299e-06	0.258366	0.388	0.284	0.0755415
PALM3	0	0.257902	0.159	0.002	0
ASXL1	7.95895e-09	0.257723	0.4	0.295	0.000183135
SHANK2-AS1	0	0.257518	0.185	0.004	0
RSRP1	2.99188e-06	0.257443	0.495	0.374	0.0688431
AL354733.3	1.4044e-13	0.257282	0.251	0.133	3.23152e-09
ARHGEF10	5.84803e-48	0.257264	0.183	0.038	1.34563e-43
RSF1	1.07288e-09	0.256816	0.459	0.334	2.4687e-05
RSRC2	2.90281e-06	0.256779	0.449	0.354	0.0667938
AC245297.3	2.9915e-16	0.256693	0.324	0.176	6.88343e-12
NBEAL2	1.37976e-22	0.256611	0.266	0.118	3.17482e-18
PSAP	0.000151818	0.256347	0.459	0.376	1
DYNC1H1	0.00120559	0.255958	0.6	0.528	1
PLPP2	0	0.255522	0.173	0.003	0
EPHA2	2.14938e-184	0.255339	0.144	0.006	4.94572e-180
CAPN12	1.93368e-90	0.255073	0.156	0.017	4.44941e-86
H6PD	9.76709e-25	0.254958	0.237	0.095	2.24741e-20
MPV17L	2.98888e-20	0.254859	0.19	0.074	6.87742e-16
LUZP1	1.89364e-26	0.254701	0.232	0.087	4.35727e-22
CRIM1	4.71541e-14	0.254648	0.222	0.11	1.08502e-09
MST1	8.0495e-36	0.254019	0.21	0.063	1.85219e-31
PCNX4	7.89363e-09	0.253654	0.388	0.278	0.000181633
MIR181A1HG	7.08477e-41	0.253642	0.12	0.02	1.63021e-36
PCAT1	0.0134775	0.253298	0.159	0.123	1
TOP1	9.01281e-08	0.253256	0.402	0.296	0.00207385
AC009133.1	5.5703e-31	0.253185	0.195	0.061	1.28173e-26
LINC-PINT	6.81103e-13	0.253087	0.329	0.195	1.56722e-08
GRIP1	0.0786987	0.253003	0.154	0.129	1
CCDC6	3.47472e-12	0.252948	0.334	0.211	7.99532e-08
ITGA6	5.00382e-103	0.252914	0.188	0.021	1.15138e-98
EWSR1	1.48677e-11	0.252631	0.51	0.365	3.42107e-07
FRMD4A	2.52937e-52	0.252476	0.183	0.036	5.82007e-48
TAX1BP1	7.27684e-10	0.251967	0.415	0.288	1.6744e-05
COL4A2	8.09267e-86	0.251938	0.288	0.052	1.86212e-81
APCDD1	5.12378e-278	0.251785	0.139	0.003	1.17898e-273
MXD1	9.16622e-16	0.251495	0.224	0.106	2.10915e-11
MIRLET7BHG	3.26425e-08	0.250927	0.3	0.206	0.000751105
KDM5A	7.16996e-06	0.250872	0.432	0.345	0.164981
TSPAN15	5.91552e-114	0.250505	0.171	0.016	1.36116e-109
HCG18	5.33572e-09	0.250162	0.429	0.299	0.000122775
IMMP1L	3.21104e-09	-0.250372	0.129	0.246	7.3886e-05
CACNA2D2	8.33823e-13	-0.250492	0.09	0.233	1.91863e-08
ACVR1C	8.51372e-11	-0.250851	0.046	0.163	1.95901e-06
SIL1	6.98566e-07	-0.251002	0.244	0.344	0.016074
ZCCHC14	1.64175e-07	-0.251378	0.168	0.269	0.00377768
COX10-AS1	3.74252e-08	-0.251814	0.095	0.202	0.000861153
SLC4A8	7.36184e-10	-0.252144	0.083	0.204	1.69396e-05
MAFA	2.33027e-12	-0.25225	0.068	0.207	5.36195e-08
IL6R	4.29349e-12	-0.252311	0.134	0.283	9.87932e-08
MAGI2-AS3	1.20302e-14	-0.25261	0.1	0.267	2.76814e-10
APBA1	2.98679e-10	-0.252951	0.041	0.152	6.87259e-06
RTN4RL1	2.86709e-10	-0.253437	0.044	0.156	6.59717e-06
PPP3CB	2.20626e-12	-0.253945	0.12	0.264	5.0766e-08
NBAS	1.08203e-08	-0.253961	0.22	0.345	0.000248975
PDE4DIP	5.13105e-14	-0.25404	0.324	0.48	1.18066e-09
HECTD4	3.92788e-08	-0.254155	0.41	0.519	0.000903806
SPIDR	2.6414e-06	-0.254417	0.293	0.397	0.0607787
TMEM236	2.40671e-08	-0.254579	0.039	0.131	0.000553785
LINC01266	1.52599e-09	-0.255102	0.049	0.158	3.51131e-05
GLP1R	4.7467e-12	-0.255754	0.041	0.167	1.09222e-07
FAF1	5.32222e-12	-0.255926	0.185	0.352	1.22464e-07
MCF2L2	6.07858e-14	-0.256468	0.156	0.33	1.39868e-09
BBS9	3.02486e-06	-0.25704	0.19	0.297	0.0696019
RADX	2.16916e-16	-0.257142	0.037	0.198	4.99123e-12
KCNG3	2.42883e-10	-0.257244	0.027	0.132	5.58873e-06
SMARCA2	0.000187634	-0.257699	0.356	0.421	1
DNAJC6	2.75579e-12	-0.257726	0.051	0.185	6.34107e-08
2022-03-01	0.00694874	-0.259302	0.088	0.133	1
AL390783.1	1.55865e-07	-0.259518	0.09	0.189	0.00358645
OTULINL	5.40973e-11	-0.259915	0.066	0.188	1.24478e-06
SAMD11	6.06597e-12	-0.2601	0.117	0.257	1.39578e-07
INPP4A	7.53983e-09	-0.260711	0.176	0.294	0.000173491
LRRC8D	9.79284e-09	-0.261244	0.107	0.22	0.000225333
NCOR2	2.81404e-07	-0.261268	0.368	0.463	0.00647511
PPP2R2C	8.54366e-12	-0.261539	0.032	0.152	1.9659e-07
MNX1	3.36627e-09	-0.262924	0.185	0.304	7.7458e-05
VAT1L	4.37667e-11	-0.264127	0.029	0.145	1.00707e-06
JARID2	1.83676e-05	-0.264201	0.241	0.334	0.422638
UBR3	2.13625e-07	-0.264432	0.271	0.374	0.00491551
TMEM135	2.52775e-13	-0.265155	0.102	0.262	5.81635e-09
TMEM63C	8.63364e-16	-0.265165	0.061	0.227	1.9866e-11
EIF4G3	8.46283e-06	-0.265281	0.451	0.532	0.19473
ABLIM2	7.78591e-14	-0.265382	0.044	0.19	1.79154e-09
SPIRE1	9.95798e-05	-0.266067	0.283	0.37	1
KCNH1	3.5136e-09	-0.26636	0.037	0.136	8.08479e-05
TRIM9	5.68933e-12	-0.2665	0.034	0.156	1.30911e-07
IPO9-AS1	5.18033e-11	-0.266747	0.041	0.16	1.19199e-06
KIF26B	8.74712e-09	-0.266856	0.068	0.175	0.000201271
KCNK16	8.75327e-15	-0.267268	0.071	0.228	2.01413e-10
AL121917.1	2.80885e-09	-0.267338	0.034	0.135	6.46317e-05
DGCR9	5.51831e-11	-0.267358	0.049	0.172	1.26976e-06
NCALD	2.723e-11	-0.267464	0.066	0.192	6.26562e-07
AC104123.1	1.69417e-09	-0.267473	0.078	0.2	3.89829e-05
AP3B2	3.33362e-15	-0.267866	0.051	0.208	7.67067e-11
BTBD9	5.02643e-08	-0.267919	0.207	0.335	0.00115658
CHN1	1.79768e-13	-0.26792	0.056	0.201	4.13646e-09
MAPRE2	4.6332e-09	-0.268201	0.122	0.242	0.00010661
MMP16	6.2368e-11	-0.268211	0.032	0.146	1.43509e-06
CBFA2T2	5.94195e-08	-0.268598	0.298	0.421	0.00136724
GPI	4.28524e-07	-0.268605	0.273	0.372	0.00986033
RCAN3	1.29011e-10	-0.268745	0.166	0.292	2.96854e-06
GGA2	4.97376e-10	-0.26929	0.305	0.432	1.14446e-05
MCC	4.58808e-09	-0.270091	0.102	0.22	0.000105572
TNIK	2.99075e-07	-0.270258	0.232	0.344	0.00688172
RAB11A	2.41872e-07	-0.270801	0.154	0.261	0.00556548
KSR2	1.11515e-10	-0.270963	0.1	0.233	2.56596e-06
GLS	0.33653	-0.271138	0.588	0.562	1
XPR1	2.50351e-07	-0.271343	0.251	0.367	0.00576059
SESN1	2.41632e-11	-0.27186	0.12	0.258	5.55996e-07
RFX2	5.25252e-12	-0.272513	0.09	0.231	1.2086e-07
ISL1	1.6644e-16	-0.272562	0.09	0.269	3.82979e-12
PCBP3	9.10376e-10	-0.273122	0.051	0.161	2.09478e-05
HSPH1	0.0017409	-0.273298	0.144	0.202	1
RAB3B	2.12981e-12	-0.27358	0.151	0.303	4.9007e-08
POU6F2	0.001539	-0.273882	0.085	0.138	1
PPP2R2B	6.39355e-06	-0.275294	0.039	0.106	0.147116
CDKN1C	2.68981e-16	-0.275738	0.027	0.185	6.18926e-12
ABCG1	4.64216e-11	-0.276079	0.076	0.203	1.06816e-06
WSCD2	6.35214e-10	-0.277173	0.046	0.154	1.46163e-05
TTC8	2.44786e-14	-0.277929	0.063	0.214	5.63254e-10
RIN2	1.32458e-08	-0.278039	0.22	0.345	0.000304785
SCN8A	9.216e-12	-0.2783	0.11	0.249	2.1206e-07
CNNM2	2.95765e-06	-0.278606	0.149	0.243	0.0680554
PLXNA2	5.87997e-09	-0.278717	0.154	0.274	0.000135298
RASGEF1B	1.32946e-06	-0.279108	0.083	0.169	0.0305909
NEURL1	1.06483e-14	-0.279684	0.146	0.312	2.45018e-10
PSD3	2.0266e-05	-0.279892	0.266	0.36	0.466321
VOPP1	2.0857e-06	-0.280652	0.19	0.283	0.047992
MGAT4C	6.25973e-11	-0.28123	0.012	0.116	1.44036e-06
TTC3	4.10517e-16	-0.281258	0.668	0.789	9.446e-12
SLC16A12	2.05569e-13	-0.28176	0.056	0.198	4.73014e-09
PHF21B	1.22334e-13	-0.282813	0.041	0.183	2.81491e-09
CPEB3	3.07905e-10	-0.282908	0.144	0.283	7.0849e-06
HDAC4	1.19153e-10	-0.283249	0.151	0.295	2.7417e-06
CPLX2	4.71622e-17	-0.284015	0.056	0.229	1.0852e-12
MCF2L	2.75474e-11	-0.28495	0.244	0.391	6.33866e-07
CDC42BPA	2.69162e-05	-0.285396	0.427	0.511	0.619343
RGL1	4.42952e-07	-0.285716	0.107	0.206	0.0101923
LMNTD1	1.21414e-08	-0.285911	0.027	0.117	0.000279374
NECTIN3	3.26841e-08	-0.285928	0.134	0.246	0.000752061
ZSWIM5	5.84794e-12	-0.286198	0.076	0.215	1.34561e-07
ARHGAP44	8.01817e-09	-0.286419	0.151	0.275	0.000184498
SGCD	2.80266e-10	-0.287775	0.012	0.11	6.44893e-06
NR4A3	1.20717e-05	-0.288602	0.08	0.16	0.277769
WNT4	2.48752e-17	-0.289213	0.08	0.26	5.72378e-13
FYN	6.65675e-14	-0.289264	0.085	0.244	1.53172e-09
PRSS23	4.76631e-06	-0.289872	0.139	0.221	0.109673
COX7A2L	1.16579e-13	-0.29002	0.029	0.164	2.68248e-09
PARM1	2.22774e-19	-0.290354	0.073	0.281	5.12603e-15
TSHZ3	4.97275e-12	-0.290359	0.015	0.13	1.14423e-07
SIK2	3.2231e-05	-0.29084	0.256	0.349	0.741634
LINC01091	8.26859e-09	-0.291561	0.039	0.138	0.00019026
PWRN1	4.82546e-15	-0.291724	0.071	0.237	1.11034e-10
SRPK2	2.81308e-08	-0.292098	0.246	0.378	0.000647289
VWDE	9.40063e-16	-0.292537	0.076	0.248	2.16309e-11
CMIP	1.32716e-09	-0.292592	0.283	0.406	3.05379e-05
STARD13	8.88748e-08	-0.292744	0.132	0.245	0.00204501
DIP2B	3.07775e-07	-0.293263	0.305	0.416	0.0070819
PLEKHA6	1.0508e-05	-0.293517	0.222	0.313	0.24179
SMYD3	2.67649e-08	-0.294012	0.178	0.309	0.00061586
ACACA	8.02882e-10	-0.294221	0.212	0.352	1.84743e-05
STK33	2.21975e-10	-0.294515	0.154	0.294	5.10765e-06
GLCCI1	4.7235e-09	-0.294711	0.085	0.196	0.000108688
TBC1D5	0.00081731	-0.295739	0.344	0.411	1
AL139383.1	6.1957e-09	-0.296826	0.124	0.249	0.000142563
AF279873.3	2.81882e-09	-0.296932	0.022	0.116	6.48611e-05
PTPRJ	5.55948e-08	-0.297032	0.205	0.326	0.00127924
PLCE1	2.59606e-05	-0.298158	0.117	0.193	0.597353
RYR2	4.40113e-08	-0.298546	0.046	0.14	0.0010127
XKR4	3.71168e-08	-0.299246	0.056	0.153	0.000854058
KIAA1211	5.70108e-09	-0.299296	0.032	0.129	0.000131182
PLOD2	0.000104538	-0.299396	0.339	0.415	1
RAPGEF4	2.90808e-10	-0.299852	0.068	0.186	6.69148e-06
RASGRF1	2.85635e-17	-0.301145	0.09	0.272	6.57245e-13
KCNIP1	1.64554e-08	-0.302639	0.022	0.109	0.000378638
TRAK1	3.40268e-07	-0.303314	0.268	0.375	0.00782956
GRAMD2B	2.11276e-07	-0.305562	0.141	0.247	0.00486147
JAKMIP2	2.16937e-14	-0.306054	0.059	0.212	4.99171e-10
MED27	2.256e-08	-0.310338	0.166	0.284	0.000519105
SRRM3	4.03407e-16	-0.310377	0.1	0.271	9.2824e-12
LDLRAD3	1.14957e-12	-0.310662	0.071	0.212	2.64517e-08
TMEM196	1.99727e-15	-0.310815	0.078	0.247	4.59573e-11
OSBPL10	3.16577e-11	-0.312189	0.076	0.207	7.28443e-07
AL445250.1	1.31888e-08	-0.312736	0.017	0.101	0.000303475
SSH2	3.17591e-06	-0.315376	0.254	0.359	0.0730778
KCNJ3	5.12733e-11	-0.316306	0.034	0.149	1.1798e-06
SUSD4	3.30722e-12	-0.316474	0.051	0.183	7.60992e-08
CERS6	1.31553e-10	-0.317289	0.178	0.318	3.02704e-06
TCERG1L	1.02362e-12	-0.318852	0.017	0.139	2.35536e-08
MAN1C1	7.25226e-13	-0.319634	0.056	0.198	1.66874e-08
ABCA5	6.33457e-17	-0.320319	0.354	0.532	1.45758e-12
PRKCH	5.62201e-10	-0.32035	0.093	0.216	1.29362e-05
TENM4	1.99479e-11	-0.321481	0.024	0.138	4.59001e-07
DMD	0.025678	-0.321906	0.12	0.153	1
TBC1D22A	7.09452e-08	-0.322094	0.251	0.371	0.00163245
ATP8A1	1.75542e-12	-0.322275	0.083	0.226	4.03922e-08
UCHL1	2.03853e-24	-0.323581	0.051	0.272	4.69067e-20
ZC3H3	2.43787e-09	-0.323923	0.083	0.195	5.60954e-05
SCG3	8.67709e-23	-0.324446	0.068	0.287	1.9966e-18
CDC42EP3	1.09628e-10	-0.327079	0.171	0.311	2.52253e-06
PI4KA	3.5027e-12	-0.327108	0.266	0.418	8.05971e-08
PSMA1	5.17545e-09	-0.328038	0.151	0.269	0.000119087
PPM1H	1.9464e-10	-0.32809	0.1	0.23	4.47868e-06
CAMK2D	8.94944e-08	-0.328612	0.263	0.383	0.00205927
CDK8	3.20153e-08	-0.330527	0.134	0.252	0.000736671
SEC24D	5.43303e-10	-0.330714	0.273	0.397	1.25014e-05
IMMP2L	1.21399e-11	-0.330859	0.185	0.351	2.79338e-07
SURF4	7.18105e-14	-0.330938	0.244	0.396	1.65236e-09
PRKN	6.64812e-12	-0.33328	0.129	0.291	1.52973e-07
CEP126	1.16771e-19	-0.333681	0.188	0.405	2.68691e-15
ZNF385D-AS2	5.88535e-10	-0.333701	0.017	0.116	1.35422e-05
STXBP5-AS1	2.70421e-10	-0.335151	0.088	0.211	6.22238e-06
FBXO17	1.65483e-13	-0.33531	0.095	0.25	3.80777e-09
ZFAND3	2.40719e-12	-0.336152	0.251	0.415	5.53895e-08
RAB26	2.00098e-25	-0.336777	0.051	0.28	4.60424e-21
LINC01473	5.41181e-10	-0.338676	0.139	0.283	1.24526e-05
GEM	1.56306e-08	-0.339524	0.08	0.185	0.000359661
AACS	6.7666e-13	-0.339896	0.198	0.355	1.557e-08
FTO	2.17298e-08	-0.340013	0.205	0.326	0.000500003
PER3	2.57172e-14	-0.340954	0.21	0.389	5.91752e-10
OSBPL6	1.31616e-13	-0.341457	0.063	0.209	3.02847e-09
SAMD5	5.19987e-08	-0.3418	0.105	0.21	0.00119649
LINC02197	5.63678e-11	-0.342982	0.073	0.199	1.29702e-06
NR4A2	3.89393e-06	-0.343363	0.207	0.293	0.0895993
BICD1	2.90318e-11	-0.343398	0.154	0.297	6.68023e-07
GNG2	1.06067e-17	-0.344906	0.034	0.204	2.44061e-13
AP000829.1	1.11801e-09	-0.345461	0.012	0.105	2.57253e-05
SND1	3.06069e-13	-0.345802	0.224	0.396	7.04264e-09
MLLT10	3.76319e-10	-0.346911	0.229	0.369	8.65909e-06
PLAGL1	6.46591e-13	-0.348681	0.185	0.339	1.48781e-08
PAUPAR	1.72248e-12	-0.349482	0.027	0.153	3.96342e-08
SLC29A4	5.28142e-21	-0.349706	0.124	0.341	1.21526e-16
JAZF1	5.21648e-12	-0.350791	0.176	0.331	1.20031e-07
KIF13A	4.67195e-11	-0.351155	0.217	0.367	1.07501e-06
RNF150	1.70415e-13	-0.351349	0.041	0.179	3.92124e-09
RNF130	2.3581e-12	-0.351468	0.154	0.305	5.42599e-08
GPM6A	5.33038e-11	-0.353135	0.039	0.156	1.22652e-06
ACLY	6.42298e-10	-0.353182	0.232	0.351	1.47793e-05
MIR7-3HG	8.21132e-29	-0.354799	0.107	0.382	1.88942e-24
AL049828.1	6.13229e-06	-0.356333	0.144	0.234	0.141104
SNHG14	3.44634e-10	-0.357312	0.72	0.803	7.93002e-06
ATP1B3	4.43746e-11	-0.357431	0.071	0.196	1.02106e-06
INVS	2.68513e-13	-0.357847	0.137	0.304	6.17847e-09
GRK3	3.12749e-08	-0.359679	0.205	0.329	0.000719635
FNDC3A	8.44544e-06	-0.359987	0.427	0.508	0.19433
ENPP2	4.97935e-20	-0.360067	0.059	0.258	1.14575e-15
AC023424.3	5.05089e-09	-0.360273	0.076	0.188	0.000116221
CRADD	2.45323e-12	-0.360702	0.115	0.272	5.64489e-08
CPQ	3.61266e-10	-0.360835	0.151	0.286	8.31274e-06
FSTL5	3.68967e-10	-0.360917	0.049	0.159	8.48994e-06
PKD1	6.7819e-18	-0.361009	0.266	0.462	1.56052e-13
PWRN4	6.74523e-15	-0.361973	0.029	0.18	1.55208e-10
STXBP5	9.48106e-09	-0.362617	0.266	0.384	0.000218159
NALCN	1.8026e-17	-0.362853	0.049	0.225	4.14778e-13
AC002460.2	2.42128e-08	-0.36336	0.056	0.157	0.000557137
PHACTR2	8.81767e-07	-0.363993	0.244	0.342	0.0202895
NTN1	9.19464e-09	-0.364508	0.046	0.145	0.000211569
HECW2	7.77255e-15	-0.364648	0.027	0.171	1.78846e-10
MT-ND2	2.42144e-12	-0.365217	0.005	0.116	5.57174e-08
ABLIM1	1.40387e-05	-0.365227	0.341	0.42	0.32303
SIPA1L2	3.74066e-06	-0.366188	0.229	0.321	0.0860727
PCA3	1.50715e-10	-0.367073	0.029	0.139	3.46794e-06
NKX2-2	2.19593e-29	-0.36767	0.176	0.462	5.05283e-25
LIMCH1	9.10706e-09	-0.367766	0.293	0.414	0.000209553
GRIA2	2.81989e-20	-0.368458	0.093	0.301	6.48857e-16
GCNT1	2.61893e-14	-0.368908	0.105	0.269	6.02616e-10
ZNF483	5.95347e-16	-0.370452	0.202	0.373	1.36989e-11
NPTX2	1.23387e-21	-0.37104	0.029	0.229	2.83914e-17
CSRNP3	1.66829e-12	-0.371404	0.124	0.272	3.83873e-08
IDS	1.01666e-20	-0.371421	0.349	0.547	2.33933e-16
SYT13	1.79848e-18	-0.371476	0.137	0.328	4.1383e-14
EYS	2.62413e-05	-0.372155	0.129	0.213	0.603812
PDE8B	1.77857e-13	-0.373794	0.105	0.261	4.0925e-09
MT-ND5	6.11518e-12	-0.373804	0.076	0.214	1.4071e-07
ZNF516	2.37266e-11	-0.374417	0.198	0.344	5.4595e-07
SEMA6D	7.52286e-10	-0.374535	0.08	0.2	1.73101e-05
MT-ND1	1.23522e-12	-0.374923	0.005	0.119	2.84225e-08
PLPPR1	2.5333e-10	-0.375	0.022	0.125	5.82913e-06
AL022068.1	2.12244e-09	-0.375209	0.068	0.182	4.88373e-05
UBE2E2	6.9255e-13	-0.37771	0.076	0.223	1.59356e-08
AC046134.2	3.47534e-12	-0.379991	0.11	0.256	7.99675e-08
SGSM1	3.64884e-17	-0.380197	0.11	0.298	8.39599e-13
MARK1	1.49365e-13	-0.380234	0.117	0.275	3.43688e-09
CDH22	5.00896e-13	-0.382188	0.046	0.184	1.15256e-08
NEGR1	7.14978e-12	-0.382365	0.066	0.2	1.64516e-07
FGF12	1.09758e-12	-0.382657	0.046	0.181	2.52553e-08
DPH6-DT	1.5859e-12	-0.382668	0.034	0.165	3.64917e-08
FOCAD	2.6387e-09	-0.383366	0.198	0.331	6.07165e-05
GNA12	2.58951e-16	-0.383529	0.151	0.331	5.95845e-12
SNED1	4.73789e-17	-0.383891	0.117	0.31	1.09019e-12
ZDHHC14	1.5627e-08	-0.38484	0.188	0.316	0.000359578
GALNT13	2.15847e-15	-0.386727	0.037	0.192	4.96664e-11
STX1A	5.31496e-21	-0.387398	0.156	0.373	1.22297e-16
CAMKK1	3.8539e-18	-0.388214	0.1	0.291	8.86782e-14
RUFY3	4.23004e-19	-0.38964	0.429	0.604	9.73332e-15
NMNAT2	5.09093e-17	-0.38999	0.063	0.236	1.17142e-12
DNM3	5.08958e-15	-0.391679	0.046	0.199	1.17111e-10
RBFOX3	1.21142e-11	-0.392394	0.037	0.158	2.78747e-07
TNRC6A	6.53581e-06	-0.397883	0.502	0.559	0.150389
EPB41L3	2.91782e-21	-0.398568	0.076	0.291	6.71389e-17
ATG7	5.68504e-12	-0.398858	0.183	0.341	1.30813e-07
NOVA1	4.61365e-23	-0.399271	0.063	0.28	1.0616e-18
SLC6A6	4.56067e-10	-0.399397	0.212	0.337	1.04941e-05
KCNH7	3.6431e-10	-0.402365	0.027	0.131	8.38277e-06
SIK3	5.40351e-11	-0.402909	0.315	0.455	1.24335e-06
SLC8A1	5.34931e-15	-0.402954	0.046	0.201	1.23088e-10
PHTF2	6.24469e-15	-0.402989	0.198	0.376	1.4369e-10
SEMA5A	7.91339e-08	-0.404549	0.151	0.261	0.00182087
SLC38A4	5.09526e-16	-0.405594	0.063	0.236	1.17242e-11
PRKAG2	1.49988e-16	-0.406003	0.212	0.401	3.45122e-12
FBXL17	3.30801e-13	-0.406217	0.156	0.328	7.61172e-09
SEZ6L	8.39813e-15	-0.40635	0.041	0.191	1.93241e-10
CDH18	9.21199e-12	-0.407062	0.027	0.146	2.11968e-07
CACNA1B	2.34067e-17	-0.408063	0.051	0.229	5.38587e-13
KIRREL3	4.22204e-09	-0.408137	0.02	0.111	9.7149e-05
LINC01099	1.61631e-09	-0.408922	0.034	0.136	3.71914e-05
CREB3L2	8.6207e-13	-0.411769	0.188	0.333	1.98362e-08
WWOX	1.461e-12	-0.412062	0.185	0.354	3.36177e-08
LINC01146	1.97651e-14	-0.413697	0.071	0.228	4.54796e-10
PPL	8.68975e-16	-0.413736	0.249	0.417	1.99951e-11
LINC01725	3.03452e-06	-0.414568	0.149	0.245	0.0698243
GRM4	1.09473e-19	-0.415096	0.071	0.271	2.51897e-15
TTC28	3.12958e-09	-0.415613	0.21	0.339	7.20117e-05
SCG2	9.90973e-26	-0.417145	0.134	0.383	2.28023e-21
MTSS1	3.22106e-12	-0.419877	0.205	0.36	7.41166e-08
FAM135B	2.46714e-16	-0.422964	0.046	0.212	5.67689e-12
PALM2-AKAP2	1.31256e-10	-0.423608	0.183	0.316	3.02021e-06
HADH	2.197e-17	-0.424018	0.173	0.363	5.0553e-13
TIAM1	2.41037e-22	-0.424849	0.083	0.304	5.54625e-18
PCSK1	4.10251e-24	-0.425108	0.102	0.337	9.43988e-20
EML6	1.29148e-18	-0.427185	0.088	0.284	2.9717e-14
SOBP	1.78908e-16	-0.427539	0.117	0.3	4.11666e-12
PTK2	6.04793e-12	-0.42816	0.446	0.56	1.39163e-07
DOCK4	2.37387e-10	-0.428188	0.105	0.237	5.46228e-06
CAMK2G	4.17225e-08	-0.430741	0.139	0.245	0.000960035
LRRTM3	1.13252e-11	-0.431112	0.037	0.159	2.60592e-07
CELF4	3.59599e-21	-0.431136	0.098	0.309	8.27437e-17
MEG3	8.93173e-29	-0.431183	0.351	0.633	2.05519e-24
ALDH1A1	4.13329e-16	-0.432678	0.112	0.296	9.51069e-12
GNG4	3.72426e-17	-0.434043	0.051	0.219	8.56952e-13
DENND5B	7.16093e-15	-0.434896	0.132	0.3	1.64773e-10
RAB3C	8.46582e-17	-0.436416	0.061	0.235	1.94799e-12
CAMK2B	2.5831e-28	-0.436649	0.085	0.345	5.94371e-24
PTH2R	4.11578e-07	-0.436761	0.027	0.102	0.00947041
AHI1	1.41702e-26	-0.438405	0.502	0.711	3.26057e-22
DAB1	4.68821e-14	-0.438464	0.066	0.223	1.07876e-09
NCAM1	9.47454e-12	-0.439344	0.2	0.357	2.18009e-07
GDAP1	1.0559e-12	-0.439387	0.151	0.309	2.42963e-08
GPR158	1.00095e-17	-0.442769	0.039	0.211	2.30317e-13
STXBP1	1.92495e-24	-0.444941	0.229	0.462	4.42931e-20
APCDD1L-DT	2.76226e-13	-0.446015	0.078	0.227	6.35595e-09
BMP5	3.58057e-20	-0.446615	0.02	0.205	8.2389e-16
EDARADD	7.57176e-19	-0.448969	0.068	0.266	1.74226e-14
VGF	1.35522e-28	-0.453004	0.083	0.342	3.11837e-24
SLC2A13	3.22473e-12	-0.455234	0.232	0.376	7.42011e-08
KIF5C	7.79804e-30	-0.456255	0.095	0.372	1.79433e-25
SPC25	9.87798e-16	-0.457661	0.039	0.196	2.27292e-11
ELL2	0.000401721	-0.460483	0.376	0.427	1
RGS9	3.33008e-23	-0.461581	0.117	0.343	7.66251e-19
MAP1B	4.07935e-29	-0.462339	0.188	0.478	9.38659e-25
GNAI1	1.74514e-12	-0.463136	0.112	0.257	4.01557e-08
DOCK10	4.38538e-15	-0.464216	0.051	0.206	1.00908e-10
TMEM108	4.92377e-14	-0.4671	0.029	0.171	1.13296e-09
FOXP2	6.95877e-16	-0.467294	0.129	0.318	1.60121e-11
GIPR	1.77955e-28	-0.467397	0.178	0.438	4.09474e-24
FSTL4	3.96459e-15	-0.468619	0.037	0.188	9.12252e-11
MYH10	2.49136e-16	-0.468714	0.215	0.383	5.73262e-12
ADGRV1	1.09683e-23	-0.470171	0.11	0.342	2.52381e-19
RABGAP1L	1.56673e-08	-0.471243	0.351	0.458	0.000360506
GLRA1	1.8577e-12	-0.480274	0.051	0.184	4.27457e-08
TMEM132B	4.8909e-13	-0.480443	0.061	0.203	1.1254e-08
ADAMTS2	4.55734e-23	-0.480517	0.056	0.275	1.04864e-18
MT-ND4	1.59392e-08	-0.481566	0.017	0.101	0.000366761
KLHL29	2.28825e-18	-0.482132	0.073	0.266	5.26525e-14
RUNX1T1	8.74182e-19	-0.486313	0.078	0.269	2.01149e-14
TGFBR3	2.23043e-17	-0.486552	0.032	0.2	5.13223e-13
SLC4A10	4.73344e-24	-0.48733	0.027	0.247	1.08916e-19
PAPPA2	9.37436e-11	-0.487725	0.063	0.186	2.15704e-06
SETBP1	1.62027e-13	-0.488972	0.237	0.396	3.72825e-09
BTBD11	1.6012e-11	-0.491612	0.029	0.147	3.68436e-07
EML5	6.31142e-21	-0.492065	0.134	0.355	1.45226e-16
FBXW7	6.20762e-13	-0.492197	0.305	0.459	1.42837e-08
DSCAML1	3.89416e-14	-0.497368	0.154	0.329	8.96045e-10
KCTD8	2.19114e-17	-0.497816	0.034	0.205	5.0418e-13
SGO1-AS1	2.12448e-13	-0.498684	0.049	0.192	4.88844e-09
DPYSL2	8.23513e-17	-0.502016	0.163	0.343	1.8949e-12
GCH1	8.20122e-17	-0.505313	0.073	0.252	1.8871e-12
SSBP2	6.00358e-15	-0.50808	0.217	0.393	1.38142e-10
AC006369.1	8.60376e-20	-0.511316	0.044	0.239	1.97973e-15
NRCAM	2.47266e-24	-0.511852	0.173	0.427	5.68959e-20
AC131571.1	1.79865e-13	-0.517845	0.049	0.193	4.13869e-09
CPNE4	1.76543e-14	-0.518022	0.032	0.174	4.06225e-10
TCF4	4.09875e-22	-0.518488	0.071	0.283	9.43123e-18
UNC5D	2.33307e-12	-0.51933	0.037	0.167	5.36839e-08
MT-CO3	1.88767e-10	-0.519893	0.007	0.104	4.34353e-06
SNAP91	1.79193e-24	-0.522097	0.066	0.294	4.12323e-20
RORA	5.80676e-05	-0.52647	0.42	0.474	1
CTNNA3	8.16565e-11	-0.528104	0.017	0.123	1.87892e-06
CMTM8	1.35258e-18	-0.528664	0.085	0.286	3.11228e-14
GABRB3	1.75782e-21	-0.528777	0.137	0.358	4.04474e-17
FOXO1	6.22132e-15	-0.52991	0.205	0.383	1.43153e-10
ZEB1	3.95871e-17	-0.530164	0.139	0.327	9.10898e-13
EDIL3	9.39844e-20	-0.531023	0.071	0.271	2.16258e-15
DYNC1I1	4.1574e-23	-0.5343	0.088	0.314	9.56618e-19
HDAC9	1.10517e-09	-0.535669	0.171	0.296	2.543e-05
ANKH	3.71088e-26	-0.535949	0.198	0.443	8.53873e-22
SLC7A8	1.07125e-30	-0.540183	0.068	0.342	2.46495e-26
TENM3	7.0539e-18	-0.54294	0.068	0.248	1.6231e-13
CD99	3.11907e-26	-0.543102	0.007	0.23	7.17699e-22
PLCB1	2.52885e-17	-0.543689	0.168	0.374	5.81889e-13
GRIK2	6.77842e-22	-0.544264	0.061	0.276	1.55971e-17
PTPRT	1.46652e-09	-0.54565	0.039	0.144	3.37447e-05
IGF1R	1.22766e-16	-0.548633	0.359	0.533	2.82485e-12
SLC7A5	4.17879e-14	-0.548761	0.183	0.353	9.61539e-10
PLCL2	2.81124e-17	-0.550865	0.127	0.31	6.46867e-13
NEXMIF	5.39819e-13	-0.551699	0.059	0.199	1.24212e-08
LINC01933	1.42131e-12	-0.552496	0.039	0.168	3.27044e-08
ERC1	2.78472e-19	-0.554854	0.449	0.611	6.40763e-15
PRKCE	4.80884e-17	-0.558426	0.19	0.392	1.10651e-12
PPM1L	4.54247e-14	-0.558815	0.124	0.286	1.04522e-09
ST6GALNAC5	4.30364e-17	-0.558981	0.032	0.199	9.90267e-13
ELMO1	4.46633e-16	-0.559254	0.037	0.196	1.0277e-11
VLDLR-AS1	8.42349e-22	-0.559451	0.09	0.312	1.93825e-17
NAV1	1.81869e-23	-0.563748	0.237	0.467	4.18481e-19
EFNA5	3.76774e-23	-0.56683	0.1	0.329	8.66957e-19
TRAPPC9	1.73966e-16	-0.567122	0.237	0.425	4.00295e-12
IQSEC1	2.59541e-11	-0.56962	0.183	0.321	5.97204e-07
MAN1A1	1.72284e-17	-0.569881	0.229	0.413	3.96426e-13
HMGCLL1	1.27494e-21	-0.570788	0.083	0.295	2.93363e-17
GPHN	3.28364e-19	-0.572973	0.207	0.422	7.55566e-15
GAD2	5.77446e-31	-0.573579	0.088	0.364	1.3287e-26
GRIA3	8.04416e-23	-0.582638	0.112	0.337	1.85096e-18
PCDH7	5.18408e-08	-0.585787	0.054	0.146	0.00119286
SPTBN4	8.945e-33	-0.585846	0.129	0.419	2.05824e-28
KIF1A	3.84042e-46	-0.587066	0.217	0.573	8.83681e-42
MTMR7	1.05724e-27	-0.592097	0.102	0.36	2.43271e-23
CNTN5	3.68732e-19	-0.594705	0.044	0.232	8.48453e-15
NAV3	1.26122e-14	-0.59502	0.051	0.205	2.90206e-10
PTPRD	4.00209e-08	-0.597144	0.107	0.217	0.000920882
CCSER1	5.17961e-15	-0.598475	0.224	0.406	1.19183e-10
PCLO	5.39598e-29	-0.600178	0.312	0.584	1.24162e-24
UNC13A	1.39118e-39	-0.601844	0.107	0.439	3.20111e-35
MEG8	2.84527e-20	-0.604551	0.215	0.44	6.54696e-16
ELAVL4	8.25799e-28	-0.612561	0.105	0.373	1.90016e-23
TTC7B	7.22904e-22	-0.615797	0.107	0.323	1.6634e-17
MOB1B	1.2771e-29	-0.618778	0.141	0.422	2.93861e-25
MT-CYB	1.72887e-12	-0.622949	0.007	0.121	3.97812e-08
DSCAM	5.6065e-21	-0.623942	0.034	0.235	1.29006e-16
SNTG2	6.50179e-18	-0.624154	0.044	0.221	1.49606e-13
HIVEP3	2.90659e-23	-0.62558	0.112	0.35	6.68806e-19
UNC80	6.0504e-38	-0.628043	0.149	0.467	1.3922e-33
LRFN2	3.08089e-13	-0.634444	0.041	0.176	7.08913e-09
SLC35F4	1.06299e-14	-0.637271	0.044	0.195	2.44594e-10
NFASC	4.58098e-46	-0.640301	0.124	0.486	1.05408e-41
MAPK10	1.31704e-27	-0.643003	0.234	0.496	3.03051e-23
SYT7	9.85457e-46	-0.645468	0.134	0.49	2.26754e-41
AL591501.1	9.67542e-13	-0.649673	0.049	0.185	2.22631e-08
CASR	4.82773e-14	-0.651788	0.2	0.353	1.11086e-09
SMOC1	1.96689e-14	-0.655069	0.071	0.229	4.52581e-10
GRIA4	2.16966e-13	-0.655714	0.049	0.189	4.99239e-09
NBEA	3.25302e-26	-0.656544	0.385	0.601	7.4852e-22
RCAN2	2.07215e-23	-0.656777	0.088	0.314	4.76802e-19
SNAP25-AS1	4.75572e-22	-0.657383	0.034	0.242	1.09429e-17
G6PC2	2.06026e-28	-0.657557	0.127	0.395	4.74065e-24
AKT3	1.23938e-20	-0.659698	0.234	0.436	2.85181e-16
ARFGEF3	1.30271e-19	-0.665013	0.361	0.54	2.99754e-15
SH3GL2	1.71988e-25	-0.665356	0.059	0.297	3.95745e-21
MLXIPL	3.02171e-54	-0.670593	0.305	0.696	6.95294e-50
GNAO1	4.83735e-34	-0.670707	0.112	0.404	1.11307e-29
SNTG1	3.79914e-19	-0.672781	0.039	0.227	8.74182e-15
RFX6	9.88518e-38	-0.677569	0.112	0.439	2.27458e-33
ASAP1	6.45948e-24	-0.684124	0.212	0.45	1.48633e-19
SCGN	2.78055e-44	-0.68873	0.073	0.424	6.39806e-40
MYT1L	2.14731e-31	-0.689485	0.132	0.418	4.94096e-27
PAPSS2	1.98346e-25	-0.692722	0.163	0.41	4.56393e-21
PDZRN3	4.04684e-24	-0.692865	0.056	0.285	9.31177e-20
AQP4-AS1	6.51463e-14	-0.693836	0.093	0.255	1.49902e-09
PDK4	2.51201e-05	-0.698245	0.329	0.402	0.578013
PAX6	9.72303e-57	-0.703339	0.212	0.632	2.23727e-52
MEIS2	2.72434e-15	-0.703443	0.632	0.725	6.26871e-11
TOX	5.39855e-24	-0.705802	0.09	0.32	1.24221e-19
MACROD2	3.11964e-17	-0.716879	0.168	0.361	7.1783e-13
CHGA	2.00964e-50	-0.718839	0.127	0.523	4.62418e-46
SLC7A2	1.89261e-32	-0.727363	0.244	0.529	4.3549e-28
SCG5	9.79618e-58	-0.732664	0.1	0.536	2.2541e-53
FAP	1.81013e-17	-0.73424	0.051	0.223	4.1651e-13
RPH3AL	1.82188e-26	-0.734922	0.212	0.458	4.19216e-22
FTL	1.32959e-19	-0.736903	0.054	0.253	3.05939e-15
CHST9	1.28148e-17	-0.73706	0.185	0.379	2.94868e-13
KIAA1324	7.33407e-45	-0.739527	0.149	0.504	1.68757e-40
ZNF331	1.25658e-16	-0.742772	0.134	0.322	2.89139e-12
ALCAM	3.23004e-24	-0.743703	0.249	0.482	7.43232e-20
DOCK3	4.46451e-22	-0.747409	0.088	0.305	1.02728e-17
ROBO1	1.06954e-22	-0.755293	0.085	0.305	2.46102e-18
GSE1	2.43343e-18	-0.75657	0.307	0.49	5.59932e-14
ELP4	9.54071e-28	-0.760221	0.215	0.47	2.19532e-23
CADM1	7.8926e-25	-0.765256	0.156	0.394	1.81609e-20
SYT14	1.975e-34	-0.779078	0.083	0.381	4.54448e-30
SLC39A11	2.43735e-22	-0.782106	0.127	0.355	5.60835e-18
PLCB4	2.83025e-33	-0.785002	0.137	0.421	6.5124e-29
RTN1	4.24555e-34	-0.785782	0.066	0.358	9.76901e-30
TTR	9.023e-18	-0.787533	0.002	0.158	2.07619e-13
LSAMP	6.27414e-18	-0.794728	0.078	0.264	1.44368e-13
PLUT	1.7076e-13	-0.797422	0.041	0.18	3.9292e-09
PAM	2.4355e-48	-0.79916	0.134	0.521	5.60409e-44
ATP2A3	7.63363e-47	-0.806561	0.141	0.512	1.7565e-42
TMOD1	6.88411e-35	-0.808786	0.107	0.403	1.58403e-30
SAMD3	1.13206e-26	-0.812286	0.041	0.282	2.60487e-22
NPAS3	4.14068e-28	-0.818011	0.071	0.335	9.52771e-24
SIPA1L3	4.96876e-18	-0.818255	0.259	0.449	1.14331e-13
SNAP25	8.06842e-36	-0.819179	0.129	0.428	1.85654e-31
ARL15	6.69972e-22	-0.822616	0.159	0.389	1.5416e-17
ANKS1B	7.20655e-22	-0.822704	0.068	0.285	1.65823e-17
LRRTM4	2.60622e-23	-0.827256	0.037	0.252	5.99691e-19
FAM155A	5.97409e-23	-0.831932	0.09	0.324	1.37464e-18
PPM1E	3.48082e-23	-0.838607	0.039	0.256	8.00936e-19
MYO3A	1.4693e-41	-0.845863	0.137	0.473	3.38087e-37
DACH2	1.40271e-19	-0.847534	0.041	0.233	3.22763e-15
FMN2	3.25828e-33	-0.852308	0.073	0.361	7.49729e-29
UNC79	1.60774e-39	-0.853664	0.088	0.412	3.6994e-35
CTNNA2	3.50338e-22	-0.854614	0.061	0.277	8.06128e-18
TPD52	2.41403e-29	-0.858234	0.256	0.509	5.55468e-25
ROR1	1.16119e-23	-0.859477	0.137	0.369	2.6719e-19
KCNJ6	2.14955e-35	-0.864057	0.139	0.44	4.94611e-31
DLG2	2.78593e-22	-0.878179	0.076	0.296	6.41043e-18
PAK3	1.15031e-50	-0.890345	0.195	0.575	2.64687e-46
PRUNE2	2.21597e-37	-0.895846	0.098	0.415	5.09895e-33
NEBL	4.95183e-33	-0.899701	0.144	0.436	1.13942e-28
ST18	6.69474e-43	-0.910374	0.122	0.468	1.54046e-38
SLC35F3	5.03171e-24	-0.912497	0.08	0.314	1.1578e-19
AC068051.1	2.26984e-23	-0.91448	0.044	0.265	5.22291e-19
MAML3	1.62745e-18	-0.918432	0.237	0.433	3.74476e-14
ATRNL1	3.41335e-33	-0.921903	0.049	0.332	7.85411e-29
SNX29	2.15435e-42	-0.928296	0.232	0.562	4.95717e-38
PCSK1N	7.17732e-52	-0.932259	0.083	0.486	1.6515e-47
DIP2C	4.45473e-26	-0.932665	0.241	0.481	1.02503e-21
PDE3B	7.0463e-34	-0.979532	0.134	0.446	1.62135e-29
PDE10A	3.36268e-38	-0.982978	0.151	0.469	7.73752e-34
FGF14	1.0864e-29	-0.999054	0.063	0.335	2.49981e-25
CACNA2D1	6.55384e-42	-1.00094	0.073	0.407	1.50804e-37
CNTN1	4.1332e-41	-1.00637	0.061	0.392	9.51049e-37
STXBP5L	1.17449e-41	-1.00711	0.078	0.415	2.70251e-37
CNTN4	1.93295e-22	-1.01507	0.141	0.374	4.44771e-18
SOX5	2.03609e-35	-1.01557	0.088	0.388	4.68504e-31
DACH1	1.30198e-32	-1.02703	0.09	0.379	2.99585e-28
LINGO2	3.17894e-28	-1.03253	0.044	0.295	7.31474e-24
PDZD2	3.42372e-33	-1.03717	0.093	0.382	7.87797e-29
SDK1	1.50306e-33	-1.04829	0.161	0.463	3.45854e-29
TMEM178B	2.82167e-30	-1.05318	0.137	0.415	6.49267e-26
NLGN1	2.25127e-31	-1.05797	0.071	0.349	5.18017e-27
CACNA1D	6.38901e-61	-1.06505	0.346	0.71	1.47011e-56
NOL4	4.34976e-46	-1.06619	0.093	0.451	1.00088e-41
PTPRN	2.56436e-96	-1.07489	0.156	0.733	5.9006e-92
SPAG16	2.52441e-27	-1.10722	0.278	0.516	5.80866e-23
PCSK2	7.12005e-40	-1.12204	0.112	0.441	1.63832e-35
ROBO2	2.0993e-39	-1.13964	0.066	0.395	4.8305e-35
RAP1GAP2	2.14637e-50	-1.14477	0.217	0.578	4.9388e-46
ZNF385D	4.57084e-28	-1.15348	0.095	0.354	1.05175e-23
TMEM132D	9.43475e-40	-1.1549	0.063	0.388	2.17094e-35
ABCC8	7.69492e-83	-1.15699	0.261	0.775	1.7706e-78
GPC6	5.15204e-22	-1.16582	0.046	0.256	1.18548e-17
NRG1	4.37601e-18	-1.19503	0.059	0.241	1.00692e-13
RIMBP2	4.97751e-51	-1.19996	0.137	0.514	1.14532e-46
PLCXD3	1.97047e-44	-1.20125	0.093	0.444	4.53405e-40
MTUS2	9.82889e-40	-1.21701	0.085	0.409	2.26163e-35
CADPS	1.6098e-71	-1.22514	0.259	0.711	3.70415e-67
IAPP	1.83897e-55	-1.24239	0.034	0.445	4.23147e-51
CACNA1A	6.55328e-81	-1.26808	0.254	0.747	1.50791e-76
ERO1B	3.07718e-105	-1.29119	0.266	0.847	7.08059e-101
RGS7	3.30241e-43	-1.29637	0.078	0.43	7.59884e-39
CHGB	1.40062e-84	-1.32976	0.149	0.679	3.22283e-80
NRXN1	8.21372e-74	-1.34063	0.176	0.649	1.88998e-69
CPE	1.93366e-86	-1.35016	0.159	0.691	4.44935e-82
CACNB2	1.34417e-36	-1.35673	0.154	0.458	3.09292e-32
AGBL4	9.47379e-37	-1.36021	0.083	0.398	2.17992e-32
GNAS	1.74795e-112	-1.37296	0.229	0.851	4.02204e-108
KCNMB2-AS1	1.09779e-28	-1.3836	0.044	0.299	2.52601e-24
KCNB2	1.21004e-44	-1.40673	0.095	0.444	2.78431e-40
PTPRN2	1.90252e-51	-1.44488	0.12	0.512	4.3777e-47
CACNA1C	1.40739e-57	-1.47866	0.139	0.55	3.23841e-53
SLC30A8	8.53013e-78	-1.49367	0.173	0.668	1.96278e-73
KCNMA1	9.63442e-65	-1.53912	0.178	0.598	2.21688e-60
MT-CO1	6.10534e-23	-1.57244	0.01	0.21	1.40484e-18
RIMS2	5.13441e-65	-1.5743	0.163	0.599	1.18143e-60
MAGI2	1.78498e-58	-1.60086	0.144	0.554	4.10724e-54
PDE4D	1.21433e-48	-1.61773	0.095	0.469	2.79416e-44
KCNMB2	7.90486e-40	-1.61987	0.085	0.413	1.81891e-35
HS6ST3	3.78739e-37	-1.62005	0.107	0.42	8.71479e-33
SST	3.7724e-27	-1.6401	0.015	0.251	8.6803e-23
TRPM3	1.28127e-32	-1.64958	0.056	0.34	2.9482e-28
DPP6	3.57137e-71	-1.71581	0.127	0.596	8.21773e-67
GCG	2.92916e-49	-1.95513	0.041	0.42	6.73999e-45
INS	1.25677e-59	-3.97631	0.005	0.427	2.89182e-55

## Sheet: endothelial_nuc
Gene	p_val	avg_log2FC	pct.1	pct.2	p_val_adj
FLT1	0	3.15925	0.925	0.015	0
NEAT1	3.7585e-186	2.7991	1	0.671	8.64832e-182
CD36	0	2.7026	0.765	0.049	0
DOCK4	4.85014e-193	2.64434	0.782	0.222	1.11602e-188
INSR	2.56723e-255	2.58179	0.863	0.227	5.90719e-251
COL4A1	0	2.57556	0.961	0.052	0
COL4A2	0	2.52305	0.927	0.039	0
HSPG2	0	2.50487	0.927	0.014	0
TCF4	3.92651e-266	2.49822	0.922	0.264	9.03491e-262
PTPRG	0	2.35356	0.645	0.047	0
PLVAP	0	2.32351	0.911	0.023	0
KIAA1217	3.67133e-194	2.19169	0.57	0.105	8.44773e-190
NRP2	0	2.10653	0.872	0.029	0
ST6GALNAC3	0	2.09276	0.43	0.008	0
RAPGEF5	0	2.07919	0.726	0.029	0
CLIC4	0	2.00234	0.567	0.043	0
SERPINE1	0	2.00199	0.648	0.024	0
PECAM1	0	1.98814	0.779	0.015	0
PODXL	0	1.97875	0.835	0.021	0
CTNNB1	1.28068e-263	1.97163	0.869	0.226	2.94684e-259
PLPP3	0	1.96874	0.637	0.012	0
FBXL7	0	1.94372	0.444	0.015	0
PLEKHG1	0	1.92677	0.598	0.014	0
PTPRE	0	1.92148	0.726	0.028	0
CDH13	0	1.90859	0.408	0.002	0
ZEB1	6.29768e-119	1.88592	0.768	0.313	1.4491e-114
EGFL7	0	1.88513	0.877	0.017	0
LAMA4	0	1.84646	0.746	0.015	0
NRP1	0	1.80004	0.763	0.102	0
MECOM	0	1.78364	0.589	0.028	0
ENG	0	1.78094	0.785	0.029	0
SHANK3	0	1.77425	0.83	0.044	0
WWTR1	0	1.76918	0.673	0.029	0
PTPRM	2.57899e-73	1.76864	0.654	0.304	5.93426e-69
LDB2	6.16973e-195	1.76629	0.492	0.074	1.41965e-190
THBS1	0	1.76171	0.651	0.035	0
RAPGEF4	2.68038e-148	1.75303	0.637	0.173	6.16755e-144
RAI14	0	1.75235	0.623	0.068	0
CASC15	0	1.71328	0.547	0.019	0
SPTBN1	9.84086e-213	1.68282	0.894	0.293	2.26438e-208
F2RL3	0	1.67499	0.715	0.01	0
PTPRB	0	1.67255	0.687	0.005	0
IGFBP7	0	1.66915	0.804	0.075	0
ERG	0	1.65706	0.631	0.005	0
NOTCH4	0	1.63538	0.788	0.009	0
PXDN	0	1.6291	0.777	0.031	0
TBCD	5.44983e-143	1.61174	0.704	0.229	1.25401e-138
PLPP1	1.81035e-170	1.6032	0.472	0.079	4.16561e-166
AC119674.1	0	1.59619	0.416	0.004	0
PDE1C	0	1.5654	0.483	0.012	0
VWF	0	1.53625	0.528	0.007	0
RARB	0	1.49716	0.413	0.01	0
CALCRL	0	1.49373	0.587	0.007	0
FMNL2	1.88674e-151	1.49062	0.542	0.117	4.3414e-147
RAPGEF1	9.97816e-113	1.48992	0.701	0.266	2.29597e-108
NRIP1	1.79328e-132	1.45163	0.687	0.228	4.12633e-128
MEF2C	0	1.44269	0.612	0.008	0
GRB10	3.5523e-114	1.43268	0.651	0.218	8.17385e-110
NFIB	0	1.42793	0.578	0.036	0
ETS1	1.49541e-252	1.39997	0.665	0.116	3.44094e-248
ARHGAP18	0	1.3983	0.589	0.065	0
KDR	0	1.38115	0.668	0.01	0
DYSF	0	1.3662	0.545	0.004	0
CDK17	4.2661e-191	1.36376	0.57	0.108	9.81631e-187
AKAP13	1.0737e-104	1.35744	0.76	0.339	2.47059e-100
GAB1	1.64554e-113	1.34819	0.534	0.145	3.78639e-109
LRMDA	1.27746e-30	1.3429	0.458	0.245	2.93943e-26
ITGA1	0	1.33963	0.679	0.088	0
RASGRP3	0	1.33102	0.637	0.017	0
CBLB	2.49058e-88	1.31307	0.615	0.236	5.73082e-84
DOCK6	0	1.28948	0.673	0.092	0
HECW2	5.16217e-156	1.28913	0.64	0.157	1.18782e-151
RASAL2	6.41473e-65	1.28543	0.631	0.297	1.47603e-60
ERBIN	1.39189e-130	1.27734	0.684	0.229	3.20275e-126
PKP4	6.91062e-97	1.27415	0.514	0.153	1.59013e-92
CNST	5.20597e-192	1.27199	0.623	0.131	1.19789e-187
TSPAN14	0	1.26417	0.656	0.054	0
MYO1E	5.57188e-124	1.25802	0.561	0.149	1.28209e-119
AFAP1L1	0	1.24507	0.522	0.007	0
KCNQ1OT1	6.28718e-19	1.24465	0.648	0.462	1.44668e-14
MACF1	2.22013e-83	1.24453	0.944	0.718	5.10851e-79
APBB2	4.25527e-59	1.2434	0.575	0.27	9.79137e-55
ARHGAP29	0	1.24174	0.648	0.087	0
YES1	6.1209e-157	1.22164	0.567	0.129	1.40842e-152
AC002070.1	0	1.22154	0.374	0.005	0
MIR4435-2HG	1.91039e-161	1.20941	0.609	0.136	4.39582e-157
ADGRL4	0	1.20807	0.559	0.004	0
DOCK9	2.21305e-120	1.19621	0.634	0.199	5.09223e-116
GRK5	0	1.1923	0.402	0.024	0
ELMO1	8.2137e-96	1.19065	0.581	0.183	1.88997e-91
PLCB1	2.55085e-43	1.18571	0.645	0.363	5.86951e-39
CHST11	2.20157e-178	1.18261	0.411	0.056	5.06581e-174
APP	8.82611e-73	1.17997	0.835	0.531	2.03089e-68
ARHGAP31	0	1.17971	0.52	0.008	0
ZNF521	0	1.16386	0.447	0.005	0
BMPR2	4.56627e-71	1.16062	0.642	0.293	1.0507e-66
SEC14L1	9.78216e-213	1.15889	0.659	0.136	2.25088e-208
ADGRL2	3.65509e-232	1.15392	0.494	0.063	8.41037e-228
MSN	0	1.13864	0.503	0.024	0
RAPGEF2	3.00214e-81	1.13212	0.57	0.215	6.90792e-77
SPG7	1.85107e-98	1.1297	0.799	0.409	4.25931e-94
GALNT18	4.03229e-134	1.11589	0.416	0.074	9.27831e-130
CD93	0	1.11567	0.609	0.01	0
SH3BP5	1.06479e-177	1.11548	0.595	0.127	2.45008e-173
SNRK	9.76528e-179	1.11524	0.587	0.122	2.24699e-174
ADARB1	7.35914e-298	1.11375	0.52	0.055	1.69334e-293
JAK1	2.43838e-90	1.11356	0.74	0.345	5.6107e-86
SH3RF3	0	1.11117	0.338	0.011	0
ARHGEF10	0	1.10849	0.57	0.03	0
UTRN	2.57144e-82	1.1018	0.76	0.375	5.91689e-78
AC020916.1	6.23516e-224	1.09627	0.623	0.109	1.43471e-219
DGKH	5.05625e-140	1.09257	0.62	0.165	1.16344e-135
ITPKB	0	1.08547	0.458	0.005	0
ADGRF5	0	1.08265	0.503	0.007	0
SVIL	2.41089e-217	1.07913	0.5	0.069	5.54746e-213
PLXNA2	1.54551e-89	1.07376	0.656	0.263	3.55622e-85
EMP1	0	1.06531	0.486	0.009	0
ELK3	0	1.06229	0.539	0.016	0
ANO2	0	1.05873	0.293	0.002	0
OSBPL10	1.7261e-72	1.05812	0.536	0.197	3.97176e-68
SPSB1	6.64757e-107	1.05525	0.399	0.084	1.52961e-102
ITGA5	0	1.05224	0.584	0.014	0
PITPNC1	1.16286e-29	1.04337	0.587	0.363	2.67575e-25
PMEPA1	0	1.04333	0.575	0.036	0
DHRS3	0	1.04109	0.489	0.022	0
VWA1	0	1.03209	0.595	0.053	0
RGCC	0	1.03204	0.545	0.003	0
PHLPP1	5.84712e-83	1.03112	0.425	0.116	1.34542e-78
FNDC3B	4.13717e-45	1.03018	0.707	0.429	9.51962e-41
EBF1	0	1.01596	0.425	0.013	0
RDX	3.90379e-88	1.01492	0.642	0.254	8.98262e-84
IQCJ-SCHIP1	0	1.01402	0.383	0.017	0
KCNQ1	0	1.01025	0.332	0.011	0
FMNL3	0	1.00869	0.559	0.016	0
SLCO2A1	0	1.00177	0.263	0.004	0
PPP1R16B	0	0.996002	0.355	0.004	0
CYTOR	9.78926e-271	0.990265	0.536	0.063	2.25251e-266
STC1	0	0.990019	0.413	0.011	0
MCF2L	3.75326e-84	0.986344	0.777	0.379	8.63625e-80
SMURF2	3.23802e-87	0.98597	0.536	0.18	7.45068e-83
SULF2	3.73535e-221	0.985671	0.478	0.062	8.59505e-217
DOCK1	2.75007e-51	0.985627	0.642	0.34	6.32791e-47
2022-03-03	4.14856e-154	0.975207	0.366	0.05	9.54584e-150
RHOJ	0	0.970627	0.458	0.004	0
PRKCH	2.07987e-64	0.968341	0.531	0.206	4.78579e-60
SMAD6	0	0.966392	0.33	0.005	0
PLCL1	9.78948e-273	0.960134	0.372	0.028	2.25256e-268
PREX1	2.41385e-114	0.951758	0.503	0.129	5.55427e-110
KIAA1671	1.98872e-85	0.95101	0.506	0.162	4.57604e-81
UNC5B	6.272e-162	0.949722	0.581	0.122	1.44319e-157
MAGI1	4.14833e-20	0.946651	0.617	0.445	9.54532e-16
RBPMS	6.88444e-185	0.94655	0.433	0.059	1.58411e-180
IVNS1ABP	4.40037e-192	0.937074	0.559	0.103	1.01252e-187
AC092422.1	0	0.935956	0.263	0.005	0
MEF2A	5.96304e-48	0.929237	0.656	0.369	1.3721e-43
SPRED1	3.70503e-289	0.928513	0.444	0.04	8.52527e-285
ZFHX3	9.04574e-55	0.92842	0.69	0.375	2.08142e-50
PLXND1	2.90269e-224	0.926991	0.64	0.118	6.67909e-220
RBMS1	2.16104e-170	0.923377	0.478	0.079	4.97256e-166
TACC1	6.73035e-60	0.918946	0.542	0.239	1.54865e-55
BCL2	0	0.918602	0.374	0.013	0
DISC1	0	0.916958	0.411	0.027	0
ADAMTS9	0	0.915358	0.366	0.01	0
PPFIBP1	3.59316e-180	0.912567	0.522	0.092	8.26785e-176
COL18A1	0	0.911348	0.561	0.044	0
NCOA7	2.66475e-145	0.911184	0.626	0.159	6.13158e-141
MCAM	0	0.908724	0.511	0.01	0
TP53I11	0	0.906599	0.542	0.019	0
PPP1R13B	9.69929e-59	0.901061	0.497	0.199	2.23181e-54
HES1	6.952e-154	0.894792	0.494	0.092	1.59966e-149
JARID2	4.92844e-49	0.891222	0.631	0.325	1.13403e-44
RASGRF2	1.48131e-102	0.890445	0.45	0.107	3.40849e-98
DGKD	1.15879e-133	0.888509	0.754	0.25	2.66636e-129
PTPN12	1.85726e-111	0.886043	0.601	0.189	4.27355e-107
SMAD1	1.08213e-153	0.869264	0.447	0.077	2.48999e-149
ANKRD11	1.59558e-47	0.867908	0.88	0.666	3.67143e-43
TMEM233	0	0.856385	0.363	0.004	0
PRDM1	0	0.851569	0.464	0.007	0
KCNN3	5.27881e-200	0.848117	0.38	0.042	1.21465e-195
RBMS3	3.30072e-104	0.847823	0.318	0.053	7.59497e-100
EPB41L4A	1.76923e-145	0.845973	0.399	0.062	4.07099e-141
ST3GAL6	8.89885e-93	0.841986	0.539	0.167	2.04763e-88
NOTCH1	0	0.832366	0.525	0.015	0
ESM1	0	0.82593	0.36	0.007	0
PGF	0	0.819997	0.383	0.006	0
PKD1L1	0	0.817641	0.257	0.007	0
SLC7A11	4.18829e-129	0.815052	0.402	0.071	9.63726e-125
EMCN	0	0.814537	0.344	0.003	0
TBC1D1	7.73281e-134	0.812996	0.506	0.111	1.77932e-129
NEDD9	2.03674e-112	0.812347	0.55	0.144	4.68654e-108
SFMBT2	7.1469e-59	0.810144	0.397	0.127	1.6445e-54
PTPRK	4.27808e-70	0.806712	0.48	0.156	9.84387e-66
CTNNA1	1.00989e-55	0.803892	0.62	0.314	2.32375e-51
SEMA3F	0	0.803363	0.455	0.005	0
AC007319.1	4.19252e-67	0.796226	0.316	0.073	9.64698e-63
MPRIP	9.02727e-87	0.794499	0.64	0.266	2.07718e-82
SASH1	1.21424e-144	0.794392	0.466	0.086	2.79396e-140
MED13L	7.66447e-37	0.793025	0.665	0.409	1.76359e-32
RNF19A	5.35743e-58	0.789269	0.536	0.236	1.23274e-53
TBC1D8	7.11929e-28	0.784605	0.48	0.265	1.63815e-23
MYH9	1.49705e-94	0.784115	0.642	0.231	3.44472e-90
TIE1	0	0.778408	0.466	0.005	0
CPNE5	0	0.773473	0.391	0.004	0
SOX4	1.82448e-226	0.769521	0.648	0.108	4.19812e-222
QKI	8.06341e-59	0.766917	0.598	0.275	1.85539e-54
HTRA1	0	0.765041	0.416	0.008	0
IL4R	0	0.764647	0.391	0.017	0
DAB2IP	0	0.763897	0.394	0.022	0
LAMC1	1.39645e-118	0.761175	0.48	0.111	3.21324e-114
NDST1	1.27961e-122	0.759633	0.444	0.094	2.94439e-118
TNFAIP8L1	0	0.759342	0.447	0.025	0
RALA	2.24302e-78	0.758521	0.419	0.117	5.16118e-74
PDE7B	5.38406e-97	0.757821	0.33	0.061	1.23887e-92
EHD4	0	0.755006	0.475	0.038	0
KLHL5	6.41769e-97	0.75494	0.492	0.136	1.47671e-92
ACE	0	0.75231	0.397	0.028	0
PHACTR1	1.46584e-172	0.752283	0.385	0.049	3.37291e-168
SLC12A7	4.40117e-168	0.748935	0.436	0.068	1.01271e-163
DIAPH2	5.63673e-29	0.747023	0.645	0.426	1.29701e-24
FYN	1.51165e-48	0.740908	0.517	0.234	3.4783e-44
BDKRB2	7.15034e-179	0.73992	0.338	0.037	1.64529e-174
LAMB1	1.16283e-118	0.739018	0.494	0.118	2.67568e-114
RANBP17	1.51251e-128	0.737179	0.346	0.053	3.48028e-124
UACA	5.45934e-287	0.733603	0.411	0.033	1.25619e-282
ARHGEF12	8.33608e-54	0.732143	0.682	0.366	1.91813e-49
FGD5	0	0.730267	0.399	0.003	0
FCHSD2	9.09518e-48	0.727628	0.441	0.176	2.0928e-43
ROBO4	0	0.723733	0.444	0.003	0
TANC1	2.43384e-126	0.7227	0.405	0.074	5.60027e-122
ITGA6	0	0.722087	0.385	0.017	0
ARHGAP10	2.54345e-47	0.720059	0.433	0.174	5.85248e-43
CHSY3	0	0.718124	0.246	0.002	0
SMAD3	1.2582e-133	0.717358	0.377	0.06	2.89512e-129
SSH1	3.91445e-57	0.717304	0.472	0.187	9.00714e-53
DAB2	0	0.715379	0.464	0.012	0
MCTP1	0	0.714971	0.372	0.014	0
KANK3	0	0.71295	0.413	0.005	0
AFDN	1.5164e-39	0.709535	0.693	0.444	3.48923e-35
CDYL2	1.51605e-147	0.706356	0.358	0.05	3.48844e-143
JUP	5.71147e-83	0.704535	0.573	0.207	1.31421e-78
PHLDB1	4.2862e-293	0.697912	0.464	0.043	9.86255e-289
CFLAR	1.94527e-72	0.695302	0.603	0.249	4.47606e-68
LUZP1	1.79411e-159	0.692431	0.469	0.082	4.12824e-155
SV2B	3.48221e-160	0.691145	0.201	0.014	8.01256e-156
MYO10	7.34565e-67	0.689354	0.497	0.167	1.69023e-62
NFIA	5.00942e-53	0.685395	0.609	0.288	1.15267e-48
STK10	4.43613e-132	0.684679	0.416	0.077	1.02075e-127
TIMP3	0	0.67929	0.391	0.026	0
DLL4	0	0.678369	0.38	0.01	0
EML1	4.52865e-138	0.675797	0.344	0.05	1.04204e-133
PTMA	8.5924e-185	0.673203	0.547	0.09	1.97711e-180
RGS12	2.38006e-117	0.671875	0.497	0.12	5.47652e-113
CSGALNACT1	2.74782e-31	0.669302	0.288	0.103	6.32273e-27
MAP4K4	5.05127e-37	0.667691	0.654	0.388	1.1623e-32
SPARC	0	0.667679	0.425	0.019	0
ZSWIM6	4.38428e-30	0.664174	0.48	0.25	1.00882e-25
HIP1	4.52236e-109	0.663898	0.416	0.086	1.04059e-104
FRMD4A	4.9527e-265	0.659593	0.388	0.032	1.13962e-260
DLC1	2.02277e-72	0.657206	0.458	0.139	4.65439e-68
ACVRL1	0	0.652596	0.399	0.004	0
LRRC8C	2.31339e-292	0.651983	0.344	0.022	5.3231e-288
CPAMD8	0	0.648278	0.271	0.002	0
HOXB3	0	0.645456	0.399	0.01	0
AMBRA1	1.1459e-15	0.64291	0.383	0.243	2.63671e-11
ZNF532	4.7618e-68	0.641638	0.45	0.149	1.09569e-63
KALRN	1.57631e-242	0.639285	0.293	0.019	3.62709e-238
UPP1	2.9721e-269	0.635172	0.366	0.028	6.83881e-265
CD9	0	0.634897	0.399	0.015	0
TNS1	3.05519e-82	0.634606	0.534	0.168	7.03e-78
USP31	2.19095e-96	0.634363	0.394	0.089	5.04138e-92
SNED1	6.79442e-23	0.634004	0.506	0.3	1.5634e-18
MARK4	1.21684e-36	0.633192	0.335	0.13	2.79994e-32
FKBP1A	6.92038e-293	0.632711	0.385	0.029	1.59238e-288
PDE2A	0	0.631099	0.385	0.011	0
HIPK2	5.27499e-19	0.631037	0.589	0.426	1.21377e-14
BACE2	5.92939e-109	0.629033	0.31	0.049	1.36435e-104
SKAP2	1.02887e-75	0.628486	0.372	0.096	2.36743e-71
FRMD8	2.13124e-210	0.627943	0.413	0.048	4.90398e-206
P2RY8	0	0.626905	0.223	0.001	0
ANGPT2	1.47132e-77	0.624952	0.388	0.099	3.38552e-73
FRMD4B	5.41139e-59	0.622331	0.439	0.143	1.24516e-54
SPRY4	0	0.621024	0.377	0.021	0
HLA-E	2.87452e-140	0.620831	0.503	0.105	6.61428e-136
DENND3	4.25169e-167	0.619759	0.408	0.06	9.78314e-163
SYNE1	1.36581e-44	0.618039	0.581	0.293	3.14273e-40
RPS6KA2	2.67464e-55	0.616295	0.394	0.131	6.15434e-51
LARGE1	2.87613e-24	0.611262	0.369	0.181	6.61797e-20
NLRP1	0	0.610088	0.327	0.005	0
EXOC3L2	0	0.607752	0.318	0.004	0
STAG1	7.23444e-24	0.606933	0.542	0.338	1.66464e-19
AL022323.4	1.15758e-132	0.606101	0.385	0.064	2.6636e-128
PALM2-AKAP2	5.31205e-32	0.604633	0.561	0.307	1.2223e-27
CDYL	3.09871e-43	0.604042	0.433	0.181	7.13013e-39
SIN3B	5.17251e-73	0.603295	0.48	0.167	1.19019e-68
KIAA0355	2.73418e-63	0.602889	0.581	0.247	6.29135e-59
LMBR1	3.12453e-38	0.601793	0.458	0.213	7.18955e-34
ARIH1	2.18368e-21	0.600637	0.517	0.333	5.02465e-17
RB1	8.04771e-47	0.600278	0.531	0.249	1.85178e-42
AL138828.1	2.4975e-102	0.599956	0.263	0.037	5.74675e-98
ATP11A	1.48488e-51	0.598877	0.413	0.148	3.41672e-47
HDAC7	4.83719e-190	0.597338	0.436	0.06	1.11304e-185
CEP170	2.15247e-68	0.593889	0.528	0.2	4.95284e-64
TCF7L1	0	0.59245	0.237	0.003	0
TEK	0	0.589682	0.293	0.002	0
ESAM	0	0.588644	0.372	0.005	0
YPEL2	6.93638e-55	0.586571	0.534	0.226	1.59606e-50
EPAS1	2.86828e-66	0.586446	0.517	0.188	6.59991e-62
PICALM	1.10818e-25	0.586343	0.466	0.267	2.54993e-21
SLC4A7	1.69922e-43	0.585773	0.584	0.292	3.90992e-39
CDH5	0	0.584398	0.358	0.004	0
TMEM255B	0	0.57898	0.335	0.003	0
FLI1	0	0.577955	0.277	0.001	0
SPRED2	1.90394e-37	0.577936	0.374	0.151	4.38097e-33
ARRB1	1.81192e-149	0.576901	0.313	0.037	4.16924e-145
LIMS1	1.51683e-41	0.570776	0.427	0.18	3.49022e-37
ARHGEF7	6.0387e-22	0.56909	0.497	0.307	1.3895e-17
IGF2R	3.47524e-40	0.56878	0.609	0.333	7.99653e-36
SKIL	7.76972e-75	0.568222	0.483	0.157	1.78781e-70
PLAT	0	0.565456	0.291	0.01	0
SH3KBP1	6.673e-52	0.564592	0.344	0.106	1.53546e-47
NOS1AP	3.67439e-134	0.564576	0.263	0.029	8.45478e-130
YBX3	7.24769e-230	0.564471	0.355	0.03	1.66769e-225
SLC9A3R2	9.37757e-290	0.560819	0.374	0.027	2.15778e-285
IGFBP4	0	0.560569	0.363	0.009	0
ADCY4	0	0.560289	0.355	0.005	0
TGFBR2	0	0.559694	0.318	0.011	0
PARP14	4.79026e-106	0.558176	0.441	0.103	1.10224e-101
AFF1	2.34351e-27	0.558057	0.564	0.337	5.39241e-23
PLEKHO1	1.58887e-233	0.556533	0.36	0.032	3.656e-229
RNF220	2.61364e-64	0.556393	0.296	0.071	6.01398e-60
CPNE8	1.43279e-39	0.556299	0.405	0.166	3.29685e-35
PREX2	0	0.555927	0.279	0.011	0
ZC3H12C	6.25535e-49	0.553521	0.377	0.132	1.43936e-44
ADAMTS9-AS2	1.9709e-305	0.55319	0.235	0.008	4.53503e-301
SWAP70	1.27628e-109	0.552353	0.369	0.07	2.93672e-105
NAV2	2.24914e-28	0.551713	0.567	0.323	5.17528e-24
PRXL2A	8.67054e-69	0.547546	0.416	0.13	1.99509e-64
AL356124.1	0	0.547282	0.207	0.006	0
TCF12	3.04132e-20	0.546203	0.564	0.362	6.99808e-16
EFNB2	1.41023e-267	0.545789	0.26	0.013	3.24495e-263
MYO6	9.01787e-29	0.545464	0.62	0.397	2.07501e-24
CTBP2	6.31205e-21	0.543032	0.475	0.29	1.4524e-16
AL139807.1	4.00041e-36	0.542204	0.257	0.079	9.20493e-32
AHRR	3.20018e-148	0.541824	0.246	0.023	7.36362e-144
MYO1B	3.62541e-29	0.540579	0.483	0.258	8.34206e-25
EXT1	5.13788e-09	0.539851	0.324	0.217	0.000118223
ITGB5	1.03381e-93	0.539104	0.369	0.078	2.37879e-89
ZNF704	9.09562e-184	0.539069	0.318	0.031	2.0929e-179
GULP1	1.06365e-114	0.539046	0.318	0.048	2.44746e-110
RAP1A	1.6323e-48	0.5385	0.377	0.131	3.75593e-44
GATAD2A	6.96555e-34	0.533791	0.391	0.176	1.60277e-29
THBD	6.02895e-198	0.533067	0.271	0.021	1.38726e-193
ETS2	4.3636e-139	0.532355	0.352	0.05	1.00406e-134
B2M	1.10947e-73	0.531762	0.469	0.135	2.55289e-69
PXN	1.21499e-91	0.531209	0.355	0.077	2.79569e-87
FAM107B	1.57723e-52	0.531106	0.349	0.106	3.6292e-48
TSPAN9	9.4986e-44	0.530416	0.349	0.12	2.18563e-39
CYYR1	7.45464e-68	0.529364	0.327	0.078	1.71531e-63
CADPS2	6.31586e-85	0.528878	0.318	0.064	1.45328e-80
CDR2	1.75749e-22	0.528566	0.296	0.135	4.04398e-18
PCAT19	0	0.525621	0.299	0.002	0
SLC25A37	1.61183e-99	0.523871	0.427	0.1	3.70882e-95
LRCH1	2.07859e-36	0.522331	0.374	0.155	4.78283e-32
COL13A1	0	0.519045	0.19	0.001	0
ENTPD1	9.74528e-230	0.518074	0.246	0.014	2.24239e-225
JAM3	1.29302e-51	0.517632	0.402	0.14	2.97523e-47
PIK3C2B	5.95241e-83	0.517388	0.397	0.101	1.36965e-78
JCAD	0	0.517353	0.274	0.006	0
PPP1R15A	2.61038e-92	0.517134	0.425	0.104	6.00648e-88
DDX3X	5.89835e-35	0.514612	0.57	0.322	1.35721e-30
BACH1	3.50749e-31	0.511732	0.388	0.174	8.07075e-27
NEDD4	5.53466e-90	0.510907	0.299	0.054	1.27353e-85
FAR2	4.37363e-138	0.509263	0.243	0.024	1.00637e-133
CTTNBP2NL	1.15136e-112	0.508668	0.377	0.071	2.64927e-108
KITLG	4.78429e-299	0.50768	0.221	0.007	1.10087e-294
VGLL4	3.8492e-36	0.507107	0.466	0.223	8.85701e-32
SMAD7	2.65703e-53	0.505636	0.327	0.097	6.11383e-49
CYTH1	1.15839e-51	0.504713	0.36	0.118	2.66545e-47
PLEKHA1	1.47347e-54	0.50413	0.561	0.251	3.39044e-50
HEG1	3.12702e-261	0.503496	0.302	0.019	7.19527e-257
DIPK2B	0	0.502467	0.268	0.002	0
MLEC	1.76275e-54	0.502186	0.45	0.171	4.05608e-50
PRKD1	1.28584e-31	0.501656	0.291	0.104	2.95871e-27
SP100	1.41327e-52	0.501141	0.408	0.145	3.25192e-48
CRIM1	6.19135e-60	0.500661	0.366	0.107	1.42463e-55
SON	1.53426e-31	0.499882	0.763	0.535	3.53033e-27
SOS1	1.49449e-33	0.498964	0.492	0.245	3.43882e-29
ATXN1	1.76084e-17	0.498711	0.5	0.325	4.05168e-13
STARD9	6.68948e-80	0.497941	0.321	0.069	1.53925e-75
AHNAK	2.86734e-189	0.495915	0.335	0.033	6.59775e-185
ETV6	4.25864e-21	0.495247	0.402	0.221	9.79914e-17
RASA3	0	0.494546	0.249	0.006	0
IQGAP1	3.31006e-33	0.494274	0.528	0.29	7.61646e-29
GRPEL2	1.48487e-138	0.493573	0.277	0.032	3.41668e-134
ANO6	4.62762e-124	0.493245	0.321	0.047	1.06482e-119
Z99289.1	0	0.493076	0.268	0.003	0
LCP2	0	0.492454	0.265	0.002	0
ABLIM3	0	0.49045	0.235	0.004	0
GBE1	2.23107e-19	0.488394	0.355	0.191	5.13368e-15
SQLE	1.2728e-53	0.486234	0.346	0.108	2.92871e-49
SCARF1	0	0.48548	0.299	0.007	0
TTC28	2.11402e-13	0.484546	0.494	0.333	4.86435e-09
WWC2	4.97494e-105	0.483571	0.299	0.047	1.14473e-100
GAB2	2.50698e-19	0.483248	0.321	0.164	5.76856e-15
AFAP1	9.64639e-62	0.483148	0.338	0.092	2.21963e-57
IFI16	0	0.482813	0.293	0.011	0
ABL2	1.0304e-34	0.481756	0.539	0.286	2.37096e-30
CDC42BPB	5.02502e-25	0.481693	0.631	0.432	1.15626e-20
SEMA6B	0	0.478562	0.271	0.006	0
SPARCL1	0	0.477689	0.282	0.004	0
PDE8A	9.52817e-17	0.477515	0.536	0.361	2.19243e-12
RGS3	1.00943e-261	0.47735	0.31	0.02	2.32269e-257
CCDC85B	5.60106e-143	0.47708	0.341	0.047	1.2888e-138
ADD3	8.03598e-33	0.476616	0.391	0.176	1.84908e-28
BAZ1A	5.61619e-67	0.474961	0.399	0.118	1.29229e-62
CARD8	7.16318e-101	0.474753	0.372	0.077	1.64825e-96
HMBOX1	1.55982e-36	0.474619	0.472	0.225	3.58913e-32
DDX5	3.41809e-15	0.474263	0.796	0.662	7.86502e-11
SYN3	2.67903e-223	0.473575	0.165	0.005	6.16445e-219
HERC1	1.67479e-13	0.473323	0.584	0.426	3.85369e-09
CBL	6.62442e-80	0.471918	0.399	0.105	1.52428e-75
HNRNPA2B1	3.34344e-30	0.471304	0.858	0.607	7.69326e-26
FLT4	0	0.469564	0.321	0.002	0
STOX2	1.4087e-32	0.469337	0.318	0.122	3.24141e-28
SLC44A2	5.76868e-138	0.468101	0.291	0.035	1.32737e-133
MBNL1	1.41175e-20	0.466235	0.567	0.375	3.24844e-16
HNRNPH1	1.29291e-32	0.466229	0.656	0.412	2.97499e-28
PTK2	4.40029e-19	0.465453	0.737	0.554	1.01251e-14
CCDC60	0	0.463761	0.187	0.003	0
LHFPL2	1.86343e-114	0.463613	0.263	0.034	4.28775e-110
GPCPD1	2.12931e-37	0.462743	0.43	0.19	4.89954e-33
LIMK2	7.83599e-48	0.462285	0.285	0.082	1.80306e-43
PITPNM2	2.96777e-41	0.461837	0.369	0.136	6.82884e-37
SH2D3C	0	0.46174	0.279	0.012	0
TBL1XR1	1.07865e-20	0.460171	0.503	0.307	2.48197e-16
AGAP1	3.85152e-10	0.459371	0.534	0.402	8.86234e-06
DPYSL3	2.36091e-47	0.459141	0.271	0.071	5.43245e-43
LHFPL6	5.74596e-72	0.458373	0.237	0.041	1.32215e-67
GNB1	3.64493e-17	0.4582	0.542	0.364	8.38697e-13
PRRC2B	2.99935e-24	0.457959	0.634	0.42	6.90151e-20
KANK2	5.10574e-255	0.45753	0.31	0.02	1.17483e-250
GASK1B	0	0.45723	0.277	0.004	0
LPIN2	3.80882e-34	0.456408	0.391	0.174	8.7641e-30
PGM2L1	6.03788e-117	0.455659	0.293	0.041	1.38932e-112
EPB41L2	1.52915e-52	0.455067	0.385	0.129	3.51858e-48
MIDN	5.07462e-38	0.455048	0.405	0.17	1.16767e-33
TGFBR1	5.29229e-75	0.454597	0.296	0.063	1.21776e-70
STK3	9.2744e-24	0.454458	0.427	0.229	2.13404e-19
VMP1	6.80369e-34	0.454342	0.62	0.345	1.56553e-29
INPP5D	0	0.453823	0.249	0.006	0
DNMBP	4.47477e-100	0.453627	0.271	0.041	1.02965e-95
ATP2B4	3.94394e-37	0.453149	0.38	0.152	9.07501e-33
ITPRIP	0	0.452356	0.293	0.011	0
FOXN3	3.02961e-15	0.448251	0.48	0.312	6.97113e-11
TJP1	2.55115e-33	0.447549	0.531	0.276	5.8702e-29
INPP5A	3.52739e-27	0.447469	0.293	0.121	8.11653e-23
KCNE3	0	0.447039	0.251	0.002	0
FCHO2	1.06506e-39	0.446967	0.388	0.157	2.4507e-35
MBNL2	1.91506e-25	0.446967	0.57	0.343	4.40655e-21
KIT	0	0.446325	0.179	0.001	0
RFTN1	3.21674e-209	0.445305	0.237	0.014	7.40172e-205
NAV1	6.58328e-23	0.4452	0.687	0.456	1.51481e-18
ARAP3	0	0.444948	0.282	0.004	0
KANSL1	7.51064e-14	0.443907	0.74	0.587	1.7282e-09
AC093817.2	1.17719e-232	0.443841	0.14	0.003	2.70872e-228
JAG2	6.78432e-112	0.443195	0.296	0.045	1.56107e-107
NHSL1	1.77326e-51	0.442265	0.271	0.069	4.08026e-47
TCIM	2.34139e-205	0.442151	0.26	0.017	5.38753e-201
HSP90B1	2.43513e-32	0.441969	0.517	0.27	5.60322e-28
STIM2	4.67778e-28	0.440829	0.422	0.216	1.07636e-23
PACS1	9.34589e-16	0.440318	0.411	0.251	2.15049e-11
SERPINB6	2.04342e-44	0.437879	0.48	0.216	4.7019e-40
AKT3	1.15708e-14	0.436675	0.589	0.427	2.66245e-10
SLC12A2	1.33343e-89	0.436102	0.291	0.051	3.06822e-85
SEPTIN9	1.45827e-67	0.435343	0.33	0.078	3.35548e-63
CD81	7.34155e-58	0.433564	0.478	0.173	1.68929e-53
SYTL3	1.6468e-167	0.433186	0.221	0.016	3.78928e-163
RFX3	2.11826e-16	0.432224	0.458	0.293	4.87411e-12
SAMD4A	7.26209e-22	0.432219	0.33	0.155	1.67101e-17
ARHGAP26	4.74264e-26	0.432064	0.338	0.15	1.09128e-21
TLL1	1.6202e-258	0.431922	0.128	0.002	3.72808e-254
MAP4	3.4677e-17	0.430946	0.528	0.352	7.97919e-13
MCL1	3.37645e-36	0.42996	0.475	0.224	7.76921e-32
SH3D19	4.79456e-18	0.428352	0.346	0.185	1.10323e-13
TUBB6	2.55696e-253	0.427377	0.246	0.012	5.88356e-249
MSRA	2.57783e-42	0.427322	0.274	0.08	5.93158e-38
UVRAG	1.91952e-10	0.426626	0.43	0.305	4.41681e-06
VIM	1.00782e-263	0.425972	0.338	0.023	2.31899e-259
CACHD1	7.79265e-130	0.424795	0.246	0.026	1.79309e-125
SLC38A2	3.34821e-34	0.423864	0.469	0.228	7.70424e-30
COLGALT1	3.98959e-92	0.423664	0.304	0.056	9.18004e-88
RIMKLB	4.68574e-24	0.420724	0.355	0.178	1.07819e-19
KPNA4	8.36331e-40	0.420655	0.425	0.183	1.9244e-35
DDI2	7.00939e-49	0.419625	0.402	0.147	1.61286e-44
CRYBG3	2.16257e-49	0.419307	0.43	0.156	4.97608e-45
MICALL2	4.21959e-156	0.417898	0.338	0.042	9.70927e-152
RESF1	1.123e-30	0.417858	0.293	0.116	2.58403e-26
RIN3	1.09324e-75	0.416878	0.251	0.045	2.51555e-71
SRGAP2	1.29381e-39	0.415954	0.43	0.183	2.97705e-35
DENND11	2.40829e-40	0.414622	0.38	0.153	5.54147e-36
ADAMTS7	0	0.414356	0.24	0.002	0
LIMCH1	3.33547e-09	0.413091	0.534	0.409	7.67492e-05
PIEZO1	3.16188e-241	0.412229	0.291	0.019	7.27549e-237
RCOR1	8.40849e-19	0.411917	0.374	0.207	1.93479e-14
AC079921.1	8.78329e-61	0.411429	0.268	0.06	2.02103e-56
ITGA2	2.07741e-149	0.411353	0.268	0.027	4.78011e-145
RIPOR1	5.89836e-74	0.410416	0.349	0.088	1.35721e-69
ABCC4	5.2178e-61	0.409656	0.218	0.041	1.20062e-56
NCOA3	4.74331e-27	0.409647	0.466	0.248	1.09144e-22
MPDZ	3.83351e-26	0.408628	0.453	0.239	8.82091e-22
NES	0	0.407631	0.268	0.007	0
LIFR	1.70503e-87	0.407142	0.212	0.029	3.92327e-83
CTTN	4.45904e-31	0.407041	0.511	0.282	1.02602e-26
ISM1	1.30011e-94	0.406466	0.148	0.013	2.99155e-90
PLCL2	3.29717e-18	0.404406	0.497	0.302	7.58679e-14
FLNB	1.41084e-17	0.404388	0.458	0.287	3.24634e-13
TANK	1.78945e-29	0.404219	0.33	0.141	4.11752e-25
TMC7	3.04571e-307	0.404005	0.235	0.008	7.00819e-303
FERMT2	1.62136e-47	0.403526	0.391	0.141	3.73074e-43
PPM1F	1.76154e-105	0.403282	0.279	0.042	4.0533e-101
VTI1A	6.93541e-18	0.402483	0.494	0.305	1.59584e-13
SOX5	1.48026e-05	0.401985	0.466	0.378	0.340607
PDGFB	6.25709e-175	0.401605	0.235	0.017	1.43976e-170
PLK2	3.59525e-31	0.40128	0.318	0.127	8.27267e-27
DUSP6	1.41056e-287	0.400976	0.277	0.014	3.24571e-283
UBE2E1	3.74004e-31	0.400726	0.332	0.136	8.60582e-27
TBC1D15	1.61185e-33	0.400532	0.425	0.196	3.70886e-29
RASSF3	1.32247e-225	0.400501	0.235	0.013	3.043e-221
GSK3B	4.74229e-15	0.399612	0.528	0.353	1.0912e-10
TXNRD1	1.02498e-24	0.399134	0.399	0.202	2.35847e-20
RNF24	5.73183e-54	0.398533	0.274	0.068	1.31889e-49
FILIP1	2.37632e-150	0.398336	0.201	0.015	5.46791e-146
BIRC6	2.46299e-14	0.398122	0.684	0.527	5.66734e-10
CALD1	1.46176e-46	0.397571	0.38	0.131	3.3635e-42
ST8SIA4	1.92853e-124	0.397251	0.251	0.028	4.43755e-120
TACC2	2.16684e-34	0.395899	0.307	0.114	4.9859e-30
EIF4G2	4.96629e-30	0.395681	0.514	0.283	1.14274e-25
PDE4B	7.77324e-92	0.395226	0.327	0.06	1.78862e-87
IGF2BP2	2.16883e-86	0.395074	0.277	0.047	4.99047e-82
ZNF710	3.87111e-32	0.394694	0.265	0.092	8.90741e-28
EPC1	8.5069e-20	0.394653	0.55	0.357	1.95744e-15
BCL6B	0	0.394063	0.257	0.004	0
PTP4A3	8.10449e-80	0.393521	0.302	0.061	1.86484e-75
ATXN3	2.58414e-38	0.393363	0.402	0.166	5.94611e-34
ROCK2	8.43657e-22	0.393311	0.436	0.251	1.94125e-17
CUX1	3.22051e-13	0.392483	0.561	0.397	7.41039e-09
PCED1B	2.48324e-81	0.39236	0.184	0.022	5.71393e-77
EIF1	8.01287e-25	0.392282	0.52	0.287	1.84376e-20
NOVA2	1.13628e-114	0.390246	0.271	0.036	2.61459e-110
CAMTA1	5.91312e-16	0.390027	0.344	0.19	1.36061e-11
KAT6A	5.66787e-26	0.389534	0.589	0.357	1.30418e-21
PAN3	2.88572e-13	0.388284	0.436	0.286	6.64004e-09
HK1	0	0.38748	0.246	0.009	0
ASXL1	2.20584e-26	0.387473	0.52	0.293	5.07564e-22
FZD4	3.78193e-294	0.387195	0.254	0.011	8.70223e-290
ERICH1	2.78886e-29	0.387002	0.405	0.194	6.41717e-25
VASH1	1.30919e-55	0.386984	0.324	0.093	3.01244e-51
PDGFD	1.28869e-126	0.386784	0.19	0.015	2.96527e-122
ADAM10	4.47883e-25	0.38652	0.453	0.245	1.03058e-20
RIN2	8.07424e-09	0.386057	0.461	0.339	0.000185788
MMRN2	0	0.385701	0.268	0.008	0
FOXO1	8.74238e-12	0.38482	0.534	0.375	2.01162e-07
MKLN1	1.48445e-11	0.384584	0.522	0.371	3.41573e-07
ZBTB46	7.46078e-22	0.384351	0.268	0.116	1.71673e-17
MIR181A1HG	3.88955e-140	0.384312	0.218	0.019	8.94984e-136
TMOD3	6.36959e-24	0.384299	0.369	0.184	1.46564e-19
KDM6A	2.8874e-10	0.384158	0.413	0.291	6.64392e-06
ARGLU1	2.03504e-19	0.383542	0.774	0.583	4.68262e-15
CDC37	3.69796e-29	0.383293	0.402	0.197	8.509e-25
ITPRIPL2	1.27258e-88	0.38322	0.293	0.053	2.9282e-84
RNF38	4.4847e-20	0.381758	0.394	0.218	1.03193e-15
SLC2A3	1.02308e-118	0.3816	0.24	0.027	2.3541e-114
KLF2	0	0.381081	0.243	0.008	0
CEMIP2	2.94842e-44	0.380868	0.299	0.09	6.78433e-40
FRYL	5.31004e-20	0.380276	0.573	0.375	1.22184e-15
ZNF407	2.4812e-14	0.380233	0.45	0.295	5.70923e-10
SMARCC1	2.75163e-18	0.379176	0.436	0.263	6.3315e-14
ARHGAP6	1.77295e-162	0.378909	0.165	0.008	4.07956e-158
PLS3	1.42098e-169	0.378025	0.246	0.02	3.26968e-165
ARHGEF15	0	0.377075	0.24	0.005	0
XXYLT1	1.22346e-44	0.376616	0.254	0.069	2.81519e-40
FAM160B1	2.77234e-48	0.376184	0.344	0.114	6.37915e-44
PLEC	8.67798e-43	0.376015	0.352	0.129	1.9968e-38
HRH1	0	0.375253	0.176	0.003	0
DPYD	3.78125e-55	0.374393	0.274	0.065	8.70066e-51
FSCN1	0	0.374288	0.268	0.002	0
NUAK1	1.66474e-38	0.374221	0.321	0.113	3.83056e-34
FARP1	7.6949e-18	0.373621	0.5	0.321	1.7706e-13
RAP1B	2.16782e-22	0.373235	0.45	0.253	4.98815e-18
TRIO	6.83652e-10	0.3724	0.609	0.485	1.57308e-05
PNP	6.18837e-294	0.371544	0.265	0.012	1.42394e-289
LINC01483	4.85426e-169	0.37101	0.126	0.004	1.11697e-164
VCP	1.0307e-38	0.370915	0.466	0.216	2.37165e-34
PKIG	4.42616e-37	0.370582	0.274	0.089	1.01846e-32
TRIM56	6.14372e-28	0.370501	0.399	0.195	1.41367e-23
VPS37B	2.85767e-32	0.36915	0.352	0.148	6.57549e-28
CXCR4	0	0.368583	0.221	0.005	0
BTBD7	5.09016e-27	0.3685	0.464	0.25	1.17125e-22
DNAJB6	3.03894e-27	0.368237	0.48	0.257	6.99259e-23
USP7	2.58843e-29	0.368121	0.405	0.202	5.95599e-25
FLNA	8.5768e-106	0.367462	0.274	0.038	1.97352e-101
CYTH3	1.75683e-56	0.367199	0.226	0.047	4.04247e-52
UBE2K	1.09603e-20	0.367114	0.506	0.301	2.52197e-16
CHMP4B	3.04847e-29	0.366913	0.279	0.107	7.01452e-25
DAPK3	2.91388e-62	0.366843	0.327	0.087	6.70483e-58
PGS1	6.92621e-57	0.365612	0.304	0.082	1.59372e-52
RRBP1	5.28194e-21	0.365421	0.472	0.28	1.21537e-16
AC022126.1	7.38359e-80	0.365184	0.187	0.024	1.69896e-75
NID1	2.66942e-264	0.364233	0.237	0.01	6.14234e-260
NUMB	8.6243e-23	0.363354	0.573	0.351	1.98445e-18
ITGA8	0	0.363125	0.212	0.004	0
RASIP1	0	0.362781	0.235	0.004	0
CSNK1A1	5.8655e-19	0.362202	0.584	0.391	1.34965e-14
TBC1D9	3.32166e-31	0.361532	0.377	0.166	7.64314e-27
MAP1S	2.54393e-97	0.360638	0.246	0.035	5.85359e-93
SMG1	2.78109e-22	0.360551	0.662	0.451	6.3993e-18
ZFP36L2	5.98427e-96	0.36041	0.274	0.043	1.37698e-91
IQSEC1	4.94966e-12	0.360398	0.464	0.314	1.13892e-07
MAP3K3	6.80667e-43	0.360351	0.324	0.109	1.56622e-38
ZNRF1	3.41498e-16	0.35974	0.268	0.131	7.85788e-12
PLCG1	3.90107e-43	0.359272	0.307	0.101	8.97635e-39
USP12	2.55884e-35	0.358812	0.374	0.156	5.88789e-31
CCNY	2.05194e-13	0.357692	0.433	0.276	4.72151e-09
GNAQ	7.19847e-11	0.357628	0.458	0.321	1.65637e-06
CLDN5	0	0.357145	0.215	0.002	0
SMG6	8.99202e-17	0.35638	0.472	0.295	2.06906e-12
COL15A1	1.85714e-189	0.356077	0.221	0.013	4.27327e-185
LYN	9.05286e-71	0.355906	0.24	0.043	2.08306e-66
GPRC5B	4.04459e-279	0.355267	0.218	0.008	9.3066e-275
ARPC2	2.80953e-32	0.35487	0.405	0.187	6.46474e-28
PHF14	1.08832e-19	0.354454	0.52	0.326	2.50423e-15
LIMS2	0	0.353934	0.198	0.001	0
ARSG	4.38728e-61	0.353196	0.243	0.051	1.00951e-56
KTN1	7.12261e-20	0.352935	0.665	0.474	1.63891e-15
CHSY1	4.57961e-43	0.352579	0.271	0.079	1.05377e-38
KLF3	1.51879e-46	0.352433	0.324	0.104	3.49475e-42
COP1	4.92592e-13	0.352254	0.399	0.253	1.13345e-08
CYFIP1	5.73482e-32	0.351874	0.38	0.167	1.31958e-27
STK24	1.14503e-22	0.351246	0.422	0.227	2.63472e-18
PPP1R12A	7.18224e-14	0.351208	0.478	0.328	1.65263e-09
SH2B3	6.22969e-58	0.351157	0.307	0.081	1.43345e-53
ADD1	1.28915e-24	0.350993	0.553	0.337	2.96634e-20
MRTFB	1.83134e-10	0.350519	0.399	0.272	4.21391e-06
TRAM2	1.69167e-80	0.350487	0.268	0.049	3.89254e-76
WIPI1	2.63742e-71	0.350374	0.285	0.06	6.06869e-67
PELI2	6.98262e-16	0.34924	0.358	0.199	1.6067e-11
CD34	0	0.348955	0.173	0.002	0
CERK	1.33753e-28	0.348869	0.377	0.177	3.07765e-24
PAK2	4.46671e-32	0.348765	0.408	0.189	1.02779e-27
CD320	9.33744e-51	0.348573	0.209	0.044	2.14855e-46
WASHC4	4.09517e-25	0.348559	0.492	0.279	9.42298e-21
PDLIM5	4.77474e-13	0.348326	0.492	0.33	1.09867e-08
A2M	0	0.346805	0.24	0.006	0
CRIP2	4.78072e-75	0.346646	0.327	0.075	1.10004e-70
SNTB2	4.27707e-40	0.346588	0.251	0.073	9.84155e-36
HEXA	1.35781e-20	0.344371	0.427	0.245	3.12432e-16
GABRE	0	0.344203	0.221	0.007	0
SIPA1	0	0.343504	0.232	0.004	0
XRN2	9.97059e-31	0.343221	0.413	0.197	2.29423e-26
TULP4	3.77331e-18	0.342943	0.511	0.328	8.68239e-14
ABL1	6.2807e-13	0.342942	0.374	0.233	1.44519e-08
ITGB1	7.69344e-29	0.342668	0.617	0.351	1.77026e-24
MRTFA	1.57082e-10	0.339903	0.363	0.238	3.61447e-06
SETX	4.27864e-17	0.339762	0.514	0.347	9.84515e-13
OPHN1	1.27348e-17	0.338762	0.277	0.133	2.93027e-13
JAK3	0	0.338079	0.198	0.004	0
CAVIN1	1.79407e-262	0.337391	0.221	0.009	4.12815e-258
CDC14A	2.66492e-31	0.336974	0.274	0.097	6.13199e-27
ACER3	1.41916e-31	0.336613	0.246	0.082	3.26548e-27
RSU1	4.50648e-28	0.336444	0.291	0.114	1.03694e-23
SYNPO	3.33274e-37	0.336254	0.358	0.134	7.66864e-33
TMEM204	1.4992e-281	0.336227	0.207	0.007	3.44967e-277
ZFPM2	1.44187e-266	0.336132	0.17	0.004	3.31774e-262
ZNF423	2.30467e-184	0.33564	0.165	0.007	5.30304e-180
SNTB1	1.47824e-48	0.335306	0.123	0.017	3.40143e-44
ADAMTSL2	1.83688e-38	0.334927	0.302	0.102	4.22666e-34
PPP3CA	2.20605e-08	0.334871	0.383	0.274	0.000507612
GAS6	4.30331e-239	0.334654	0.215	0.009	9.90191e-235
ITGA9	7.00341e-80	0.334243	0.196	0.026	1.61148e-75
AL035681.1	6.48739e-58	0.333932	0.212	0.041	1.49275e-53
RAB31	2.4501e-50	0.33386	0.207	0.043	5.63768e-46
RSF1	4.84802e-17	0.333857	0.511	0.333	1.11553e-12
XIST	5.56337e-09	0.333383	0.693	0.555	0.000128013
MYL12B	2.04088e-140	0.333231	0.318	0.04	4.69606e-136
FGD6	3.80529e-44	0.333121	0.271	0.076	8.75597e-40
JAG1	8.80583e-109	0.332361	0.207	0.021	2.02622e-104
SNX25	4.55233e-21	0.33124	0.372	0.191	1.04749e-16
ADAMTS5	2.5355e-68	0.330565	0.148	0.018	5.83418e-64
CREBRF	2.58378e-26	0.33041	0.411	0.207	5.94528e-22
WASF2	1.90569e-20	0.330356	0.453	0.264	4.38499e-16
CREB3L2	1.73205e-16	0.330323	0.497	0.326	3.98546e-12
SGK1	2.17048e-180	0.32914	0.212	0.013	4.99427e-176
UCK2	1.56895e-20	0.328938	0.285	0.131	3.61015e-16
SMYD3	2.19767e-06	0.328559	0.408	0.303	0.0505685
REST	9.1558e-87	0.328207	0.207	0.027	2.10675e-82
TNFRSF10D	0	0.328111	0.193	0.003	0
AJAP1	6.16349e-145	0.328018	0.165	0.01	1.41822e-140
DYNC1LI2	4.23158e-28	0.327877	0.517	0.292	9.73686e-24
ACTN4	1.27121e-15	0.327483	0.556	0.39	2.92507e-11
WSCD1	3.60567e-75	0.32734	0.184	0.025	8.29665e-71
CDC27	1.59102e-20	0.326453	0.358	0.188	3.66094e-16
HPCAL1	6.20061e-48	0.326338	0.204	0.044	1.42676e-43
ITM2B	2.18341e-26	0.325774	0.43	0.213	5.02402e-22
NOL4L	5.59336e-41	0.325329	0.277	0.086	1.28703e-36
CPT1A	4.36921e-29	0.324847	0.302	0.122	1.00536e-24
EFNA1	5.66383e-164	0.323617	0.196	0.012	1.30325e-159
AGRN	4.46771e-105	0.323265	0.246	0.032	1.02802e-100
TLK2	6.65204e-15	0.323099	0.447	0.288	1.53063e-10
SERPINB9	2.73428e-134	0.322887	0.179	0.013	6.29159e-130
ICAM1	1.13221e-166	0.322524	0.207	0.014	2.60522e-162
IER2	5.96525e-30	0.322287	0.385	0.168	1.3726e-25
TMEM181	2.02441e-09	0.322221	0.444	0.32	4.65816e-05
FHOD1	9.06851e-136	0.322078	0.237	0.023	2.08666e-131
RBFOX2	9.27314e-07	0.322028	0.483	0.385	0.0213375
GRAPL	0	0.321502	0.212	0	0
LRP6	2.62739e-21	0.320796	0.388	0.208	6.04564e-17
ATG5	3.2928e-19	0.320211	0.304	0.151	7.57674e-15
SUSD6	2.88861e-15	0.319361	0.36	0.209	6.6467e-11
ASAP1	3.30936e-15	0.318809	0.628	0.44	7.61485e-11
DNM3	3.04668e-15	0.318097	0.355	0.192	7.01042e-11
ASAP2	8.16018e-60	0.317895	0.229	0.045	1.87766e-55
HIF1A	5.80818e-26	0.317858	0.43	0.22	1.33646e-21
NQO1	1.84692e-107	0.317236	0.201	0.021	4.24976e-103
ZNF366	0	0.316269	0.173	0.002	0
PIP4K2A	1.35817e-19	0.315687	0.207	0.082	3.12516e-15
CYP26B1	3.50544e-305	0.315482	0.165	0.003	8.06602e-301
SRFBP1	8.75464e-31	0.315164	0.285	0.106	2.01444e-26
HIC1	4.33317e-162	0.315163	0.221	0.016	9.97063e-158
TCP11L2	1.26582e-22	0.313855	0.285	0.125	2.91265e-18
RBMS2	3.0491e-76	0.313467	0.237	0.04	7.01597e-72
BCAS3	1.00425e-07	0.312827	0.344	0.234	0.00231078
TEAD4	4.12415e-224	0.312091	0.184	0.007	9.48966e-220
SNX9	6.31741e-16	0.31199	0.441	0.273	1.45364e-11
STT3B	3.2585e-14	0.31135	0.369	0.227	7.49781e-10
CHIC2	2.67276e-24	0.310938	0.279	0.117	6.15001e-20
UBE2R2	3.18756e-11	0.310727	0.332	0.206	7.33458e-07
ELOVL5	1.17565e-18	0.3106	0.285	0.136	2.70518e-14
TMEM173	0	0.310525	0.193	0.003	0
CALM1	1.34688e-10	0.307631	0.455	0.314	3.09916e-06
ITPR2	3.46091e-20	0.307546	0.363	0.186	7.96356e-16
CTSB	4.98741e-36	0.307538	0.341	0.13	1.1476e-31
CUL3	4.93453e-15	0.307339	0.419	0.267	1.13544e-10
SPRY1	7.95625e-117	0.307057	0.182	0.016	1.83073e-112
MB21D2	4.07076e-33	0.306784	0.209	0.059	9.36682e-29
AHR	5.84924e-56	0.306221	0.268	0.064	1.34591e-51
TBC1D16	6.13237e-32	0.305491	0.249	0.083	1.41106e-27
GALNT1	8.76925e-24	0.305209	0.268	0.111	2.0178e-19
MYCT1	0	0.305083	0.198	0.002	0
MAML2	6.95207e-12	0.304965	0.405	0.257	1.59967e-07
CLIC2	5.50302e-194	0.303976	0.179	0.008	1.26624e-189
ST3GAL1	4.31826e-25	0.303713	0.265	0.104	9.93632e-21
KBTBD2	1.41327e-39	0.30364	0.246	0.072	3.25193e-35
JMJD1C	3.0358e-11	0.303392	0.718	0.586	6.98538e-07
PIM3	6.23924e-39	0.302836	0.313	0.109	1.43565e-34
XAF1	6.78109e-253	0.302689	0.196	0.007	1.56033e-248
UBE2F	8.73146e-35	0.300923	0.24	0.075	2.00911e-30
NR6A1	4.85379e-16	0.300674	0.209	0.089	1.11686e-11
EPHA4	2.67307e-66	0.300159	0.154	0.019	6.15074e-62
CAMK1D	1.30244e-19	0.299921	0.265	0.114	2.99692e-15
CHST15	3.69371e-217	0.299337	0.162	0.005	8.49923e-213
TNFRSF25	3.82005e-165	0.29925	0.204	0.014	8.78993e-161
WAC	1.62993e-13	0.299042	0.52	0.359	3.75046e-09
TRIM25	3.12976e-38	0.298996	0.274	0.088	7.20158e-34
SPPL3	1.25572e-10	0.298893	0.422	0.291	2.88941e-06
RAPGEF3	0	0.298718	0.196	0.002	0
PROS1	1.33433e-54	0.298674	0.165	0.027	3.07029e-50
SERPINH1	3.79046e-123	0.298389	0.249	0.027	8.72184e-119
OSBPL1A	2.58483e-73	0.298368	0.187	0.026	5.9477e-69
PCSK5	9.13335e-124	0.296335	0.19	0.016	2.10158e-119
NKX2-3	0	0.295966	0.198	0.003	0
USP3	5.90481e-18	0.295849	0.397	0.226	1.3587e-13
MYO15B	5.26927e-34	0.295562	0.304	0.111	1.21246e-29
FUS	5.14254e-17	0.295484	0.634	0.461	1.1833e-12
GRAMD1A	4.08847e-27	0.295162	0.321	0.14	9.40757e-23
PUM2	2.67617e-11	0.295144	0.45	0.313	6.15788e-07
CYTH2	9.98636e-47	0.293519	0.265	0.073	2.29786e-42
PRKD2	5.06827e-34	0.293202	0.251	0.081	1.16621e-29
MLKL	2.92904e-277	0.292356	0.207	0.007	6.73972e-273
HDAC1	4.66203e-40	0.291729	0.346	0.128	1.07273e-35
CTIF	9.00451e-13	0.291591	0.321	0.189	2.07194e-08
ATOH8	0	0.290773	0.159	0.002	0
CCND1	1.44687e-83	0.290597	0.215	0.03	3.32925e-79
LAMA5	1.11672e-19	0.290098	0.397	0.219	2.56958e-15
SLC2A9	3.21666e-91	0.290092	0.109	0.007	7.40153e-87
MORF4L1	2.39884e-11	0.290079	0.416	0.285	5.51972e-07
ARHGAP17	1.26407e-19	0.289861	0.277	0.128	2.90863e-15
NFATC2IP	4.82455e-22	0.289248	0.304	0.141	1.11013e-17
FBXO11	1.82046e-10	0.288495	0.444	0.313	4.18889e-06
RUSC2	4.64885e-13	0.288063	0.221	0.109	1.0697e-08
UBE2J1	4.22292e-33	0.286999	0.285	0.103	9.71693e-29
N4BP3	1.8991e-260	0.286825	0.187	0.006	4.36982e-256
ZBTB16	8.52451e-65	0.286797	0.176	0.026	1.96149e-60
ARID2	4.46462e-14	0.286348	0.419	0.263	1.02731e-09
NFE2L2	5.34408e-16	0.285962	0.399	0.239	1.22967e-11
TMEM131L	1.7801e-21	0.285784	0.277	0.12	4.09601e-17
TNFRSF14	5.73054e-21	0.285619	0.302	0.138	1.3186e-16
MAP2K1	2.28695e-14	0.285361	0.268	0.139	5.26228e-10
USP34	6.85387e-12	0.285108	0.74	0.593	1.57708e-07
TSPAN15	2.58364e-107	0.284775	0.176	0.016	5.94497e-103
ITGAV	1.07107e-18	0.284701	0.388	0.214	2.46453e-14
RGL1	4.60481e-15	0.284653	0.358	0.2	1.05957e-10
FBXL20	5.19653e-12	0.284599	0.349	0.216	1.19572e-07
SFPQ	5.02279e-12	0.284449	0.581	0.429	1.15575e-07
RILPL1	4.71763e-31	0.284381	0.232	0.075	1.08553e-26
STARD13	7.00977e-09	0.283575	0.36	0.24	0.000161295
LDLR	6.67849e-10	0.283047	0.48	0.344	1.53672e-05
ABCC1	7.88987e-19	0.282463	0.288	0.137	1.81546e-14
ADAMTS4	5.6879e-186	0.282078	0.156	0.006	1.30879e-181
NIN	4.07357e-25	0.281722	0.366	0.175	9.37329e-21
DGKE	3.11196e-22	0.281721	0.274	0.119	7.16062e-18
IRAK3	1.03726e-276	0.281374	0.173	0.004	2.38673e-272
WIPF1	1.87606e-27	0.281002	0.229	0.078	4.31681e-23
ZFX	6.79745e-17	0.280621	0.299	0.154	1.56409e-12
H3F3B	2.33865e-26	0.280537	0.433	0.209	5.38124e-22
NXN	5.86139e-12	0.280011	0.268	0.146	1.34871e-07
FAM43A	5.55218e-292	0.279871	0.184	0.005	1.27756e-287
RALY	1.87246e-20	0.279759	0.279	0.127	4.30854e-16
ARFGEF1	6.03648e-06	0.279683	0.464	0.381	0.138899
FDPS	3.0692e-20	0.279415	0.422	0.237	7.06222e-16
AGO4	4.66239e-29	0.27854	0.288	0.111	1.07282e-24
SAT1	1.82126e-23	0.277774	0.327	0.142	4.19071e-19
ECE1	3.76676e-14	0.277075	0.464	0.309	8.66732e-10
TANC2	1.97488e-07	0.276752	0.514	0.394	0.00454419
ATXN7L1	3.61475e-15	0.276686	0.302	0.156	8.31754e-11
PHKB	3.9952e-14	0.276534	0.408	0.255	9.19296e-10
PPARG	5.95024e-258	0.275673	0.154	0.004	1.36915e-253
SBF2	1.09953e-06	0.275581	0.556	0.445	0.0253001
BOD1L1	1.18676e-10	0.275094	0.489	0.359	2.73073e-06
AC103702.1	0	0.274857	0.168	0.003	0
SPAG9	2.09909e-12	0.274815	0.723	0.566	4.83e-08
ITCH	8.26675e-12	0.274196	0.464	0.304	1.90218e-07
AC018816.1	8.3107e-47	0.273837	0.145	0.024	1.91229e-42
TRIOBP	3.43928e-33	0.273606	0.229	0.071	7.91379e-29
PCDH12	5.54314e-172	0.27252	0.168	0.008	1.27548e-167
SNAP23	2.05428e-37	0.272466	0.254	0.078	4.72691e-33
BMERB1	1.62473e-07	0.271818	0.391	0.277	0.00373851
SLFN5	8.57392e-59	0.271736	0.204	0.037	1.97286e-54
UHRF2	9.4538e-24	0.271721	0.341	0.161	2.17532e-19
NEK7	3.44541e-12	0.271684	0.31	0.182	7.9279e-08
FAM91A1	5.17753e-23	0.271602	0.307	0.141	1.19135e-18
USHBP1	6.95618e-68	0.270966	0.19	0.029	1.60062e-63
RNF217	6.14739e-26	0.270842	0.279	0.112	1.41452e-21
ADAM15	3.46046e-118	0.270652	0.193	0.017	7.96251e-114
CNOT2	2.09757e-12	0.270241	0.391	0.251	4.82651e-08
PARVB	1.43067e-14	0.269927	0.316	0.176	3.29198e-10
NFATC1	0	0.269844	0.179	0.004	0
IRAK2	4.70662e-25	0.269807	0.193	0.062	1.08299e-20
LRRC8A	9.60426e-53	0.269326	0.201	0.04	2.20994e-48
AP003086.1	5.18855e-18	0.269056	0.218	0.089	1.19389e-13
HOMER3	4.03142e-277	0.268919	0.176	0.005	9.27631e-273
PTPN14	3.09146e-123	0.268565	0.173	0.013	7.11346e-119
PPP2R2A	1.18448e-21	0.268179	0.427	0.232	2.72548e-17
SRPK2	2.76416e-07	0.268116	0.486	0.372	0.00636033
SLC12A6	8.48357e-23	0.2678	0.263	0.108	1.95207e-18
EPB41L3	0.000956968	0.2676	0.349	0.284	1
RBM33	3.31988e-11	0.267476	0.497	0.36	7.63904e-07
DENND5A	7.09032e-17	0.266805	0.307	0.158	1.63148e-12
SEPTIN10	7.22085e-22	0.266076	0.235	0.095	1.66152e-17
CAB39	6.8524e-12	0.265407	0.263	0.148	1.57674e-07
ID2	6.00953e-50	0.265262	0.232	0.053	1.38279e-45
MRC2	4.33279e-159	0.264849	0.179	0.01	9.96974e-155
STAB1	0	0.264327	0.184	0.003	0
SYNM	3.86428e-89	0.264236	0.187	0.022	8.89172e-85
CCDC50	3.34546e-17	0.263547	0.291	0.148	7.69789e-13
PKN1	7.06159e-27	0.263541	0.313	0.135	1.62487e-22
PHF20L1	1.44077e-09	0.262921	0.369	0.255	3.31521e-05
AMOTL1	2.26033e-58	0.262823	0.215	0.041	5.20103e-54
ACKR3	0	0.26277	0.151	0.002	0
TCF4-AS1	7.78199e-62	0.262763	0.12	0.013	1.79064e-57
ZNF208	9.658e-32	0.26271	0.215	0.064	2.2223e-27
PASK	8.52756e-57	0.262245	0.173	0.029	1.96219e-52
AC005237.1	1.05281e-16	0.262228	0.209	0.088	2.42251e-12
APLP2	3.72872e-20	0.262157	0.466	0.268	8.57978e-16
NPIPB5	5.86639e-12	0.262119	0.427	0.288	1.34986e-07
TJP2	2.51902e-20	0.262045	0.304	0.136	5.79626e-16
GPATCH2L	7.85626e-14	0.261539	0.503	0.333	1.80772e-09
NLRC3	1.39077e-127	0.261516	0.162	0.011	3.20016e-123
PFKFB3	4.2787e-23	0.261126	0.279	0.116	9.84528e-19
PRKRIP1	2.09208e-07	0.260692	0.33	0.23	0.00481387
RAB7A	2.30959e-11	0.260406	0.405	0.258	5.31436e-07
HECTD1	1.06252e-14	0.260339	0.52	0.345	2.44487e-10
RASSF2	5.12155e-259	0.259769	0.156	0.004	1.17847e-254
RBM17	5.46476e-25	0.259469	0.324	0.147	1.25744e-20
AC119673.2	4.49795e-18	0.259282	0.24	0.105	1.03498e-13
ARHGAP5	2.64078e-11	0.25903	0.489	0.348	6.07643e-07
PCGF2	2.27439e-39	0.258957	0.254	0.077	5.23336e-35
EIF4G1	3.6704e-11	0.258638	0.349	0.226	8.4456e-07
ELF1	6.83814e-10	0.258527	0.346	0.225	1.57346e-05
PDS5A	7.94324e-15	0.258494	0.466	0.293	1.82774e-10
SRSF4	6.88427e-18	0.257971	0.489	0.301	1.58407e-13
AP001442.1	1.54714e-26	0.257916	0.226	0.076	3.55996e-22
USP22	4.89562e-15	0.257159	0.405	0.246	1.12648e-10
GRAP	0	0.256986	0.165	0.001	0
EXOC4	1.48166e-07	0.256916	0.534	0.403	0.00340929
SLC43A3	7.42398e-172	0.256812	0.156	0.007	1.70826e-167
SPATA5	1.91995e-14	0.256584	0.274	0.14	4.41782e-10
FAM214A	1.44832e-09	0.255755	0.436	0.303	3.33258e-05
ATP13A2	1.10572e-41	0.255314	0.243	0.068	2.54425e-37
ZNF43	1.22204e-18	0.255045	0.221	0.092	2.81192e-14
LRRK1	1.05307e-80	0.255038	0.151	0.016	2.42312e-76
MAST4	2.33991e-09	0.254924	0.475	0.344	5.38413e-05
GIT2	9.0206e-17	0.25482	0.285	0.145	2.07564e-12
LRRC32	5.19886e-151	0.254591	0.151	0.008	1.19626e-146
ANKLE2	1.87777e-19	0.254513	0.38	0.206	4.32074e-15
BNIP2	1.155e-22	0.253998	0.246	0.099	2.65766e-18
ARHGEF28	4.18597e-06	0.253958	0.338	0.241	0.0963192
SDCBP2-AS1	1.77918e-22	0.253826	0.268	0.112	4.09389e-18
CAMSAP2	4.9793e-16	0.253728	0.346	0.192	1.14574e-11
ARHGAP21	2.77201e-10	0.253106	0.341	0.217	6.37839e-06
ACTR3	1.60867e-13	0.253031	0.316	0.181	3.70155e-09
MTUS1	9.41372e-18	0.25295	0.263	0.121	2.1661e-13
PTPRA	6.09256e-08	0.252691	0.43	0.322	0.0014019
AL356113.1	4.33549e-224	0.252571	0.154	0.005	9.97596e-220
DYRK3	1.50564e-39	0.252287	0.201	0.05	3.46447e-35
RTN4	1.56715e-11	0.251453	0.601	0.45	3.606e-07
IKBKB	3.00092e-11	0.251196	0.299	0.178	6.90511e-07
PCCA	3.40261e-11	0.251026	0.416	0.27	7.82941e-07
MGAT1	1.21876e-30	0.250649	0.254	0.089	2.80436e-26
USP9X	1.23247e-12	0.250608	0.503	0.345	2.83591e-08
UXS1	2.26812e-30	0.250555	0.165	0.043	5.21894e-26
MYL12A	2.04338e-98	0.250244	0.26	0.037	4.70182e-94
MAFK	8.23628e-37	0.250209	0.193	0.049	1.89517e-32
HP1BP3	9.02833e-12	0.250001	0.483	0.344	2.07742e-07
SIK3	0.749793	-0.250017	0.466	0.451	1
IARS	1.91663e-05	-0.250027	0.296	0.379	0.441017
DNMT3A	3.97424e-05	-0.250099	0.243	0.32	0.914472
BICDL1	2.6868e-10	-0.250614	0.092	0.229	6.18233e-06
MGAT4C	3.55296e-05	-0.25101	0.047	0.115	0.817537
DZIP1	1.20296e-09	-0.251366	0.075	0.196	2.76801e-05
KIAA0319	1.49489e-06	-0.251627	0.075	0.166	0.0343974
SREBF1	5.52682e-10	-0.252432	0.193	0.339	1.27172e-05
C1GALT1	1.49489e-08	-0.252702	0.115	0.238	0.000343975
GNG4	4.36257e-07	-0.253628	0.109	0.218	0.0100383
PHF21B	1.9644e-09	-0.254553	0.061	0.183	4.52009e-05
FGD4	0.0266047	-0.254561	0.249	0.286	1
WDR17	2.2685e-08	-0.254867	0.092	0.207	0.000521982
GAREM1	2.81187e-05	-0.25488	0.089	0.165	0.647012
GCGR	2.68127e-12	-0.254987	0.039	0.18	6.1696e-08
AC009686.1	2.60403e-11	-0.255062	0.028	0.155	5.99187e-07
TENT5A	1.89315e-10	-0.255583	0.101	0.238	4.35614e-06
LOXL4	7.53481e-05	-0.255591	0.061	0.128	1
ZKSCAN1	1.90535e-05	-0.256252	0.433	0.505	0.43842
EGR1	4.88662e-07	-0.256519	0.427	0.513	0.0112441
ARG2	4.54289e-05	-0.257212	0.073	0.145	1
RNF150	0.0014364	-0.257796	0.12	0.177	1
OSBPL6	3.75458e-05	-0.258188	0.126	0.207	0.863929
PACRG	0.000153118	-0.259484	0.059	0.121	1
ARVCF	1.08407e-13	-0.259528	0.081	0.237	2.49445e-09
PTPN13	2.27979e-09	-0.260429	0.087	0.211	5.2458e-05
SCMH1	0.0179935	-0.260715	0.251	0.295	1
JADE1	1.01006e-10	-0.261382	0.087	0.224	2.32416e-06
MAFA	3.56426e-07	-0.261486	0.109	0.206	0.00820137
ISL1	1.86988e-10	-0.261494	0.128	0.268	4.30259e-06
KCNJ3	2.56073e-06	-0.261545	0.061	0.148	0.0589224
PLD3	1.08079e-06	-0.262445	0.232	0.329	0.0248691
SGMS2	1.13996e-08	-0.26277	0.061	0.17	0.000262306
BAIAP3	2.31518e-12	-0.262803	0.117	0.276	5.32724e-08
WNK2	2.55376e-10	-0.263056	0.039	0.157	5.87619e-06
ZNF292	0.133368	-0.263289	0.598	0.568	1
KCNK16	8.45666e-13	-0.263875	0.073	0.228	1.94588e-08
ERC1	0.0845312	-0.265764	0.578	0.607	1
SGCE	1.08343e-05	-0.265846	0.196	0.286	0.249296
ITPR3	3.92372e-08	-0.265892	0.198	0.313	0.000902848
UTY	0.000358558	-0.266057	0.098	0.168	1
XKR4	0.000929136	-0.266124	0.095	0.152	1
TRIM9	6.72448e-08	-0.266713	0.056	0.155	0.0015473
SLC16A9	7.96343e-11	-0.266831	0.042	0.169	1.83239e-06
LHFPL4	3.18662e-10	-0.26873	0.056	0.181	7.33242e-06
SLC22A15	9.46882e-12	-0.269493	0.02	0.146	2.17878e-07
DTNB	6.49734e-05	-0.269936	0.168	0.241	1
TTC8	1.07474e-08	-0.269984	0.098	0.213	0.000247297
OTULINL	1.37402e-09	-0.270118	0.067	0.188	3.16163e-05
PDK3	2.48462e-09	-0.270692	0.084	0.201	5.71711e-05
CPLX2	8.92631e-13	-0.270868	0.073	0.229	2.05394e-08
AC099788.1	1.22091e-06	-0.271072	0.025	0.101	0.0280932
AUTS2	0.445434	-0.271303	0.288	0.289	1
RBFOX3	6.47921e-05	-0.272093	0.081	0.156	1
LRRC8D	0.00107705	-0.272197	0.159	0.218	1
AC002429.2	1.94846e-08	-0.272416	0.02	0.112	0.000448341
TSPYL2	1.7895e-07	-0.272589	0.254	0.366	0.00411763
MAP3K15	2.7104e-10	-0.272644	0.047	0.17	6.23664e-06
AC096564.1	3.03483e-10	-0.273405	0.017	0.127	6.98315e-06
SLC16A12	3.43216e-11	-0.274108	0.061	0.198	7.8974e-07
AL022068.1	6.18982e-06	-0.274152	0.089	0.181	0.142428
KIF26B	2.48994e-05	-0.274282	0.092	0.174	0.572936
MAML3	0.380918	-0.274509	0.455	0.428	1
ALDH1A1	7.33203e-07	-0.274644	0.184	0.294	0.016871
TBL1X	0.00426154	-0.27482	0.263	0.318	1
CACNA1H	1.67971e-10	-0.274884	0.148	0.288	3.86501e-06
RAB11A	0.96341	-0.275965	0.277	0.258	1
BCAT2	4.52195e-10	-0.276185	0.101	0.233	1.0405e-05
LRP5L	6.85459e-08	-0.276693	0.126	0.243	0.00157724
KCNG3	1.35462e-09	-0.278208	0.025	0.132	3.11697e-05
FNDC3A	0.0758045	-0.278273	0.503	0.506	1
EPHX2	1.9072e-13	-0.278337	0.095	0.259	4.38846e-09
PFKFB2	5.66462e-13	-0.278341	0.059	0.212	1.30343e-08
PLEKHA5	0.00141871	-0.27836	0.232	0.292	1
CNKSR3	0.0102361	-0.27847	0.246	0.291	1
FKBP5	2.97766e-08	-0.278579	0.095	0.207	0.000685159
D2HGDH	1.01179e-10	-0.278648	0.142	0.277	2.32813e-06
RALGPS2	5.64513e-08	-0.278823	0.128	0.244	0.00129895
FTX	0.0748145	-0.279009	0.818	0.755	1
MICAL3	0.000736225	-0.279014	0.324	0.39	1
CFAP70	9.64835e-11	-0.27964	0.07	0.197	2.22008e-06
SAMD11	5.63137e-11	-0.279866	0.112	0.257	1.29578e-06
SLC7A1	1.23401e-06	-0.280067	0.173	0.273	0.0283946
TMEM236	6.91068e-09	-0.280521	0.028	0.131	0.000159015
SCN8A	3.20373e-09	-0.28157	0.123	0.249	7.37179e-05
SIM1	2.58094e-11	-0.282219	0.042	0.171	5.93874e-07
SNX29	0.862311	-0.282308	0.595	0.553	1
AC092666.1	2.40396e-12	-0.28236	0.022	0.157	5.53151e-08
UCHL1	5.99273e-16	-0.283089	0.087	0.271	1.37893e-11
SHROOM3	1.16705e-09	-0.28319	0.053	0.17	2.68537e-05
FSTL5	1.44988e-05	-0.283262	0.078	0.158	0.333617
SLC4A8	2.58825e-10	-0.284355	0.075	0.204	5.95557e-06
CCDC91	9.20286e-05	-0.284366	0.229	0.312	1
HLCS	0.00183838	-0.284703	0.184	0.246	1
LINC01376	9.83961e-06	-0.284879	0.117	0.207	0.226409
TUSC3	3.25478e-05	-0.2849	0.302	0.381	0.748925
SIL1	4.46192e-05	-0.285384	0.257	0.344	1
CBFA2T2	0.0124791	-0.286461	0.374	0.419	1
LONRF2	5.40699e-13	-0.286906	0.064	0.215	1.24415e-08
DMXL2	5.22288e-11	-0.286923	0.19	0.338	1.20179e-06
WNT4	2.73951e-13	-0.287591	0.095	0.259	6.30361e-09
RUNX1T1	0.00245617	-0.287619	0.207	0.266	1
PLPPR1	0.000581016	-0.288046	0.067	0.123	1
GAS2	1.25947e-07	-0.288417	0.073	0.175	0.00289803
SYP	4.92456e-12	-0.288472	0.115	0.267	1.13314e-07
VWA5B2	9.53889e-14	-0.288671	0.095	0.258	2.1949e-09
TMEM63C	7.49183e-12	-0.28923	0.078	0.226	1.72387e-07
TENM4	3.20724e-06	-0.28985	0.056	0.137	0.0737987
IL6R	8.3185e-09	-0.290476	0.162	0.282	0.000191409
AC021231.1	1.108e-06	-0.290744	0.053	0.141	0.0254952
IMMP1L	1.65815e-06	-0.290978	0.148	0.245	0.038154
KCNK1	1.06206e-09	-0.292824	0.061	0.186	2.44381e-05
CACNA2D2	5.42983e-13	-0.293404	0.081	0.233	1.2494e-08
LINC00882	2.69679e-08	-0.293962	0.059	0.165	0.000620531
FBXW7	0.0379222	-0.294088	0.422	0.456	1
ZNF518A	3.0787e-07	-0.294116	0.282	0.39	0.00708408
RADX	8.34355e-13	-0.29531	0.053	0.197	1.91985e-08
CHN1	4.42305e-08	-0.295971	0.092	0.2	0.00101774
CPEB4	0.000515467	-0.296095	0.338	0.394	1
NECTIN3	2.11387e-05	-0.296354	0.159	0.245	0.4864
VWC2L	8.70205e-07	-0.298945	0.053	0.138	0.0200234
STX1A	2.27199e-11	-0.299459	0.218	0.371	5.22786e-07
TOX3	8.71487e-09	-0.300686	0.061	0.172	0.000200529
SHISAL2B	6.30056e-06	-0.300976	0.05	0.126	0.144976
GSE1	0.000745214	-0.301107	0.422	0.487	1
BABAM2	0.00988038	-0.303062	0.257	0.3	1
TM4SF4	7.40777e-05	-0.303072	0.14	0.216	1
MAGED1	7.70953e-09	-0.303621	0.095	0.215	0.000177396
POU6F2	0.00380937	-0.304355	0.089	0.138	1
TTC39A	3.48642e-18	-0.30437	0.034	0.222	8.02226e-14
GRIP1	2.45e-06	-0.306789	0.05	0.132	0.0563745
SIPA1L1	8.27011e-05	-0.306818	0.296	0.379	1
CDON	1.06648e-11	-0.307403	0.039	0.174	2.45398e-07
JAKMIP2	1.11037e-08	-0.307737	0.092	0.211	0.000255496
PDXDC1	5.49777e-07	-0.308571	0.36	0.471	0.0126504
SRRM3	5.69777e-14	-0.308918	0.101	0.27	1.31106e-09
PTEN	0.00021622	-0.309127	0.313	0.389	1
UNC13B	7.13808e-05	-0.309288	0.279	0.362	1
SGCD	3.31711e-06	-0.309945	0.034	0.109	0.0763266
CAPN13	6.56724e-08	-0.310162	0.059	0.158	0.00151112
SCAPER	0.00351233	-0.310201	0.453	0.494	1
TOM1L1	2.83538e-09	-0.310873	0.131	0.258	6.52422e-05
ADCYAP1	4.18746e-13	-0.311503	0.073	0.226	9.63535e-09
LMNTD1	6.32526e-06	-0.312444	0.042	0.116	0.145544
NPTX2	6.60272e-11	-0.313357	0.089	0.227	1.51929e-06
PDE4D	0.00419822	-0.313668	0.561	0.458	1
SYT16	9.73123e-09	-0.315157	0.017	0.111	0.000223916
LINC01091	3.33384e-05	-0.31599	0.064	0.137	0.767117
RYR2	0.000121055	-0.317306	0.073	0.139	1
DANT2	5.04002e-05	-0.318667	0.103	0.177	1
ACLY	6.11982e-06	-0.318691	0.26	0.35	0.140817
ICA1L	1.23288e-10	-0.319543	0.145	0.288	2.83685e-06
HOMER1	2.82271e-09	-0.319553	0.039	0.151	6.49506e-05
IGF1R	0.909534	-0.319875	0.547	0.529	1
MYO5B	2.54581e-10	-0.320008	0.078	0.207	5.8579e-06
GLCCI1	9.75406e-05	-0.320233	0.12	0.195	1
TGFBR3	0.000565113	-0.320388	0.131	0.198	1
FNIP2	0.000240003	-0.320719	0.31	0.373	1
USP9Y	1.97323e-07	-0.321096	0.087	0.196	0.00454041
TMEM196	4.61782e-10	-0.321492	0.109	0.246	1.06256e-05
EPB41L1	8.30056e-09	-0.321535	0.07	0.184	0.000190996
RGL3	1.10187e-11	-0.322265	0.176	0.327	2.5354e-07
THRB	4.20418e-05	-0.322963	0.106	0.181	0.967383
PAM	0.701917	-0.324681	0.52	0.511	1
FOS	1.49622e-11	-0.324871	0.397	0.549	3.44279e-07
SLC6A6	6.91723e-05	-0.325125	0.257	0.335	1
ALOX12-AS1	3.75524e-06	-0.326485	0.117	0.206	0.0864081
TTTY14	0.000247875	-0.326926	0.075	0.143	1
RCAN3	3.43738e-13	-0.327292	0.128	0.293	7.9094e-09
PCGF5	7.02788e-05	-0.327711	0.184	0.262	1
HULC	2.66897e-07	-0.328371	0.089	0.193	0.00614131
WSCD2	6.89885e-09	-0.32871	0.047	0.154	0.000158743
SCARB2	1.66409e-12	-0.330797	0.249	0.414	3.82908e-08
SAMD5	2.40717e-09	-0.331111	0.087	0.21	5.53889e-05
SPTB	4.62639e-15	-0.331432	0.075	0.245	1.06453e-10
FAP	0.410168	-0.33153	0.215	0.219	1
EPB41L5	1.69935e-08	-0.331582	0.182	0.306	0.000391021
ELF3	3.17022e-14	-0.331894	0.047	0.206	7.29468e-10
A1CF	1.24456e-11	-0.332316	0.087	0.229	2.86374e-07
KIAA1211	0.000511544	-0.332487	0.07	0.128	1
SURF4	8.88117e-08	-0.332933	0.291	0.394	0.00204356
PRKN	0.0847273	-0.333515	0.265	0.288	1
AL390783.1	7.29972e-12	-0.33368	0.05	0.19	1.67966e-07
AF165147.1	3.23471e-06	-0.333741	0.047	0.127	0.0744307
ZNF10	1.17402e-06	-0.333755	0.165	0.259	0.0270143
BMPR1A	1.69527e-08	-0.333783	0.126	0.24	0.000390082
HOOK1	4.19364e-17	-0.333869	0.089	0.281	9.64956e-13
SGSM1	4.08056e-11	-0.334453	0.145	0.297	9.38938e-07
TTLL7	1.23029e-11	-0.335454	0.14	0.286	2.83091e-07
PWRN4	0.000478506	-0.3358	0.117	0.177	1
IRS2	1.55098e-08	-0.337834	0.162	0.287	0.00035688
DGCR9	3.42439e-08	-0.337885	0.067	0.172	0.000787952
FLG-AS1	7.41768e-09	-0.33811	0.059	0.17	0.000170681
KCNH1	1.34652e-05	-0.338416	0.061	0.135	0.309834
FBXL2	9.63814e-08	-0.338431	0.115	0.221	0.00221774
TCERG1L	2.964e-05	-0.338972	0.067	0.137	0.682016
GPI	5.29575e-11	-0.339189	0.221	0.373	1.21855e-06
SPATA13	5.41218e-09	-0.339739	0.156	0.283	0.000124534
RAB3B	2.0168e-13	-0.340124	0.134	0.303	4.64066e-09
RAB26	3.41118e-22	-0.340501	0.05	0.279	7.84911e-18
AP000829.1	7.50128e-05	-0.341841	0.042	0.104	1
SLC29A4	1.34067e-13	-0.34349	0.17	0.339	3.08488e-09
LINC00342	0.000244556	-0.343586	0.249	0.322	1
COBLL1	3.14053e-14	-0.343808	0.073	0.242	7.22636e-10
AL049828.1	0.168901	-0.344704	0.215	0.232	1
FTH1	6.77637e-10	-0.347687	0.036	0.154	1.55924e-05
PDE5A	1.00714e-05	-0.348383	0.131	0.217	0.231742
HNF1A-AS1	2.72896e-10	-0.349212	0.092	0.231	6.27933e-06
LINC01266	8.12145e-08	-0.349472	0.059	0.157	0.00186875
CD99	2.34529e-08	-0.3497	0.106	0.227	0.000539651
GRAMD2B	7.72393e-05	-0.350518	0.17	0.246	1
B4GALNT3	5.66828e-10	-0.350553	0.081	0.206	1.30427e-05
SEMA6D	0.00700317	-0.35133	0.148	0.198	1
BTBD11	0.0612133	-0.354573	0.117	0.145	1
GRM4	4.79218e-13	-0.355271	0.106	0.27	1.10268e-08
BMP5	5.03512e-07	-0.355862	0.103	0.203	0.0115858
ARHGEF10L	3.92911e-09	-0.355976	0.145	0.267	9.04089e-05
SGPP2	1.99078e-12	-0.35621	0.081	0.235	4.58078e-08
FGGY	1.08573e-09	-0.356504	0.106	0.238	2.49826e-05
ATP1B1	3.23912e-17	-0.356615	0.089	0.28	7.45321e-13
NEURL1	5.68975e-14	-0.356615	0.14	0.311	1.30921e-09
EGR3	1.26506e-06	-0.356898	0.103	0.195	0.0291089
MT-ND1	5.67106e-11	-0.357045	0.006	0.118	1.30491e-06
ZMYND8	2.34696e-08	-0.357096	0.304	0.422	0.000540036
SLC38A4	3.48551e-08	-0.358867	0.117	0.234	0.000802015
LMCD1	0.00662872	-0.359557	0.098	0.143	1
CACNA1B	1.16305e-08	-0.36181	0.109	0.227	0.000267618
CLU	3.23122e-15	-0.363038	0.089	0.262	7.43504e-11
GLS	0.000385702	-0.363728	0.517	0.564	1
MYH14	9.08664e-14	-0.363767	0.098	0.266	2.09084e-09
PAUPAR	7.77042e-05	-0.364127	0.081	0.151	1
PHLDB2	2.33859e-08	-0.365811	0.235	0.352	0.00053811
SEZ6L	1.47522e-08	-0.366212	0.078	0.19	0.000339449
VAT1L	9.60529e-06	-0.366542	0.067	0.144	0.221018
NAALADL2	1.39229e-07	-0.366569	0.064	0.163	0.00320366
SLC2A13	0.000134237	-0.366923	0.299	0.374	1
CDC42EP3	5.33801e-08	-0.36693	0.196	0.31	0.00122828
ATP6V0A1	6.2292e-11	-0.369152	0.349	0.479	1.43334e-06
PER3	5.89816e-07	-0.369584	0.285	0.387	0.0135717
MT-ND2	2.83642e-11	-0.370267	0.003	0.116	6.52661e-07
CDH22	2.28029e-06	-0.370961	0.089	0.182	0.0524695
RIC3	1.62114e-17	-0.370992	0.095	0.294	3.73025e-13
DNM1	5.71419e-19	-0.371693	0.101	0.312	1.31483e-14
WWC1	7.06341e-12	-0.372844	0.053	0.191	1.62529e-07
CCDC18-AS1	8.61814e-09	-0.373837	0.249	0.368	0.000198303
NR3C2	0.000463179	-0.375023	0.24	0.31	1
VWDE	4.82585e-13	-0.375139	0.095	0.247	1.11043e-08
SRGAP3	1.38623e-13	-0.375285	0.07	0.231	3.18972e-09
DYNC1I1	0.000302871	-0.375285	0.24	0.31	1
LINC02197	6.70292e-07	-0.375672	0.101	0.198	0.0154234
FAAH2	5.77402e-07	-0.376705	0.106	0.205	0.013286
MTRNR2L12	9.7771e-10	-0.377153	0.249	0.388	2.24971e-05
EML6	6.2459e-11	-0.377875	0.14	0.283	1.43718e-06
GRIA2	6.92667e-16	-0.378669	0.117	0.3	1.59383e-11
CPQ	0.000163339	-0.379335	0.212	0.284	1
FXYD2	2.8109e-23	-0.379385	0.045	0.289	6.46789e-19
COBL	8.52513e-13	-0.379701	0.112	0.273	1.96163e-08
NTN1	3.87418e-05	-0.380421	0.073	0.144	0.891449
GGA2	2.49974e-10	-0.380682	0.302	0.432	5.75189e-06
PARD3	0.0321595	-0.380778	0.321	0.358	1
GALNT13	3.21522e-10	-0.382405	0.064	0.191	7.39821e-06
AC093535.1	3.54457e-07	-0.383005	0.05	0.141	0.00815606
CDH1	3.73212e-13	-0.383411	0.151	0.318	8.5876e-09
LARP1	2.55605e-10	-0.384505	0.299	0.436	5.88147e-06
GEM	3.28479e-09	-0.386034	0.07	0.185	7.55831e-05
FBXO17	1.45247e-07	-0.38606	0.142	0.249	0.00334213
SLC7A5	1.97475e-07	-0.387254	0.235	0.352	0.0045439
PARM1	3.39274e-10	-0.387501	0.14	0.279	7.8067e-06
VPS13C	3.41793e-12	-0.387653	0.592	0.708	7.86465e-08
AUXG01000058.1	5.66545e-13	-0.389075	0.137	0.3	1.30362e-08
ATF3	0.000454932	-0.390139	0.212	0.277	1
AL139383.1	1.55487e-05	-0.390926	0.165	0.248	0.357775
TIAM1	2.11806e-08	-0.3916	0.173	0.301	0.000487365
ST3GAL5	2.42672e-15	-0.391703	0.084	0.256	5.58389e-11
AL121917.1	5.24703e-08	-0.392157	0.039	0.135	0.00120734
ZSWIM5	1.32335e-08	-0.392266	0.098	0.214	0.000304502
PLCE1	7.77449e-09	-0.392288	0.075	0.194	0.000178891
ADK	0.000461512	-0.392383	0.299	0.369	1
CDK6	1.04593e-09	-0.392746	0.14	0.265	2.40667e-05
CPNE4	7.35711e-07	-0.392823	0.075	0.172	0.0169287
FSTL4	3.84045e-06	-0.393529	0.095	0.186	0.0883688
FOCAD	0.000120886	-0.39661	0.26	0.33	1
TNRC6A	0.0609363	-0.397429	0.561	0.558	1
RBM47	1.82436e-12	-0.398079	0.12	0.282	4.19786e-08
MYEF2	2.62153e-15	-0.39998	0.201	0.372	6.03214e-11
FRY	1.5618e-07	-0.400101	0.229	0.333	0.0035937
NMNAT2	5.29017e-10	-0.401012	0.106	0.234	1.21727e-05
NOVA1	1.16545e-20	-0.402456	0.061	0.28	2.68171e-16
PTPRF	2.97425e-20	-0.402653	0.109	0.325	6.84375e-16
DMD	0.00103696	-0.40291	0.098	0.153	1
AIG1	8.85874e-12	-0.403397	0.123	0.276	2.03839e-07
NALCN	1.40054e-10	-0.403492	0.089	0.223	3.22264e-06
AC008014.1	2.16029e-05	-0.404275	0.115	0.2	0.497082
CTNND2	1.21149e-07	-0.406166	0.103	0.211	0.00278764
EHBP1	0.00548174	-0.406482	0.335	0.375	1
CAMK2B	2.06941e-17	-0.407124	0.145	0.343	4.7617e-13
MT-ND5	6.62652e-12	-0.407557	0.067	0.214	1.52476e-07
AACS	9.81678e-12	-0.407789	0.204	0.355	2.25884e-07
CARMIL1	2.70854e-13	-0.408474	0.131	0.301	6.23234e-09
EDIL3	1.68651e-06	-0.409337	0.173	0.268	0.0388065
AC046134.2	4.82883e-08	-0.409615	0.145	0.255	0.00111111
ENOSF1	7.19524e-11	-0.409746	0.26	0.397	1.65562e-06
AC104123.1	9.35709e-06	-0.410402	0.115	0.199	0.215307
NR4A1	6.33052e-05	-0.411398	0.466	0.519	1
RABGAP1L	0.266819	-0.412707	0.458	0.455	1
TNFRSF21	1.97199e-08	-0.417173	0.137	0.256	0.000453756
MIR29B2CHG	6.73217e-18	-0.41789	0.288	0.508	1.54907e-13
NEO1	9.15392e-15	-0.420446	0.106	0.278	2.10632e-10
SLC35F4	0.000332979	-0.421343	0.123	0.193	1
PTPRJ	3.73245e-07	-0.422386	0.215	0.325	0.00858837
RGS17	1.00035e-13	-0.423987	0.084	0.245	2.30182e-09
SGO1-AS1	0.0090134	-0.425544	0.14	0.189	1
AC002460.2	1.09114e-09	-0.425762	0.042	0.157	2.5107e-05
PCSK1	1.43907e-10	-0.425997	0.196	0.334	3.3113e-06
SPC25	7.06199e-06	-0.426588	0.106	0.194	0.162496
ASPH	2.75407e-06	-0.427372	0.296	0.384	0.0633713
RAB3C	3.0222e-11	-0.428237	0.095	0.234	6.95409e-07
RAB3IP	7.29308e-18	-0.429081	0.115	0.308	1.67814e-13
ZNF483	5.44543e-18	-0.430329	0.173	0.373	1.25299e-13
RPH3AL	0.000143887	-0.430522	0.385	0.453	1
GPR158	5.26107e-10	-0.430988	0.084	0.209	1.21057e-05
TMEM132B	9.82338e-05	-0.432081	0.128	0.201	1
STXBP1	4.99235e-09	-0.432127	0.335	0.459	0.000114874
RHOBTB3	3.51134e-15	-0.432242	0.176	0.361	8.07958e-11
KSR2	1.10176e-14	-0.432471	0.067	0.234	2.53514e-10
EML5	5.91106e-14	-0.432858	0.176	0.353	1.36014e-09
SORBS2	6.57967e-05	-0.433473	0.402	0.487	1
IMMP2L	0.112285	-0.433662	0.324	0.348	1
PDE3A	1.75361e-06	-0.434234	0.106	0.202	0.0403505
DZIP3	4.30409e-19	-0.434853	0.137	0.347	9.9037e-15
PHTF2	8.46566e-09	-0.436022	0.251	0.374	0.000194795
MYH10	1.49841e-11	-0.436323	0.229	0.382	3.44785e-07
ARHGAP44	4.6846e-12	-0.436934	0.117	0.275	1.07793e-07
RALGPS1	5.25796e-11	-0.437381	0.207	0.348	1.20986e-06
NR4A2	1.93918e-10	-0.437811	0.148	0.294	4.46206e-06
LMCD1-AS1	7.65323e-06	-0.438156	0.131	0.222	0.176101
CADM1	0.0183814	-0.438311	0.352	0.389	1
CDH18	7.41032e-09	-0.438491	0.039	0.145	0.000170512
MNX1	5.43595e-17	-0.43854	0.115	0.305	1.25081e-12
CELF4	3.81426e-15	-0.439571	0.128	0.307	8.7766e-11
PCNX2	1.02065e-12	-0.439652	0.168	0.33	2.34853e-08
SCG2	1.81462e-18	-0.44001	0.176	0.381	4.17543e-14
SYT13	6.5071e-17	-0.440773	0.137	0.327	1.49728e-12
RASGRF1	8.74675e-15	-0.441418	0.098	0.271	2.01263e-10
ABLIM1	1.04996e-06	-0.441914	0.304	0.421	0.0241596
CSRNP3	5.49286e-11	-0.442679	0.128	0.272	1.26391e-06
FAM135B	1.51657e-12	-0.444427	0.061	0.211	3.48963e-08
SLC8A1	5.18504e-06	-0.447101	0.109	0.199	0.119308
SLC4A10	2.02289e-10	-0.449439	0.106	0.244	4.65468e-06
LLGL2	1.634e-19	-0.452049	0.207	0.435	3.75983e-15
KIF21A	2.49182e-17	-0.452587	0.17	0.359	5.73367e-13
PCA3	2.29499e-11	-0.45342	0.017	0.139	5.28076e-07
FHIT	0.202577	-0.453719	0.279	0.292	1
GCNT1	3.78283e-10	-0.454065	0.131	0.268	8.70429e-06
LRBA	2.79405e-06	-0.454942	0.413	0.511	0.064291
CMTM8	2.71501e-07	-0.456165	0.173	0.283	0.00624723
CDK14	6.61583e-07	-0.456694	0.154	0.26	0.015223
TPM1	2.117e-12	-0.457369	0.14	0.302	4.87122e-08
SUSD4	5.01753e-15	-0.458015	0.025	0.183	1.15453e-10
GMDS-DT	7.67722e-06	-0.458171	0.282	0.367	0.176653
SEMA5A	2.21801e-08	-0.458942	0.145	0.261	0.000510365
MARK1	3.49362e-11	-0.459222	0.128	0.274	8.03882e-07
MAN1A1	4.09173e-05	-0.460047	0.327	0.41	0.941508
GPHN	0.0570886	-0.46253	0.399	0.417	1
PAPPA2	6.90788e-06	-0.463939	0.098	0.185	0.15895
PSD3	0.000270081	-0.466175	0.285	0.36	1
NAV3	1.40574e-05	-0.466401	0.117	0.203	0.323461
ADAMTS2	1.48647e-12	-0.466425	0.115	0.273	3.42037e-08
PALLD	1.20961e-13	-0.466639	0.154	0.332	2.78331e-09
LINC01146	4.75963e-12	-0.46838	0.081	0.227	1.09519e-07
ZNF385D-AS2	1.46164e-07	-0.470316	0.028	0.115	0.00336323
MSI2	3.61391e-08	-0.472369	0.43	0.524	0.000831561
PTH2R	0.000202377	-0.472786	0.045	0.101	1
KCNH7	2.25205e-09	-0.473305	0.025	0.131	5.18196e-05
UNC13A	2.51428e-19	-0.474562	0.212	0.436	5.78535e-15
RGS9	1.17179e-16	-0.475827	0.148	0.341	2.69629e-12
TENM3	6.06608e-12	-0.476754	0.098	0.247	1.3958e-07
SNTG2	1.07243e-08	-0.476755	0.098	0.219	0.000246765
APCDD1L-DT	1.06599e-09	-0.477556	0.101	0.226	2.45285e-05
PWRN1	1.25778e-18	-0.478741	0.039	0.237	2.89416e-14
SMOC1	4.0899e-06	-0.480393	0.134	0.227	0.0941087
ADGRV1	1.10676e-16	-0.48114	0.142	0.34	2.54666e-12
FMN1	9.78198e-12	-0.481497	0.098	0.244	2.25083e-07
ATP9A	6.24379e-16	-0.483	0.243	0.435	1.4367e-11
AC006369.1	1.38485e-08	-0.483726	0.115	0.237	0.000318654
MBP	4.71687e-18	-0.486497	0.145	0.352	1.08535e-13
DPH6	1.07771e-07	-0.486923	0.201	0.328	0.00247982
MEIS1	8.34161e-11	-0.487331	0.212	0.36	1.91941e-06
ERRFI1	1.25208e-11	-0.487702	0.098	0.242	2.88105e-07
MCTP2	9.22525e-13	-0.488062	0.117	0.278	2.12273e-08
KIRREL3	1.70331e-06	-0.488577	0.031	0.11	0.0391933
SOBP	4.58722e-10	-0.488694	0.162	0.298	1.05552e-05
PDE10A	0.261385	-0.488869	0.472	0.461	1
ESRRG	9.37923e-08	-0.490523	0.128	0.235	0.00215816
MOB1B	1.64301e-09	-0.496202	0.288	0.418	3.78057e-05
DAB1	1.54801e-05	-0.497115	0.134	0.221	0.356198
LRRTM3	2.87216e-08	-0.49736	0.053	0.158	0.000660883
MIR7-3HG	1.58634e-23	-0.497734	0.126	0.381	3.65017e-19
LINC01876	4.2112e-07	-0.50009	0.095	0.194	0.00968996
ECHDC2	2.72952e-23	-0.501247	0.235	0.476	6.28062e-19
TMEM163	7.34973e-10	-0.502403	0.101	0.229	1.69117e-05
LINC00271	1.22864e-11	-0.503859	0.103	0.25	2.82711e-07
CAMK2D	9.02416e-06	-0.503887	0.304	0.381	0.207646
NR4A3	9.79535e-06	-0.504722	0.078	0.16	0.225391
PDE8B	5.98846e-12	-0.505203	0.112	0.26	1.37794e-07
GPM6A	0.000486685	-0.506373	0.095	0.155	1
GDA	3.77152e-20	-0.507239	0.042	0.25	8.67827e-16
PCDH7	1.41609e-07	-0.5096	0.05	0.146	0.00325843
SNAP91	6.66497e-14	-0.510039	0.123	0.292	1.53361e-09
CEP126	7.70072e-24	-0.514436	0.156	0.405	1.77193e-19
KIF5C	5.06783e-19	-0.515078	0.156	0.37	1.16611e-14
ABCA5	1.32895e-21	-0.517031	0.293	0.532	3.05792e-17
MT-ND4	2.37338e-10	-0.517569	0	0.101	5.46115e-06
PTPN3	2.54052e-19	-0.518503	0.17	0.395	5.84574e-15
NEGR1	2.21581e-07	-0.519899	0.098	0.199	0.00509858
GDAP1	4.77868e-14	-0.520944	0.131	0.308	1.09957e-09
XPR1	0.00012066	-0.521152	0.307	0.365	1
GRIK2	6.72276e-10	-0.521723	0.14	0.274	1.54691e-05
AC097376.3	2.5508e-10	-0.528106	0.207	0.346	5.8694e-06
XKR6	1.74361e-09	-0.529588	0.159	0.294	4.01205e-05
MCF2L2	1.98817e-10	-0.531651	0.187	0.329	4.57479e-06
PLOD2	3.81673e-09	-0.533787	0.291	0.416	8.78229e-05
PLCB4	3.23509e-08	-0.537615	0.299	0.417	0.000744395
SHTN1	8.12835e-24	-0.539817	0.201	0.46	1.87033e-19
GCH1	1.88484e-14	-0.54047	0.081	0.252	4.33701e-10
AC131571.1	6.17891e-07	-0.540788	0.095	0.192	0.0142177
IDS	3.12932e-28	-0.544624	0.288	0.548	7.20057e-24
FTL	2.39975e-09	-0.544854	0.115	0.251	5.52182e-05
ELL2	2.87557e-09	-0.545104	0.299	0.429	6.61668e-05
DSCAM	1.09002e-08	-0.545588	0.109	0.232	0.000250813
CERS6	1.70791e-14	-0.545682	0.145	0.319	3.92991e-10
PRKAG2	1.62737e-16	-0.545854	0.201	0.4	3.74458e-12
HIVEP3	8.97063e-06	-0.550775	0.251	0.346	0.206414
GIPR	1.39813e-28	-0.552707	0.156	0.438	3.21711e-24
MT-CO3	1.45051e-10	-0.552813	0	0.104	3.33761e-06
VGF	3.00524e-27	-0.55547	0.073	0.342	6.91505e-23
HMGCLL1	3.92421e-14	-0.556524	0.117	0.294	9.02962e-10
FAM153CP	1.30832e-24	-0.55791	0.159	0.4	3.01044e-20
PPL	2.3138e-24	-0.558397	0.162	0.419	5.32406e-20
DOCK10	7.29456e-13	-0.558629	0.056	0.206	1.67848e-08
SPTBN4	7.64056e-26	-0.55909	0.148	0.418	1.75809e-21
TTC3	1.8098e-22	-0.560418	0.637	0.789	4.16435e-18
TMEM108	4.0874e-07	-0.561744	0.075	0.169	0.00940511
SLC7A8	3.44193e-23	-0.563083	0.098	0.341	7.91989e-19
AHI1	1.07372e-21	-0.56458	0.522	0.71	2.47062e-17
EDARADD	1.02812e-13	-0.564655	0.101	0.265	2.36571e-09
TSHZ2	2.76036e-10	-0.565668	0.106	0.243	6.35158e-06
PDE4DIP	4.52802e-30	-0.566513	0.198	0.483	1.0419e-25
PTPRT	0.00258361	-0.567963	0.092	0.142	1
SIPA1L3	0.000718544	-0.574994	0.394	0.445	1
RALYL	7.07668e-14	-0.577299	0.031	0.184	1.62834e-09
EYS	9.77704e-10	-0.579096	0.087	0.214	2.2497e-05
SORL1	9.46758e-18	-0.57937	0.201	0.399	2.17849e-13
LINC01933	1.90339e-05	-0.580347	0.089	0.166	0.437969
MTMR7	3.69764e-18	-0.5852	0.151	0.358	8.50827e-14
NEXMIF	1.20729e-09	-0.586274	0.078	0.198	2.77796e-05
STK33	1.08791e-15	-0.586314	0.106	0.295	2.50329e-11
AL591501.1	8.79376e-09	-0.58632	0.067	0.184	0.000202345
SYT7	1.36841e-32	-0.588373	0.173	0.488	3.14871e-28
SCD5	6.49143e-08	-0.588417	0.123	0.236	0.00149368
HOOK2	6.61578e-31	-0.588666	0.33	0.622	1.52229e-26
HADH	1.09027e-16	-0.591152	0.176	0.362	2.50872e-12
KCTD8	2.9738e-05	-0.594195	0.126	0.202	0.684271
CTNNA3	2.47238e-06	-0.594732	0.045	0.123	0.0568894
DIP2C	0.006106	-0.612941	0.458	0.475	1
MAP2	2.25459e-17	-0.614062	0.176	0.37	5.1878e-13
SH3GL2	1.49795e-11	-0.619377	0.142	0.294	3.44678e-07
GLRA1	1.93161e-11	-0.619541	0.05	0.184	4.44463e-07
GNAO1	2.63893e-25	-0.622507	0.126	0.403	6.07217e-21
GRK3	3.58074e-16	-0.626354	0.145	0.33	8.23928e-12
PLEKHA6	7.59817e-17	-0.63326	0.123	0.315	1.74834e-12
TMOD1	8.90647e-17	-0.63434	0.198	0.401	2.04938e-12
PRKCA	1.01087e-08	-0.634353	0.168	0.289	0.000232602
MT-CYB	7.57957e-12	-0.635275	0.003	0.121	1.74406e-07
GAD2	3.02489e-22	-0.635357	0.131	0.362	6.96027e-18
NCAM1	4.98017e-20	-0.636091	0.134	0.358	1.14594e-15
VLDLR-AS1	8.37844e-15	-0.63678	0.131	0.31	1.92788e-10
TRAPPC9	1.19088e-07	-0.642443	0.313	0.422	0.00274023
GRIA3	1.28376e-18	-0.644555	0.134	0.336	2.95393e-14
NKX2-2	5.86295e-33	-0.645083	0.162	0.461	1.34907e-28
NFASC	4.90123e-25	-0.64707	0.232	0.483	1.12777e-20
TNIK	1.76371e-16	-0.648852	0.151	0.345	4.0583e-12
RUFY3	2.98167e-25	-0.650474	0.366	0.605	6.86082e-21
SSBP2	2.0823e-11	-0.652289	0.249	0.391	4.79137e-07
PPM1L	5.27828e-11	-0.652832	0.142	0.285	1.21453e-06
LRFN2	1.11321e-08	-0.661053	0.064	0.175	0.00025615
LINC01725	3.12627e-13	-0.663398	0.087	0.246	7.19354e-09
DAPK1	1.38905e-20	-0.663684	0.12	0.343	3.1962e-16
VEGFA	2.28423e-38	-0.665612	0.307	0.659	5.256e-34
KIF1A	3.5037e-39	-0.666452	0.229	0.571	8.06201e-35
SNTG1	2.7182e-10	-0.66682	0.092	0.226	6.25458e-06
SCGN	2.64231e-21	-0.671142	0.193	0.42	6.07996e-17
DSP	1.50215e-30	-0.676724	0.302	0.558	3.45644e-26
DTNA	3.15969e-12	-0.682706	0.198	0.357	7.27046e-08
MAP7	1.56273e-22	-0.687764	0.145	0.384	3.59584e-18
GRIA4	2.80552e-07	-0.706867	0.089	0.188	0.00645551
TTR	1.66468e-15	-0.71319	0.003	0.158	3.83043e-11
CACNA1C	2.80262e-07	-0.713963	0.436	0.543	0.00644882
ARFGEF3	3.5689e-18	-0.716377	0.346	0.54	8.21205e-14
LRRTM4	3.39439e-07	-0.717714	0.148	0.249	0.0078105
ELAVL4	5.19907e-20	-0.719061	0.156	0.371	1.19631e-15
ANKS1B	9.68827e-11	-0.721897	0.14	0.282	2.22927e-06
MEIS2	2.17014e-06	-0.722399	0.634	0.724	0.049935
NRCAM	1.26537e-18	-0.724115	0.212	0.425	2.91161e-14
SYT14	3.1153e-20	-0.725139	0.154	0.379	7.1683e-16
BTG2	6.73567e-29	-0.73186	0.179	0.452	1.54988e-24
ATP2A3	8.17225e-22	-0.734522	0.296	0.507	1.88043e-17
SNAP25	1.38597e-20	-0.735623	0.196	0.425	3.18913e-16
UNC80	2.41328e-33	-0.735707	0.165	0.466	5.55296e-29
ST6GALNAC5	3.4347e-09	-0.746589	0.078	0.198	7.90325e-05
ZNF331	3.41903e-10	-0.748529	0.182	0.32	7.86719e-06
PAPSS2	3.83189e-17	-0.751503	0.215	0.408	8.81717e-13
SLC35F3	2.09941e-09	-0.755968	0.179	0.311	4.83073e-05
PPP1R9A	3.32914e-22	-0.763066	0.184	0.412	7.66035e-18
PDZD2	4.00515e-07	-0.76564	0.277	0.377	0.00921585
SLC39A11	1.85219e-12	-0.769319	0.187	0.353	4.2619e-08
PLAGL1	7.04761e-21	-0.770275	0.112	0.34	1.62165e-16
SETBP1	4.54307e-16	-0.772327	0.204	0.396	1.04536e-11
GABRB3	2.66001e-18	-0.773021	0.162	0.357	6.12069e-14
SCG5	5.27648e-53	-0.773304	0.106	0.535	1.21412e-48
CHGA	3.05555e-39	-0.773332	0.182	0.521	7.03082e-35
RAB11FIP1	3.06327e-28	-0.777956	0.193	0.46	7.04859e-24
TOX	9.46456e-13	-0.781376	0.159	0.317	2.1778e-08
MPP6	1.98928e-19	-0.78213	0.193	0.391	4.57734e-15
RFX6	1.43666e-26	-0.78266	0.173	0.437	3.30576e-22
DNAH14	1.15269e-21	-0.787741	0.151	0.384	2.65234e-17
KCNJ6	1.10698e-22	-0.794889	0.201	0.438	2.54715e-18
SLC7A2	2.62993e-29	-0.798456	0.237	0.528	6.05146e-25
PATJ	4.60655e-25	-0.799316	0.296	0.537	1.05997e-20
DOCK3	1.73025e-12	-0.802546	0.151	0.303	3.98131e-08
SNAP25-AS1	5.89285e-20	-0.804025	0.036	0.241	1.35595e-15
PAX6	2.50124e-47	-0.814956	0.243	0.63	5.75535e-43
KIAA1324	6.39804e-31	-0.817549	0.223	0.501	1.47219e-26
RTN1	2.40058e-17	-0.827113	0.159	0.355	5.52374e-13
DSCAML1	4.38756e-16	-0.830248	0.14	0.329	1.00958e-11
UNC5D	5.96038e-08	-0.830425	0.064	0.166	0.00137148
GPC6	1.58426e-08	-0.831437	0.131	0.254	0.000364538
LINC01099	1.44789e-07	-0.833473	0.042	0.136	0.0033316
DST	6.8215e-42	-0.837922	0.399	0.714	1.56963e-37
FMN2	3.70782e-15	-0.842319	0.182	0.358	8.53169e-11
PDZRN3	3.41017e-13	-0.851429	0.126	0.283	7.8468e-09
MYT1L	1.65257e-23	-0.864278	0.165	0.416	3.80257e-19
SAMD3	3.12669e-19	-0.866484	0.073	0.28	7.19451e-15
PPM1E	1.3468e-07	-0.866733	0.145	0.253	0.00309898
NBEA	6.46726e-17	-0.872963	0.436	0.599	1.48812e-12
NPAS3	6.78107e-12	-0.874004	0.179	0.332	1.56032e-07
PAK3	1.19872e-36	-0.879174	0.243	0.573	2.75825e-32
PDK4	2.00046e-11	-0.880296	0.265	0.404	4.60306e-07
ST18	3.86007e-27	-0.888327	0.198	0.465	8.88201e-23
NEBL	1.02303e-17	-0.888808	0.237	0.433	2.354e-13
CACNA2D1	1.00399e-17	-0.889531	0.204	0.403	2.31017e-13
CNTN1	5.35021e-15	-0.912394	0.215	0.388	1.23108e-10
UNC79	1.48383e-29	-0.9145	0.12	0.41	3.41429e-25
CHST9	9.77784e-16	-0.920339	0.196	0.379	2.24988e-11
G6PC2	1.26529e-33	-0.920383	0.087	0.395	2.91144e-29
MYO3A	3.48947e-31	-0.921918	0.168	0.471	8.02928e-27
ELP4	2.82704e-15	-0.92669	0.302	0.467	6.50501e-11
DLG2	4.59544e-07	-0.927739	0.19	0.293	0.0105741
TMEM132D	2.51596e-16	-0.936328	0.187	0.384	5.78921e-12
PTPRN	5.85212e-61	-0.953702	0.318	0.727	1.34657e-56
FOXP2	1.30947e-22	-0.954529	0.087	0.319	3.01308e-18
DACH1	9.697e-15	-0.957303	0.204	0.375	2.23128e-10
SNHG14	1.95496e-24	-0.96394	0.696	0.804	4.49836e-20
IAPP	9.58976e-27	-0.97272	0.165	0.441	2.2066e-22
PCSK2	6.50684e-16	-0.972974	0.249	0.437	1.49722e-11
ATRNL1	8.66824e-16	-0.973774	0.154	0.328	1.99456e-11
PLUT	7.63624e-14	-0.975893	0.028	0.18	1.7571e-09
EFNA5	1.20925e-15	-0.979373	0.148	0.327	2.78249e-11
PCLO	8.09892e-41	-0.984924	0.237	0.584	1.86356e-36
ROR1	3.11504e-14	-0.988111	0.196	0.367	7.1677e-10
DACH2	4.7677e-08	-0.990178	0.12	0.23	0.00109705
PRUNE2	2.34326e-21	-0.993833	0.182	0.413	5.39184e-17
AQP4-AS1	2.08262e-17	-1.00076	0.059	0.255	4.7921e-13
TPD52	1.91322e-28	-1.00138	0.229	0.509	4.40232e-24
LSAMP	4.62199e-08	-1.00356	0.154	0.262	0.00106352
CNTN5	9.38818e-09	-1.00724	0.112	0.229	0.000216022
LINC00511	3.48718e-27	-1.02173	0.26	0.526	8.02401e-23
ALCAM	5.37674e-26	-1.03566	0.229	0.481	1.23719e-21
FAM155A	1.23259e-11	-1.03829	0.165	0.321	2.83619e-07
MEG8	1.75517e-23	-1.05336	0.187	0.44	4.03864e-19
PDE3B	4.41561e-20	-1.07398	0.226	0.443	1.01603e-15
RORA	2.3134e-05	-1.07904	0.422	0.474	0.532314
CTNNA2	3.46545e-10	-1.08427	0.142	0.275	7.97401e-06
PCSK1N	1.8474e-47	-1.08459	0.087	0.484	4.25086e-43
LINGO2	2.02973e-09	-1.08736	0.173	0.291	4.67041e-05
TMEM178B	9.04293e-16	-1.09527	0.221	0.412	2.08078e-11
MLXIPL	6.44216e-68	-1.09808	0.226	0.697	1.48234e-63
NOL4	2.24968e-21	-1.09945	0.226	0.447	5.1765e-17
SOX6	2.59013e-28	-1.10098	0.179	0.447	5.9599e-24
STXBP5L	3.80505e-20	-1.10467	0.19	0.411	8.75543e-16
NLGN1	9.01223e-14	-1.1106	0.182	0.346	2.07372e-09
CPE	1.75295e-52	-1.16007	0.321	0.686	4.03353e-48
CACNB2	7.60809e-19	-1.16585	0.246	0.455	1.75062e-14
RIMBP2	8.60885e-33	-1.16873	0.207	0.511	1.9809e-28
RAP1GAP2	1.41667e-32	-1.17393	0.268	0.576	3.25976e-28
HDAC9	2.41896e-08	-1.17533	0.184	0.295	0.000556603
MAPK10	1.89108e-36	-1.17592	0.184	0.496	4.35138e-32
PTPRD	7.23426e-11	-1.17699	0.081	0.217	1.6646e-06
FGF14	7.19325e-16	-1.20113	0.148	0.332	1.65517e-11
CHGB	8.12826e-48	-1.20312	0.341	0.673	1.87031e-43
NRG1	5.59448e-06	-1.21862	0.151	0.238	0.128729
PTPRN2	2.42465e-28	-1.22418	0.204	0.509	5.57912e-24
RGS7	4.4425e-21	-1.22882	0.196	0.427	1.02222e-16
CACNA1A	1.89114e-59	-1.24231	0.31	0.744	4.35152e-55
MACROD2	9.41575e-16	-1.25611	0.176	0.36	2.16657e-11
CACNA1D	9.04151e-54	-1.28862	0.304	0.71	2.08045e-49
KCNMA1	9.66382e-42	-1.29502	0.232	0.595	2.22365e-37
CASR	3.60851e-17	-1.29864	0.156	0.353	8.30318e-13
CCSER1	7.34483e-17	-1.30024	0.215	0.405	1.69005e-12
CADPS	3.49299e-54	-1.35261	0.288	0.709	8.03738e-50
MAGI2	3.50494e-12	-1.3661	0.399	0.547	8.06488e-08
ROBO2	4.08272e-15	-1.36879	0.204	0.391	9.39434e-11
CNTN4	3.90206e-19	-1.39999	0.165	0.373	8.97864e-15
GNAS	6.50506e-66	-1.40362	0.447	0.844	1.49681e-61
PLCXD3	4.21212e-18	-1.40853	0.229	0.44	9.69208e-14
MTUS2	1.56113e-18	-1.41604	0.198	0.405	3.59217e-14
AGBL4	2.82524e-16	-1.41976	0.204	0.394	6.50089e-12
AC068051.1	1.47769e-15	-1.44277	0.084	0.263	3.40015e-11
GLIS3	2.94068e-11	-1.45013	0.282	0.413	6.76651e-07
SDK1	1.30166e-28	-1.45501	0.173	0.462	2.99511e-24
KCNMB2-AS1	4.36911e-20	-1.47478	0.078	0.297	1.00533e-15
KCNB2	5.20612e-23	-1.52337	0.193	0.441	1.19793e-18
HS6ST3	1.5723e-17	-1.5326	0.218	0.417	3.61786e-13
SLC30A8	3.56914e-52	-1.56334	0.302	0.663	8.21259e-48
MT-CO1	7.71415e-21	-1.5648	0.006	0.21	1.77503e-16
NRXN1	4.81104e-50	-1.58166	0.26	0.645	1.10702e-45
SPAG16	5.48575e-24	-1.58827	0.277	0.515	1.26227e-19
RIMS2	3.08486e-38	-1.61336	0.265	0.595	7.09827e-34
KCNMB2	4.08077e-20	-1.61929	0.193	0.41	9.38986e-16
ABCC8	1.99938e-85	-1.69878	0.223	0.774	4.60057e-81
MEG3	1.28608e-52	-1.7724	0.226	0.635	2.95927e-48
DPP6	4.2855e-36	-1.821	0.265	0.591	9.86094e-32
GCG	8.43006e-33	-1.82841	0.103	0.418	1.93976e-28
TRPM3	1.05799e-12	-1.96767	0.179	0.336	2.43444e-08
ERO1B	1.38588e-86	-2.00331	0.377	0.843	3.18891e-82
ZNF385D	4.55929e-13	-2.02049	0.193	0.351	1.04909e-08
SST	2.1858e-26	-2.44987	0.003	0.25	5.02952e-22
INS	6.23372e-51	-3.49751	0.008	0.426	1.43438e-46

## Sheet: AS_nuc
Gene	p_val	avg_log2FC	pct.1	pct.2	p_val_adj
COL1A1	0	4.25748	0.986	0.024	0
COL1A2	0	3.60471	0.957	0.018	0
COL6A3	0	3.5525	0.943	0.026	0
CALD1	1.19335e-243	3.41904	0.986	0.129	2.74591e-239
TIMP3	0	3.19119	0.864	0.027	0
COL4A1	0	2.98648	0.957	0.064	0
COL3A1	0	2.9728	0.95	0.015	0
TIMP1	0	2.87755	0.807	0.023	0
FN1	0	2.82428	0.779	0.026	0
CCDC102B	0	2.80506	0.879	0.07	0
CARMN	0	2.78536	0.879	0.01	0
COL18A1	0	2.76616	0.964	0.047	0
PDGFRB	0	2.67041	0.95	0.013	0
UACA	0	2.64336	0.764	0.034	0
COL4A2	0	2.49784	0.914	0.051	0
IGFBP5	1.27397e-134	2.45364	0.743	0.117	2.9314e-130
SERPINE1	0	2.35718	0.793	0.031	0
COL6A2	0	2.34465	0.836	0.018	0
PRKG1	9.08452e-204	2.20721	0.536	0.037	2.09035e-199
ITGA1	1.27626e-195	2.05563	0.8	0.095	2.93667e-191
RUNX1	0	1.97285	0.75	0.032	0
SPARC	0	1.90378	0.807	0.021	0
VMP1	2.40179e-82	1.8851	0.929	0.346	5.52651e-78
IGFBP7	1.29199e-180	1.87292	0.75	0.085	2.97287e-176
COL6A1	0	1.8678	0.8	0.052	0
COL15A1	0	1.8671	0.793	0.011	0
EBF1	1.85227e-281	1.85943	0.457	0.018	4.26208e-277
COL5A1	0	1.85134	0.821	0.014	0
AC020916.1	2.13001e-154	1.72492	0.779	0.114	4.90115e-150
THBS1	1.45247e-201	1.71813	0.586	0.044	3.34213e-197
PLXDC1	0	1.64261	0.643	0.007	0
BGN	0	1.64134	0.664	0.009	0
SPON2	0	1.59388	0.75	0.046	0
CYTOR	3.21226e-225	1.59323	0.743	0.068	7.39141e-221
SFRP2	0	1.55362	0.643	0.006	0
CBLB	1.04935e-38	1.53523	0.636	0.241	2.41456e-34
VIM	0	1.49767	0.757	0.024	0
COL5A2	2.92264e-287	1.47903	0.7	0.046	6.72501e-283
NEAT1	1.01264e-44	1.44549	0.993	0.675	2.33008e-40
PDE3A	0.0313642	1.42604	0.264	0.2	1
ZEB2	0	1.41402	0.657	0.006	0
MRC2	0	1.4111	0.629	0.009	0
PAG1	0	1.40927	0.657	0.016	0
PIEZO2	0	1.36279	0.543	0.007	0
MYH9	1.84954e-76	1.34574	0.8	0.235	4.25579e-72
CCN1	0	1.32417	0.586	0.019	0
ADAMTS12	0	1.3125	0.407	0.006	0
LRP1	6.2117e-230	1.3096	0.736	0.067	1.42931e-225
UNC5B	1.11714e-106	1.26673	0.714	0.127	2.57053e-102
FLNA	0	1.26509	0.757	0.037	0
PXDN	3.18447e-280	1.25944	0.671	0.041	7.32747e-276
CDH11	0	1.25624	0.593	0.003	0
FOSB	6.91309e-51	1.25562	0.736	0.258	1.5907e-46
RND3	9.53742e-256	1.25048	0.514	0.026	2.19456e-251
C11orf96	0	1.24111	0.6	0.004	0
HSPA5	1.29997e-52	1.23551	0.793	0.291	2.99124e-48
FTH1	6.53642e-49	1.22697	0.571	0.148	1.50403e-44
COL5A3	0	1.22583	0.529	0.004	0
DLC1	7.19646e-30	1.21899	0.457	0.143	1.65591e-25
SPTBN1	5.83193e-57	1.21347	0.8	0.301	1.34193e-52
MIR4435-2HG	1.0972e-88	1.20765	0.693	0.142	2.52466e-84
ENC1	0	1.20028	0.543	0.02	0
RNF152	2.45149e-98	1.18789	0.436	0.05	5.64088e-94
VCAN	0	1.17238	0.421	0.001	0
AEBP1	0	1.17193	0.593	0.005	0
PPFIBP1	4.13552e-77	1.16906	0.543	0.098	9.51583e-73
TPM1	1.00245e-54	1.13501	0.786	0.294	2.30663e-50
PHLDB1	5.84737e-215	1.11792	0.614	0.047	1.34548e-210
MMP14	0	1.11605	0.55	0.012	0
PALM2-AKAP2	1.07547e-19	1.11418	0.607	0.31	2.47467e-15
LAMB1	6.92332e-102	1.11415	0.671	0.121	1.59306e-97
DUXAP8	3.10795e-227	1.1118	0.479	0.026	7.15139e-223
TNS1	6.03579e-53	1.09271	0.621	0.172	1.38884e-48
MFGE8	0	1.06867	0.621	0.009	0
LINC01705	0	1.0646	0.343	0.004	0
DDX5	2.82907e-24	1.06427	0.879	0.663	6.50969e-20
LAMA4	2.99004e-233	1.03692	0.507	0.027	6.88008e-229
AC083870.1	2.36705e-68	1.03274	0.3	0.033	5.44658e-64
THBS2	0	1.02518	0.507	0.004	0
ITGB1	5.42626e-31	1.01535	0.736	0.353	1.24858e-26
NRP1	1.89122e-65	1.01071	0.55	0.112	4.3517e-61
EPS8	2.75346e-152	0.989741	0.364	0.022	6.33571e-148
SGIP1	6.51816e-60	0.989113	0.493	0.097	1.49983e-55
NOTCH3	0	0.983827	0.6	0.006	0
SLC7A11	9.52714e-91	0.982578	0.514	0.075	2.1922e-86
PRRX1	0	0.980034	0.379	0.003	0
DDR2	4.40765e-215	0.966724	0.521	0.033	1.0142e-210
IER3	1.5702e-59	0.951492	0.536	0.116	3.61303e-55
RBMS1	8.82719e-63	0.943917	0.464	0.084	2.03114e-58
TFPI	1.34041e-104	0.939345	0.443	0.048	3.08428e-100
ZFP36L1	2.43206e-242	0.935441	0.607	0.038	5.59617e-238
SAT1	3.66042e-51	0.933622	0.557	0.142	8.42262e-47
ITGA11	0	0.928498	0.443	0.005	0
SERPINH1	1.38268e-273	0.921043	0.55	0.027	3.18154e-269
FNDC3B	2.2248e-15	0.920029	0.7	0.433	5.11925e-11
SLC2A3	3.75123e-185	0.918215	0.45	0.028	8.63157e-181
SPATS2L	3.86363e-31	0.916825	0.5	0.164	8.89021e-27
MMP11	0	0.914662	0.357	0.002	0
JAG1	1.40829e-223	0.914482	0.443	0.022	3.24047e-219
BNC2	1.25032e-177	0.91384	0.15	0.003	2.87699e-173
NTM	0	0.913561	0.371	0.008	0
EXT1	2.47492e-05	0.912104	0.35	0.218	0.569478
MSC-AS1	0	0.901616	0.35	0.009	0
EMP1	2.66002e-298	0.896901	0.45	0.016	6.12071e-294
RBMS3	1.16919e-18	0.891409	0.229	0.058	2.6903e-14
STARD4-AS1	6.80672e-94	0.884344	0.414	0.047	1.56623e-89
SON	2.67588e-23	0.8794	0.843	0.537	6.1572e-19
GAS7	4.74035e-301	0.876778	0.236	0.004	1.09075e-296
PDLIM3	9.37593e-176	0.871522	0.421	0.025	2.1574e-171
PLXDC2	4.62459e-74	0.866728	0.429	0.06	1.06412e-69
LIMA1	2.36491e-38	0.857389	0.564	0.188	5.44165e-34
EMILIN1	0	0.853806	0.5	0.005	0
ZEB1	2.51361e-12	0.851412	0.557	0.321	5.78381e-08
ZFPM2	4.39549e-156	0.848326	0.207	0.006	1.0114e-151
FAP	8.03211e-62	0.848323	0.793	0.214	1.84819e-57
RRBP1	2.13998e-36	0.83513	0.679	0.281	4.92409e-32
SSH1	4.53289e-30	0.831727	0.514	0.19	1.04302e-25
NR2F2	3.18657e-218	0.827946	0.464	0.025	7.33231e-214
B2M	3.38953e-39	0.825571	0.514	0.139	7.79931e-35
TPM4	2.27868e-38	0.821562	0.829	0.354	5.24324e-34
NOTCH1	2.44071e-276	0.818924	0.5	0.022	5.61607e-272
AKAP13	1.05431e-24	0.813432	0.679	0.346	2.42596e-20
SVIL	1.20819e-62	0.812016	0.443	0.075	2.78006e-58
CASC15	2.17204e-87	0.809789	0.314	0.028	4.99786e-83
PTPRE	1.40084e-119	0.805368	0.436	0.039	3.22332e-115
LHFPL2	2.17057e-175	0.803071	0.486	0.035	4.99448e-171
PSAP	6.45177e-26	0.796437	0.721	0.375	1.48455e-21
LZTS1	2.34852e-289	0.788212	0.329	0.008	5.40395e-285
PDE1A	9.8441e-285	0.784986	0.314	0.008	2.26513e-280
PEAK1	3.10961e-27	0.784107	0.536	0.207	7.15521e-23
SYNE1	5.76202e-23	0.781777	0.607	0.297	1.32584e-18
PLIN2	2.16905e-268	0.778108	0.414	0.015	4.99098e-264
HSP90B1	6.44192e-26	0.778026	0.614	0.273	1.48229e-21
ISLR	0	0.775856	0.329	0.003	0
FTL	1.93309e-09	0.775842	0.45	0.246	4.44804e-05
FUS	6.54624e-27	0.771852	0.814	0.461	1.50629e-22
EDNRA	0	0.767695	0.393	0.006	0
AC022126.1	9.55548e-131	0.766351	0.357	0.025	2.19871e-126
SRPX2	0	0.755605	0.414	0.006	0
LAMC3	0	0.753303	0.407	0.006	0
HES4	7.7015e-262	0.749874	0.464	0.02	1.77211e-257
HEYL	0	0.74717	0.414	0.006	0
PRICKLE1	9.53573e-60	0.745152	0.25	0.026	2.19417e-55
AHNAK	6.43231e-172	0.744698	0.493	0.036	1.48008e-167
BICC1	3.71614e-43	0.744121	0.329	0.058	8.55084e-39
IGFBP4	6.78613e-293	0.73739	0.414	0.014	1.56149e-288
HP1BP3	1.56124e-35	0.729968	0.736	0.343	3.59241e-31
ACTB	2.84608e-41	0.722706	0.664	0.221	6.54883e-37
C2orf27A	4.7132e-58	0.721586	0.379	0.061	1.08451e-53
MCL1	2.24433e-26	0.717286	0.55	0.227	5.1642e-22
AMOTL1	5.50288e-98	0.717147	0.4	0.041	1.26621e-93
FBN1	1.13297e-271	0.716617	0.407	0.015	2.60697e-267
POSTN	0	0.709356	0.264	0.002	0
CYTH3	2.49313e-42	0.708855	0.293	0.048	5.7367e-38
PTK7	5.70576e-38	0.708701	0.529	0.164	1.3129e-33
ACTN1	1.88162e-38	0.706774	0.6	0.213	4.3296e-34
FMNL3	3.09767e-147	0.704976	0.379	0.024	7.12773e-143
INHBA	2.4864e-44	0.704415	0.443	0.098	5.72121e-40
PTPRG	1.54731e-27	0.704336	0.271	0.058	3.56035e-23
CCN2	2.19068e-246	0.702876	0.35	0.012	5.04076e-242
ITGB5	4.00992e-50	0.702661	0.414	0.082	9.22683e-46
SEPTIN11	9.51933e-24	0.701268	0.464	0.18	2.1904e-19
LTBP1	7.51699e-304	0.699098	0.336	0.008	1.72966e-299
ITPRIPL2	3.10719e-62	0.697546	0.371	0.056	7.14964e-58
ARPC2	2.82921e-35	0.694891	0.543	0.188	6.51001e-31
ADGRF5	4.1707e-90	0.694525	0.243	0.016	9.59678e-86
DYNC1H1	8.42079e-23	0.693328	0.814	0.527	1.93762e-18
TLN1	7.23354e-29	0.692339	0.507	0.194	1.66444e-24
SRRM2	1.77387e-12	0.691214	0.936	0.744	4.08169e-08
ZFYVE16	1.30507e-26	0.686682	0.593	0.271	3.00297e-22
DDX21	1.75893e-35	0.68241	0.436	0.122	4.0473e-31
ASAH1	3.55758e-23	0.680138	0.45	0.173	8.186e-19
XIST	1.47385e-10	0.677809	0.75	0.556	3.39132e-06
SLC38A2	1.06667e-32	0.669792	0.6	0.23	2.4544e-28
S1PR3	0	0.663621	0.336	0.003	0
LTBP2	0	0.662944	0.386	0.006	0
HIC1	2.44845e-242	0.66261	0.414	0.017	5.63389e-238
RHOQ	8.44754e-32	0.661636	0.543	0.197	1.94378e-27
PLEKHH2	5.64886e-59	0.660679	0.436	0.079	1.2998e-54
ST5	1.03398e-32	0.660412	0.471	0.148	2.37918e-28
MARCKS	2.17569e-30	0.650705	0.486	0.16	5.00626e-26
TMEM165	9.98507e-26	0.647771	0.55	0.233	2.29756e-21
ANXA5	4.13936e-41	0.647513	0.536	0.163	9.52467e-37
ITGAV	8.52725e-23	0.647178	0.507	0.215	1.96212e-18
SRSF10	1.32025e-16	0.643594	0.586	0.332	3.0379e-12
NID1	3.47839e-275	0.640312	0.379	0.012	8.00378e-271
LAMC1	5.71705e-29	0.637687	0.4	0.117	1.31549e-24
ARHGEF17	3.25439e-98	0.635598	0.486	0.063	7.48834e-94
HMGCS1	1.11294e-25	0.635523	0.429	0.146	2.56088e-21
AC012459.1	2.03146e-54	0.634765	0.321	0.046	4.67439e-50
CTSL	7.94192e-91	0.632562	0.45	0.057	1.82743e-86
ANO6	4.49013e-74	0.630492	0.386	0.05	1.03318e-69
HNRNPDL	1.5032e-11	0.629774	0.6	0.383	3.45886e-07
CHSY1	2.65566e-41	0.627168	0.379	0.08	6.11068e-37
DDX17	4.97417e-09	0.626211	0.864	0.748	0.000114456
HIF1A	1.26083e-14	0.625992	0.457	0.223	2.90116e-10
VSTM4	0	0.623365	0.279	0.005	0
TAF1D	8.08693e-17	0.622808	0.579	0.326	1.8608e-12
FKBP10	0	0.622529	0.386	0.009	0
FOS	6.55688e-17	0.621767	0.836	0.543	1.50874e-12
ACTG1	1.09964e-13	0.621523	0.571	0.313	2.53028e-09
ETS1	1.33217e-30	0.620362	0.429	0.125	3.06532e-26
MPDZ	6.90357e-16	0.617493	0.493	0.241	1.58851e-11
DGKH	3.47175e-15	0.614898	0.4	0.172	7.9885e-11
NORAD	1.41514e-19	0.614111	0.514	0.231	3.25624e-15
ANO1	0	0.612929	0.329	0.004	0
IQGAP1	2.32192e-16	0.611418	0.55	0.293	5.34273e-12
CALU	1.10704e-20	0.610811	0.436	0.176	2.5473e-16
HMOX1	2.88422e-26	0.610639	0.186	0.031	6.63658e-22
LRRC32	0	0.609508	0.364	0.008	0
ARHGAP21	3.06516e-09	0.606797	0.393	0.218	7.05292e-05
HSPA9	1.55655e-14	0.605851	0.557	0.327	3.58162e-10
XAF1	1.83228e-264	0.605707	0.314	0.008	4.21607e-260
EIF1	6.74901e-27	0.602185	0.664	0.289	1.55295e-22
YWHAZ	2.50826e-17	0.602118	0.621	0.352	5.77149e-13
GPC6	0.0165981	0.60189	0.343	0.251	1
JAK1	3.4124e-12	0.601814	0.571	0.351	7.85194e-08
GDF15	8.64172e-48	0.601684	0.271	0.037	1.98846e-43
LDLR	2.32e-10	0.600695	0.55	0.345	5.33832e-06
CCNL1	4.36305e-16	0.600383	0.707	0.432	1.00394e-11
F2R	7.20305e-300	0.595964	0.343	0.009	1.65742e-295
JUNB	2.08168e-23	0.589206	0.586	0.26	4.78994e-19
LIMS1	7.32207e-13	0.58764	0.393	0.184	1.68481e-08
THY1	0	0.587622	0.257	0.004	0
KCNE4	2.54989e-76	0.58515	0.3	0.03	5.8673e-72
GEM	7.72464e-35	0.584725	0.557	0.18	1.77744e-30
KLF6	2.24334e-21	0.584288	0.557	0.246	5.16194e-17
FSTL1	0	0.582425	0.386	0.01	0
EPB41L2	5.94915e-39	0.582403	0.479	0.131	1.3689e-34
RAI14	1.90289e-27	0.582388	0.314	0.077	4.37854e-23
SEC31A	2.5896e-10	0.582249	0.721	0.541	5.95866e-06
BMP1	3.02081e-119	0.58198	0.357	0.028	6.95088e-115
EGR1	5.41359e-14	0.581259	0.764	0.509	1.24567e-09
GPNMB	3.00768e-224	0.580643	0.286	0.008	6.92067e-220
CEBPB	1.44961e-136	0.579531	0.443	0.037	3.33555e-132
DAB2	5.30521e-197	0.579439	0.393	0.019	1.22073e-192
MAP4	7.82039e-13	0.579268	0.579	0.354	1.79947e-08
COL12A1	0	0.579178	0.321	0.004	0
HNRNPA2B1	8.16473e-12	0.578528	0.843	0.611	1.87871e-07
SLIT2	3.72991e-218	0.578373	0.221	0.005	8.58253e-214
LOXL2	9.23679e-43	0.578006	0.271	0.042	2.12539e-38
NREP	7.85541e-59	0.576838	0.286	0.034	1.80753e-54
EIF4A1	7.34858e-32	0.575564	0.45	0.135	1.69091e-27
SEPTIN7	1.29974e-20	0.572933	0.593	0.295	2.9907e-16
NR2F1-AS1	0	0.571032	0.336	0.004	0
HNRNPH1	1.36587e-13	0.570758	0.657	0.415	3.14287e-09
ANKRD10	5.21575e-14	0.56924	0.443	0.227	1.20014e-09
MICAL2	2.91024e-161	0.566863	0.343	0.018	6.69647e-157
CTTN	3.46175e-22	0.566663	0.593	0.284	7.96548e-18
SOX4	3.25879e-43	0.566543	0.486	0.117	7.49846e-39
TNFAIP6	0	0.566281	0.357	0.002	0
SPHK1	1.5787e-273	0.565562	0.321	0.009	3.63258e-269
KLF9	1.93975e-30	0.564074	0.336	0.082	4.46336e-26
PMEPA1	3.20647e-95	0.563231	0.421	0.044	7.37809e-91
IFI16	2.21286e-247	0.561508	0.379	0.014	5.09179e-243
PPP1R15A	4.36601e-46	0.560878	0.464	0.108	1.00462e-41
PRPF4B	5.62343e-09	0.559624	0.571	0.4	0.000129395
TEX41	2.46762e-180	0.557992	0.157	0.003	5.67799e-176
MYOF	1.65874e-183	0.557894	0.364	0.018	3.81676e-179
ARHGAP10	2.41598e-20	0.55488	0.443	0.178	5.55917e-16
CTSB	1.97272e-29	0.554072	0.429	0.132	4.53923e-25
TGFB3	1.75403e-303	0.552948	0.279	0.005	4.03602e-299
LTBP4	8.34857e-184	0.552157	0.371	0.019	1.92101e-179
HNRNPU	1.15863e-07	0.549018	0.714	0.526	0.002666
IGF2R	2.09262e-12	0.548811	0.55	0.337	4.81511e-08
ADAMTS2	1.91882e-17	0.548069	0.557	0.267	4.41519e-13
NAP1L1	1.13672e-10	0.547926	0.479	0.273	2.61559e-06
TUBA1A	1.46129e-17	0.542461	0.493	0.218	3.36244e-13
NAV1	3.33054e-11	0.541817	0.693	0.459	7.66356e-07
TRA2B	1.30365e-14	0.540215	0.621	0.368	2.9997e-10
ROR2	2.88086e-27	0.540042	0.15	0.02	6.62886e-23
NOTCH2	9.07475e-188	0.539923	0.321	0.013	2.0881e-183
AKAP12	6.00255e-25	0.539441	0.343	0.095	1.38119e-20
SRGAP1	6.55802e-15	0.538713	0.321	0.122	1.509e-10
CDH20	7.92261e-13	0.53567	0.1	0.018	1.82299e-08
SLFN5	5.20682e-74	0.535565	0.336	0.038	1.19809e-69
AC037198.1	2.2524e-226	0.535343	0.264	0.007	5.18277e-222
CYP1B1	2.03595e-177	0.532147	0.2	0.005	4.68472e-173
STAT2	4.08887e-24	0.532043	0.536	0.224	9.40848e-20
ANTXR1	1.7754e-129	0.530495	0.236	0.01	4.08519e-125
MIR100HG	4.45192e-36	0.524781	0.271	0.048	1.02439e-31
GLI2	0	0.52168	0.236	0.002	0
CD81	1.22064e-23	0.519963	0.479	0.177	2.80868e-19
LAMA2	0	0.519756	0.307	0.006	0
SLC16A1-AS1	1.26454e-130	0.51918	0.293	0.016	2.9097e-126
ZNF208	4.2345e-29	0.517863	0.293	0.065	9.74358e-25
CTSD	1.99939e-31	0.517482	0.407	0.11	4.60059e-27
CTNNB1	1.02916e-20	0.515335	0.529	0.237	2.3681e-16
MAP1B	1.94645e-07	0.514335	0.657	0.47	0.00447877
SH3PXD2A	1.61178e-19	0.511706	0.564	0.273	3.7087e-15
SETX	1.01535e-10	0.511287	0.55	0.349	2.33633e-06
TBC1D2B	9.03049e-22	0.50993	0.4	0.145	2.07792e-17
SH3PXD2B	1.42139e-18	0.509256	0.207	0.05	3.27062e-14
FRMD4A	3.47941e-47	0.508762	0.271	0.038	8.00612e-43
YBX3	3.73018e-72	0.508325	0.321	0.034	8.58313e-68
FAM133B	8.5596e-13	0.507083	0.55	0.309	1.96956e-08
PTPN12	5.87642e-14	0.50577	0.421	0.196	1.35217e-09
BHLHE40	4.11394e-24	0.504847	0.379	0.119	9.46617e-20
ARHGEF2	5.0407e-73	0.50371	0.314	0.034	1.15987e-68
NCL	5.69496e-21	0.502413	0.486	0.192	1.31041e-16
EEF1A1	2.52774e-28	0.50197	0.343	0.086	5.81632e-24
TPM2	2.22065e-90	0.501247	0.343	0.033	5.10971e-86
SH3BP4	8.26055e-60	0.50097	0.286	0.034	1.90075e-55
SMTN	3.88171e-253	0.500002	0.336	0.01	8.93181e-249
ALDH1L2	7.8962e-26	0.498523	0.35	0.101	1.81692e-21
MPRIP	6.63007e-13	0.496829	0.486	0.272	1.52558e-08
SGCD	0.000153676	0.495904	0.2	0.107	1
DCBLD2	7.44745e-30	0.494667	0.279	0.059	1.71366e-25
SYNJ2	6.67169e-11	0.494189	0.571	0.362	1.53516e-06
FAT1	1.38029e-22	0.493343	0.4	0.139	3.17606e-18
LINC00472	1.62251e-33	0.493192	0.264	0.048	3.73339e-29
FAM20C	4.82978e-36	0.493136	0.314	0.063	1.11133e-31
MMP2	5.66189e-204	0.492347	0.207	0.005	1.3028e-199
SEPTIN6	8.49752e-30	0.491894	0.35	0.089	1.95528e-25
PCOLCE	7.34424e-204	0.490245	0.329	0.013	1.68991e-199
LINC00662	0.00115659	0.489965	0.329	0.238	1
MDFIC	3.3264e-14	0.489558	0.179	0.046	7.65404e-10
JUND	5.65297e-20	0.489397	0.614	0.296	1.30075e-15
NUPR1	2.97246e-225	0.489123	0.35	0.013	6.83963e-221
MGP	0	0.489019	0.236	0.002	0
COPA	2.8519e-15	0.488187	0.521	0.269	6.56221e-11
CCDC144A	1.79624e-10	0.487641	0.457	0.254	4.13314e-06
ADAMTS1	1.07502e-89	0.486805	0.179	0.009	2.47362e-85
ITPRIP	9.47917e-172	0.486095	0.321	0.015	2.18116e-167
RTN4	4.18234e-09	0.48581	0.643	0.451	9.62357e-05
TGFB1	3.43428e-42	0.483995	0.35	0.069	7.90228e-38
HOXB3	1.24722e-152	0.48393	0.314	0.016	2.86985e-148
PIK3R1	1.43679e-37	0.483904	0.393	0.093	3.30605e-33
LUM	0	0.483725	0.264	0	0
NID2	1.28102e-286	0.482614	0.293	0.006	2.94763e-282
MARK3	3.29786e-08	0.481393	0.564	0.392	0.000758837
PRR16	2.72112e-79	0.480481	0.129	0.005	6.26129e-75
MYL12A	1.51669e-84	0.480377	0.364	0.039	3.48991e-80
SULF1	6.67735e-34	0.479706	0.2	0.028	1.53646e-29
ADAMTS6	4.73478e-08	0.475275	0.157	0.055	0.00108947
DCLK1	1.80209e-212	0.474806	0.143	0.002	4.14662e-208
MAP3K4	1.54398e-16	0.474154	0.536	0.274	3.55271e-12
CD59	2.38276e-32	0.474127	0.464	0.137	5.48273e-28
LINC01050	0	0.473374	0.221	0.001	0
LINC-PINT	5.13065e-15	0.472813	0.429	0.196	1.18056e-10
WSB1	4.38032e-06	0.472602	0.871	0.731	0.100791
IARS	5.18943e-09	0.471505	0.55	0.376	0.000119409
STK3	9.05603e-08	0.46662	0.4	0.232	0.00208379
CALR	2.72273e-27	0.465665	0.393	0.115	6.265e-23
PHGDH	5.57241e-81	0.465509	0.343	0.037	1.28221e-76
CSGALNACT2	2.0143e-38	0.46465	0.386	0.089	4.6349e-34
SQLE	3.80044e-32	0.464224	0.407	0.111	8.74481e-28
DDX3X	5.73153e-17	0.463691	0.607	0.325	1.31883e-12
DENND2A	1.10613e-12	0.463033	0.279	0.105	2.54521e-08
SCAF11	2.26549e-09	0.461946	0.521	0.339	5.2129e-05
GPATCH2L	8.53844e-10	0.461065	0.543	0.335	1.9647e-05
RAB31	3.62671e-54	0.459302	0.314	0.044	8.34506e-50
NES	1.37359e-211	0.459253	0.3	0.01	3.16064e-207
POLR2J3	3.56179e-06	0.459104	0.764	0.603	0.0819568
CSNK1E	2.36038e-21	0.459033	0.471	0.193	5.43124e-17
EDA	0.000222788	0.459029	0.2	0.108	1
HNRNPA3	1.7333e-14	0.458765	0.679	0.411	3.98832e-10
NHS	1.09199e-06	0.45835	0.186	0.079	0.0251267
ANGPTL4	2.31495e-88	0.457972	0.279	0.022	5.32671e-84
GOLGB1	0.000406561	0.456679	0.593	0.489	1
VCL	7.77561e-19	0.456547	0.429	0.174	1.78917e-14
MYO9B	3.20888e-32	0.4539	0.436	0.129	7.38364e-28
MSMO1	6.06164e-24	0.453012	0.336	0.097	1.39478e-19
NHSL2	3.87032e-94	0.452964	0.164	0.007	8.9056e-90
SQSTM1	3.62268e-07	0.45225	0.821	0.696	0.00833579
ADGRA2	2.05156e-96	0.451881	0.321	0.027	4.72065e-92
SELENOS	2.64084e-30	0.45162	0.364	0.096	6.07658e-26
RALA	8.25423e-07	0.451447	0.25	0.122	0.018993
SMG6	1.0374e-13	0.450079	0.543	0.297	2.38706e-09
AAK1	3.69123e-08	0.449841	0.629	0.453	0.000849352
ARHGEF12	1.46e-06	0.449151	0.514	0.372	0.0335946
ADAM12	2.68816e-70	0.448175	0.157	0.009	6.18546e-66
MAP4K4	1.32811e-09	0.448146	0.6	0.392	3.05598e-05
CAVIN1	1.83808e-223	0.447638	0.321	0.011	4.22943e-219
FDPS	9.84543e-15	0.447546	0.479	0.239	2.26543e-10
BACH1	1.24129e-10	0.447412	0.364	0.177	2.85622e-06
EPAS1	6.80033e-13	0.445417	0.414	0.194	1.56476e-08
FNBP4	2.64689e-10	0.445144	0.593	0.393	6.0905e-06
PRKDC	3.66826e-09	0.444836	0.507	0.325	8.44066e-05
RBM25	0.00184321	0.444453	0.65	0.515	1
DOCK6	2.8983e-31	0.444332	0.386	0.102	6.66898e-27
Z83843.1	1.5485e-11	0.443434	0.393	0.194	3.56311e-07
SERINC5	1.14349e-23	0.442797	0.257	0.06	2.63117e-19
TNS3	1.96907e-06	0.442549	0.529	0.368	0.0453083
YAP1	9.90548e-93	0.442525	0.221	0.013	2.27925e-88
ADAMTS9-AS2	1.1561e-37	0.442246	0.136	0.012	2.66018e-33
RIF1	1.97495e-12	0.441479	0.486	0.269	4.54436e-08
HMGXB3	4.84518e-17	0.440797	0.536	0.27	1.11488e-12
KANK2	2.93594e-75	0.440628	0.271	0.025	6.7556e-71
MAP4K5	3.27333e-11	0.437533	0.5	0.284	7.53192e-07
TBX3	8.74495e-264	0.437436	0.286	0.007	2.01221e-259
COL7A1	7.65434e-101	0.436479	0.243	0.015	1.76126e-96
SLC25A36	1.1186e-11	0.436276	0.457	0.249	2.57389e-07
MTDH	1.96445e-10	0.434486	0.607	0.388	4.5202e-06
KTN1	5.08393e-08	0.434425	0.65	0.477	0.00116981
ERICH1	5.78441e-14	0.433275	0.414	0.197	1.33099e-09
TRIO	1.68892e-05	0.431292	0.643	0.486	0.38862
GOLGA8A	1.2194e-13	0.430614	0.571	0.319	2.80583e-09
FARP1	6.40341e-08	0.430489	0.486	0.323	0.00147342
ABCA1	7.41935e-21	0.429708	0.25	0.063	1.70719e-16
CAND1	2.52643e-15	0.429604	0.464	0.227	5.81331e-11
SNX9	1.62597e-06	0.427965	0.429	0.275	0.0374136
ATXN1	2.31064e-07	0.427262	0.514	0.327	0.00531678
ZNF207	6.21814e-12	0.426126	0.643	0.421	1.43079e-07
COL16A1	4.10516e-240	0.426086	0.257	0.006	9.44597e-236
PPP1R12A	0.00417099	0.42521	0.407	0.331	1
LINC01060	2.35791e-26	0.424749	0.143	0.019	5.42554e-22
RBM39	2.0229e-07	0.424716	0.807	0.661	0.00465468
TPR	1.0214e-06	0.424668	0.579	0.426	0.0235023
ARHGAP24	2.20796e-11	0.424422	0.243	0.091	5.08052e-07
EIF4G2	1.91283e-13	0.423864	0.536	0.286	4.40142e-09
CLTC	8.29405e-07	0.422781	0.521	0.375	0.0190846
SDC2	1.11496e-08	0.420163	0.279	0.127	0.000256553
NFIA	0.000764605	0.419656	0.4	0.294	1
CHST15	5.02931e-208	0.419587	0.25	0.007	1.15724e-203
BICD1	4.24613e-07	0.41926	0.45	0.292	0.00977035
SFPQ	2.40818e-06	0.418528	0.579	0.431	0.0554123
ARGLU1	8.11901e-05	0.418323	0.736	0.586	1
TIMP2	8.88816e-22	0.4183	0.507	0.205	2.04516e-17
PTMA	5.06941e-28	0.417135	0.371	0.097	1.16647e-23
GUCY1A2	6.27991e-29	0.416657	0.236	0.044	1.44501e-24
ARHGEF40	4.39851e-41	0.416621	0.371	0.078	1.0121e-36
EEA1	3.00951e-08	0.416208	0.421	0.254	0.000692487
MLXIP	1.21371e-09	0.416058	0.593	0.391	2.79275e-05
WIPI1	1.34888e-34	0.415151	0.307	0.063	3.10377e-30
CHST11	4.84438e-05	0.415042	0.143	0.062	1
WARS	1.10545e-22	0.41431	0.379	0.124	2.54364e-18
LHFPL6	4.22014e-16	0.413711	0.186	0.044	9.71054e-12
DYRK2	2.31027e-35	0.413274	0.3	0.059	5.31594e-31
AL138828.1	4.89476e-15	0.412481	0.171	0.041	1.12628e-10
PHLDA1	6.13995e-128	0.411499	0.243	0.011	1.4128e-123
ANKRD11	3.08048e-07	0.410288	0.821	0.67	0.00708817
ZNF521	2.52783e-70	0.409671	0.193	0.013	5.81653e-66
CCNL2	1.88226e-05	0.409278	0.507	0.381	0.433108
STK24	1.32844e-08	0.409003	0.4	0.23	0.000305675
ERBIN	7.50099e-08	0.408148	0.393	0.237	0.00172598
WDR26	2.07766e-10	0.407803	0.386	0.202	4.7807e-06
ARFGAP1	2.63593e-13	0.407679	0.343	0.147	6.06527e-09
MICALL2	6.69868e-35	0.407386	0.264	0.047	1.54137e-30
DOK6	8.38803e-52	0.406708	0.179	0.015	1.93008e-47
SF3B1	1.33345e-10	0.40612	0.621	0.421	3.06827e-06
OGT	1.72493e-06	0.405609	0.564	0.395	0.0396907
PVT1	0	0.405383	0.229	0.002	0
CD276	1.25379e-23	0.405264	0.321	0.092	2.88497e-19
RBPMS	1.02647e-10	0.404837	0.2	0.066	2.36191e-06
DDIT3	1.49609e-13	0.404582	0.45	0.212	3.44251e-09
MACF1	0.0222723	0.404374	0.793	0.722	1
SMG1	1.12545e-08	0.403929	0.65	0.454	0.000258967
SP100	2.79723e-21	0.403557	0.414	0.148	6.43644e-17
SKIL	4.63441e-17	0.402904	0.4	0.162	1.06638e-12
PNN	3.28757e-06	0.401253	0.636	0.463	0.075647
ZNF469	0	0.401001	0.236	0.002	0
NHSL1	9.80234e-06	0.400676	0.164	0.072	0.225552
RPL6	1.85006e-21	0.40048	0.379	0.122	4.257e-17
CYGB	0	0.400316	0.236	0.003	0
CLCN7	1.1093e-13	0.399501	0.421	0.198	2.55249e-09
NKTR	0.000729183	0.398953	0.714	0.581	1
SPON1	2.67179e-134	0.398621	0.214	0.008	6.14778e-130
NIN	2.47625e-07	0.398505	0.321	0.178	0.00569786
PLK3	1.46511e-48	0.398467	0.257	0.033	3.37121e-44
IER2	1.32444e-14	0.396747	0.4	0.171	3.04754e-10
MSRB3	3.23603e-146	0.396592	0.2	0.006	7.44612e-142
SLC4A7	7.51661e-10	0.396586	0.5	0.297	1.72957e-05
PLXND1	1.34271e-19	0.396335	0.364	0.127	3.08958e-15
ZBTB38	3.06142e-08	0.395988	0.429	0.263	0.000704434
PLSCR4	4.68638e-20	0.395435	0.207	0.047	1.07834e-15
NR2F2-AS1	2.21248e-242	0.394318	0.221	0.004	5.09092e-238
ZNHIT6	2.3809e-15	0.394215	0.379	0.158	5.47845e-11
PRPF38B	6.01289e-16	0.393835	0.436	0.192	1.38357e-11
SKAP2	1.20553e-13	0.392251	0.279	0.1	2.77393e-09
EIF3A	9.78887e-07	0.391402	0.464	0.33	0.0225242
HEG1	7.07008e-60	0.390165	0.236	0.023	1.62683e-55
EEF2	5.6704e-13	0.388692	0.514	0.26	1.30476e-08
PRRC2C	0.00334184	0.388521	0.643	0.588	1
SMARCA5	2.37979e-10	0.388514	0.557	0.339	5.47589e-06
COL8A1	4.4165e-209	0.38826	0.186	0.003	1.01624e-204
P4HB	4.44963e-10	0.387585	0.45	0.249	1.02386e-05
SLC3A2	1.1076e-07	0.386704	0.486	0.306	0.00254858
UBA2	2.94049e-13	0.386569	0.379	0.171	6.76606e-09
AP2A1	6.47707e-17	0.386315	0.364	0.144	1.49037e-12
RPL10	2.20055e-101	0.386184	0.243	0.014	5.06348e-97
DCBLD1	1.21835e-11	0.386138	0.386	0.185	2.80342e-07
WASHC4	0.00024825	0.384653	0.386	0.283	1
PABPC1	2.73992e-09	0.384073	0.379	0.208	6.30455e-05
PLOD2	1.41756e-11	0.38375	0.643	0.411	3.2618e-07
AFAP1	5.415e-14	0.383575	0.271	0.096	1.24599e-09
CRYBG3	1.55515e-14	0.382956	0.379	0.16	3.57839e-10
ZFHX3	0.00864348	0.382556	0.464	0.381	1
FRMD6	2.56308e-129	0.381784	0.229	0.01	5.89765e-125
FERMT2	1.90629e-14	0.381236	0.35	0.145	4.38637e-10
TAX1BP1	2.48511e-07	0.380935	0.457	0.289	0.00571823
NR3C1	6.06671e-06	0.380879	0.521	0.379	0.139595
PARP14	1.77913e-22	0.380713	0.35	0.109	4.09378e-18
SERINC3	9.79442e-18	0.379813	0.393	0.155	2.2537e-13
CHD2	1.45332e-05	0.379606	0.586	0.447	0.334409
MYO1E	4.97389e-09	0.379605	0.321	0.156	0.000114449
CEP170	2.43489e-11	0.379496	0.4	0.205	5.60267e-07
MYL9	0	0.379228	0.264	0.003	0
TCF25	4.85696e-05	0.378492	0.743	0.637	1
[truncated: 959 more rows]

## Sheet: QS_nuc
Gene	p_val	avg_log2FC	pct.1	pct.2	p_val_adj
[truncated: 1,423 more rows]

[truncated: 1 more sheets: immune_nuc]
