# Supplementary material for: Single-nucleus RNA sequencing of human pancreatic islets identifies novel gene sets and distinguishes β-cell subpopulations with dynamic transcriptome profiles
Source: Genome Med. 2023 May 1;15:30. doi: 10.1186/s13073-023-01179-2 (PMC10150516; doi:10.1186/s13073-023-01179-2)
Supplement: Supplementary file 4 — Additional file 4: Data S3. Differentially expressed genes in the different human β-cell subclusters from the integrated, scRNA-seq and snRNA-seq in vitro studies and the snRNA-seq in vivo studies. [file 13073_2023_1179_MOESM4_ESM.xlsx]

## Sheet: integrated
Gene	Sub-cluster	p_val	avg_log2FC	pct.1	pct.2	p_val_adj	Ave Counts
REG1A	Beta_1	3.4703e-278	4.48879	0.197	0.004	9.2557e-274	24.6821
SST	Beta_1	0	3.48591	0.848	0.03	0	119.236
GCG	Beta_1	0	3.41055	0.884	0.054	0	139.471
REG1B	Beta_1	8.5088e-227	3.19657	0.171	0.005	2.2694e-222	9.12815
PRSS2	Beta_1	7.0877e-245	3.13386	0.169	0.002	1.8904e-240	8.34188
REG3A	Beta_1	6.128e-206	2.94149	0.174	0.009	1.6344e-201	7.47026
SPINK1	Beta_1	1.6435e-212	2.6242	0.165	0.006	4.3835e-208	6.19142
PRSS1	Beta_1	3.1867e-207	2.43165	0.145	0.002	8.4993e-203	4.56376
GPC6	Beta_1	9.9719e-185	2.22194	0.358	0.102	2.6596e-180	6.11047
TMSB4X	Beta_1	2.44478e-86	2.03139	0.205	0.061	6.52048e-82	6.18352
TTR	Beta_1	2.6739e-147	1.99426	0.561	0.238	7.1317e-143	107.706
GLS	Beta_1	2.62108e-87	1.9669	0.498	0.374	6.99069e-83	8.57049
FAP	Beta_1	1.1755e-184	1.89537	0.246	0.04	3.1351e-180	3.07936
TPM4	Beta_1	1.19615e-36	1.81372	0.3	0.203	3.19026e-32	4.47557
TM4SF4	Beta_1	1.6242e-196	1.81309	0.32	0.071	4.3319e-192	4.34023
TMSB10	Beta_1	1.7224e-140	1.7737	0.135	0.01	4.5938e-136	2.72921
AL591501.1	Beta_1	8.461e-122	1.77293	0.216	0.051	2.2566e-117	2.98462
TIMP1	Beta_1	3.2233e-230	1.73191	0.228	0.02	8.597e-226	2.80853
SPP1	Beta_1	1.1765e-139	1.64217	0.158	0.018	3.1379e-135	3.04402
DMD	Beta_1	1.47188e-95	1.57241	0.152	0.03	3.92566e-91	2.25288
PTPRT	Beta_1	2.5689e-110	1.56022	0.169	0.032	6.8514e-106	2.2255
CHGB	Beta_1	2.2679e-168	1.5339	0.721	0.538	6.0488e-164	20.7983
PDK4	Beta_1	3.78122e-90	1.53239	0.344	0.16	1.00849e-85	4.93738
SMOC1	Beta_1	9.52278e-48	1.51855	0.239	0.122	2.53982e-43	2.82545
OLFM4	Beta_1	6.7112e-122	1.51627	0.105	0.006	1.7899e-117	2.0722
B2M	Beta_1	1.6225e-73	1.4971	0.498	0.303	4.32738e-69	13.3121
CRYBA2	Beta_1	1.4254e-98	1.48844	0.181	0.041	3.80168e-94	2.80506
ZNF331	Beta_1	0.995768	1.45708	0.285	0.357	1	4.18302
ALDH1A1	Beta_1	9.24022e-21	1.44173	0.329	0.289	2.46446e-16	4.81901
ITGB1	Beta_1	3.39391e-06	1.40022	0.329	0.361	0.0905189	3.81636
PLCE1	Beta_1	1.92093e-59	1.38361	0.175	0.062	5.12331e-55	1.95685
POU6F2	Beta_1	3.74813e-70	1.36911	0.133	0.031	9.99664e-66	1.74979
BTG2	Beta_1	1.40838e-32	1.36564	0.334	0.247	3.75629e-28	4.12095
CLU	Beta_1	2.89977e-42	1.34128	0.364	0.259	7.73397e-38	5.45393
SYNDIG1	Beta_1	4.28673e-72	1.31568	0.116	0.023	1.14331e-67	1.60866
KCNJ3	Beta_1	1.25854e-20	1.3072	0.151	0.086	3.35666e-16	2.00105
MYO10	Beta_1	3.225e-114	1.2741	0.148	0.022	8.6014e-110	1.53881
NR4A2	Beta_1	7.48003e-16	1.26124	0.185	0.127	1.995e-11	2.16425
IGFBP7	Beta_1	1.84925e-25	1.24088	0.211	0.13	4.93212e-21	2.11636
EGR1	Beta_1	0.000993373	1.222	0.291	0.322	1	3.63462
PALLD	Beta_1	0.790219	1.21173	0.291	0.368	1	3.47263
DSCAM	Beta_1	0.0035618	1.20544	0.195	0.197	1	2.87705
ELL2	Beta_1	0.533815	1.20409	0.357	0.456	1	5.05761
S100A11	Beta_1	8.48409e-82	1.1884	0.109	0.016	2.26279e-77	1.55145
LMCD1	Beta_1	5.39699e-19	1.18015	0.14	0.077	1.43943e-14	1.76132
PAPPA2	Beta_1	6.78784e-58	1.17654	0.166	0.057	1.81038e-53	1.59337
FOS	Beta_1	2.67305e-22	1.16916	0.417	0.394	7.12929e-18	5.4225
BTBD11	Beta_1	4.34335e-15	1.15265	0.133	0.081	1.15841e-10	1.7406
PTPRN2	Beta_1	0.0942115	1.12886	0.528	0.76	1	21.2308
FRMD4B	Beta_1	8.79912e-61	1.1269	0.128	0.033	2.34681e-56	1.29978
SLC38A4	Beta_1	0.349066	1.12464	0.191	0.206	1	2.12102
NR4A1	Beta_1	0.00240809	1.12259	0.302	0.327	1	4.21649
SH3RF1	Beta_1	4.21914e-06	1.11568	0.148	0.119	0.112529	1.64711
PLPPR1	Beta_1	3.12389e-29	1.11083	0.116	0.048	8.33172e-25	1.35271
SCG2	Beta_1	0.0260673	1.10138	0.345	0.429	1	5.32519
ACTB	Beta_1	1.73862e-32	1.06866	0.335	0.228	4.63708e-28	3.20865
KCNIP1	Beta_1	8.81128e-72	1.06164	0.103	0.017	2.35006e-67	1.15435
VGF	Beta_1	0.00341984	1.04115	0.266	0.285	1	2.88267
PCSK2	Beta_1	0.998151	1.03378	0.43	0.619	1	6.74157
CD59	Beta_1	0.580233	1.03219	0.231	0.286	1	2.29982
GCH1	Beta_1	1.41836e-09	1.01199	0.233	0.363	3.78291e-05	2.61246
JUN	Beta_1	0.188441	0.999998	0.319	0.381	1	3.7852
PLCG2	Beta_1	6.05919e-08	0.992513	0.135	0.209	0.00161605	2.16628
EZR	Beta_1	5.54573e-05	0.98639	0.171	0.148	1	1.48173
SPATS2L	Beta_1	1.06916e-07	0.985036	0.148	0.111	0.00285156	1.41066
MYH9	Beta_1	0.779564	0.981699	0.151	0.178	1	1.83861
TMEM236	Beta_1	7.26954e-75	0.981321	0.126	0.026	1.93886e-70	1.07142
JUNB	Beta_1	0.000732212	0.9811	0.229	0.226	1	2.18297
HLA-A	Beta_1	8.83108e-08	0.978837	0.376	0.409	0.00235534	4.96028
GRAMD4	Beta_1	0.889978	0.973156	0.112	0.119	1	1.45694
ATF3	Beta_1	2.96843e-06	0.965419	0.178	0.152	0.0791709	2.22211
ANXA4	Beta_1	0.000665907	0.964317	0.112	0.094	1	1.3865
NR4A3	Beta_1	7.44017e-06	0.961235	0.133	0.106	0.198437	1.86554
SAT1	Beta_1	3.32192e-22	0.954935	0.121	0.06	8.85989e-18	1.31266
LOXL4	Beta_1	5.58264e-68	0.952967	0.109	0.021	1.48895e-63	0.999539
SLC35F4	Beta_1	0.234238	0.94899	0.157	0.166	1	2.03397
COL27A1	Beta_1	0.371588	0.944189	0.162	0.196	1	1.90689
HNF1A-AS1	Beta_1	0.00741433	0.931193	0.148	0.196	1	1.75865
SLC7A2	Beta_1	9.87058e-05	0.914503	0.384	0.6	1	5.44196
FSTL5	Beta_1	6.22738e-13	0.90395	0.14	0.089	1.6609e-08	1.28983
HLA-B	Beta_1	3.14723e-06	0.900147	0.164	0.135	0.0839398	1.44226
PDE3B	Beta_1	5.32258e-05	0.886167	0.37	0.55	1	6.28826
CTSD	Beta_1	0.811505	0.884262	0.175	0.192	1	1.45044
DSP	Beta_1	9.38863e-06	0.846947	0.404	0.652	0.250404	6.03055
HSPB1	Beta_1	2.07009e-41	0.843586	0.145	0.054	5.52113e-37	1.36123
LDLR	Beta_1	4.8577e-07	0.837721	0.197	0.298	0.012956	2.49296
FOSB	Beta_1	0.000123352	0.829583	0.113	0.09	1	1.14264
TPM1	Beta_1	6.74074e-21	0.827244	0.162	0.315	1.79782e-16	1.96488
ACTG1	Beta_1	1.69109e-17	0.819948	0.387	0.33	4.51031e-13	4.59147
CACNB2	Beta_1	0.366441	0.8103	0.445	0.566	1	8.29524
FABP5	Beta_1	2.82485e-36	0.802338	0.107	0.035	7.53416e-32	1.13079
ELF3	Beta_1	1.86428e-06	0.80102	0.125	0.094	0.0497221	1.09875
CHKA	Beta_1	4.72841e-10	0.797283	0.138	0.227	1.26111e-05	1.49575
PKD1	Beta_1	8.80171e-22	0.794037	0.215	0.413	2.3475e-17	2.90423
SPTBN1	Beta_1	9.70245e-14	0.785078	0.173	0.3	2.58774e-09	2.01175
CALR	Beta_1	0.449094	0.78364	0.201	0.241	1	1.65914
GSTP1	Beta_1	1.65245e-15	0.780681	0.11	0.059	4.40724e-11	1.0707
HOMER1	Beta_1	4.85638e-05	0.778325	0.105	0.156	1	1.34189
CHGA	Beta_1	0.000359727	0.770767	0.459	0.57	1	6.79437
INSR	Beta_1	7.7573e-09	0.765717	0.14	0.23	0.000206895	1.68324
ITPR1	Beta_1	0.0746524	0.764462	0.12	0.113	1	1.058
SOD2	Beta_1	0.0172524	0.758081	0.085	0.113	1	1.05811
EYS	Beta_1	2.74925e-10	0.748587	0.132	0.223	7.33254e-06	1.9355
KLF6	Beta_1	0.0230631	0.745377	0.132	0.122	1	1.15247
AUTS2	Beta_1	0.000829021	0.743823	0.19	0.269	1	2.58594
ATP1B3	Beta_1	1.98541e-22	0.737022	0.188	0.349	5.29529e-18	1.74248
NAMPT	Beta_1	5.08078e-11	0.721843	0.136	0.223	1.35509e-06	1.15077
ARFGEF3	Beta_1	7.96588e-17	0.72089	0.356	0.626	2.12458e-12	4.47914
PSAP	Beta_1	1.78834e-10	0.718035	0.321	0.529	4.76969e-06	3.48162
MYL12A	Beta_1	0.00296992	0.717752	0.112	0.148	1	1.02101
RRBP1	Beta_1	6.23246e-26	0.712132	0.172	0.333	1.66226e-21	1.55115
CPE	Beta_1	7.36684e-26	0.701835	0.682	0.839	1.96481e-21	14.0823
SNTG1	Beta_1	0.00188348	0.696206	0.188	0.253	1	2.67376
PRRC2C	Beta_1	4.65595e-39	0.693584	0.336	0.672	1.24179e-34	4.1242
PTMA	Beta_1	0.0755653	0.691626	0.322	0.326	1	4.85049
GPX3	Beta_1	0.00170613	0.688841	0.142	0.127	1	0.963041
TMBIM6	Beta_1	1.30647e-08	0.687715	0.261	0.418	0.000348449	2.90771
CD46	Beta_1	4.80107e-44	0.683522	0.278	0.595	1.28049e-39	2.99638
GAB1	Beta_1	0.0014747	0.681099	0.095	0.133	1	1.1152
PLK2	Beta_1	0.000442943	0.680143	0.127	0.174	1	1.03282
PEG10	Beta_1	1.62648e-11	0.673837	0.186	0.304	4.33799e-07	1.94765
IDI1	Beta_1	2.22312e-14	0.672412	0.155	0.264	5.9293e-10	1.31958
IER2	Beta_1	0.0234015	0.668328	0.109	0.098	1	0.981442
HLA-E	Beta_1	0.00046859	0.663387	0.124	0.103	1	0.87759
DUSP1	Beta_1	1.09838e-06	0.662156	0.127	0.094	0.0292948	0.811168
PAK3	Beta_1	3.29369e-28	0.659318	0.36	0.667	8.78461e-24	5.05908
TXNDC11	Beta_1	1.00693e-17	0.658521	0.151	0.276	2.68559e-13	1.50653
ITM2B	Beta_1	0.000103588	0.658248	0.305	0.457	1	4.16142
MCL1	Beta_1	1.91889e-07	0.65815	0.121	0.186	0.00511787	1.00511
CBLB	Beta_1	1.575e-16	0.644681	0.145	0.269	4.2007e-12	1.55515
USH1C	Beta_1	0.000315595	0.644033	0.127	0.174	1	0.99385
IRS2	Beta_1	6.37727e-20	0.640855	0.159	0.299	1.70088e-15	1.71927
KCNQ1OT1	Beta_1	1.05394e-16	0.639115	0.172	0.301	2.81095e-12	2.10692
USP25	Beta_1	6.55157e-25	0.638403	0.152	0.307	1.74737e-20	1.73124
TMEM176B	Beta_1	7.26492e-16	0.63779	0.128	0.074	1.93763e-11	0.939631
HNRNPU	Beta_1	1.03589e-43	0.637378	0.251	0.533	2.76282e-39	2.56027
MYL12B	Beta_1	5.78981e-06	0.637059	0.182	0.261	0.15442	1.6918
ARGLU1	Beta_1	4.40733e-40	0.632702	0.291	0.584	1.17548e-35	3.24492
OGT	Beta_1	3.99488e-25	0.630596	0.186	0.361	1.06547e-20	1.86583
SRSF3	Beta_1	1.63841e-15	0.628305	0.177	0.301	4.3698e-11	1.31858
PER1	Beta_1	1.42838e-10	0.626724	0.108	0.187	3.80962e-06	1.09651
TACC1	Beta_1	1.02883e-25	0.621818	0.145	0.291	2.744e-21	1.34131
UBC	Beta_1	0.0547023	0.616024	0.3	0.397	1	3.1812
HSPA5	Beta_1	2.76575e-09	0.614506	0.236	0.366	7.37652e-05	2.44068
MTRNR2L12	Beta_1	1.188e-54	0.613894	0.211	0.494	3.16851e-50	3.79403
CD24	Beta_1	7.65752e-07	0.610367	0.099	0.157	0.0204234	1.15079
GC	Beta_1	1.02987e-38	0.60703	0.109	0.035	2.74676e-34	0.692885
SPINT2	Beta_1	2.94172e-16	0.606377	0.24	0.43	7.84587e-12	2.88411
NCL	Beta_1	7.78562e-22	0.605726	0.188	0.346	2.0765e-17	1.77973
FLNB	Beta_1	1.61929e-21	0.603206	0.171	0.317	4.3188e-17	1.54554
KRT8	Beta_1	0.00145372	0.602458	0.124	0.168	1	1.06993
CLIP2	Beta_1	8.7708e-06	0.601307	0.09	0.14	0.233926	0.944085
HLA-C	Beta_1	2.91291e-07	0.596716	0.182	0.274	0.00776903	1.58142
YWHAZ	Beta_1	2.81326e-61	0.596564	0.234	0.545	7.50325e-57	2.46899
HIP1R	Beta_1	1.26165e-19	0.588904	0.124	0.245	3.36496e-15	1.26595
FAM110B	Beta_1	1.02235e-05	0.587426	0.091	0.137	0.272671	0.931588
AKAP9	Beta_1	4.73066e-42	0.586979	0.379	0.759	1.26171e-37	5.47707
MT2A	Beta_1	7.48134e-23	0.586793	0.106	0.046	1.99535e-18	2.32221
NPAS4	Beta_1	0.481189	0.581462	0.09	0.102	1	0.853785
HECW2	Beta_1	9.56107e-05	0.579551	0.094	0.138	1	0.985265
DACH1	Beta_1	8.10215e-13	0.577603	0.371	0.588	2.16093e-08	5.86347
CANX	Beta_1	1.88694e-48	0.577408	0.242	0.525	5.03265e-44	2.43203
SOX5	Beta_1	3.78853e-23	0.571474	0.276	0.507	1.01044e-18	4.1317
DDR1	Beta_1	7.10366e-24	0.566336	0.132	0.26	1.89462e-19	1.05244
SMARCA1	Beta_1	9.14387e-53	0.564338	0.205	0.469	2.43876e-48	2.00258
ANXA2	Beta_1	0.00547508	0.562129	0.111	0.147	1	1.00842
VWA5B2	Beta_1	6.3829e-13	0.5605	0.125	0.217	1.70238e-08	1.06613
CAMK2G	Beta_1	1.77243e-11	0.56029	0.131	0.218	4.72726e-07	1.12331
EIF4G2	Beta_1	2.58485e-26	0.55753	0.217	0.409	6.89406e-22	1.75437
RNF213	Beta_1	6.30407e-43	0.557509	0.211	0.461	1.68136e-38	2.68626
SRRM2	Beta_1	3.82624e-46	0.554173	0.367	0.767	1.0205e-41	4.94501
TACC2	Beta_1	3.95481e-06	0.550068	0.079	0.124	0.105479	0.75871
ISL1	Beta_1	1.65477e-34	0.548675	0.189	0.392	4.41344e-30	1.60808
GALNT13	Beta_1	4.32276e-15	0.545835	0.125	0.23	1.15292e-10	1.47824
EIF4A1	Beta_1	4.02345e-07	0.544496	0.177	0.263	0.010731	1.21857
LMNA	Beta_1	5.07172e-11	0.543878	0.144	0.233	1.35268e-06	0.995228
PRKAR1A	Beta_1	1.30317e-41	0.542271	0.176	0.391	3.47568e-37	1.40719
SRSF11	Beta_1	1.99456e-56	0.541952	0.296	0.645	5.31969e-52	3.26996
SNED1	Beta_1	4.21305e-23	0.539364	0.161	0.323	1.12366e-18	2.06556
PRKCE	Beta_1	2.64959e-19	0.538618	0.292	0.522	7.06672e-15	4.59009
LIMA1	Beta_1	1.74863e-22	0.537958	0.119	0.239	4.66377e-18	0.975473
ATP1A1	Beta_1	4.13995e-31	0.536685	0.171	0.346	1.10417e-26	1.36009
USP36	Beta_1	2.40934e-26	0.534283	0.126	0.273	6.42595e-22	1.31415
MOB1B	Beta_1	4.59883e-40	0.533563	0.296	0.588	1.22656e-35	3.69251
ARHGEF12	Beta_1	7.22727e-39	0.53305	0.211	0.44	1.92759e-34	2.10046
NPDC1	Beta_1	3.78475e-38	0.532837	0.244	0.517	1.00943e-33	2.23855
EIF4G1	Beta_1	1.0599e-27	0.532621	0.136	0.284	2.82687e-23	1.10743
CDH1	Beta_1	7.20883e-37	0.530595	0.21	0.429	1.92267e-32	1.93125
SLC7A5	Beta_1	8.82666e-48	0.528483	0.176	0.416	2.35416e-43	2.9095
CYSTM1	Beta_1	1.01788e-33	0.525218	0.272	0.566	2.7148e-29	3.03705
FGFR1	Beta_1	1.24478e-37	0.523336	0.172	0.371	3.31994e-33	1.65651
JOSD1	Beta_1	1.13469e-11	0.523234	0.086	0.156	3.02634e-07	0.744293
EMC10	Beta_1	9.20525e-21	0.520752	0.169	0.318	2.45513e-16	1.20128
ATP2A2	Beta_1	7.80319e-45	0.520376	0.179	0.399	2.08119e-40	1.68335
SON	Beta_1	3.98993e-58	0.520255	0.296	0.659	1.06415e-53	3.12211
MAFB	Beta_1	1.49351e-29	0.520106	0.204	0.41	3.98333e-25	2.03094
PDIA3	Beta_1	9.31677e-32	0.517286	0.256	0.517	2.48488e-27	2.65223
ZFAND5	Beta_1	1.03457e-35	0.515597	0.151	0.33	2.75929e-31	1.23787
NDUFA4	Beta_1	1.3593e-13	0.515408	0.107	0.189	3.6254e-09	0.867211
MARCKS	Beta_1	1.79379e-19	0.511678	0.173	0.314	4.78421e-15	1.40286
AKAP13	Beta_1	1.91223e-30	0.511388	0.184	0.371	5.1001e-26	1.96618
H3F3B	Beta_1	0.61209	0.510526	0.285	0.329	1	3.16202
EIF3A	Beta_1	4.42394e-63	0.505202	0.211	0.502	1.17991e-58	1.89748
KIF12	Beta_1	1.70731e-13	0.502559	0.117	0.205	4.55357e-09	0.960905
CNIH3	Beta_1	4.24785e-05	0.501939	0.073	0.112	1	0.713348
CHD2	Beta_1	7.04745e-41	0.501153	0.248	0.508	1.87963e-36	2.69945
DOP1B	Beta_1	1.87646e-11	0.495492	0.088	0.16	5.00471e-07	0.858714
NCOA7	Beta_1	3.01562e-07	0.494753	0.074	0.124	0.00804295	0.77626
PTBP1	Beta_1	6.0312e-13	0.494682	0.096	0.175	1.60858e-08	0.723207
IRF2BP2	Beta_1	8.01439e-34	0.493254	0.16	0.337	2.13752e-29	1.28512
TPCN1	Beta_1	6.70701e-17	0.49277	0.106	0.21	1.78883e-12	1.09529
ACADVL	Beta_1	4.95953e-33	0.492501	0.177	0.365	1.32276e-28	1.30221
VMP1	Beta_1	1.1745e-34	0.49101	0.161	0.356	3.13251e-30	1.74675
BTG1	Beta_1	1.60982e-13	0.490518	0.175	0.294	4.29355e-09	1.45378
PROX1	Beta_1	3.63644e-20	0.489309	0.113	0.22	9.69876e-16	0.91412
CTSB	Beta_1	8.85258e-16	0.486837	0.128	0.232	2.36107e-11	0.85114
ILF3	Beta_1	9.36448e-47	0.486608	0.16	0.374	2.4976e-42	1.33585
TSPYL2	Beta_1	3.252e-37	0.486005	0.17	0.365	8.67342e-33	1.47798
ENPP2	Beta_1	2.53173e-44	0.485816	0.195	0.426	6.75237e-40	1.80342
CDC42BPB	Beta_1	7.17783e-54	0.48317	0.217	0.498	1.9144e-49	2.45591
SEC62	Beta_1	3.29872e-65	0.481655	0.199	0.492	8.79801e-61	2.09564
TIPARP	Beta_1	1.95823e-10	0.481338	0.092	0.159	5.2228e-06	0.764279
PFKP	Beta_1	1.10556e-22	0.48061	0.16	0.301	2.94864e-18	1.3865
LAMA5	Beta_1	7.45686e-22	0.480232	0.098	0.214	1.98882e-17	1.0428
NORAD	Beta_1	2.79554e-44	0.478909	0.169	0.38	7.45598e-40	1.43478
ATP1B1	Beta_1	4.489e-39	0.477285	0.218	0.459	1.19726e-34	1.9989
BSG	Beta_1	8.1647e-16	0.476122	0.166	0.294	2.17761e-11	1.17219
PCNT	Beta_1	1.43173e-32	0.476025	0.157	0.343	3.81858e-28	1.71461
RBM25	Beta_1	1.36823e-68	0.475466	0.232	0.55	3.6492e-64	2.32212
CCNL1	Beta_1	8.09555e-44	0.470786	0.179	0.398	2.15916e-39	1.61787
CEP126	Beta_1	2.83798e-49	0.469596	0.196	0.438	7.56918e-45	1.9226
CTSZ	Beta_1	1.23822e-11	0.468242	0.123	0.212	3.30246e-07	0.790331
SERBP1	Beta_1	5.52743e-32	0.467731	0.169	0.348	1.47422e-27	1.27662
PLXNB2	Beta_1	6.32185e-14	0.46719	0.114	0.201	1.6861e-09	0.867042
MTUS1	Beta_1	0.00284139	0.465154	0.089	0.118	1	0.70484
CCDC47	Beta_1	2.44954e-44	0.463905	0.137	0.327	6.53317e-40	1.07644
TENT5A	Beta_1	2.4981e-26	0.461921	0.155	0.304	6.66269e-22	1.21649
LAMP2	Beta_1	2.69199e-51	0.461411	0.16	0.383	7.17981e-47	1.29145
EPS8L2	Beta_1	2.22242e-19	0.461091	0.122	0.234	5.92742e-15	0.899218
GRN	Beta_1	3.75796e-31	0.460187	0.172	0.353	1.00228e-26	1.28288
DDX5	Beta_1	1.73807e-31	0.459513	0.354	0.679	4.63562e-27	3.78105
SYT4	Beta_1	1.86321e-27	0.459353	0.134	0.277	4.96935e-23	0.932673
INSIG1	Beta_1	8.97335e-14	0.459235	0.118	0.209	2.39328e-09	1.00193
YPEL5	Beta_1	1.63306e-25	0.459174	0.116	0.242	4.35554e-21	0.804283
GOLPH3	Beta_1	7.52525e-47	0.458365	0.137	0.338	2.00706e-42	1.23602
CARHSP1	Beta_1	1.13765e-28	0.457146	0.133	0.279	3.03422e-24	0.892284
SESN3	Beta_1	2.47406e-13	0.456865	0.102	0.183	6.59856e-09	0.735124
HNRNPDL	Beta_1	1.1899e-48	0.454385	0.234	0.508	3.17357e-44	2.05995
ASPH	Beta_1	1.99191e-65	0.453031	0.234	0.556	5.31263e-61	2.63221
CD164	Beta_1	3.11042e-30	0.450914	0.163	0.34	8.29579e-26	1.22447
LRRFIP1	Beta_1	5.94178e-49	0.449251	0.224	0.494	1.58473e-44	2.24074
CCDC186	Beta_1	9.98346e-51	0.448707	0.163	0.388	2.66269e-46	1.36134
HMGCR	Beta_1	1.24742e-22	0.447627	0.105	0.22	3.32699e-18	0.865767
NPC2	Beta_1	7.49785e-16	0.446395	0.176	0.303	1.99975e-11	1.71085
CDK10	Beta_1	1.37245e-12	0.445564	0.113	0.199	3.66045e-08	0.829526
DDX17	Beta_1	8.07839e-44	0.444248	0.366	0.74	2.15459e-39	4.4683
CYCS	Beta_1	1.20932e-13	0.443414	0.141	0.242	3.22537e-09	0.931074
YTHDC1	Beta_1	5.10583e-68	0.441069	0.174	0.447	1.36178e-63	1.58688
TMEM260	Beta_1	5.59355e-32	0.44062	0.121	0.272	1.49185e-27	1.17749
CHD3	Beta_1	9.7599e-52	0.440414	0.175	0.416	2.60306e-47	1.73868
OCLN	Beta_1	2.66651e-05	0.439992	0.065	0.101	0.711184	0.588901
AL445250.1	Beta_1	1.23535e-12	0.439873	0.057	0.12	3.29479e-08	0.910216
AP3D1	Beta_1	4.8067e-42	0.439452	0.157	0.36	1.282e-37	1.37522
CPNE8	Beta_1	1.05121e-17	0.439226	0.105	0.205	2.80368e-13	0.967069
GNG5	Beta_1	5.02871e-05	0.439202	0.126	0.176	1	0.774719
GNL3	Beta_1	9.8264e-33	0.439198	0.11	0.256	2.6208e-28	0.86662
RHOA	Beta_1	6.35394e-35	0.438507	0.184	0.389	1.69466e-30	1.47116
SYT5	Beta_1	1.99974e-06	0.435362	0.094	0.142	0.0533349	0.632677
PABPC1	Beta_1	9.0921e-35	0.434978	0.19	0.392	2.42495e-30	1.51862
ZBTB10	Beta_1	3.23274e-07	0.434466	0.074	0.121	0.00862205	0.575847
MTMR7	Beta_1	1.52513e-48	0.433721	0.217	0.485	4.06768e-44	2.5937
A1CF	Beta_1	1.86358e-31	0.433657	0.15	0.314	4.97036e-27	1.30256
APLP2	Beta_1	1.18434e-61	0.43294	0.202	0.482	3.15875e-57	1.85874
BTAF1	Beta_1	1.87807e-45	0.432217	0.143	0.358	5.00899e-41	1.58727
GTF2I	Beta_1	4.053e-65	0.431109	0.296	0.662	1.08098e-60	3.02341
SPEN	Beta_1	2.95904e-59	0.430914	0.167	0.419	7.89205e-55	1.69767
HDLBP	Beta_1	1.31862e-71	0.430307	0.273	0.639	3.51688e-67	2.73739
HNRNPA1	Beta_1	9.63666e-13	0.430167	0.165	0.268	2.57019e-08	1.24449
CTNNB1	Beta_1	2.34451e-28	0.429147	0.106	0.248	6.25306e-24	1.05421
SAMD5	Beta_1	7.72531e-13	0.427871	0.127	0.219	2.06042e-08	1.25952
WWC1	Beta_1	2.71599e-14	0.426821	0.112	0.204	7.24381e-10	1.05078
SKIL	Beta_1	4.66877e-20	0.425904	0.099	0.202	1.24521e-15	0.771558
TJP1	Beta_1	1.14639e-49	0.425869	0.172	0.402	3.05754e-45	1.61457
RPLP1	Beta_1	2.9504e-19	0.425199	0.532	0.376	7.86902e-15	15.4214
LUC7L3	Beta_1	4.72824e-63	0.422809	0.312	0.686	1.26107e-58	3.58286
RAP1GAP	Beta_1	1.28971e-38	0.422038	0.107	0.272	3.43977e-34	1.12346
PDZD8	Beta_1	2.88328e-68	0.421759	0.174	0.449	7.69e-64	1.74581
CTNND1	Beta_1	1.6431e-58	0.420722	0.221	0.514	4.38232e-54	2.6668
RASGEF1B	Beta_1	1.37784e-20	0.420288	0.092	0.199	3.67483e-16	0.885975
RBM47	Beta_1	3.7694e-41	0.418302	0.19	0.411	1.00534e-36	1.97548
ELMSAN1	Beta_1	4.24451e-23	0.418014	0.085	0.194	1.13205e-18	0.855152
PHTF2	Beta_1	1.47179e-58	0.415979	0.225	0.527	3.9254e-54	2.69944
PVR	Beta_1	1.05869e-13	0.415187	0.088	0.168	2.82364e-09	0.744808
RFX6	Beta_1	3.91364e-44	0.414285	0.263	0.534	1.04381e-39	2.95082
SFPQ	Beta_1	1.91958e-60	0.409982	0.198	0.476	5.1197e-56	1.71436
HIF1A	Beta_1	5.39956e-44	0.408672	0.153	0.359	1.44012e-39	1.33617
NUCB1	Beta_1	7.24358e-12	0.408632	0.118	0.202	1.93194e-07	0.653517
STARD13	Beta_1	9.6442e-31	0.407291	0.129	0.291	2.57221e-26	1.56369
ATF4	Beta_1	2.4209e-30	0.406039	0.15	0.308	6.45678e-26	1.13965
SSX2IP	Beta_1	1.07474e-22	0.405826	0.106	0.22	2.86644e-18	0.727817
PDLIM5	Beta_1	7.51643e-68	0.404396	0.217	0.523	2.00471e-63	2.55364
ACTR3	Beta_1	4.87124e-45	0.404053	0.141	0.336	1.29921e-40	0.958533
CNKSR3	Beta_1	2.01854e-36	0.401851	0.155	0.341	5.38365e-32	1.68489
ARPC1B	Beta_1	3.59537e-17	0.400963	0.122	0.225	9.58922e-13	0.731622
EIF4A3	Beta_1	3.85534e-11	0.400741	0.09	0.156	1.02826e-06	0.537949
MYH10	Beta_1	8.14854e-54	0.400182	0.219	0.49	2.1733e-49	2.28285
HSP90B1	Beta_1	6.99172e-08	0.399667	0.279	0.422	0.00186476	3.12733
RPL39	Beta_1	2.42459e-10	0.399624	0.218	0.326	6.46662e-06	3.85379
ATP6AP1	Beta_1	3.96688e-29	0.398575	0.147	0.305	1.05801e-24	0.995469
BCAS2	Beta_1	1.406e-32	0.398168	0.123	0.272	3.74996e-28	0.818733
LAMP1	Beta_1	1.50858e-53	0.39699	0.176	0.42	4.02352e-49	1.36412
ADD3	Beta_1	2.20218e-38	0.395802	0.105	0.265	5.87342e-34	1.04271
HNRNPA2B1	Beta_1	4.75815e-52	0.395209	0.304	0.648	1.26905e-47	3.08201
GNAI1	Beta_1	9.37895e-47	0.392894	0.19	0.417	2.50146e-42	1.89184
IQSEC3	Beta_1	8.57301e-12	0.392152	0.084	0.156	2.28651e-07	0.747539
CRIP2	Beta_1	4.4531e-20	0.39198	0.124	0.237	1.18769e-15	0.786461
SLC22A17	Beta_1	3.11617e-22	0.391609	0.139	0.272	8.31113e-18	0.841654
SPTY2D1	Beta_1	3.64432e-17	0.391313	0.08	0.163	9.71977e-13	0.568193
RSRC2	Beta_1	9.64596e-76	0.390808	0.2	0.507	2.57267e-71	1.71041
AL022068.1	Beta_1	1.47033e-25	0.389914	0.117	0.255	3.92153e-21	1.48016
RPLP0	Beta_1	3.69963e-05	0.38956	0.344	0.468	0.986727	5.17778
RAB11FIP1	Beta_1	7.23072e-65	0.388757	0.297	0.652	1.9285e-60	3.80503
RADX	Beta_1	1.41978e-34	0.388675	0.116	0.269	3.78671e-30	1.00456
TGOLN2	Beta_1	4.24741e-65	0.388594	0.169	0.436	1.13283e-60	1.44877
RPL37A	Beta_1	0.899437	0.388525	0.343	0.351	1	8.21688
TOP1	Beta_1	2.33018e-84	0.388235	0.194	0.513	6.21481e-80	1.7896
CALD1	Beta_1	8.18331e-19	0.38814	0.072	0.163	2.18257e-14	0.730188
HSPA8	Beta_1	1.93809e-14	0.38807	0.198	0.326	5.16908e-10	1.63774
SERINC3	Beta_1	2.72181e-40	0.387931	0.123	0.293	7.25933e-36	0.836215
RABL6	Beta_1	1.50575e-60	0.387771	0.224	0.516	4.016e-56	2.0404
KCNK1	Beta_1	8.004e-45	0.387434	0.138	0.33	2.13475e-40	1.24241
GFOD2	Beta_1	2.78051e-18	0.386892	0.084	0.175	7.41589e-14	0.691737
SF3B2	Beta_1	1.6041e-52	0.386521	0.172	0.406	4.27831e-48	1.27713
ZNRF1	Beta_1	8.60167e-10	0.386458	0.098	0.163	2.29415e-05	0.686995
HIST1H1E	Beta_1	7.71997e-20	0.386042	0.081	0.172	2.05899e-15	0.599648
ARFGAP1	Beta_1	2.71742e-10	0.385765	0.064	0.121	7.24764e-06	0.591805
CBX6	Beta_1	3.74438e-41	0.385576	0.123	0.298	9.98663e-37	0.942766
ZKSCAN1	Beta_1	2.37502e-79	0.385223	0.25	0.62	6.33441e-75	2.73231
ESYT2	Beta_1	5.20704e-38	0.383135	0.114	0.286	1.38877e-33	1.14172
ATP13A3	Beta_1	5.04888e-57	0.383111	0.191	0.457	1.34659e-52	1.8271
KLC1	Beta_1	1.69182e-72	0.382438	0.204	0.509	4.51225e-68	1.91342
UBE2B	Beta_1	1.44569e-77	0.38194	0.221	0.551	3.8558e-73	1.99115
TP53I13	Beta_1	2.38956e-14	0.381062	0.105	0.19	6.37318e-10	0.593498
CASTOR2	Beta_1	3.9709e-24	0.380816	0.099	0.216	1.05908e-19	0.815189
SCAF11	Beta_1	3.7009e-80	0.380605	0.189	0.5	9.87068e-76	1.72299
ID2	Beta_1	3.73237e-10	0.380237	0.072	0.13	9.95461e-06	0.632555
LMO7	Beta_1	1.51583e-40	0.379845	0.113	0.284	4.04286e-36	1.02772
CHRM3	Beta_1	5.27489e-22	0.379509	0.122	0.251	1.40687e-17	1.70156
CHD4	Beta_1	1.28701e-66	0.379163	0.181	0.456	3.43257e-62	1.61463
PER2	Beta_1	3.08097e-31	0.379097	0.124	0.276	8.21726e-27	1.14918
CEP350	Beta_1	8.80439e-81	0.379009	0.213	0.545	2.34822e-76	2.34955
IQGAP1	Beta_1	3.08076e-75	0.377786	0.169	0.454	8.21668e-71	1.56126
WDR59	Beta_1	6.02617e-47	0.377714	0.146	0.362	1.60724e-42	1.49745
PPP1R15B	Beta_1	9.02962e-12	0.377321	0.064	0.124	2.40829e-07	0.493119
NEUROD1	Beta_1	8.57036e-33	0.377173	0.158	0.331	2.2858e-28	1.26362
SPTAN1	Beta_1	1.10829e-41	0.376489	0.113	0.289	2.95593e-37	0.982689
MAP3K4	Beta_1	2.15262e-51	0.375912	0.134	0.347	5.74124e-47	1.28063
FAM50A	Beta_1	2.17654e-39	0.375604	0.152	0.34	5.80505e-35	1.06479
MT-ND6	Beta_1	5.29025e-38	0.375281	0.086	0.241	1.41096e-33	1.08656
ARF1	Beta_1	2.03625e-47	0.375267	0.183	0.416	5.43089e-43	1.39695
NRIP1	Beta_1	1.5026e-42	0.375104	0.131	0.319	4.00759e-38	1.1607
LARP4B	Beta_1	7.46656e-44	0.374762	0.154	0.364	1.99141e-39	1.40026
CD99L2	Beta_1	9.56603e-24	0.37423	0.123	0.248	2.55136e-19	0.942273
PCDH17	Beta_1	8.22153e-42	0.373149	0.143	0.332	2.19276e-37	1.13282
SERINC1	Beta_1	3.6785e-70	0.372934	0.19	0.476	9.81093e-66	1.62348
PRMT9	Beta_1	4.05916e-18	0.372199	0.083	0.174	1.08262e-13	0.686148
RAD21	Beta_1	1.40532e-63	0.371938	0.154	0.4	3.74812e-59	1.23172
PABPN1	Beta_1	6.97475e-22	0.371583	0.098	0.206	1.86024e-17	0.617155
ZSWIM6	Beta_1	1.0851e-43	0.371384	0.161	0.385	2.89407e-39	2.16265
ATP2B1	Beta_1	2.6856e-66	0.370947	0.189	0.467	7.16276e-62	1.5992
SLC25A25	Beta_1	2.81847e-14	0.370655	0.073	0.148	7.51715e-10	0.636074
SYNCRIP	Beta_1	8.41164e-45	0.369552	0.118	0.298	2.24347e-40	0.885408
RASD1	Beta_1	5.20035e-28	0.369548	0.185	0.36	1.38699e-23	1.51433
ARL5B	Beta_1	1.5614e-16	0.369453	0.064	0.141	4.16441e-12	0.56141
WSB1	Beta_1	3.31208e-27	0.368412	0.387	0.694	8.83365e-23	5.22425
MTRNR2L8	Beta_1	1.14035e-37	0.367787	0.056	0.188	3.04142e-33	0.726268
PPIG	Beta_1	3.5611e-98	0.367592	0.214	0.589	9.4978e-94	2.16842
SF3B1	Beta_1	9.76774e-73	0.36736	0.205	0.512	2.60515e-68	1.77408
CCDC50	Beta_1	1.24425e-33	0.367209	0.1	0.242	3.31854e-29	0.762759
CD151	Beta_1	4.51976e-18	0.366459	0.119	0.226	1.20546e-13	0.672826
MORF4L1	Beta_1	9.44723e-69	0.36637	0.23	0.567	2.51967e-64	2.18752
AC006369.1	Beta_1	1.52915e-36	0.36577	0.161	0.352	4.07839e-32	1.68276
RPS29	Beta_1	0.000177541	0.36572	0.262	0.338	1	4.09519
YWHAE	Beta_1	1.32428e-66	0.365392	0.265	0.629	3.53199e-62	2.6957
PLXNB1	Beta_1	1.04243e-06	0.364332	0.061	0.102	0.0278028	0.493746
CSRP1	Beta_1	6.79696e-11	0.363731	0.082	0.146	1.81282e-06	0.479817
PLSCR1	Beta_1	5.17515e-22	0.363613	0.071	0.167	1.38027e-17	0.56608
WNK1	Beta_1	1.05632e-77	0.362981	0.2	0.518	2.81732e-73	2.09547
ARHGEF28	Beta_1	1.88572e-29	0.36151	0.11	0.255	5.02941e-25	1.02249
EEF2	Beta_1	3.92813e-26	0.361281	0.261	0.482	1.04767e-21	2.57294
ERRFI1	Beta_1	1.83372e-25	0.36123	0.153	0.308	4.89071e-21	1.76294
MIDN	Beta_1	2.68478e-14	0.36073	0.097	0.179	7.16056e-10	0.617683
SEC14L1	Beta_1	8.65354e-30	0.360559	0.096	0.226	2.30798e-25	0.724778
DDX27	Beta_1	1.94531e-28	0.3603	0.091	0.214	5.18834e-24	0.688705
MAN2C1	Beta_1	4.4603e-19	0.360115	0.081	0.177	1.18961e-14	0.706489
XRCC6	Beta_1	7.21743e-55	0.359758	0.168	0.404	1.92496e-50	1.14579
ADAM9	Beta_1	3.03922e-17	0.3594	0.07	0.152	8.1059e-13	0.633039
JMY	Beta_1	1.58597e-37	0.357935	0.086	0.236	4.22995e-33	0.879685
SETX	Beta_1	8.30457e-72	0.357739	0.162	0.438	2.21491e-67	1.76101
APP	Beta_1	7.3655e-45	0.357704	0.358	0.714	1.96445e-40	4.47933
CHMP1B	Beta_1	7.27312e-15	0.357198	0.093	0.174	1.93981e-10	0.529111
PEAK1	Beta_1	2.31865e-29	0.356925	0.094	0.23	6.18408e-25	1.08715
ZFPM1	Beta_1	4.67255e-08	0.356828	0.073	0.122	0.00124622	0.485133
RAB3GAP2	Beta_1	5.62185e-65	0.356758	0.201	0.49	1.4994e-60	2.03808
PBX3	Beta_1	7.98223e-40	0.35669	0.236	0.48	2.12894e-35	2.96745
TLN1	Beta_1	1.54586e-47	0.356463	0.127	0.317	4.12297e-43	0.930852
NPHP4	Beta_1	1.35944e-13	0.356279	0.052	0.117	3.62575e-09	0.561434
ABCD3	Beta_1	2.76929e-61	0.355514	0.143	0.382	7.38597e-57	1.29404
MAP1A	Beta_1	8.60355e-21	0.35548	0.072	0.164	2.29465e-16	0.567288
PSMA7	Beta_1	3.89675e-22	0.355129	0.172	0.317	1.0393e-17	1.53355
HNRNPC	Beta_1	1.00167e-85	0.35501	0.273	0.674	2.67156e-81	2.788
HNRNPK	Beta_1	6.1179e-45	0.35481	0.162	0.376	1.63171e-40	1.09109
GTPBP4	Beta_1	2.90483e-20	0.354514	0.085	0.181	7.74748e-16	0.596966
TAX1BP1	Beta_1	4.20293e-93	0.354393	0.212	0.57	1.12096e-88	2.02141
LASP1	Beta_1	3.77072e-15	0.35424	0.061	0.133	1.00569e-10	0.566537
NDUFA13	Beta_1	2.31928e-14	0.353932	0.227	0.381	6.18575e-10	2.42123
FGF12	Beta_1	6.38683e-29	0.35388	0.123	0.267	1.70343e-24	1.19283
BAIAP3	Beta_1	4.46796e-30	0.352928	0.113	0.256	1.19165e-25	0.927638
PHIP	Beta_1	3.03516e-66	0.352554	0.242	0.553	8.09508e-62	2.51716
SEZ6L2	Beta_1	1.4193e-57	0.352159	0.178	0.436	3.78543e-53	1.42073
RPS19	Beta_1	2.06467e-06	0.351907	0.241	0.328	0.0550667	4.07413
SRF	Beta_1	2.89861e-06	0.351853	0.062	0.102	0.077309	0.475607
CD55	Beta_1	2.6779e-22	0.351848	0.107	0.218	7.14222e-18	0.677456
TCF25	Beta_1	1.13808e-83	0.351639	0.304	0.719	3.03536e-79	3.40407
RNF150	Beta_1	4.98844e-27	0.351598	0.1	0.23	1.33047e-22	1.11888
TENM3	Beta_1	4.11237e-41	0.350945	0.152	0.358	1.09681e-36	1.98478
NCBP3	Beta_1	1.74999e-35	0.350906	0.104	0.255	4.6674e-31	0.847446
TPST1	Beta_1	3.29713e-45	0.350508	0.157	0.379	8.79379e-41	1.82254
PUM2	Beta_1	1.12428e-66	0.350126	0.18	0.464	2.99857e-62	2.05693
BRD2	Beta_1	6.30687e-42	0.350042	0.117	0.292	1.6821e-37	0.841838
PDE10A	Beta_1	0.000810151	0.34979	0.336	0.447	1	5.37568
TMEM259	Beta_1	1.13069e-35	0.34924	0.148	0.327	3.01566e-31	1.11789
RAP1A	Beta_1	6.01294e-50	0.348663	0.117	0.306	1.60371e-45	0.931554
PCBP1	Beta_1	1.00212e-20	0.347489	0.131	0.248	2.67276e-16	0.727976
ACTN4	Beta_1	3.15211e-59	0.346146	0.205	0.481	8.40699e-55	1.90131
DYNC1H1	Beta_1	5.25284e-82	0.345316	0.249	0.618	1.40099e-77	2.51305
TM9SF2	Beta_1	1.43988e-65	0.344758	0.149	0.394	3.8403e-61	1.17169
GPCPD1	Beta_1	9.91516e-40	0.344599	0.081	0.24	2.64447e-35	0.948987
SRP14	Beta_1	1.17929e-09	0.344585	0.231	0.347	3.14529e-05	2.99571
ITPRID2	Beta_1	3.38928e-29	0.343672	0.068	0.181	9.03955e-25	0.599462
HSP90AA1	Beta_1	0.0558833	0.343631	0.517	0.594	1	8.52668
TRAK2	Beta_1	1.80476e-17	0.343118	0.07	0.153	4.81347e-13	0.616963
CBX5	Beta_1	5.66682e-56	0.342147	0.132	0.345	1.5114e-51	0.957128
SNRPB	Beta_1	1.03448e-11	0.341958	0.115	0.194	2.75905e-07	0.578846
BDP1	Beta_1	2.75899e-74	0.341905	0.221	0.546	7.3585e-70	2.3067
G3BP2	Beta_1	5.0879e-81	0.341502	0.194	0.507	1.35699e-76	1.72728
ZNF141	Beta_1	5.55674e-40	0.34131	0.092	0.25	1.48204e-35	0.883724
ENTPD6	Beta_1	7.63013e-06	0.341298	0.066	0.104	0.203503	0.473147
PREPL	Beta_1	2.44452e-91	0.340637	0.204	0.549	6.51979e-87	1.95362
H2AFJ	Beta_1	7.32472e-10	0.340182	0.14	0.225	1.95358e-05	0.970682
AFF4	Beta_1	2.69e-70	0.339846	0.289	0.656	7.1745e-66	3.21541
CLTC	Beta_1	6.08073e-88	0.339799	0.224	0.581	1.62179e-83	2.05078
AHCTF1	Beta_1	2.72878e-64	0.339777	0.124	0.359	7.27792e-60	1.15041
MIA2	Beta_1	2.85344e-80	0.339753	0.235	0.585	7.61042e-76	2.42094
TAGLN2	Beta_1	4.44167e-15	0.339718	0.131	0.227	1.18464e-10	0.836524
NR1D2	Beta_1	1.48451e-54	0.33967	0.138	0.355	3.95933e-50	1.28605
BMERB1	Beta_1	5.56269e-57	0.338588	0.174	0.429	1.48363e-52	1.89198
TMEM263	Beta_1	8.438e-56	0.33796	0.122	0.33	2.2505e-51	0.931981
MACF1	Beta_1	1.91205e-22	0.337754	0.431	0.734	5.09962e-18	6.41366
CREM	Beta_1	3.85031e-31	0.337258	0.114	0.257	1.02692e-26	0.867596
GOLGA4	Beta_1	9.77519e-58	0.336984	0.373	0.784	2.60714e-53	5.09887
SLC35F5	Beta_1	4.10254e-56	0.336983	0.122	0.333	1.09419e-51	1.04541
TAF1D	Beta_1	1.07443e-75	0.336701	0.17	0.451	2.86561e-71	1.40475
HNRNPH3	Beta_1	2.17577e-80	0.336571	0.165	0.458	5.80301e-76	1.31859
TP53INP1	Beta_1	5.17416e-16	0.336419	0.062	0.137	1.38e-11	0.541889
DAPK2	Beta_1	7.41295e-32	0.336186	0.123	0.281	1.97711e-27	1.38008
AFTPH	Beta_1	8.30033e-45	0.336009	0.11	0.285	2.21378e-40	0.872982
HOOK3	Beta_1	1.60012e-71	0.335494	0.205	0.516	4.26767e-67	2.13644
PDGFA	Beta_1	4.25747e-13	0.335261	0.083	0.154	1.13551e-08	0.542629
TRIP11	Beta_1	9.43481e-84	0.334372	0.182	0.491	2.51636e-79	1.66758
RPLP2	Beta_1	0.0112917	0.333912	0.285	0.341	1	4.55302
ABLIM2	Beta_1	5.02758e-34	0.333208	0.107	0.264	1.34091e-29	1.10054
SRBD1	Beta_1	1.37966e-51	0.333139	0.176	0.418	3.67969e-47	1.86674
NKTR	Beta_1	6.54923e-72	0.333079	0.238	0.571	1.74675e-67	2.51984
MAPK4	Beta_1	2.01907e-16	0.332614	0.053	0.126	5.38505e-12	0.68156
CERK	Beta_1	2.94076e-45	0.33249	0.13	0.317	7.84331e-41	0.937822
FAR1	Beta_1	3.2365e-58	0.332407	0.127	0.348	8.63206e-54	1.21292
GOLIM4	Beta_1	3.01257e-18	0.331954	0.073	0.157	8.03482e-14	0.574534
NPAS3	Beta_1	4.87703e-23	0.331872	0.266	0.478	1.30075e-18	4.43075
UNC13A	Beta_1	4.80039e-56	0.331386	0.225	0.517	1.28031e-51	2.66742
IP6K2	Beta_1	4.71589e-56	0.331222	0.134	0.351	1.25778e-51	1.05292
ARF4	Beta_1	3.11068e-62	0.330732	0.15	0.391	8.2965e-58	1.10347
NONO	Beta_1	6.41525e-53	0.330148	0.124	0.326	1.71101e-48	0.824208
SSTR2	Beta_1	1.13726e-26	0.32966	0.107	0.231	3.03318e-22	0.671866
ETNK1	Beta_1	9.70272e-90	0.329421	0.163	0.475	2.58781e-85	1.6055
PGR	Beta_1	8.15845e-19	0.328694	0.081	0.17	2.17594e-14	0.613577
EIF5	Beta_1	5.42035e-49	0.328601	0.161	0.377	1.44566e-44	1.18386
S100A6	Beta_1	0.212281	0.328421	0.133	0.152	1	1.4629
LRPAP1	Beta_1	2.35584e-36	0.32818	0.16	0.358	6.28327e-32	1.27022
ANK2	Beta_1	1.4414e-09	0.32637	0.095	0.162	3.84436e-05	0.90552
DGKH	Beta_1	6.60777e-22	0.325545	0.08	0.182	1.76236e-17	0.812899
HNRNPA3	Beta_1	1.02114e-71	0.325421	0.203	0.507	2.72349e-67	1.65207
NARS	Beta_1	4.42804e-54	0.325189	0.123	0.325	1.181e-49	0.878241
S100PBP	Beta_1	1.27388e-26	0.325032	0.07	0.181	3.39756e-22	0.67981
MYL6	Beta_1	0.714765	0.324996	0.305	0.329	1	4.49506
SLC38A2	Beta_1	1.54588e-40	0.324966	0.092	0.256	4.12301e-36	0.95685
EGFL7	Beta_1	0.0638501	0.324945	0.091	0.109	1	0.410964
ABCC9	Beta_1	1.03545e-16	0.324933	0.076	0.159	2.76166e-12	0.680567
OST4	Beta_1	6.3791e-28	0.32472	0.129	0.272	1.70137e-23	0.98041
RBM39	Beta_1	9.38079e-76	0.324499	0.333	0.755	2.50195e-71	3.7899
ACTN1	Beta_1	3.96147e-26	0.32253	0.124	0.256	1.05656e-21	0.860451
ZNF207	Beta_1	1.10287e-72	0.322023	0.175	0.459	2.94147e-68	1.63138
PDE9A	Beta_1	1.80377e-14	0.321946	0.072	0.146	4.81083e-10	0.607986
XIAP	Beta_1	1.50741e-73	0.321685	0.136	0.396	4.02041e-69	1.22404
TSPYL1	Beta_1	1.93595e-27	0.321438	0.1	0.225	5.16337e-23	0.601466
TMEM33	Beta_1	1.75468e-24	0.321366	0.092	0.202	4.6799e-20	0.579787
DDX18	Beta_1	1.25649e-48	0.320945	0.102	0.281	3.35119e-44	0.81262
ZC3HAV1	Beta_1	3.31968e-19	0.320614	0.078	0.167	8.85392e-15	0.528106
MAGED2	Beta_1	1.01904e-18	0.320456	0.134	0.249	2.71788e-14	0.677903
WDR13	Beta_1	1.11871e-27	0.320301	0.107	0.234	2.98371e-23	0.640788
PRR26	Beta_1	2.2358e-17	0.320282	0.069	0.152	5.9631e-13	0.601792
MAPK1IP1L	Beta_1	3.74198e-54	0.320108	0.123	0.326	9.98025e-50	0.933124
ADAM10	Beta_1	2.21632e-50	0.320094	0.121	0.326	5.91115e-46	1.14083
CD63	Beta_1	0.30977	0.319704	0.299	0.333	1	5.21665
FAM107B	Beta_1	2.59006e-10	0.319346	0.086	0.148	6.90796e-06	0.558059
GOLGA3	Beta_1	1.03332e-49	0.319266	0.154	0.375	2.75598e-45	1.35819
ITM2C	Beta_1	1.30567e-32	0.319242	0.134	0.292	3.48236e-28	0.907724
GAK	Beta_1	1.30127e-38	0.318943	0.127	0.306	3.47062e-34	1.15027
SLC25A16	Beta_1	2.53899e-43	0.318596	0.095	0.267	6.77173e-39	0.918802
CACNA2D2	Beta_1	1.12118e-31	0.317909	0.118	0.267	2.99029e-27	0.951108
PNN	Beta_1	5.41152e-90	0.317835	0.199	0.538	1.44331e-85	1.82728
VPS37B	Beta_1	5.31038e-28	0.317815	0.063	0.175	1.41633e-23	0.659191
CNTNAP5	Beta_1	1.27036e-07	0.317244	0.057	0.103	0.00338818	0.766542
RANBP2	Beta_1	1.48735e-90	0.317013	0.205	0.551	3.96692e-86	2.11122
RPL27	Beta_1	1.47307e-18	0.316952	0.183	0.32	3.92881e-14	2.1833
CCAR1	Beta_1	6.2884e-56	0.316746	0.146	0.376	1.67718e-51	1.29812
DNM1	Beta_1	3.81875e-54	0.316553	0.148	0.376	1.0185e-49	1.40271
CD2AP	Beta_1	2.61637e-81	0.316434	0.153	0.441	6.97813e-77	1.4502
ITGAV	Beta_1	2.65243e-48	0.316215	0.13	0.326	7.07431e-44	1.02868
RHOT2	Beta_1	1.38714e-08	0.315627	0.065	0.114	0.000369964	0.469406
FDPS	Beta_1	1.47589e-56	0.315181	0.162	0.401	3.93636e-52	1.16218
PHF20L1	Beta_1	1.94843e-61	0.31516	0.123	0.347	5.19665e-57	1.08662
CTR9	Beta_1	4.35746e-29	0.315149	0.101	0.229	1.16218e-24	0.682422
GADD45G	Beta_1	0.0921847	0.314418	0.086	0.104	1	0.414529
TES	Beta_1	2.80947e-08	0.313684	0.06	0.106	0.000749314	0.430686
HNRNPH1	Beta_1	2.09187e-44	0.313552	0.157	0.372	5.57922e-40	1.34407
MYO1B	Beta_1	5.84995e-41	0.312426	0.143	0.33	1.56024e-36	1.14163
ATP2B4	Beta_1	2.37148e-09	0.312292	0.092	0.152	6.32497e-05	0.579134
SMURF1	Beta_1	7.53791e-49	0.311848	0.118	0.324	2.01044e-44	1.40691
CHD8	Beta_1	1.3855e-49	0.311455	0.104	0.293	3.69526e-45	0.932631
GDI1	Beta_1	1.59518e-27	0.311244	0.108	0.236	4.25451e-23	0.63262
ILRUN	Beta_1	2.43299e-60	0.311113	0.124	0.35	6.48903e-56	1.24357
CSNK1A1	Beta_1	9.13472e-84	0.310702	0.252	0.619	2.43632e-79	2.275
ARPC2	Beta_1	1.66035e-48	0.310313	0.164	0.388	4.42831e-44	1.16332
ARID4A	Beta_1	4.17498e-52	0.31012	0.118	0.315	1.11351e-47	0.964285
CREB1	Beta_1	2.28957e-55	0.31004	0.111	0.315	6.10652e-51	0.971812
UBE2K	Beta_1	1.86389e-85	0.309909	0.23	0.583	4.97118e-81	2.13061
HNF4A	Beta_1	1.72404e-11	0.309793	0.056	0.115	4.59818e-07	0.516844
MTMR12	Beta_1	1.67589e-33	0.309588	0.072	0.202	4.46977e-29	0.699093
CAPRIN1	Beta_1	2.86119e-70	0.309469	0.164	0.43	7.63107e-66	1.25647
IST1	Beta_1	2.47694e-51	0.309084	0.117	0.311	6.60624e-47	0.912926
FRS2	Beta_1	2.51461e-60	0.308974	0.118	0.341	6.7067e-56	1.22417
TSC22D2	Beta_1	1.44152e-41	0.308924	0.072	0.224	3.84468e-37	0.799092
KIF5B	Beta_1	1.02443e-78	0.308922	0.189	0.497	2.73227e-74	1.61179
HMGCS1	Beta_1	6.79211e-12	0.308362	0.079	0.146	1.81152e-07	0.575279
LEPROTL1	Beta_1	2.96347e-11	0.307606	0.08	0.144	7.90387e-07	0.400082
MCU	Beta_1	4.7509e-40	0.307188	0.1	0.272	1.26711e-35	1.13753
ASXL3	Beta_1	1.42796e-23	0.30617	0.068	0.172	3.80851e-19	0.747658
UBE2N	Beta_1	3.82794e-43	0.305917	0.109	0.277	1.02095e-38	0.677523
PPP1R10	Beta_1	6.01903e-46	0.305895	0.118	0.298	1.60533e-41	0.827525
USP9Y	Beta_1	1.51172e-40	0.305813	0.098	0.256	4.03192e-36	1.22586
UBTF	Beta_1	1.78122e-34	0.305703	0.095	0.236	4.7507e-30	0.662144
NFIL3	Beta_1	2.28851e-15	0.305298	0.067	0.14	6.10367e-11	0.513059
VASP	Beta_1	1.64217e-14	0.305053	0.065	0.135	4.37983e-10	0.441263
DSG2	Beta_1	2.21922e-08	0.305043	0.06	0.106	0.000591887	0.395749
GAPVD1	Beta_1	3.52867e-53	0.305017	0.113	0.317	9.41131e-49	1.08651
NFKB1	Beta_1	5.09825e-26	0.304876	0.072	0.182	1.35975e-21	0.658495
TNFRSF12A	Beta_1	1.99966e-08	0.30486	0.062	0.111	0.00053333	0.487824
UPF1	Beta_1	4.86782e-30	0.304674	0.07	0.189	1.2983e-25	0.625664
RBM10	Beta_1	3.5571e-29	0.304672	0.067	0.183	9.48713e-25	0.608004
SUPT5H	Beta_1	1.61657e-45	0.304186	0.122	0.309	4.31156e-41	0.915995
KIDINS220	Beta_1	8.05392e-91	0.303651	0.192	0.529	2.14806e-86	1.93557
USP9X	Beta_1	7.82708e-75	0.303609	0.196	0.507	2.08756e-70	1.96664
ETF1	Beta_1	1.48364e-41	0.303499	0.092	0.247	3.957e-37	0.704584
EEF1D	Beta_1	7.86647e-32	0.303374	0.177	0.36	2.09807e-27	1.20359
FCHSD2	Beta_1	5.87702e-31	0.303263	0.094	0.236	1.56746e-26	1.01242
FGD5-AS1	Beta_1	3.01117e-31	0.30282	0.092	0.219	8.0311e-27	0.577185
N4BP2	Beta_1	6.35008e-35	0.302811	0.071	0.205	1.69363e-30	0.708071
NEU1	Beta_1	2.94455e-38	0.302662	0.124	0.288	7.85341e-34	0.806235
CCNL2	Beta_1	6.81273e-56	0.30244	0.156	0.392	1.81702e-51	1.40432
COG7	Beta_1	1.76435e-29	0.302386	0.086	0.216	4.70569e-25	0.770787
RFX3-AS1	Beta_1	3.61939e-27	0.302344	0.065	0.18	9.65326e-23	0.84568
HDAC2	Beta_1	9.06428e-31	0.302232	0.092	0.22	2.41754e-26	0.542578
XBP1	Beta_1	8.47324e-60	0.302221	0.194	0.473	2.2599e-55	1.5713
SMARCA2	Beta_1	4.32395e-69	0.302191	0.241	0.56	1.15324e-64	2.3663
FERMT2	Beta_1	7.50753e-30	0.302066	0.082	0.206	2.00233e-25	0.686787
TPP1	Beta_1	3.51848e-40	0.301556	0.108	0.269	9.38414e-36	0.692981
STXBP6	Beta_1	0.0024254	0.301478	0.083	0.11	1	0.548976
SUPT16H	Beta_1	7.73038e-52	0.301468	0.11	0.298	2.06177e-47	0.771488
ATRAID	Beta_1	1.0065e-29	0.301238	0.128	0.278	2.68444e-25	0.88909
TMEM248	Beta_1	2.585e-24	0.301183	0.085	0.191	6.89445e-20	0.551895
CSDE1	Beta_1	1.55453e-79	0.30109	0.205	0.537	4.14609e-75	1.81618
C7orf50	Beta_1	1.06247e-61	0.300616	0.181	0.443	2.83373e-57	1.32263
TOB2	Beta_1	6.25119e-14	0.300431	0.054	0.119	1.66726e-09	0.435869
CHD1	Beta_1	1.70486e-51	0.300035	0.119	0.319	4.54702e-47	1.04527
TBC1D15	Beta_1	2.53053e-61	0.299879	0.117	0.336	6.74917e-57	1.04824
SET	Beta_1	2.0553e-32	0.299834	0.166	0.344	5.4817e-28	1.21955
NPTN	Beta_1	3.63562e-78	0.299619	0.179	0.472	9.69657e-74	1.44726
SIGIRR	Beta_1	2.32557e-07	0.299544	0.061	0.104	0.00620252	0.377605
EGR3	Beta_1	1.47224e-12	0.299508	0.067	0.133	3.92661e-08	0.69753
KIAA1109	Beta_1	2.12744e-77	0.299482	0.202	0.524	5.67409e-73	2.12468
TMEM30B	Beta_1	2.8768e-11	0.299441	0.066	0.123	7.67272e-07	0.390994
ZNF608	Beta_1	2.31803e-41	0.299034	0.124	0.313	6.18241e-37	1.33195
HERPUD1	Beta_1	8.60309e-69	0.29898	0.213	0.52	2.29453e-64	1.89012
TBL1X	Beta_1	5.32824e-51	0.298901	0.205	0.457	1.4211e-46	2.24624
TBC1D9	Beta_1	3.58566e-28	0.298878	0.097	0.224	9.56331e-24	0.747522
TM9SF3	Beta_1	2.6049e-99	0.298692	0.169	0.497	6.94749e-95	1.50144
RBM26	Beta_1	1.38022e-94	0.298582	0.196	0.544	3.68118e-90	2.11822
CBR3-AS1	Beta_1	3.29517e-12	0.298333	0.047	0.103	8.78854e-08	0.438513
IFI27L2	Beta_1	9.98111e-16	0.297947	0.108	0.197	2.66206e-11	0.638226
MYO18A	Beta_1	1.29796e-24	0.297929	0.06	0.162	3.4618e-20	0.639578
NSD1	Beta_1	5.08677e-75	0.29785	0.185	0.484	1.35669e-70	1.89471
ZDHHC14	Beta_1	2.49335e-43	0.297555	0.196	0.431	6.65002e-39	2.19549
STT3B	Beta_1	8.73708e-61	0.297504	0.13	0.358	2.33027e-56	1.13549
GNAZ	Beta_1	3.00423e-14	0.297035	0.073	0.146	8.01259e-10	0.50637
PLEC	Beta_1	4.00478e-08	0.296523	0.06	0.107	0.00106811	0.457937
ABCB1	Beta_1	4.61403e-09	0.296457	0.056	0.104	0.000123061	0.444652
EIF4B	Beta_1	1.20881e-79	0.296389	0.201	0.526	3.22402e-75	1.83762
AGFG1	Beta_1	1.38494e-62	0.295801	0.124	0.353	3.69377e-58	1.103
ZDBF2	Beta_1	2.58544e-36	0.295699	0.089	0.233	6.89563e-32	0.757795
PRNP	Beta_1	3.71015e-21	0.295541	0.082	0.177	9.89534e-17	0.484901
TOR1AIP2	Beta_1	2.65088e-56	0.295402	0.119	0.325	7.07016e-52	0.892236
TMEM178B	Beta_1	3.54936e-16	0.295299	0.362	0.579	9.46649e-12	6.09805
ATP5F1A	Beta_1	6.64314e-36	0.295073	0.142	0.316	1.77179e-31	0.884323
RAPGEF4	Beta_1	1.53965e-32	0.295028	0.088	0.231	4.1064e-28	1.05093
GPAA1	Beta_1	7.62123e-11	0.295026	0.1	0.17	2.03266e-06	0.442114
GSTO1	Beta_1	5.99072e-30	0.294965	0.119	0.261	1.59779e-25	0.749119
CLSTN1	Beta_1	2.93835e-47	0.294834	0.107	0.291	7.83686e-43	0.828064
MBNL2	Beta_1	1.00702e-71	0.294808	0.192	0.491	2.68582e-67	2.0217
ZFC3H1	Beta_1	5.19984e-55	0.294426	0.131	0.355	1.38685e-50	1.31051
PAM	Beta_1	1.63112e-27	0.294352	0.453	0.79	4.35036e-23	6.84761
DEPTOR	Beta_1	2.73499e-17	0.29391	0.06	0.14	7.2945e-13	0.595902
LNPEP	Beta_1	1.05082e-59	0.293813	0.12	0.337	2.80264e-55	1.05507
NUMA1	Beta_1	2.19246e-62	0.293653	0.13	0.36	5.8475e-58	1.08464
RABGEF1	Beta_1	1.18461e-53	0.293592	0.147	0.39	3.15948e-49	1.65826
C4orf48	Beta_1	2.08511e-20	0.293405	0.186	0.34	5.56121e-16	1.73444
SREK1	Beta_1	1.13182e-71	0.29229	0.149	0.409	3.01868e-67	1.27961
RPS27L	Beta_1	1.66569e-27	0.291634	0.142	0.291	4.44255e-23	1.16789
PRKDC	Beta_1	2.15277e-90	0.291006	0.184	0.504	5.74165e-86	1.57073
DMTF1	Beta_1	4.86288e-54	0.290815	0.105	0.307	1.29698e-49	1.04066
CD320	Beta_1	1.66288e-25	0.290536	0.103	0.224	4.43506e-21	0.569881
CPSF6	Beta_1	4.01077e-54	0.290509	0.119	0.329	1.06971e-49	1.00714
CLK1	Beta_1	1.37097e-68	0.290363	0.127	0.373	3.65652e-64	1.15874
MAN1A1	Beta_1	1.08557e-50	0.290307	0.31	0.632	2.89531e-46	3.6757
F11R	Beta_1	8.12972e-20	0.290236	0.073	0.161	2.16828e-15	0.504081
COX7B	Beta_1	1.23356e-22	0.290215	0.16	0.296	3.29002e-18	1.28599
NOP56	Beta_1	6.71302e-32	0.290148	0.086	0.214	1.79043e-27	0.52916
NDUFC1	Beta_1	4.17959e-25	0.289943	0.133	0.266	1.11474e-20	0.844452
ZRANB2	Beta_1	2.12714e-95	0.288861	0.211	0.572	5.67328e-91	2.11943
PRPF38B	Beta_1	4.06265e-41	0.288674	0.095	0.254	1.08355e-36	0.671452
SUMF2	Beta_1	1.79069e-28	0.288112	0.105	0.235	4.77594e-24	0.628387
BAG6	Beta_1	1.76354e-19	0.28808	0.075	0.163	4.70353e-15	0.456531
FAM189A1	Beta_1	1.17215e-13	0.287999	0.071	0.147	3.12624e-09	0.830586
NT5DC3	Beta_1	1.11197e-10	0.287938	0.059	0.115	2.96573e-06	0.459626
RPL41	Beta_1	0.00401578	0.287744	0.289	0.349	1	9.76198
OAT	Beta_1	3.19477e-33	0.287657	0.079	0.206	8.52077e-29	0.534182
FOXK1	Beta_1	4.05717e-52	0.287582	0.137	0.36	1.08209e-47	1.4427
DNAJC5	Beta_1	7.18061e-56	0.287525	0.15	0.388	1.91514e-51	1.5055
TMX3	Beta_1	2.92004e-36	0.287392	0.07	0.203	7.78805e-32	0.581161
CRK	Beta_1	1.16699e-33	0.28717	0.082	0.218	3.11247e-29	0.682403
ADAMTSL2	Beta_1	7.36346e-14	0.287003	0.067	0.136	1.96391e-09	0.522499
SLC7A8	Beta_1	1.31617e-73	0.286385	0.194	0.495	3.51035e-69	1.92896
DDX3Y	Beta_1	1.96156e-24	0.286199	0.069	0.169	5.23169e-20	0.479347
DHX15	Beta_1	5.59807e-38	0.286004	0.088	0.236	1.49306e-33	0.635586
GRIA3	Beta_1	8.00106e-47	0.285968	0.188	0.42	2.13396e-42	2.01708
THRB	Beta_1	1.17233e-24	0.285953	0.099	0.223	3.12673e-20	1.03103
CCNT2	Beta_1	8.15998e-53	0.285767	0.098	0.291	2.17635e-48	0.923414
BAZ2A	Beta_1	3.95315e-49	0.285631	0.108	0.3	1.05435e-44	0.904044
VPS13A	Beta_1	1.67144e-74	0.285561	0.211	0.533	4.45789e-70	2.28082
WIPF2	Beta_1	8.50989e-51	0.285461	0.108	0.3	2.26967e-46	0.976213
STK24	Beta_1	2.07144e-49	0.285118	0.132	0.339	5.52475e-45	1.1905
TAF7	Beta_1	6.16362e-53	0.285057	0.131	0.338	1.6439e-48	0.920722
JUND	Beta_1	1.5149e-27	0.284467	0.242	0.455	4.04039e-23	2.09091
WDR45B	Beta_1	7.27533e-59	0.284084	0.133	0.36	1.9404e-54	1.04811
AC006001.2	Beta_1	1.49235e-12	0.284074	0.044	0.102	3.98025e-08	0.484711
LMAN1	Beta_1	3.46232e-71	0.283763	0.19	0.495	9.23435e-67	1.80103
SRSF6	Beta_1	2.37934e-26	0.283161	0.086	0.2	6.34594e-22	0.564675
PPP3CB	Beta_1	7.10174e-79	0.282895	0.174	0.472	1.89411e-74	1.56011
TAPBP	Beta_1	6.3735e-22	0.282819	0.084	0.184	1.69988e-17	0.490844
TUT7	Beta_1	3.10497e-43	0.282719	0.082	0.245	8.28126e-39	0.793568
PLEKHB2	Beta_1	8.02462e-37	0.282436	0.112	0.265	2.14025e-32	0.68485
PPP2R1B	Beta_1	1.08246e-33	0.282266	0.084	0.222	2.88702e-29	0.696906
CLCN5	Beta_1	1.71267e-12	0.282187	0.05	0.109	4.56785e-08	0.464647
MAPRE1	Beta_1	2.09211e-79	0.282135	0.171	0.465	5.57986e-75	1.36527
CCPG1	Beta_1	1.17182e-91	0.281749	0.171	0.481	3.12537e-87	1.47838
MED1	Beta_1	2.29883e-27	0.281366	0.067	0.176	6.13121e-23	0.545581
AP1G2	Beta_1	2.89255e-19	0.2809	0.078	0.171	7.71473e-15	0.593457
ANXA7	Beta_1	7.53095e-86	0.280571	0.191	0.523	2.00858e-81	1.51824
SLC25A5	Beta_1	2.02376e-28	0.280453	0.125	0.266	5.39757e-24	0.88701
ANXA5	Beta_1	1.36749e-54	0.280435	0.173	0.411	3.64722e-50	1.32928
EIF1AX	Beta_1	2.65499e-41	0.28035	0.136	0.317	7.08112e-37	0.928467
RAB17	Beta_1	6.26941e-23	0.280173	0.073	0.173	1.67211e-18	0.531039
SDCBP	Beta_1	9.46331e-35	0.279822	0.105	0.249	2.52396e-30	0.595036
ARPC3	Beta_1	3.38691e-32	0.279793	0.185	0.38	9.03323e-28	1.59302
C5orf24	Beta_1	9.39334e-26	0.279731	0.09	0.202	2.5053e-21	0.554436
USP7	Beta_1	1.76514e-46	0.279587	0.133	0.322	4.70779e-42	0.925008
LSR	Beta_1	7.82872e-17	0.279424	0.071	0.15	2.088e-12	0.453109
HSPH1	Beta_1	5.13821e-50	0.279176	0.128	0.33	1.37041e-45	0.995262
RALGPS2	Beta_1	4.97725e-45	0.278879	0.114	0.299	1.32748e-40	1.08151
ZNF800	Beta_1	1.9006e-32	0.278781	0.083	0.212	5.0691e-28	0.631112
CRY1	Beta_1	9.42239e-47	0.278753	0.084	0.258	2.51305e-42	1.05666
ARPC4	Beta_1	7.72833e-29	0.278522	0.095	0.218	2.06122e-24	0.498179
ATRX	Beta_1	2.49913e-80	0.278463	0.32	0.735	6.66544e-76	3.87583
GOLGB1	Beta_1	1.06583e-97	0.277961	0.235	0.613	2.84268e-93	2.5169
CCT2	Beta_1	1.79799e-31	0.27758	0.118	0.261	4.79543e-27	0.639769
TSPAN3	Beta_1	1.04056e-58	0.277519	0.128	0.35	2.77528e-54	0.851501
KDM5A	Beta_1	1.75632e-75	0.277511	0.17	0.454	4.68429e-71	1.55791
RBCK1	Beta_1	1.94946e-50	0.277511	0.121	0.316	5.19941e-46	0.816295
CYB5R3	Beta_1	1.18787e-34	0.277351	0.115	0.265	3.16816e-30	0.612572
SPINT1	Beta_1	2.45979e-10	0.277311	0.072	0.128	6.56049e-06	0.384657
PCNX1	Beta_1	6.25472e-60	0.27715	0.134	0.373	1.6682e-55	1.39324
QPCT	Beta_1	1.83865e-41	0.27688	0.152	0.355	4.90388e-37	1.171
DNAJA1	Beta_1	4.21028e-45	0.276457	0.174	0.389	1.12292e-40	1.22726
ATF7IP	Beta_1	3.84237e-50	0.276357	0.113	0.308	1.0248e-45	1.04452
DICER1	Beta_1	4.53738e-83	0.275936	0.162	0.457	1.21016e-78	1.45683
SIPA1L3	Beta_1	8.85828e-23	0.275678	0.388	0.644	2.36259e-18	7.96205
PARP1	Beta_1	2.32672e-48	0.275277	0.121	0.308	6.20559e-44	0.758147
EIF3B	Beta_1	8.44433e-31	0.274202	0.094	0.223	2.25219e-26	0.621335
GNS	Beta_1	1.123e-40	0.273908	0.107	0.268	2.99514e-36	0.732393
UTP18	Beta_1	1.53412e-36	0.273791	0.088	0.228	4.09165e-32	0.602882
RCOR1	Beta_1	5.05945e-56	0.273415	0.119	0.337	1.34941e-51	1.164
CSPP1	Beta_1	6.87406e-45	0.273233	0.08	0.244	1.83338e-40	0.855108
HECTD1	Beta_1	1.26317e-79	0.273184	0.176	0.477	3.36901e-75	1.67842
CAPZB	Beta_1	9.95349e-78	0.273128	0.206	0.529	2.65469e-73	1.64957
CBX4	Beta_1	7.13444e-13	0.272592	0.056	0.118	1.90283e-08	0.418094
DHX36	Beta_1	1.50052e-87	0.272571	0.191	0.51	4.00205e-83	1.624
FXYD6	Beta_1	4.42876e-07	0.272516	0.093	0.143	0.0118119	0.47132
RPS27	Beta_1	2.60318e-06	0.272114	0.263	0.346	0.0694295	6.99427
PPM1G	Beta_1	2.7562e-39	0.27199	0.112	0.273	7.35107e-35	0.630612
BPTF	Beta_1	5.74016e-90	0.271967	0.275	0.674	1.53096e-85	3.19843
DAG1	Beta_1	9.05967e-24	0.271895	0.066	0.165	2.4163e-19	0.48732
NAA20	Beta_1	1.14762e-68	0.271807	0.17	0.46	3.06081e-64	1.37502
TOPORS	Beta_1	2.52298e-34	0.27164	0.067	0.191	6.72905e-30	0.495923
PPP1R14C	Beta_1	1.06189e-22	0.271526	0.065	0.16	2.83216e-18	0.575955
NECTIN2	Beta_1	2.09598e-22	0.271418	0.089	0.192	5.59018e-18	0.555692
TMEM30A	Beta_1	9.52617e-45	0.271369	0.11	0.283	2.54072e-40	0.697586
MAT2A	Beta_1	6.87826e-23	0.271057	0.082	0.186	1.8345e-18	0.480901
PRPF40A	Beta_1	7.01731e-75	0.270832	0.15	0.416	1.87159e-70	1.13753
SPPL2B	Beta_1	4.28422e-36	0.270426	0.083	0.228	1.14264e-31	0.766722
MLXIP	Beta_1	1.38516e-62	0.270414	0.17	0.434	3.69435e-58	1.64112
GK5	Beta_1	3.91279e-18	0.270132	0.06	0.139	1.04358e-13	0.475007
DYNC1LI2	Beta_1	1.04524e-69	0.269761	0.153	0.413	2.78775e-65	1.11358
DDX46	Beta_1	3.99663e-88	0.26975	0.202	0.533	1.06594e-83	1.75771
TMEM51	Beta_1	2.98737e-18	0.269468	0.063	0.147	7.96761e-14	0.630563
COPB1	Beta_1	8.51979e-82	0.268987	0.144	0.42	2.27231e-77	1.11541
SCLT1	Beta_1	4.5557e-39	0.268893	0.109	0.283	1.21505e-34	1.22237
SURF4	Beta_1	2.158e-79	0.268881	0.242	0.599	5.75559e-75	2.19241
OCIAD1	Beta_1	3.95339e-85	0.26888	0.201	0.542	1.05441e-80	1.8118
C6orf62	Beta_1	5.28989e-25	0.268833	0.092	0.203	1.41087e-20	0.555338
SEC16A	Beta_1	4.08542e-38	0.268786	0.099	0.256	1.08962e-33	0.787316
RNPS1	Beta_1	1.49642e-49	0.268661	0.111	0.297	3.9911e-45	0.693637
RTF1	Beta_1	1.77138e-68	0.268447	0.119	0.351	4.72444e-64	0.887366
KMT2B	Beta_1	1.07271e-15	0.268302	0.065	0.14	2.86103e-11	0.499614
TUBA4A	Beta_1	4.39859e-22	0.268116	0.132	0.256	1.17315e-17	0.79004
HPS1	Beta_1	7.5045e-17	0.268076	0.092	0.178	2.00153e-12	0.499191
CCDC102B	Beta_1	1.73773e-12	0.268028	0.047	0.105	4.6347e-08	0.47895
ITSN2	Beta_1	1.48828e-67	0.267978	0.162	0.439	3.96938e-63	1.67724
USP15	Beta_1	6.7641e-73	0.267891	0.161	0.438	1.80405e-68	1.58678
SARAF	Beta_1	2.26546e-43	0.267833	0.208	0.457	6.04222e-39	1.74664
SOCS6	Beta_1	2.2805e-38	0.267718	0.072	0.21	6.08233e-34	0.625535
RPL37	Beta_1	4.80496e-09	0.267715	0.238	0.338	0.000128153	4.36481
GPRC5C	Beta_1	2.69632e-10	0.267637	0.075	0.132	7.19137e-06	0.387241
KCNMB2	Beta_1	1.51257e-09	0.267616	0.522	0.759	4.03418e-05	10.7534
HELZ	Beta_1	2.40095e-77	0.267577	0.164	0.453	6.40357e-73	1.63798
HYOU1	Beta_1	1.66358e-27	0.267396	0.075	0.188	4.43695e-23	0.498841
ODF2L	Beta_1	2.90384e-34	0.267224	0.107	0.255	7.74483e-30	0.740274
SHC2	Beta_1	7.30453e-41	0.267168	0.122	0.298	1.94819e-36	0.97013
LCA5	Beta_1	3.52515e-16	0.266949	0.049	0.117	9.40193e-12	0.405692
ZBTB21	Beta_1	4.8285e-21	0.266766	0.06	0.147	1.28781e-16	0.482471
NEURL1	Beta_1	3.05492e-61	0.266738	0.167	0.419	8.14776e-57	1.44856
PPP3CA	Beta_1	1.04161e-65	0.266585	0.149	0.404	2.77809e-61	1.54275
TIA1	Beta_1	3.75504e-40	0.266385	0.088	0.245	1.00151e-35	0.742276
CPT1A	Beta_1	2.30908e-25	0.266161	0.07	0.177	6.15856e-21	0.586797
KPNB1	Beta_1	2.90852e-71	0.265851	0.142	0.396	7.75731e-67	1.0562
NCOR1	Beta_1	3.34732e-80	0.265739	0.252	0.61	8.92763e-76	2.62844
MYO9B	Beta_1	1.95596e-20	0.265629	0.053	0.139	5.21673e-16	0.574833
ARL6IP1	Beta_1	1.90342e-30	0.265246	0.124	0.269	5.07661e-26	0.722249
SUPT6H	Beta_1	1.29208e-48	0.265131	0.108	0.295	3.44611e-44	0.837822
PDK3	Beta_1	4.15187e-40	0.264866	0.119	0.286	1.10735e-35	0.802598
SMARCA5	Beta_1	6.32248e-90	0.264684	0.184	0.51	1.68627e-85	1.57674
CNOT1	Beta_1	8.95985e-66	0.264473	0.122	0.357	2.38968e-61	1.1422
FKBP1A	Beta_1	2.90563e-19	0.2643	0.095	0.192	7.7496e-15	0.45548
LAMC1	Beta_1	1.91938e-21	0.264138	0.058	0.148	5.11918e-17	0.564275
NFE2L1	Beta_1	1.79648e-55	0.264082	0.105	0.303	4.7914e-51	0.839228
NDUFA1	Beta_1	3.43302e-25	0.263643	0.146	0.287	9.15622e-21	1.11288
MAP2K3	Beta_1	2.31799e-10	0.263617	0.064	0.119	6.18232e-06	0.416068
PPIP5K2	Beta_1	4.54158e-60	0.263458	0.117	0.333	1.21128e-55	1.03059
ATP5F1E	Beta_1	0.000585588	0.263287	0.271	0.342	1	5.22869
DMXL2	Beta_1	6.77465e-65	0.263179	0.147	0.405	1.80687e-60	1.46417
DCTN1	Beta_1	1.22346e-50	0.263107	0.1	0.284	3.26309e-46	0.704032
BAZ1B	Beta_1	6.30309e-70	0.263059	0.152	0.416	1.6811e-65	1.28071
TMEM165	Beta_1	1.40232e-64	0.263041	0.138	0.38	3.74013e-60	1.0643
SQLE	Beta_1	2.58731e-21	0.262871	0.089	0.189	6.90062e-17	0.509846
UBE2O	Beta_1	1.93227e-45	0.262589	0.109	0.293	5.15357e-41	1.05125
CHMP1A	Beta_1	2.05327e-08	0.262268	0.058	0.104	0.000547627	0.372647
FAM167A	Beta_1	1.9496e-13	0.262263	0.07	0.138	5.19978e-09	0.455129
RPL28	Beta_1	1.17819e-07	0.2622	0.248	0.338	0.00314235	5.50734
LGALS3BP	Beta_1	2.48227e-18	0.261801	0.099	0.194	6.62045e-14	0.444785
SF1	Beta_1	3.77164e-78	0.261272	0.176	0.472	1.00593e-73	1.41653
SRRM1	Beta_1	3.59333e-92	0.261189	0.186	0.516	9.58377e-88	1.62412
SDF4	Beta_1	7.80457e-27	0.260889	0.11	0.237	2.08156e-22	0.57121
ARVCF	Beta_1	3.6543e-36	0.260646	0.097	0.249	9.74639e-32	0.859163
PPT1	Beta_1	9.96748e-37	0.26016	0.093	0.236	2.65843e-32	0.544317
DKC1	Beta_1	6.81272e-17	0.259869	0.068	0.145	1.81702e-12	0.389391
LMAN2	Beta_1	9.76151e-31	0.259316	0.124	0.27	2.60349e-26	0.672702
GOLM1	Beta_1	8.16184e-16	0.259168	0.068	0.142	2.17685e-11	0.431518
UBE2D3	Beta_1	2.1207e-108	0.258757	0.23	0.63	5.6561e-104	2.08975
ARL1	Beta_1	1.02642e-41	0.258582	0.122	0.294	2.73757e-37	0.772227
AKIRIN1	Beta_1	1.83366e-40	0.258495	0.102	0.26	4.89056e-36	0.620521
ANKRD36C	Beta_1	8.5818e-47	0.258484	0.108	0.306	2.28885e-42	1.23702
PA2G4	Beta_1	5.24124e-28	0.258458	0.102	0.225	1.39789e-23	0.526488
TUBB	Beta_1	2.36023e-14	0.258415	0.133	0.229	6.29497e-10	0.655946
NBR1	Beta_1	8.5375e-42	0.258385	0.09	0.247	2.27704e-37	0.653821
ZBED5	Beta_1	5.9621e-42	0.258319	0.093	0.252	1.59015e-37	0.686414
SAMD4A	Beta_1	2.1328e-12	0.258234	0.079	0.151	5.68839e-08	0.770312
ASAH1	Beta_1	1.35431e-55	0.25814	0.15	0.377	3.61208e-51	1.04232
THUMPD1	Beta_1	1.77753e-31	0.258042	0.092	0.22	4.74085e-27	0.552968
PPIB	Beta_1	4.93638e-19	0.257874	0.192	0.346	1.31658e-14	1.8329
CSNK1G2	Beta_1	8.72405e-18	0.257785	0.063	0.145	2.32679e-13	0.486743
PKM	Beta_1	1.89007e-48	0.257466	0.178	0.417	5.04101e-44	1.24012
FDFT1	Beta_1	2.17003e-36	0.257278	0.105	0.257	5.78768e-32	0.664587
JAK2	Beta_1	9.87316e-39	0.257223	0.08	0.231	2.63327e-34	0.84386
USO1	Beta_1	1.71391e-85	0.257001	0.156	0.446	4.57117e-81	1.28958
MYO6	Beta_1	1.08936e-88	0.256507	0.205	0.542	2.90542e-84	1.99593
CAPZA1	Beta_1	9.77893e-61	0.256229	0.101	0.311	2.60814e-56	0.863693
STAT5B	Beta_1	5.02766e-47	0.256216	0.097	0.281	1.34093e-42	1.03272
UBE2G2	Beta_1	2.05428e-52	0.256112	0.109	0.302	5.47897e-48	0.866034
HMGXB3	Beta_1	2.43453e-55	0.255892	0.116	0.322	6.49314e-51	0.942339
EDEM3	Beta_1	2.41079e-72	0.255637	0.13	0.38	6.42982e-68	1.13528
SNRNP200	Beta_1	7.48012e-55	0.255574	0.122	0.33	1.99502e-50	0.958572
NDUFV3	Beta_1	2.071e-47	0.255572	0.11	0.289	5.52355e-43	0.710778
CLDN7	Beta_1	9.02003e-34	0.255343	0.129	0.293	2.40573e-29	0.793722
TCAF1	Beta_1	2.39521e-65	0.255312	0.112	0.334	6.38826e-61	0.852723
CAST	Beta_1	7.1947e-100	0.255287	0.202	0.558	1.91891e-95	1.80833
TMEM258	Beta_1	5.56087e-23	0.255102	0.151	0.287	1.48314e-18	1.07477
FAM177A1	Beta_1	3.28824e-59	0.254985	0.131	0.347	8.77006e-55	0.83402
GDI2	Beta_1	2.94788e-72	0.254425	0.141	0.395	7.8623e-68	0.974067
PCM1	Beta_1	1.61753e-91	0.254338	0.267	0.664	4.31411e-87	2.90421
IL6ST	Beta_1	1.68202e-44	0.25411	0.104	0.274	4.48611e-40	0.703984
PUF60	Beta_1	7.24324e-16	0.253485	0.085	0.166	1.93185e-11	0.364317
CSAD	Beta_1	6.93559e-33	0.253319	0.088	0.226	1.84979e-28	0.753337
NFATC2IP	Beta_1	1.85622e-19	0.253315	0.059	0.142	4.95073e-15	0.454551
PRKCSH	Beta_1	6.64617e-16	0.252999	0.079	0.158	1.7726e-11	0.378617
PNISR	Beta_1	4.86755e-85	0.252968	0.313	0.735	1.29822e-80	3.61095
TOP2B	Beta_1	1.23525e-48	0.252758	0.115	0.302	3.29452e-44	0.877049
MARVELD2	Beta_1	4.92967e-17	0.252647	0.062	0.137	1.31479e-12	0.383154
SLC9A7	Beta_1	2.45755e-15	0.252055	0.052	0.119	6.55453e-11	0.429016
TMED7	Beta_1	6.73304e-38	0.252053	0.112	0.268	1.79577e-33	0.650184
SLC7A14	Beta_1	8.83986e-13	0.25198	0.056	0.117	2.35768e-08	0.424392
TCEAL9	Beta_1	8.39781e-10	0.251961	0.109	0.176	2.23978e-05	0.475517
PITRM1	Beta_1	1.33035e-28	0.251805	0.074	0.19	3.54817e-24	0.562779
MPRIP	Beta_1	6.89206e-45	0.251585	0.099	0.278	1.83818e-40	0.944688
IMPAD1	Beta_1	6.6376e-28	0.251472	0.075	0.187	1.77031e-23	0.451629
YTHDF3	Beta_1	1.07705e-52	0.251356	0.085	0.268	2.8726e-48	0.705224
ENPP1	Beta_1	1.75159e-12	0.251286	0.056	0.115	4.67167e-08	0.399776
ZFR	Beta_1	9.15675e-85	0.251238	0.191	0.507	2.4422e-80	1.70468
LSM7	Beta_1	1.36446e-37	0.251166	0.14	0.315	3.63914e-33	0.829494
SKI	Beta_1	6.45935e-46	0.251146	0.099	0.285	1.72277e-41	1.07984
ERBIN	Beta_1	6.53069e-50	0.251116	0.109	0.308	1.7418e-45	1.13686
FBXW7	Beta_1	5.52776e-42	0.251054	0.31	0.607	1.47431e-37	3.8554
VPS53	Beta_1	1.1849e-70	0.250548	0.183	0.486	3.16026e-66	2.1167
KDELR2	Beta_1	1.08405e-20	0.250507	0.108	0.215	2.89127e-16	0.474807
PAXBP1	Beta_1	2.05705e-65	0.250479	0.122	0.366	5.48636e-61	1.28464
RAPGEF2	Beta_1	4.80477e-51	0.250465	0.096	0.296	1.28148e-46	1.13451
AKAP17A	Beta_1	1.52026e-25	0.250383	0.067	0.171	4.05469e-21	0.531356
MTG1	Beta_1	1.78922e-45	0.250381	0.106	0.283	4.77203e-41	0.775629
JUP	Beta_1	5.00399e-31	0.25037	0.093	0.228	1.33461e-26	0.722059
SURF6	Beta_1	2.17129e-15	0.250331	0.053	0.121	5.79105e-11	0.357831
ATP6AP2	Beta_1	2.51882e-48	0.250295	0.156	0.376	6.71794e-44	1.088
ATAD2B	Beta_1	1.37712e-53	0.250169	0.11	0.323	3.67292e-49	1.18094
KTN1	Beta_1	8.1845e-99	0.250078	0.254	0.665	2.18289e-94	2.6321
AC119673.2	Beta_1	2.69872e-44	-0.250528	0.029	0.158	7.19776e-40	0.24151
VAMP2	Beta_1	1.1063e-62	-0.250754	0.127	0.352	2.9506e-58	0.753535
TRMT9B	Beta_1	7.56944e-64	-0.25092	0.029	0.197	2.01885e-59	0.239634
MPP6	Beta_1	1.1026e-145	-0.251325	0.234	0.67	2.9408e-141	2.50623
RNF180	Beta_1	3.1802e-95	-0.251385	0.073	0.337	8.48192e-91	0.669394
HOPX	Beta_1	7.81065e-52	-0.251427	0.086	0.258	2.08318e-47	0.27949
SDK2	Beta_1	1.96172e-39	-0.251626	0.016	0.121	5.23209e-35	0.149232
MTSS1	Beta_1	2.3175e-133	-0.252227	0.191	0.593	6.181e-129	2.09291
SIPA1L1	Beta_1	1.965e-110	-0.25249	0.189	0.559	5.2409e-106	2.12063
MYCBP2-AS1	Beta_1	4.72698e-57	-0.252982	0.018	0.166	1.26073e-52	0.205605
NPTX2	Beta_1	8.1963e-142	-0.253561	0.145	0.526	2.186e-137	1.17752
RTL1	Beta_1	1.05954e-43	-0.253792	0.002	0.104	2.82591e-39	0.0190856
RALGPS1	Beta_1	3.3587e-117	-0.254746	0.145	0.5	8.958e-113	1.55117
KNDC1	Beta_1	1.76121e-66	-0.254902	0.047	0.234	4.69731e-62	0.343041
RTN4	Beta_1	1.5609e-115	-0.254999	0.281	0.725	4.1632e-111	2.75098
MIPOL1	Beta_1	9.24197e-98	-0.255075	0.069	0.339	2.46493e-93	0.73276
PELI2	Beta_1	2.54994e-97	-0.255189	0.09	0.377	6.80094e-93	1.06371
AC084114.1	Beta_1	4.39169e-43	-0.255775	0.018	0.133	1.17131e-38	0.192657
HM13	Beta_1	8.6665e-133	-0.256104	0.127	0.471	2.3114e-128	0.637574
ST3GAL3	Beta_1	3.72733e-96	-0.256161	0.083	0.356	9.94117e-92	0.839654
LPIN1	Beta_1	3.4942e-105	-0.256305	0.088	0.373	9.3193e-101	0.643936
MICU1	Beta_1	1.1538e-126	-0.256447	0.116	0.467	3.0772e-122	0.993298
LINC00535	Beta_1	1.00175e-46	-0.256622	0.02	0.145	2.67176e-42	0.181654
ARHGEF9	Beta_1	1.1258e-122	-0.256989	0.1	0.414	3.0027e-118	0.664448
SNRPN	Beta_1	4.2985e-105	-0.25701	0.164	0.515	1.1465e-100	1.29236
WWOX	Beta_1	4.72422e-54	-0.257071	0.318	0.599	1.26e-49	4.61075
EDA	Beta_1	2.40538e-50	-0.257126	0.05	0.206	6.41539e-46	0.462083
TRIM9	Beta_1	2.49625e-94	-0.258133	0.064	0.317	6.65774e-90	0.602927
KIF13A	Beta_1	3.6258e-116	-0.258551	0.188	0.562	9.6704e-112	2.1655
TNR	Beta_1	3.58522e-44	-0.260539	0.019	0.137	9.56213e-40	0.150232
FBXL2	Beta_1	6.0095e-107	-0.262605	0.088	0.389	1.6028e-102	0.989723
FOCAD	Beta_1	1.5812e-106	-0.262608	0.177	0.539	4.2171e-102	2.09301
AL356599.1	Beta_1	1.26986e-73	-0.263549	0.04	0.236	3.38683e-69	0.3474
GNG7	Beta_1	2.68e-104	-0.26362	0.105	0.394	7.1477e-100	0.709706
NTNG2	Beta_1	2.52269e-40	-0.263688	0.023	0.134	6.72827e-36	0.0817093
AC068282.1	Beta_1	1.31112e-68	-0.263815	0.025	0.204	3.49688e-64	0.300101
RPL12	Beta_1	1.55916e-15	-0.263826	0.23	0.337	4.15844e-11	5.42832
AC132153.1	Beta_1	3.33013e-58	-0.263971	0.023	0.177	8.88178e-54	0.294116
IQCH	Beta_1	5.72635e-61	-0.26399	0.025	0.187	1.52728e-56	0.279941
GMDS-DT	Beta_1	5.62079e-95	-0.265679	0.187	0.527	1.49912e-90	2.55409
ZMAT4	Beta_1	4.458e-44	-0.265693	0.013	0.126	1.18899e-39	0.149937
ALCAM	Beta_1	4.9409e-106	-0.265956	0.351	0.764	1.3178e-101	4.87371
C21orf62-AS1	Beta_1	4.68464e-66	-0.266024	0.039	0.216	1.24944e-61	0.332291
PTPN4	Beta_1	2.2158e-122	-0.266243	0.108	0.441	5.9098e-118	1.01507
RTCB	Beta_1	7.88787e-98	-0.26658	0.09	0.348	2.10377e-93	0.313168
ICA1	Beta_1	2.3265e-153	-0.266778	0.183	0.606	6.2049e-149	1.50407
EXOC2	Beta_1	4.4147e-122	-0.266808	0.121	0.471	1.1775e-117	1.17694
HSF4	Beta_1	2.73445e-92	-0.266843	0.075	0.329	7.29305e-88	0.461249
ZC4H2	Beta_1	1.15648e-54	-0.267261	0.03	0.18	3.08445e-50	0.290979
TNIK	Beta_1	7.5617e-116	-0.267671	0.167	0.534	2.0168e-111	1.97721
PUDP	Beta_1	4.75644e-50	-0.267671	0.026	0.164	1.26859e-45	0.221379
PHLPP1	Beta_1	5.44515e-62	-0.267815	0.033	0.204	1.45228e-57	0.306787
NSMCE2	Beta_1	3.6498e-120	-0.268031	0.191	0.58	9.7344e-116	2.38026
ESRRG	Beta_1	1.77318e-84	-0.268544	0.132	0.412	4.72925e-80	1.54953
GPSM1	Beta_1	2.31366e-66	-0.269183	0.062	0.252	6.17075e-62	0.298057
ITPR3	Beta_1	2.0656e-128	-0.270161	0.121	0.478	5.509e-124	1.08692
ABCA10	Beta_1	2.15929e-69	-0.270729	0.025	0.205	5.75903e-65	0.29601
FAM219A	Beta_1	1.0332e-100	-0.27113	0.095	0.382	2.75558e-96	0.786709
WDPCP	Beta_1	7.38467e-96	-0.271468	0.068	0.34	1.96957e-91	0.858742
PTGR1	Beta_1	1.41918e-98	-0.271531	0.08	0.336	3.7851e-94	0.293796
LMO2	Beta_1	8.27972e-62	-0.271722	0.049	0.22	2.20828e-57	0.155511
ECHDC2	Beta_1	5.7052e-136	-0.271741	0.161	0.549	1.5216e-131	1.34926
BTF3	Beta_1	1.87625e-48	-0.271958	0.131	0.319	5.00415e-44	1.01421
RORB	Beta_1	2.9254e-48	-0.273041	0.026	0.158	7.80234e-44	0.160274
HMGCLL1	Beta_1	4.8153e-139	-0.27366	0.159	0.549	1.2843e-134	1.69675
FTO	Beta_1	5.9449e-126	-0.273749	0.171	0.559	1.5856e-121	2.07373
SUPT3H	Beta_1	3.7312e-103	-0.275082	0.124	0.443	9.9514e-99	1.33884
MYRFL	Beta_1	2.5294e-41	-0.275249	0.009	0.112	6.74616e-37	0.0709966
TFCP2L1	Beta_1	1.16971e-64	-0.275264	0.027	0.194	3.11973e-60	0.190219
HILPDA	Beta_1	4.45844e-27	-0.275791	0.035	0.123	1.18911e-22	0.158829
DIS3L2	Beta_1	3.0704e-117	-0.276137	0.091	0.413	8.189e-113	0.951799
OTUD7A	Beta_1	9.07843e-89	-0.276665	0.069	0.326	2.42131e-84	0.790552
SEMA6A-AS1	Beta_1	3.65508e-53	-0.276862	0.011	0.142	9.74847e-49	0.125445
STX8	Beta_1	1.7142e-158	-0.277946	0.146	0.551	4.5718e-154	1.16935
SMAD9	Beta_1	2.68064e-71	-0.277992	0.041	0.232	7.14954e-67	0.344379
RASSF8	Beta_1	5.04913e-89	-0.279025	0.051	0.287	1.34665e-84	0.480945
GRM1	Beta_1	1.6105e-52	-0.27924	0.029	0.176	4.29536e-48	0.35121
DYM	Beta_1	1.2913e-131	-0.279766	0.133	0.51	3.444e-127	1.52132
PWRN4	Beta_1	2.72738e-80	-0.280032	0.075	0.321	7.27419e-76	0.938715
MLXIPL	Beta_1	1.0665e-113	-0.280184	0.305	0.727	2.8444e-109	3.90513
MAP4K3-DT	Beta_1	5.9279e-125	-0.280259	0.1	0.416	1.581e-120	0.66229
ZMIZ1	Beta_1	1.4875e-129	-0.281795	0.194	0.598	3.9674e-125	1.88577
FUT8	Beta_1	1.7822e-114	-0.2819	0.076	0.385	4.7532e-110	0.928894
SEMA4D	Beta_1	9.36812e-71	-0.281924	0.032	0.216	2.49857e-66	0.24124
WLS	Beta_1	1.0267e-141	-0.282045	0.095	0.447	2.7383e-137	0.762706
VWA8	Beta_1	1.7379e-107	-0.282113	0.088	0.393	4.6352e-103	0.953153
PAPSS2	Beta_1	1.0893e-120	-0.282452	0.286	0.724	2.9052e-116	3.26705
GEM	Beta_1	1.96616e-73	-0.282711	0.103	0.341	5.24395e-69	1.00846
FFAR4	Beta_1	3.56804e-82	-0.283239	0.067	0.287	9.51632e-78	0.356833
SPECC1	Beta_1	1.15278e-64	-0.283382	0.026	0.193	3.07457e-60	0.191336
BABAM2	Beta_1	8.9778e-132	-0.284426	0.172	0.561	2.3945e-127	1.81188
CDK8	Beta_1	1.2068e-112	-0.285274	0.131	0.472	3.2185e-108	1.60776
ZHX3	Beta_1	2.7449e-111	-0.285417	0.086	0.386	7.3209e-107	0.817229
RNLS	Beta_1	5.19896e-71	-0.285496	0.045	0.241	1.38661e-66	0.490164
OLFM2	Beta_1	2.4422e-99	-0.285741	0.075	0.335	6.51355e-95	0.473039
AL513327.1	Beta_1	4.94491e-63	-0.28619	0.016	0.173	1.31886e-58	0.164508
RPL7	Beta_1	1.7303e-16	-0.286208	0.233	0.341	4.61489e-12	3.68598
ZFHX3	Beta_1	1.1609e-122	-0.286696	0.189	0.572	3.0962e-118	1.93171
RIMKLA	Beta_1	9.81518e-90	-0.287296	0.044	0.27	2.61781e-85	0.291772
TMEM241	Beta_1	7.33578e-61	-0.287778	0.016	0.169	1.95653e-56	0.211677
ZSWIM5	Beta_1	2.28695e-92	-0.288864	0.086	0.362	6.09952e-88	0.982329
NUBPL	Beta_1	6.15104e-84	-0.288943	0.061	0.298	1.64054e-79	0.570984
TRAF3IP2-AS1	Beta_1	1.10078e-98	-0.289201	0.073	0.343	2.9359e-94	0.715586
TEC	Beta_1	1.06083e-68	-0.289771	0.023	0.198	2.82935e-64	0.211573
FAAH2	Beta_1	1.62047e-97	-0.290875	0.076	0.353	4.32197e-93	0.974708
DISP3	Beta_1	8.39738e-51	-0.291207	0.021	0.155	2.23967e-46	0.138242
AC006504.5	Beta_1	3.51868e-60	-0.292024	0.039	0.204	9.38467e-56	0.206018
CPQ	Beta_1	1.2607e-128	-0.292636	0.181	0.555	3.3625e-124	1.6367
BCAT2	Beta_1	6.1887e-115	-0.293363	0.115	0.429	1.6506e-110	0.739378
SLCO5A1	Beta_1	5.6659e-74	-0.293633	0.031	0.223	1.51115e-69	0.351843
RPL7A	Beta_1	6.20128e-06	-0.294231	0.307	0.351	0.165394	8.94334
PRKAR1B	Beta_1	1.01764e-74	-0.294308	0.052	0.258	2.71416e-70	0.342709
DLEU2	Beta_1	9.3213e-122	-0.294328	0.161	0.537	2.4861e-117	2.01482
TBC1D32	Beta_1	3.62917e-93	-0.294845	0.067	0.328	9.67936e-89	0.682147
RAB11FIP4	Beta_1	3.61636e-85	-0.295328	0.051	0.274	9.64519e-81	0.41812
KLHL1	Beta_1	7.88189e-44	-0.296168	0.018	0.136	2.10218e-39	0.250407
PLAGL1	Beta_1	8.5566e-128	-0.2963	0.165	0.533	2.2821e-123	1.84353
SGCD	Beta_1	1.64565e-53	-0.296304	0.052	0.219	4.38912e-49	0.717729
GPHN	Beta_1	1.20684e-66	-0.299231	0.32	0.63	3.21876e-62	5.00919
CRYBG3	Beta_1	3.05738e-75	-0.299558	0.044	0.246	8.15433e-71	0.298893
UBE2E2	Beta_1	1.04764e-83	-0.300232	0.113	0.38	2.79417e-79	1.20519
SORL1	Beta_1	2.4915e-189	-0.30027	0.204	0.686	6.645e-185	2.03757
CPEB1	Beta_1	6.29552e-86	-0.300286	0.045	0.27	1.67908e-81	0.420052
NDRG4	Beta_1	8.10815e-52	-0.300671	0.025	0.161	2.16253e-47	0.0919862
EVL	Beta_1	1.8644e-105	-0.300826	0.09	0.38	4.9725e-101	0.686548
SRGAP2	Beta_1	4.63733e-85	-0.301162	0.046	0.27	1.23682e-80	0.338162
PWRN1	Beta_1	3.80391e-86	-0.301389	0.094	0.361	1.01454e-81	1.00594
AP001011.1	Beta_1	1.6613e-68	-0.301466	0.017	0.188	4.43086e-64	0.219033
FBXL13	Beta_1	6.30586e-62	-0.302552	0.024	0.187	1.68184e-57	0.229831
RAI1	Beta_1	6.2924e-99	-0.302952	0.092	0.382	1.67825e-94	0.889597
BTBD9	Beta_1	8.18974e-94	-0.304221	0.196	0.542	2.18428e-89	2.59108
TBC1D8	Beta_1	2.6632e-103	-0.304445	0.118	0.438	7.103e-99	1.17816
COX7A2L	Beta_1	8.9663e-158	-0.304768	0.162	0.586	2.3914e-153	1.28256
RERE	Beta_1	1.49256e-89	-0.305065	0.364	0.737	3.98082e-85	5.03103
MSI2	Beta_1	1.5781e-109	-0.305123	0.284	0.691	4.2089e-105	3.07411
SCGB2B2	Beta_1	1.78991e-66	-0.305354	0.021	0.192	4.77388e-62	0.303351
FOXJ3	Beta_1	3.447e-147	-0.305505	0.129	0.518	9.1935e-143	1.256
NALCN	Beta_1	3.4263e-113	-0.305852	0.083	0.392	9.1384e-109	1.0116
ROR1-AS1	Beta_1	8.89299e-55	-0.305889	0.007	0.137	2.37185e-50	0.0896648
RCAN2	Beta_1	8.5091e-128	-0.306303	0.228	0.63	2.2695e-123	2.6717
AL645568.1	Beta_1	9.77757e-92	-0.306387	0.047	0.288	2.60778e-87	0.49185
RAB12	Beta_1	3.9925e-133	-0.306959	0.08	0.399	1.0649e-128	0.481893
MAK	Beta_1	4.8826e-66	-0.307013	0.017	0.182	1.30224e-61	0.21787
PPM1H	Beta_1	7.9616e-114	-0.307225	0.096	0.418	2.1234e-109	1.2066
TMEM181	Beta_1	1.0722e-142	-0.30824	0.155	0.545	2.8598e-138	1.25528
DCUN1D4	Beta_1	6.0763e-113	-0.30841	0.082	0.379	1.6206e-108	0.613964
CDKAL1	Beta_1	4.9968e-112	-0.308484	0.15	0.511	1.3327e-107	1.83965
AL117190.2	Beta_1	1.95802e-48	-0.308695	0.007	0.123	5.22224e-44	0.0460876
HSPA12A	Beta_1	7.01856e-95	-0.308948	0.052	0.304	1.87192e-90	0.562102
SLC2A13	Beta_1	1.3734e-129	-0.309082	0.233	0.657	3.6631e-125	2.73709
TRMT11	Beta_1	1.2378e-136	-0.30954	0.132	0.498	3.3014e-132	1.17613
MIR4435-2HG	Beta_1	4.92883e-79	-0.309644	0.035	0.241	1.31457e-74	0.384683
PGBD5	Beta_1	2.10297e-89	-0.310014	0.054	0.294	5.60883e-85	0.452451
CLASP2	Beta_1	2.2927e-123	-0.310141	0.177	0.561	6.1149e-119	2.07927
GSN	Beta_1	1.009e-152	-0.310229	0.164	0.574	2.691e-148	1.32542
BCAS3	Beta_1	1.26977e-95	-0.310967	0.116	0.42	3.3866e-91	1.47101
NFASC	Beta_1	1.7316e-134	-0.311163	0.182	0.584	4.6183e-130	1.94131
MYO1D	Beta_1	3.9061e-155	-0.311356	0.237	0.694	1.0418e-150	2.69776
EXOC6B	Beta_1	2.9523e-106	-0.31142	0.185	0.551	7.8742e-102	2.4334
CARMIL1	Beta_1	3.0006e-104	-0.311755	0.116	0.433	8.003e-100	1.08648
AC009686.1	Beta_1	5.12082e-63	-0.312922	0.017	0.175	1.36577e-58	0.180146
GNAS	Beta_1	1.61029e-38	-0.313422	0.812	0.96	4.29481e-34	23.7857
NFATC2	Beta_1	1.23586e-52	-0.314509	0.018	0.154	3.29617e-48	0.13809
FBXO17	Beta_1	4.8567e-126	-0.315122	0.147	0.502	1.2953e-121	1.42284
PPL	Beta_1	8.051e-141	-0.315605	0.215	0.633	2.1473e-136	1.95898
RAD51B	Beta_1	3.92174e-78	-0.318019	0.156	0.444	1.04597e-73	2.02307
COMMD10	Beta_1	4.15e-145	-0.318292	0.164	0.56	1.1068e-140	1.63387
RPL36AL	Beta_1	1.15456e-35	-0.318294	0.16	0.328	3.07932e-31	1.70188
AP000462.1	Beta_1	1.1971e-69	-0.318904	0.016	0.186	3.19278e-65	0.246072
PDE5A	Beta_1	1.5251e-113	-0.319304	0.068	0.363	4.0677e-109	0.772145
TGFBR3	Beta_1	1.6759e-131	-0.319311	0.117	0.472	4.4698e-127	1.33611
FGGY	Beta_1	4.5346e-119	-0.320377	0.109	0.442	1.2094e-114	1.10125
FAM149A	Beta_1	2.3708e-99	-0.320942	0.045	0.296	6.3231e-95	0.441955
FMNL2	Beta_1	1.3533e-59	-0.321133	0.054	0.234	3.60939e-55	0.466452
UMAD1	Beta_1	1.4607e-127	-0.321552	0.109	0.46	3.8959e-123	1.25506
ESR2	Beta_1	2.37559e-70	-0.322365	0.016	0.188	6.33594e-66	0.197748
GNAO1	Beta_1	5.4879e-128	-0.323323	0.199	0.601	1.4637e-123	1.91519
GCK	Beta_1	7.34299e-81	-0.323359	0.065	0.291	1.95845e-76	0.452094
HULC	Beta_1	3.54927e-81	-0.323414	0.085	0.333	9.46625e-77	0.961438
AC023424.3	Beta_1	9.31481e-87	-0.32393	0.057	0.3	2.48435e-82	0.819391
ZPLD1	Beta_1	5.16735e-32	-0.323933	0.019	0.11	1.37818e-27	0.230606
AC021231.1	Beta_1	1.45064e-83	-0.324095	0.041	0.265	3.86902e-79	0.603936
CCNY	Beta_1	1.2395e-152	-0.324623	0.137	0.537	3.3059e-148	1.3939
GABARAP	Beta_1	2.70266e-26	-0.324948	0.194	0.345	7.20828e-22	2.11691
KCNQ2	Beta_1	8.68765e-76	-0.325259	0.022	0.207	2.31708e-71	0.12865
PPDPF	Beta_1	2.55206e-33	-0.32526	0.215	0.393	6.8066e-29	2.40959
SNAP91	Beta_1	3.1734e-118	-0.325508	0.139	0.494	8.4636e-114	1.47786
INVS	Beta_1	5.232e-101	-0.327167	0.146	0.476	1.39544e-96	1.75672
DNAH5	Beta_1	7.57176e-87	-0.327328	0.051	0.28	2.01946e-82	0.422507
NR3C1	Beta_1	8.7139e-186	-0.327686	0.183	0.647	2.3241e-181	1.85251
NEK11	Beta_1	8.9448e-75	-0.32823	0.031	0.224	2.38567e-70	0.304406
MFSD4B	Beta_1	3.2921e-114	-0.32844	0.08	0.388	8.7803e-110	0.868646
OTULINL	Beta_1	2.7347e-137	-0.328546	0.112	0.456	7.2938e-133	0.69468
TVP23C	Beta_1	6.914e-125	-0.328838	0.069	0.392	1.844e-120	0.875288
VAV3	Beta_1	5.1563e-70	-0.330226	0.034	0.22	1.37524e-65	0.312179
RALGAPA2	Beta_1	2.5641e-131	-0.330401	0.153	0.536	6.8387e-127	1.60954
SNHG7	Beta_1	2.80786e-70	-0.331664	0.129	0.369	7.48885e-66	0.858547
ZNF10	Beta_1	8.1396e-121	-0.331855	0.081	0.397	2.1709e-116	0.823913
STK33	Beta_1	1.9714e-127	-0.332084	0.147	0.521	5.2578e-123	1.68715
CDK14	Beta_1	5.0759e-129	-0.332872	0.134	0.509	1.3538e-124	1.7473
AP002336.2	Beta_1	2.58147e-76	-0.333697	0.022	0.212	6.88503e-72	0.254036
LUCAT1	Beta_1	2.87273e-65	-0.33506	0.049	0.237	7.66187e-61	0.527916
SHOC1	Beta_1	2.8229e-58	-0.336297	0.019	0.17	7.52896e-54	0.216859
RORA-AS1	Beta_1	2.29975e-77	-0.336925	0.026	0.221	6.13365e-73	0.283238
FLG-AS1	Beta_1	2.8197e-85	-0.337157	0.057	0.297	7.52043e-81	0.656855
CACNA2D1	Beta_1	7.4043e-124	-0.337645	0.282	0.699	1.9748e-119	3.82857
TOM1L2	Beta_1	5.8973e-117	-0.337671	0.086	0.398	1.5729e-112	0.795227
CASZ1	Beta_1	1.92718e-73	-0.339227	0.027	0.212	5.13997e-69	0.225799
LMO1	Beta_1	6.8865e-99	-0.339502	0.079	0.338	1.8367e-94	0.356639
SLC4A10	Beta_1	2.1591e-127	-0.340709	0.127	0.484	5.7585e-123	1.32753
AL357153.2	Beta_1	1.00222e-64	-0.340981	0.022	0.189	2.67303e-60	0.241725
RABGAP1L	Beta_1	8.90898e-73	-0.341598	0.367	0.686	2.37611e-68	5.16513
ZNF780B	Beta_1	2.185e-112	-0.342119	0.058	0.346	5.8276e-108	0.594982
CC2D2A	Beta_1	5.21667e-76	-0.342794	0.031	0.227	1.39134e-71	0.315375
MIR2052HG	Beta_1	1.27189e-48	-0.343298	0.03	0.169	3.39225e-44	0.374495
CYYR1-AS1	Beta_1	2.30124e-43	-0.343807	0.003	0.105	6.13764e-39	0.0248845
TTC17	Beta_1	8.035e-132	-0.344001	0.194	0.594	2.143e-127	2.04644
CCDC7	Beta_1	6.3067e-104	-0.34404	0.114	0.43	1.682e-99	1.26115
DEUP1	Beta_1	4.92819e-52	-0.345478	0.017	0.148	1.3144e-47	0.0530623
RASGRF1	Beta_1	6.0333e-154	-0.345576	0.126	0.511	1.6091e-149	1.088
SLC9C1	Beta_1	1.77901e-60	-0.34617	0.024	0.184	4.7448e-56	0.258407
HDAC8	Beta_1	4.9771e-108	-0.346437	0.098	0.398	1.3274e-103	0.912734
AC006019.1	Beta_1	5.17408e-64	-0.346535	0.008	0.158	1.37998e-59	0.0531959
FAM160A1	Beta_1	3.16606e-79	-0.347146	0.037	0.246	8.44419e-75	0.44985
GDAP1	Beta_1	6.4465e-139	-0.347207	0.141	0.512	1.7193e-134	1.37765
LINC01237	Beta_1	8.3406e-73	-0.347222	0.039	0.24	2.22452e-68	0.38491
EXPH5	Beta_1	5.6892e-71	-0.348464	0.039	0.229	1.51737e-66	0.330851
RPS3	Beta_1	9.6765e-21	-0.348543	0.326	0.461	2.58082e-16	7.91553
PRH1	Beta_1	1.213e-111	-0.348838	0.068	0.355	3.2352e-107	0.614643
DGKD	Beta_1	3.6608e-110	-0.349193	0.085	0.382	9.7636e-106	0.774578
HIF1A-AS3	Beta_1	6.50911e-71	-0.349672	0.033	0.223	1.73604e-66	0.334855
GPR137B	Beta_1	5.71139e-72	-0.349886	0.076	0.289	1.52329e-67	0.563001
LINC01515	Beta_1	1.01623e-55	-0.350073	0.021	0.167	2.71039e-51	0.237707
AKAP6	Beta_1	2.32006e-86	-0.350185	0.05	0.283	6.18784e-82	0.521557
DENND5B	Beta_1	1.306e-122	-0.350772	0.15	0.515	3.4833e-118	1.62423
AL024495.1	Beta_1	7.39016e-44	-0.350953	0.009	0.118	1.97103e-39	0.107037
ABR	Beta_1	9.9213e-117	-0.352223	0.128	0.474	2.6461e-112	1.19194
SDK1	Beta_1	3.7093e-40	-0.352624	0.426	0.649	9.89309e-36	7.99736
PTPRD	Beta_1	2.93301e-30	-0.353022	0.169	0.326	7.82263e-26	2.94061
CCNI	Beta_1	1.19747e-93	-0.354619	0.186	0.524	3.19378e-89	1.72032
GABRB3	Beta_1	6.7432e-140	-0.354736	0.209	0.624	1.7985e-135	2.09661
SLC5A4-AS1	Beta_1	3.97191e-41	-0.355898	0.007	0.108	1.05935e-36	0.0910962
BMP5	Beta_1	2.1861e-137	-0.356149	0.107	0.459	5.8306e-133	1.11642
CABLES1	Beta_1	1.46234e-49	-0.356592	0.011	0.134	3.90019e-45	0.106042
DTNA	Beta_1	1.0259e-101	-0.356819	0.199	0.551	2.73631e-97	2.55448
PDE4D	Beta_1	2.15124e-26	-0.356822	0.512	0.666	5.73758e-22	10.9943
ENOSF1	Beta_1	5.0285e-129	-0.357336	0.144	0.52	1.3411e-124	1.36533
LINC01876	Beta_1	3.55599e-63	-0.357428	0.107	0.332	9.48418e-59	1.50285
SLC25A29	Beta_1	3.5362e-101	-0.357783	0.06	0.316	9.43127e-97	0.378091
MIF	Beta_1	2.06365e-15	-0.359585	0.241	0.34	5.50396e-11	4.68378
TANC2	Beta_1	1.6834e-126	-0.359634	0.189	0.583	4.4898e-122	2.12279
EML5	Beta_1	2.8454e-103	-0.359724	0.146	0.475	7.5891e-99	1.55404
CEMIP	Beta_1	1.47471e-58	-0.35977	0.012	0.155	3.93319e-54	0.127276
ADAMTS2	Beta_1	7.7446e-109	-0.360394	0.123	0.45	2.0656e-104	1.30939
AC015923.1	Beta_1	8.85366e-81	-0.360815	0.025	0.227	2.36136e-76	0.385985
RPS4X	Beta_1	1.39187e-12	-0.361108	0.258	0.345	3.71226e-08	7.40042
AC092666.1	Beta_1	1.41002e-65	-0.361288	0.023	0.189	3.76067e-61	0.144701
EXOC4	Beta_1	5.2703e-115	-0.362178	0.233	0.626	1.4056e-110	2.96054
GSE1	Beta_1	1.78585e-92	-0.36323	0.305	0.672	4.76304e-88	4.72336
UNC79	Beta_1	6.2056e-100	-0.363724	0.222	0.585	1.65509e-95	2.69647
FANCC	Beta_1	8.6315e-104	-0.364456	0.081	0.375	2.3021e-99	0.889501
AC092683.1	Beta_1	1.28193e-92	-0.364922	0.045	0.279	3.41903e-88	0.2979
PTPRJ	Beta_1	3.6826e-107	-0.365034	0.185	0.54	9.8218e-103	2.01208
KCNK16	Beta_1	4.5305e-127	-0.365836	0.119	0.448	1.2083e-122	0.598499
PRMT2	Beta_1	2.3845e-199	-0.366023	0.164	0.637	6.3597e-195	1.22559
ABCA3	Beta_1	1.31637e-97	-0.366534	0.071	0.329	3.51089e-93	0.469202
GAD2	Beta_1	1.8161e-136	-0.366959	0.262	0.725	4.8437e-132	2.64053
CCDC88C	Beta_1	6.16586e-62	-0.367375	0.021	0.177	1.6445e-57	0.114489
FSIP2-AS1	Beta_1	1.38596e-50	-0.369232	0.013	0.142	3.69649e-46	0.122035
MCUB	Beta_1	5.1657e-123	-0.369798	0.089	0.391	1.3777e-118	0.448397
RPL5	Beta_1	2.21465e-12	-0.370175	0.269	0.347	5.9067e-08	6.12703
CYYR1	Beta_1	4.14824e-94	-0.370375	0.044	0.275	1.10638e-89	0.310698
EFNA5	Beta_1	1.6004e-99	-0.37157	0.235	0.596	4.26852e-95	3.33414
ENO4	Beta_1	6.89906e-80	-0.372538	0.018	0.213	1.84005e-75	0.221405
GPR158	Beta_1	3.0626e-107	-0.372867	0.093	0.397	8.1683e-103	1.00498
TAFA1	Beta_1	1.50499e-50	-0.373581	0.026	0.166	4.01395e-46	0.301846
AC068931.1	Beta_1	1.57366e-59	-0.3736	0.007	0.148	4.19712e-55	0.094678
AP003086.1	Beta_1	7.19377e-56	-0.374407	0.017	0.161	1.91865e-51	0.145582
KCNMA1-AS1	Beta_1	2.07732e-61	-0.374711	0.018	0.173	5.54041e-57	0.178161
LINC01473	Beta_1	3.9276e-104	-0.376458	0.132	0.46	1.0475e-99	1.71379
ELP4	Beta_1	6.0005e-113	-0.376503	0.307	0.71	1.6004e-108	3.98646
SSTR5-AS1	Beta_1	2.16636e-81	-0.376882	0.026	0.225	5.77789e-77	0.160803
RASGRF2	Beta_1	3.90029e-82	-0.377212	0.035	0.245	1.04025e-77	0.350515
TFEB	Beta_1	1.15267e-89	-0.3773	0.042	0.268	3.0743e-85	0.291206
CHST8	Beta_1	9.74049e-81	-0.377495	0.033	0.233	2.59789e-76	0.241762
OXR1	Beta_1	1.00019e-68	-0.378808	0.057	0.252	2.66761e-64	0.360847
MIS18BP1	Beta_1	6.6236e-116	-0.378844	0.07	0.354	1.7666e-111	0.416738
TRERF1	Beta_1	5.63432e-96	-0.379884	0.043	0.289	1.50273e-91	0.45537
PEX5L	Beta_1	5.93738e-47	-0.380152	0.017	0.141	1.58356e-42	0.191137
NEBL	Beta_1	5.73595e-88	-0.382549	0.316	0.68	1.52983e-83	4.44346
LINC00907	Beta_1	3.71089e-64	-0.38501	0.038	0.218	9.89732e-60	0.516811
PCNX2	Beta_1	1.0774e-123	-0.387351	0.112	0.464	2.8736e-119	1.23336
PDE4B	Beta_1	1.19845e-24	-0.387633	0.036	0.12	3.19638e-20	0.332344
RPH3AL	Beta_1	4.1147e-110	-0.38821	0.283	0.67	1.0974e-105	3.55731
AF165147.1	Beta_1	9.41763e-84	-0.391055	0.036	0.253	2.51178e-79	0.630688
VWDE	Beta_1	1.2525e-133	-0.391638	0.079	0.419	3.3406e-129	0.765838
METRN	Beta_1	2.49566e-86	-0.392803	0.128	0.405	6.65619e-82	0.82089
LINC00662	Beta_1	7.0517e-114	-0.39283	0.069	0.352	1.8808e-109	0.493155
ZFYVE28	Beta_1	2.25424e-97	-0.392976	0.057	0.314	6.01229e-93	0.510143
EPB41L1	Beta_1	2.622e-110	-0.394317	0.085	0.38	6.9932e-106	0.824125
STPG2	Beta_1	3.48146e-74	-0.394543	0.041	0.246	9.28541e-70	0.461054
C11orf49	Beta_1	1.0224e-148	-0.395251	0.148	0.546	2.7269e-144	1.45086
SLC35F3	Beta_1	2.30894e-73	-0.395954	0.215	0.504	6.15818e-69	2.6628
DIAPH2-AS1	Beta_1	3.48461e-50	-0.396502	0.011	0.135	9.2938e-46	0.114516
RPL3	Beta_1	1.54963e-06	-0.397061	0.408	0.452	0.0413301	10.1367
BBS9	Beta_1	3.2426e-122	-0.397148	0.127	0.49	8.6483e-118	1.72249
ALOX5	Beta_1	8.3722e-82	-0.397979	0.026	0.225	2.23295e-77	0.162027
TMOD1	Beta_1	8.1877e-139	-0.398486	0.242	0.667	2.1837e-134	2.46445
XKR6	Beta_1	4.4652e-104	-0.399151	0.15	0.494	1.1909e-99	1.77728
PLCH2	Beta_1	1.76941e-59	-0.40013	0.012	0.156	4.71921e-55	0.0615951
TPI1	Beta_1	5.0167e-38	-0.402117	0.143	0.309	1.338e-33	1.17459
MYO3A	Beta_1	7.8925e-123	-0.402437	0.265	0.673	2.105e-118	3.13807
TMEM150C	Beta_1	5.4182e-120	-0.402618	0.046	0.329	1.4451e-115	0.43908
NECTIN3	Beta_1	1.3369e-172	-0.4046	0.132	0.546	3.5657e-168	1.09675
DLEU1	Beta_1	5.0631e-118	-0.405319	0.084	0.379	1.3504e-113	0.547938
L3MBTL4	Beta_1	3.90131e-76	-0.40582	0.035	0.237	1.04052e-71	0.44555
PARD3	Beta_1	2.9956e-99	-0.406848	0.23	0.586	7.98944e-95	2.95985
GAPDH	Beta_1	7.81941e-12	-0.410321	0.237	0.325	2.08552e-07	3.89984
IGSF11	Beta_1	1.47023e-91	-0.410966	0.027	0.249	3.92126e-87	0.306982
LINC02615	Beta_1	5.89269e-88	-0.411691	0.047	0.28	1.57164e-83	0.46891
SPTBN4	Beta_1	2.5355e-137	-0.411982	0.155	0.548	6.7624e-133	1.5919
MCC	Beta_1	4.9171e-117	-0.412337	0.088	0.406	1.3114e-112	0.914535
NCKAP5	Beta_1	3.77296e-69	-0.412571	0.037	0.226	1.00629e-64	0.456021
TBC1D4	Beta_1	8.5177e-121	-0.412728	0.152	0.517	2.2718e-116	1.74003
TTC28	Beta_1	1.33896e-81	-0.412732	0.221	0.548	3.57114e-77	2.98713
AACS	Beta_1	2.9296e-148	-0.412855	0.14	0.526	7.8136e-144	1.15448
AL049779.4	Beta_1	4.2417e-50	-0.413274	0.027	0.165	1.1313e-45	0.326017
LINC01278	Beta_1	3.4733e-134	-0.413477	0.119	0.485	9.2637e-130	1.3402
C1orf127	Beta_1	6.187e-128	-0.415326	0.063	0.363	1.6501e-123	0.397547
RUNX1T1	Beta_1	3.2103e-128	-0.415732	0.109	0.446	8.5621e-124	1.00384
PHACTR2	Beta_1	1.0408e-135	-0.415836	0.21	0.614	2.7758e-131	2.09544
JAZF1	Beta_1	8.8304e-129	-0.416559	0.216	0.623	2.3551e-124	2.49991
CENPP	Beta_1	7.79537e-76	-0.417381	0.051	0.263	2.0791e-71	0.52042
ANKUB1	Beta_1	2.76902e-97	-0.417789	0.044	0.295	7.38525e-93	0.65661
PALM2-AKAP2	Beta_1	5.9572e-150	-0.419004	0.148	0.552	1.5888e-145	1.65762
LINC00513	Beta_1	5.86498e-79	-0.419552	0.022	0.217	1.56425e-74	0.210792
XG	Beta_1	8.62446e-47	-0.419997	0.008	0.122	2.30023e-42	0.0632206
NOL3	Beta_1	3.3382e-152	-0.420343	0.107	0.474	8.9033e-148	0.632606
DGKG	Beta_1	2.07064e-73	-0.421234	0.023	0.207	5.52261e-69	0.227276
KIF26B	Beta_1	2.39205e-59	-0.42456	0.093	0.3	6.37984e-55	1.0795
CAMK1D	Beta_1	5.19514e-68	-0.427618	0.042	0.231	1.3856e-63	0.581056
SYBU	Beta_1	3.5443e-122	-0.42788	0.065	0.365	9.453e-118	0.547682
TMLHE-AS1	Beta_1	1.26801e-73	-0.429003	0.019	0.2	3.38192e-69	0.272885
AIG1	Beta_1	1.1628e-191	-0.429479	0.169	0.631	3.1012e-187	1.24637
DPH6-DT	Beta_1	6.63592e-95	-0.430107	0.06	0.319	1.76987e-90	0.772038
FRAS1	Beta_1	9.47516e-70	-0.430703	0.031	0.215	2.52712e-65	0.324838
AC007563.2	Beta_1	6.71356e-59	-0.431046	0.031	0.193	1.79057e-54	0.312085
MT-ND5	Beta_1	4.32499e-93	-0.43187	0.176	0.488	1.15352e-88	3.13028
DPH6	Beta_1	1.155e-117	-0.432006	0.154	0.512	3.0806e-113	1.94571
MAMDC2	Beta_1	3.94044e-78	-0.433639	0.018	0.208	1.05095e-73	0.194866
JPX	Beta_1	3.2634e-176	-0.433907	0.172	0.617	8.7039e-172	1.47915
SND1	Beta_1	3.349e-170	-0.435354	0.243	0.715	8.9321e-166	2.43943
AC016042.1	Beta_1	9.60545e-62	-0.435795	0.013	0.165	2.56187e-57	0.150526
AC096564.1	Beta_1	1.52989e-90	-0.435918	0.027	0.247	4.08037e-86	0.255102
GLP1R	Beta_1	2.9447e-127	-0.437325	0.056	0.355	7.8538e-123	0.395804
NEAT1	Beta_1	1.61462e-07	-0.437474	0.487	0.377	0.00430636	13.3416
TSPAN9	Beta_1	1.85427e-77	-0.438436	0.042	0.248	4.94552e-73	0.318413
GNG12-AS1	Beta_1	3.55828e-78	-0.441083	0.02	0.212	9.4903e-74	0.197211
LINC01146	Beta_1	6.363e-116	-0.442074	0.086	0.393	1.6971e-111	0.938195
CRADD	Beta_1	3.0731e-116	-0.450549	0.153	0.509	8.1963e-112	1.86939
NLGN1	Beta_1	6.67895e-83	-0.451395	0.268	0.589	1.78134e-78	4.4876
RAP1GAP2	Beta_1	4.4264e-83	-0.452217	0.432	0.766	1.18057e-78	7.8751
PCP4	Beta_1	6.05569e-88	-0.452356	0.133	0.412	1.61511e-83	0.950038
UNC5C	Beta_1	1.75241e-51	-0.455889	0.022	0.159	4.67386e-47	0.185221
RNF130	Beta_1	9.2474e-193	-0.456651	0.17	0.636	2.4664e-188	1.59288
STMN2	Beta_1	1.2865e-81	-0.457432	0.124	0.382	3.43123e-77	0.855453
SNAP25-AS1	Beta_1	3.6962e-103	-0.457837	0.081	0.37	9.8581e-99	0.955915
CPNE4	Beta_1	1.89999e-55	-0.458438	0.093	0.287	5.06747e-51	1.09651
NMNAT2	Beta_1	1.092e-131	-0.45935	0.099	0.437	2.9125e-127	0.934855
SEMA6A	Beta_1	2.9307e-102	-0.461201	0.042	0.296	7.81652e-98	0.453618
FRMPD4	Beta_1	7.54589e-52	-0.461594	0.033	0.181	2.01256e-47	0.349503
SRGAP3	Beta_1	4.8487e-104	-0.462584	0.073	0.351	1.2932e-99	0.658512
LINC00882	Beta_1	4.9992e-125	-0.463529	0.067	0.376	1.3333e-120	0.646678
APCDD1L	Beta_1	8.1275e-64	-0.466485	0.021	0.18	2.16769e-59	0.0913509
ACOXL	Beta_1	9.40862e-74	-0.466876	0.029	0.221	2.50937e-69	0.296134
AC003044.1	Beta_1	9.88767e-68	-0.468112	0.023	0.198	2.63714e-63	0.341612
ME1	Beta_1	4.5174e-131	-0.469533	0.066	0.384	1.2048e-126	0.605034
FAM222A-AS1	Beta_1	4.93241e-76	-0.470573	0.015	0.196	1.31552e-71	0.206878
FTL	Beta_1	0.179396	-0.472182	0.556	0.497	1	41.8827
GREM2	Beta_1	2.36352e-49	-0.473728	0.033	0.173	6.30375e-45	0.287731
C12orf40	Beta_1	1.21447e-87	-0.474895	0.018	0.227	3.2391e-83	0.252713
UCHL1	Beta_1	3.4394e-138	-0.476289	0.181	0.584	9.1733e-134	1.51047
SYT14	Beta_1	1.4357e-154	-0.476772	0.219	0.664	3.829e-150	2.46361
ATG7	Beta_1	2.71e-124	-0.476786	0.166	0.544	7.2278e-120	1.99564
AC008571.2	Beta_1	1.54815e-48	-0.479211	0.02	0.15	4.12906e-44	0.249151
PDZRN3	Beta_1	6.5551e-115	-0.479267	0.161	0.512	1.7483e-110	2.18064
FTX	Beta_1	1.67568e-66	-0.480128	0.518	0.774	4.4692e-62	9.78173
PTPN3	Beta_1	3.7407e-155	-0.482138	0.151	0.565	9.9769e-151	1.54222
SUCLG2-AS1	Beta_1	5.4188e-112	-0.482785	0.06	0.343	1.4452e-107	0.583383
STX1A	Beta_1	3.0544e-174	-0.483308	0.146	0.566	8.1464e-170	1.00469
AC093535.1	Beta_1	1.51587e-74	-0.483513	0.039	0.24	4.04299e-70	0.495358
TNS1	Beta_1	2.852e-108	-0.48633	0.052	0.321	7.6065e-104	0.46215
EEPD1	Beta_1	9.97852e-84	-0.488772	0.033	0.245	2.66137e-79	0.292761
PTH2R	Beta_1	3.88997e-54	-0.488812	0.047	0.21	1.03749e-49	0.720625
CACNA1C	Beta_1	8.66398e-53	-0.488997	0.43	0.658	2.31077e-48	8.59495
SMYD3	Beta_1	5.4554e-109	-0.489246	0.196	0.553	1.455e-104	2.50624
AC008269.1	Beta_1	7.1525e-93	-0.489328	0.04	0.278	1.90764e-88	0.383484
DIRC3	Beta_1	1.66161e-49	-0.489698	0.009	0.13	4.43167e-45	0.127418
PKIB	Beta_1	5.6172e-181	-0.494031	0.128	0.539	1.4982e-176	0.811657
ZBTB20	Beta_1	2.65451e-93	-0.495421	0.457	0.78	7.07984e-89	7.7741
PRSS23	Beta_1	5.9465e-176	-0.495837	0.155	0.583	1.586e-171	1.09513
RPS8	Beta_1	4.25931e-22	-0.497736	0.227	0.345	1.136e-17	6.42438
ARHGAP44	Beta_1	1.8465e-135	-0.499194	0.102	0.458	4.9248e-131	1.035
HOOK2	Beta_1	9.8228e-199	-0.503451	0.217	0.716	2.6198e-194	1.86715
RGL1	Beta_1	1.5995e-127	-0.505183	0.079	0.408	4.2661e-123	0.81971
AMZ1	Beta_1	1.31236e-86	-0.506336	0.017	0.221	3.50019e-82	0.133663
FARS2	Beta_1	1.2584e-129	-0.506707	0.092	0.438	3.3562e-125	0.881309
PSD3	Beta_1	4.4756e-143	-0.507474	0.19	0.602	1.1937e-138	2.47292
AC012085.2	Beta_1	9.1678e-86	-0.507628	0.012	0.212	2.44514e-81	0.163598
LINC01376	Beta_1	1.6552e-111	-0.509057	0.081	0.388	4.4146e-107	1.01702
MAN1C1	Beta_1	1.131e-111	-0.513243	0.089	0.388	3.0166e-107	0.704375
AC107021.1	Beta_1	3.79406e-67	-0.517092	0.022	0.192	1.01191e-62	0.233097
ALOX12-AS1	Beta_1	8.6273e-129	-0.518105	0.066	0.379	2.301e-124	0.532274
PDE8B	Beta_1	6.9843e-145	-0.518789	0.122	0.496	1.8628e-140	1.10959
DSCAML1	Beta_1	1.69741e-83	-0.519089	0.175	0.48	4.52715e-79	2.28311
VLDLR-AS1	Beta_1	4.2319e-131	-0.519189	0.142	0.512	1.1287e-126	1.62701
PIR	Beta_1	3.7652e-133	-0.519877	0.063	0.373	1.0042e-128	0.404639
NAV2	Beta_1	1.6397e-123	-0.520288	0.148	0.505	4.3733e-119	1.59012
AC132217.2	Beta_1	2.23166e-69	-0.520834	0.027	0.201	5.95207e-65	0.11369
PAUPAR	Beta_1	8.51764e-83	-0.522811	0.06	0.292	2.27174e-78	0.786222
SGIP1	Beta_1	8.50392e-60	-0.523401	0.028	0.189	2.26808e-55	0.235907
AC006019.3	Beta_1	2.35657e-94	-0.523648	0.012	0.227	6.28521e-90	0.166786
CADM1	Beta_1	4.2076e-150	-0.526632	0.307	0.76	1.1222e-145	3.8383
AC099788.1	Beta_1	2.52289e-76	-0.527142	0.013	0.195	6.72881e-72	0.192834
TNRC6A	Beta_1	7.9398e-125	-0.527398	0.301	0.712	2.1176e-120	3.81744
PRKCH	Beta_1	1.0305e-119	-0.528257	0.085	0.402	2.7483e-115	0.934866
AF279873.3	Beta_1	2.04691e-78	-0.529221	0.035	0.241	5.45932e-74	0.415365
MAPT	Beta_1	6.053e-107	-0.529629	0.042	0.295	1.6144e-102	0.233979
AL139383.1	Beta_1	8.4709e-126	-0.531855	0.083	0.414	2.2593e-121	0.995372
IPO9-AS1	Beta_1	9.70283e-97	-0.533166	0.034	0.274	2.58784e-92	0.337999
RYR2	Beta_1	2.99431e-85	-0.533715	0.053	0.284	7.98612e-81	0.71337
KCTD8	Beta_1	1.0679e-117	-0.53583	0.116	0.451	2.8481e-113	1.55944
GNAS-AS1	Beta_1	4.60144e-91	-0.537951	0.018	0.231	1.22725e-86	0.142407
GRIN2A	Beta_1	1.07814e-70	-0.540033	0.024	0.203	2.8755e-66	0.248497
IMMP2L	Beta_1	2.85099e-96	-0.541028	0.312	0.657	7.60387e-92	4.44405
SLC8A1	Beta_1	4.27689e-98	-0.542534	0.091	0.366	1.14069e-93	0.947835
KCNB2	Beta_1	1.70501e-61	-0.543091	0.42	0.676	4.54743e-57	8.04359
DAB1	Beta_1	2.63474e-85	-0.543684	0.117	0.396	7.02711e-81	1.46755
ASAP1	Beta_1	1.053e-152	-0.543983	0.285	0.738	2.8083e-148	3.50677
TSPEAR	Beta_1	1.52183e-85	-0.546731	0.019	0.224	4.05888e-81	0.259077
IGF1R	Beta_1	3.56282e-95	-0.547216	0.385	0.736	9.50239e-91	5.56336
SYNE2	Beta_1	2.9794e-206	-0.54871	0.249	0.769	7.9463e-202	3.15305
SPIRE1	Beta_1	1.7347e-148	-0.550439	0.182	0.6	4.6266e-144	1.847
AC131571.1	Beta_1	1.7416e-107	-0.550994	0.065	0.35	4.6449e-103	1.02758
SGO1-AS1	Beta_1	7.60452e-87	-0.552226	0.1	0.369	2.0282e-82	1.52874
ELAVL4	Beta_1	8.9301e-195	-0.554083	0.179	0.647	2.3817e-190	1.79524
PLCB1	Beta_1	2.5e-105	-0.558499	0.248	0.609	6.6676e-101	3.16434
ABHD3	Beta_1	1.226e-116	-0.559601	0.076	0.378	3.2699e-112	0.694472
SOBP	Beta_1	1.8293e-168	-0.559971	0.124	0.535	4.8789e-164	1.32082
ESR1	Beta_1	5.0312e-101	-0.560045	0.035	0.277	1.34188e-96	0.255437
EDARADD	Beta_1	2.2866e-165	-0.561761	0.14	0.552	6.0986e-161	1.46332
LINC01266	Beta_1	9.38021e-94	-0.562236	0.054	0.303	2.50179e-89	0.552614
ERO1B	Beta_1	2.85529e-71	-0.563121	0.667	0.926	7.61534e-67	16.0042
RBP4	Beta_1	0.135068	-0.563188	0.28	0.303	1	5.27903
AL109930.1	Beta_1	4.97657e-69	-0.564643	0.008	0.17	1.3273e-64	0.0681273
AC092691.1	Beta_1	8.1635e-41	-0.56914	0.044	0.173	2.17729e-36	0.437704
SPIDR	Beta_1	1.149e-127	-0.570906	0.227	0.626	3.0644e-123	3.03275
TSPAN5	Beta_1	2.17155e-96	-0.57191	0.049	0.293	5.79175e-92	0.388237
AUXG01000058.1	Beta_1	2.79785e-93	-0.572374	0.042	0.273	7.46216e-89	0.227399
PLCL2	Beta_1	7.2389e-159	-0.573456	0.15	0.565	1.9307e-154	1.69489
MIRLET7BHG	Beta_1	1.9903e-109	-0.575497	0.039	0.308	5.3082e-105	0.344936
MCTP2	Beta_1	1.4786e-154	-0.576153	0.109	0.495	3.9436e-150	1.18467
TSHZ3	Beta_1	1.3978e-116	-0.578347	0.044	0.323	3.7281e-112	0.384229
LRP5L	Beta_1	1.4822e-128	-0.579974	0.08	0.413	3.9531e-124	0.730909
HADH	Beta_1	1.7601e-232	-0.581896	0.213	0.752	4.6942e-228	2.08497
FMN1	Beta_1	1.2579e-111	-0.587266	0.099	0.415	3.3549e-107	1.0788
SNX29	Beta_1	2.0582e-114	-0.587846	0.315	0.702	5.4894e-110	4.46017
DNAH14	Beta_1	7.6535e-127	-0.591973	0.185	0.574	2.0413e-122	2.05627
LINC01725	Beta_1	1.70908e-94	-0.595463	0.103	0.383	4.5583e-90	1.19298
MT-ND1	Beta_1	3.40872e-53	-0.599361	0.169	0.375	9.09141e-49	4.95322
SLCO3A1	Beta_1	2.7084e-123	-0.600339	0.051	0.347	7.2237e-119	0.522888
AC079160.1	Beta_1	1.19608e-71	-0.601282	0.027	0.211	3.19007e-67	0.275588
FSTL4	Beta_1	3.59518e-77	-0.603231	0.09	0.327	9.58872e-73	1.00604
ROBO2	Beta_1	1.82772e-81	-0.605	0.362	0.672	4.87472e-77	6.38871
SAMD3	Beta_1	1.8563e-104	-0.607014	0.137	0.456	4.9509e-100	1.75629
KIAA1211	Beta_1	1.3062e-108	-0.607203	0.047	0.319	3.4838e-104	0.652106
SETBP1	Beta_1	1.5637e-134	-0.614702	0.211	0.612	4.1706e-130	2.60947
CDRT4	Beta_1	3.1067e-125	-0.616356	0.046	0.346	8.2858e-121	0.437086
ZC3H3	Beta_1	4.2884e-150	-0.616881	0.08	0.437	1.1438e-145	0.649465
WSCD2	Beta_1	6.7438e-134	-0.619678	0.055	0.37	1.7986e-129	0.530231
2022-03-01	Beta_1	2.01999e-56	-0.619882	0.069	0.249	5.38751e-52	0.677984
SCGN	Beta_1	1.0269e-135	-0.620747	0.329	0.811	2.7388e-131	4.37066
FHIT	Beta_1	2.4083e-112	-0.620827	0.181	0.525	6.4231e-108	2.37213
CNTN4	Beta_1	2.03294e-95	-0.622883	0.306	0.641	5.42205e-91	4.73115
MT-ND2	Beta_1	6.38123e-53	-0.623618	0.171	0.372	1.70194e-48	5.39769
GRIA4	Beta_1	6.758e-102	-0.624633	0.1	0.392	1.80242e-97	1.50707
TTC7B	Beta_1	5.2655e-145	-0.625119	0.159	0.56	1.4044e-140	1.60739
HDAC9	Beta_1	1.1912e-103	-0.626631	0.27	0.619	3.1771e-99	4.4919
MAGI2	Beta_1	6.88764e-62	-0.628404	0.555	0.742	1.837e-57	13.294
DOCK3	Beta_1	2.4917e-123	-0.628865	0.16	0.531	6.6457e-119	2.17573
AP000829.1	Beta_1	1.2874e-99	-0.629659	0.028	0.269	3.43357e-95	0.493592
MED27	Beta_1	8.6654e-179	-0.632083	0.133	0.556	2.3111e-174	1.05167
ANKRD34C-AS1	Beta_1	1.84179e-87	-0.633725	0.017	0.22	4.91224e-83	0.137017
GCGR	Beta_1	1.1942e-114	-0.634076	0.033	0.293	3.1852e-110	0.137188
ANKS1B	Beta_1	6.5763e-111	-0.634846	0.164	0.511	1.754e-106	2.1309
DIP2C	Beta_1	4.24291e-97	-0.634974	0.366	0.708	1.13163e-92	6.1978
DANT2	Beta_1	5.7181e-112	-0.635257	0.066	0.363	1.5251e-107	0.772645
TRIM2	Beta_1	2.2242e-187	-0.638844	0.149	0.6	5.932e-183	1.51988
CAMKK1	Beta_1	2.656e-149	-0.642879	0.085	0.447	7.0837e-145	0.718274
FMN2	Beta_1	3.0276e-140	-0.644327	0.199	0.601	8.0749e-136	2.35043
CNTN5	Beta_1	4.77418e-71	-0.645614	0.167	0.428	1.27332e-66	2.38104
ANKRD6	Beta_1	8.3698e-144	-0.652159	0.074	0.426	2.2323e-139	0.877051
ROBO1	Beta_1	5.4235e-154	-0.660236	0.181	0.603	1.4465e-149	2.24764
ZBTB20-AS5	Beta_1	1.1735e-100	-0.661585	0.012	0.238	3.12984e-96	0.115828
LINC02197	Beta_1	2.1226e-130	-0.670824	0.061	0.375	5.6612e-126	0.634535
LMNTD1	Beta_1	2.6383e-103	-0.67295	0.039	0.293	7.0367e-99	0.47416
HIVEP3	Beta_1	5.5239e-133	-0.679108	0.192	0.583	1.4733e-128	2.46761
DYNC1I1	Beta_1	2.592e-163	-0.681253	0.127	0.537	6.9131e-159	1.32032
ATRNL1	Beta_1	1.56e-159	-0.682777	0.206	0.636	4.1608e-155	2.56582
LINC01099	Beta_1	7.35077e-73	-0.690217	0.098	0.329	1.96052e-68	1.69288
SAMD12	Beta_1	4.673e-165	-0.691609	0.174	0.609	1.2463e-160	2.04876
DGKB	Beta_1	9.47007e-39	-0.693211	0.036	0.154	2.52576e-34	0.388201
NRG3	Beta_1	2.48571e-64	-0.695144	0.046	0.229	6.62964e-60	0.55627
CCSER1	Beta_1	3.02066e-91	-0.696548	0.319	0.628	8.05639e-87	5.63536
SPAG16	Beta_1	1.542e-103	-0.699312	0.496	0.807	4.1127e-99	8.96069
CADPS	Beta_1	1.04e-104	-0.700019	0.493	0.82	2.7737e-100	8.39047
STXBP5L	Beta_1	1.4973e-129	-0.702521	0.233	0.624	3.9933e-125	3.32272
GLCCI1	Beta_1	5.6354e-142	-0.707419	0.07	0.405	1.503e-137	0.69379
PPY	Beta_1	3.1376e-117	-0.709631	0.167	0.025	8.3684e-113	22.857
LINC01098	Beta_1	6.78636e-50	-0.716718	0.042	0.192	1.80999e-45	0.677419
ME3	Beta_1	8.5208e-157	-0.718271	0.07	0.437	2.2726e-152	0.681096
ATP2A3	Beta_1	4.6171e-187	-0.719404	0.253	0.742	1.2314e-182	2.63603
APBA1	Beta_1	5.6534e-125	-0.719809	0.036	0.326	1.5078e-120	0.415558
PLCB4	Beta_1	6.7608e-189	-0.724193	0.228	0.706	1.8032e-184	2.6716
LRRTM3	Beta_1	1.5606e-118	-0.72527	0.075	0.377	4.1623e-114	0.835557
SIPA1L2	Beta_1	1.3678e-179	-0.725701	0.121	0.554	3.6479e-175	1.2977
FTH1	Beta_1	0.00725146	-0.727665	0.382	0.404	1	20.5229
CACNA1D	Beta_1	1.0022e-104	-0.738777	0.43	0.751	2.6728e-100	6.75125
MT-ATP6	Beta_1	1.80424e-20	-0.740052	0.17	0.274	4.81209e-16	11.1841
PLEKHA6	Beta_1	2.4575e-160	-0.747958	0.113	0.509	6.5544e-156	1.1527
KCNH1	Beta_1	1.5145e-113	-0.748255	0.039	0.313	4.0394e-109	0.442825
PPP2R2C	Beta_1	9.2812e-146	-0.754142	0.04	0.362	2.4754e-141	0.286444
VAT1L	Beta_1	5.1075e-131	-0.754586	0.055	0.363	1.3622e-126	0.514101
KCNH7	Beta_1	7.7464e-100	-0.760192	0.052	0.31	2.06606e-95	0.663741
SNHG14	Beta_1	6.8832e-134	-0.762073	0.433	0.822	1.8358e-129	6.44422
PCDH7	Beta_1	1.8878e-79	-0.76847	0.1	0.341	5.03496e-75	1.09208
AL355612.1	Beta_1	7.8028e-60	-0.772345	0.021	0.176	2.08109e-55	0.293701
CAPN13	Beta_1	1.0132e-161	-0.773861	0.038	0.384	2.7022e-157	0.333748
SAMD11	Beta_1	3.5912e-208	-0.779492	0.104	0.536	9.5781e-204	0.528809
SUSD4	Beta_1	6.8942e-170	-0.789218	0.068	0.439	1.8387e-165	0.490036
STXBP5-AS1	Beta_1	6.7728e-136	-0.79455	0.059	0.376	1.8064e-131	0.481334
SCD5	Beta_1	5.5608e-194	-0.797494	0.135	0.579	1.4831e-189	1.36819
PRKCA	Beta_1	1.2493e-163	-0.810693	0.146	0.56	3.332e-159	1.72633
DGCR9	Beta_1	8.4484e-160	-0.813584	0.053	0.408	2.2533e-155	0.488953
PRUNE2	Beta_1	2.7173e-183	-0.818111	0.237	0.691	7.2474e-179	2.9269
GPM6A	Beta_1	7.6799e-123	-0.821167	0.088	0.402	2.0483e-118	1.02101
ROR1	Beta_1	1.5581e-117	-0.823947	0.253	0.608	4.1556e-113	3.27479
RORA	Beta_1	1.0718e-121	-0.826154	0.356	0.713	2.8586e-117	5.30629
AC023590.1	Beta_1	2.726e-123	-0.829192	0.025	0.301	7.2706e-119	0.21979
MYT1L	Beta_1	2.4617e-165	-0.830129	0.161	0.581	6.5655e-161	1.93455
AP001831.1	Beta_1	6.2952e-120	-0.836314	0.016	0.279	1.679e-115	0.158629
KCNMB2-AS1	Beta_1	1.75131e-91	-0.836872	0.161	0.454	4.67092e-87	2.35648
MCF2L2	Beta_1	1.4732e-193	-0.846869	0.114	0.564	3.9291e-189	1.32374
MEIS2	Beta_1	6.303e-116	-0.851429	0.552	0.891	1.6811e-111	11.0344
IAPP	Beta_1	0.00913608	-0.854312	0.584	0.68	1	17.2977
SEMA6D	Beta_1	5.4117e-144	-0.858768	0.084	0.435	1.4434e-139	0.882449
MACROD2	Beta_1	2.4437e-117	-0.863699	0.273	0.62	6.5176e-113	4.52095
DNM3	Beta_1	4.7183e-154	-0.866513	0.07	0.432	1.2584e-149	0.707519
TBC1D22A	Beta_1	1.4067e-184	-0.86899	0.181	0.639	3.7519e-180	2.00743
DOCK10	Beta_1	8.8371e-176	-0.875173	0.078	0.477	2.357e-171	0.890788
MAML3	Beta_1	8.7607e-115	-0.875847	0.344	0.686	2.3366e-110	5.15225
LRMDA	Beta_1	2.9457e-106	-0.876597	0.168	0.489	7.8566e-102	2.10454
TCERG1L	Beta_1	7.1362e-126	-0.882806	0.041	0.333	1.9033e-121	0.370952
KCNMA1	Beta_1	8.3862e-132	-0.884903	0.47	0.823	2.2367e-127	7.75541
PCA3	Beta_1	2.3467e-135	-0.8878	0.024	0.32	6.2589e-131	0.318337
FXYD2	Beta_1	7.15164e-54	-0.890473	0.352	0.59	1.90741e-49	6.28977
NTN1	Beta_1	1.1559e-140	-0.898677	0.057	0.389	3.083e-136	0.726339
FGF14	Beta_1	2.4934e-116	-0.900241	0.273	0.617	6.6501e-112	3.96339
SHISAL2B	Beta_1	3.6516e-139	-0.905744	0.123	0.476	9.7393e-135	1.02308
TMEM132B	Beta_1	1.235e-118	-0.923709	0.076	0.378	3.2938e-114	0.78664
LSAMP	Beta_1	2.52645e-80	-0.926151	0.208	0.483	6.73829e-76	2.28372
LDLRAD3	Beta_1	3.6521e-182	-0.929136	0.074	0.474	9.7406e-178	0.722043
MT-CO3	Beta_1	7.38031e-41	-0.93513	0.169	0.337	1.9684e-36	11.0774
NEXMIF	Beta_1	1.2956e-164	-0.944254	0.086	0.465	3.4555e-160	0.839052
AQP4-AS1	Beta_1	3.1832e-125	-0.948765	0.098	0.424	8.49e-121	1.49295
UNC5D	Beta_1	1.8464e-105	-0.955408	0.079	0.36	4.9246e-101	1.13473
AGBL4	Beta_1	1.0275e-107	-0.96293	0.347	0.635	2.7405e-103	6.42368
GLRA1	Beta_1	8.1824e-156	-0.965934	0.055	0.405	2.1823e-151	0.72669
MTUS2	Beta_1	5.2017e-150	-0.972588	0.287	0.684	1.3873e-145	4.75859
CTNNA3	Beta_1	4.7756e-111	-0.97393	0.044	0.315	1.2737e-106	0.488916
MT-ND3	Beta_1	2.97231e-17	-0.977695	0.165	0.252	7.92744e-13	4.92268
FAM155A	Beta_1	2.0664e-108	-0.982885	0.275	0.594	5.5112e-104	4.02298
PLUT	Beta_1	4.0283e-125	-0.985761	0.099	0.431	1.0744e-120	1.60668
NAV3	Beta_1	2.991e-114	-0.986349	0.107	0.415	7.9774e-110	1.3035
CDKN1C	Beta_1	4.51097e-90	-0.988916	0.135	0.413	1.20312e-85	1.32899
ELMO1	Beta_1	1.1387e-165	-0.999962	0.089	0.471	3.0372e-161	0.824779
PLCXD3	Beta_1	5.546e-172	-1.01304	0.374	0.819	1.4792e-167	5.24792
INS	Beta_1	3.89138e-77	-1.01448	0.995	0.561	1.03787e-72	589.434
LINC01933	Beta_1	2.556e-142	-1.02193	0.066	0.405	6.8172e-138	0.851492
TMEM108	Beta_1	7.6862e-171	-1.02847	0.06	0.441	2.05e-166	0.785074
PPM1E	Beta_1	7.5123e-162	-1.02936	0.175	0.587	2.0036e-157	2.4888
CTNNA2	Beta_1	1.2529e-148	-1.0299	0.192	0.583	3.3416e-144	2.90361
CDH22	Beta_1	7.6858e-169	-1.03873	0.058	0.428	2.0499e-164	0.537601
MT-CO1	Beta_1	4.5926e-58	-1.04774	0.242	0.454	1.22489e-53	24.3492
AL121917.1	Beta_1	1.127e-129	-1.04818	0.014	0.291	3.0057e-125	0.133337
TSHZ2	Beta_1	1.2206e-155	-1.07924	0.118	0.485	3.2555e-151	0.975069
DLG2	Beta_1	7.8918e-148	-1.09153	0.197	0.582	2.1048e-143	2.76401
ABCC8	Beta_1	1.4855e-181	-1.09336	0.444	0.854	3.9621e-177	6.36145
KLHL29	Beta_1	1.5715e-154	-1.10162	0.109	0.493	4.1913e-150	1.0721
ZNF385D-AS2	Beta_1	3.3161e-132	-1.10203	0.021	0.31	8.8443e-128	0.281221
LINGO2	Beta_1	2.2643e-140	-1.11337	0.217	0.586	6.0391e-136	2.80284
NRG1	Beta_1	9.1509e-116	-1.1559	0.233	0.552	2.4406e-111	3.9561
MT-ND4	Beta_1	7.03386e-52	-1.1652	0.168	0.355	1.876e-47	8.97545
LINC00511	Beta_1	4.0884e-171	-1.19414	0.329	0.733	1.0904e-166	4.62626
MEG8	Beta_1	3.4304e-196	-1.20573	0.181	0.634	9.1492e-192	2.29454
APCDD1L-DT	Beta_1	9.1499e-203	-1.21639	0.062	0.471	2.4404e-198	0.519777
IQSEC1	Beta_1	3.0798e-228	-1.22118	0.14	0.622	8.214e-224	1.23435
LDLRAD4	Beta_1	4.7846e-193	-1.22154	0.082	0.5	1.2761e-188	0.898589
MT-CO2	Beta_1	9.92422e-42	-1.226	0.174	0.333	2.64689e-37	19.9864
SLC6A6	Beta_1	2.4338e-249	-1.2346	0.112	0.607	6.4911e-245	0.878822
GLIS3	Beta_1	5.7926e-187	-1.24289	0.323	0.74	1.5449e-182	4.72471
RBFOX3	Beta_1	5.9642e-167	-1.26723	0.045	0.399	1.5907e-162	0.371993
MT-CYB	Beta_1	5.61984e-62	-1.28478	0.172	0.383	1.49887e-57	9.79391
DPP6	Beta_1	1.1415e-129	-1.33264	0.587	0.781	3.0446e-125	13.9225
ZNF385D	Beta_1	1.0883e-146	-1.36774	0.405	0.716	2.9025e-142	7.85379
DACH2	Beta_1	2.4363e-171	-1.37538	0.155	0.568	6.4979e-167	2.10513
KIRREL3	Beta_1	3.9883e-110	-1.38785	0.035	0.293	1.0637e-105	0.445315
TRPM3	Beta_1	1.7182e-128	-1.4375	0.405	0.668	4.5826e-124	7.71581
CASR	Beta_1	1.4047e-267	-1.44913	0.215	0.734	3.7465e-263	2.64156
AC068051.1	Beta_1	3.884e-166	-1.50547	0.125	0.513	1.0359e-161	1.96731
LRFN2	Beta_1	1.6608e-242	-1.6775	0.054	0.514	4.4295e-238	0.496986
MEG3	Beta_1	0	-2.09834	0.238	0.841	0	2.51075
FTH1	Beta_2	1.7665e-263	2.06048	0.601	0.241	4.7116e-259	56.0428
INS	Beta_2	7.3729e-300	1.99046	0.825	0.514	1.9664e-295	1839.82
RBP4	Beta_2	4.5419e-187	1.79948	0.457	0.173	1.2114e-182	13.4219
MT-CO2	Beta_2	1.642e-250	1.78777	0.49	0.152	4.3793e-246	70.9433
FTL	Beta_2	7.6039e-287	1.78313	0.713	0.35	2.028e-282	92.091
IAPP	Beta_2	4.924e-157	1.71966	0.77	0.574	1.3133e-152	48.2639
MT-CYB	Beta_2	5.2151e-244	1.7079	0.528	0.192	1.3909e-239	36.8063
MT-ND4	Beta_2	3.4385e-252	1.69173	0.508	0.166	9.1708e-248	31.3262
MT-CO1	Beta_2	1.277e-245	1.62871	0.598	0.263	3.4058e-241	74.4375
FXYD2	Beta_2	1.0671e-307	1.56423	0.743	0.383	2.846e-303	18.4442
RPL3	Beta_2	1.8802e-255	1.52164	0.633	0.294	5.0147e-251	20.9622
MT-ND3	Beta_2	7.1118e-137	1.51669	0.36	0.135	1.8968e-132	15.4944
MT-CO3	Beta_2	6.5261e-219	1.51063	0.482	0.162	1.7406e-214	31.7288
RPS8	Beta_2	6.4973e-239	1.454	0.506	0.175	1.7329e-234	14.2988
RPL7A	Beta_2	1.0324e-217	1.41381	0.518	0.204	2.7536e-213	17.0514
MT-ATP6	Beta_2	1.0844e-169	1.39383	0.402	0.136	2.8922e-165	27.5965
RPS3	Beta_2	4.8223e-266	1.38634	0.635	0.276	1.2862e-261	15.5943
RPS4X	Beta_2	3.735e-220	1.36568	0.508	0.185	9.9616e-216	14.6749
MT-ND1	Beta_2	2.3952e-220	1.36038	0.514	0.19	6.3882e-216	11.7515
RPL5	Beta_2	1.0236e-218	1.34003	0.509	0.192	2.73e-214	12.2896
MT-ND2	Beta_2	4.2229e-230	1.30934	0.516	0.184	1.1263e-225	12.7374
RPL12	Beta_2	2.9929e-227	1.30585	0.498	0.171	7.9824e-223	10.1878
RPS6	Beta_2	9.0713e-215	1.27324	0.504	0.187	2.4194e-210	10.5305
RPL13	Beta_2	1.3141e-243	1.26214	0.593	0.237	3.5047e-239	19.1022
RPL17	Beta_2	6.6451e-216	1.25881	0.56	0.236	1.7723e-211	14.4593
RPL8	Beta_2	3.5732e-217	1.23699	0.508	0.183	9.5302e-213	11.4051
TPT1	Beta_2	2.3731e-193	1.23615	0.5	0.193	6.3292e-189	17.6349
RPS23	Beta_2	6.8231e-208	1.23252	0.509	0.189	1.8198e-203	12.9186
RPL26	Beta_2	4.005e-210	1.22713	0.504	0.186	1.0682e-205	11.6231
PPDPF	Beta_2	4.0069e-257	1.22321	0.551	0.203	1.0687e-252	5.0252
RPL19	Beta_2	4.6884e-214	1.21644	0.51	0.184	1.2504e-209	11.8597
RPL32	Beta_2	1.6306e-215	1.21195	0.502	0.18	4.3489e-211	10.8866
RPS3A	Beta_2	5.7726e-203	1.2085	0.507	0.192	1.5396e-198	14.476
MIF	Beta_2	1.4191e-216	1.20599	0.502	0.177	3.785e-212	9.20092
RPL24	Beta_2	5.3986e-217	1.2021	0.512	0.187	1.4399e-212	10.134
RPL11	Beta_2	2.9976e-212	1.19697	0.515	0.19	7.9949e-208	14.0987
RPS18	Beta_2	4.1817e-206	1.18828	0.512	0.192	1.1153e-201	14.255
RPL30	Beta_2	1.5892e-215	1.18389	0.511	0.185	4.2386e-211	11.3112
RPL15	Beta_2	6.2651e-199	1.16926	0.504	0.189	1.671e-194	11.7086
RPL7	Beta_2	1.3528e-219	1.16411	0.501	0.176	3.6079e-215	6.9797
EEF1A1	Beta_2	1.2192e-165	1.16389	0.512	0.237	3.2517e-161	17.7759
RPS7	Beta_2	1.1302e-217	1.16023	0.504	0.18	3.0143e-213	8.33349
RPS15	Beta_2	2.9865e-218	1.15761	0.507	0.179	7.9652e-214	9.18932
RPL18	Beta_2	4.6649e-253	1.15722	0.556	0.189	1.2442e-248	8.924
RPS13	Beta_2	1.507e-215	1.15122	0.503	0.178	4.0194e-211	8.92676
RPS24	Beta_2	1.7305e-203	1.14664	0.51	0.193	4.6154e-199	12.3686
RPS2	Beta_2	2.941e-228	1.14488	0.613	0.267	7.844e-224	13.3421
RPS27A	Beta_2	7.2865e-201	1.13644	0.514	0.193	1.9434e-196	12.7931
RPL14	Beta_2	6.2488e-209	1.12695	0.502	0.185	1.6666e-204	8.95776
RPL9	Beta_2	6.1155e-204	1.12563	0.506	0.187	1.6311e-199	9.19683
RPS25	Beta_2	3.2226e-230	1.12454	0.501	0.167	8.5951e-226	6.33118
NACA	Beta_2	5.1458e-223	1.12204	0.495	0.166	1.3724e-218	6.15214
RPL29	Beta_2	4.9589e-215	1.11612	0.496	0.171	1.3226e-210	7.06425
RPL21	Beta_2	9.7685e-186	1.1161	0.509	0.208	2.6054e-181	12.9063
RPS14	Beta_2	3.1198e-200	1.114	0.504	0.187	8.3208e-196	10.9055
HINT1	Beta_2	4.4726e-236	1.11176	0.509	0.169	1.1929e-231	5.08443
RPL34	Beta_2	8.4782e-206	1.10543	0.506	0.187	2.2612e-201	9.35322
RACK1	Beta_2	1.5187e-234	1.09032	0.494	0.159	4.0506e-230	4.98674
RPS12	Beta_2	3.8768e-198	1.0848	0.495	0.184	1.034e-193	10.9192
GAPDH	Beta_2	5.5256e-191	1.07865	0.478	0.172	1.4737e-186	7.76739
RPL6	Beta_2	8.3804e-198	1.07607	0.542	0.225	2.2351e-193	10.3588
PPP1R1A	Beta_2	3.6482e-243	1.06587	0.49	0.156	9.73e-239	3.12116
RPS5	Beta_2	1.5555e-216	1.05528	0.493	0.166	4.1488e-212	5.69212
RPL10	Beta_2	4.882e-191	1.04151	0.493	0.181	1.3021e-186	10.9314
RPS15A	Beta_2	2.4762e-211	1.03613	0.496	0.17	6.6043e-207	6.56398
GABARAP	Beta_2	9.5195e-220	1.02824	0.498	0.169	2.539e-215	4.23901
PFDN5	Beta_2	2.4472e-226	1.02516	0.51	0.174	6.5268e-222	4.66994
RPL36AL	Beta_2	2.3376e-244	1.02438	0.484	0.143	6.2347e-240	3.51945
RPL36	Beta_2	1.0725e-207	1.02317	0.501	0.18	2.8606e-203	6.71519
RPL31	Beta_2	1.0407e-209	1.02078	0.529	0.208	2.7755e-205	4.61207
FAU	Beta_2	1.2899e-220	1.00543	0.501	0.169	3.4403e-216	5.7876
PRDX5	Beta_2	2.7614e-243	1.00479	0.488	0.144	7.3649e-239	3.21288
RPS28	Beta_2	2.1255e-206	1.004	0.554	0.222	5.669e-202	10.9032
RPS9	Beta_2	1.2387e-219	1.00369	0.546	0.203	3.3037e-215	8.03531
RPS16	Beta_2	8.6825e-205	0.991125	0.506	0.183	2.3157e-200	6.14066
RPL23A	Beta_2	1.6064e-194	0.975008	0.506	0.186	4.2845e-190	7.57352
RPL23	Beta_2	4.3492e-196	0.97126	0.486	0.178	1.16e-191	6.01302
RPS11	Beta_2	2.09e-181	0.954848	0.509	0.205	5.5743e-177	8.37102
RPS27	Beta_2	9.249e-197	0.952626	0.509	0.189	2.4668e-192	8.47074
RPL13A	Beta_2	1.1537e-193	0.951544	0.673	0.374	3.0772e-189	12.1487
RPL35A	Beta_2	4.5054e-209	0.949681	0.499	0.174	1.2016e-204	5.28743
RPSA	Beta_2	2.2733e-226	0.940448	0.562	0.217	6.0631e-222	5.0837
SSR4	Beta_2	2.1348e-192	0.931593	0.535	0.209	5.6937e-188	7.72663
COX4I1	Beta_2	1.0054e-219	0.931011	0.505	0.171	2.6816e-215	4.16726
MT-ND5	Beta_2	2.4008e-170	0.929979	0.578	0.302	6.4031e-166	6.18939
SEC11C	Beta_2	1.1205e-194	0.925875	0.548	0.236	2.9884e-190	4.66873
GPX4	Beta_2	7.4246e-230	0.923244	0.556	0.215	1.9802e-225	3.68368
RPL18A	Beta_2	7.503e-195	0.922838	0.496	0.179	2.0011e-190	6.99493
PEBP1	Beta_2	2.5421e-210	0.921004	0.589	0.264	6.7801e-206	4.60284
RPS21	Beta_2	2.3468e-256	0.919433	0.593	0.219	6.2592e-252	4.51775
SCGN	Beta_2	1.6085e-196	0.915012	0.839	0.611	4.29e-192	9.40099
RPL27A	Beta_2	9.4488e-185	0.913966	0.498	0.191	2.5201e-180	6.73421
ATP5MC2	Beta_2	8.1396e-257	0.908486	0.54	0.182	2.1709e-252	3.04023
RPS20	Beta_2	3.0583e-191	0.9013	0.496	0.185	8.1568e-187	5.55099
RPL41	Beta_2	2.9951e-180	0.900419	0.514	0.198	7.9881e-176	11.4626
UQCRB	Beta_2	5.1223e-223	0.896391	0.499	0.163	1.3662e-218	4.11992
CDKN1C	Beta_2	1.8432e-120	0.894481	0.491	0.25	4.916e-116	4.59934
PHPT1	Beta_2	3.6223e-242	0.891892	0.51	0.164	9.661e-238	2.76803
RPL37A	Beta_2	2.4697e-170	0.884926	0.517	0.218	6.5868e-166	9.08265
RPLP1	Beta_2	2.3575e-148	0.8832	0.56	0.289	6.2876e-144	16.619
CCNI	Beta_2	8.3099e-204	0.883027	0.62	0.323	2.2163e-199	3.46888
RPL28	Beta_2	2.9072e-197	0.881822	0.497	0.18	7.7537e-193	6.59773
COX7C	Beta_2	8.9335e-217	0.881535	0.491	0.164	2.3827e-212	3.67071
ATP5F1E	Beta_2	9.0319e-186	0.878412	0.505	0.189	2.4089e-181	6.26119
NPM1	Beta_2	7.9781e-170	0.87797	0.552	0.272	2.1278e-165	4.02311
PRDX2	Beta_2	4.545e-232	0.876672	0.471	0.138	1.2122e-227	2.59372
OAZ1	Beta_2	6.1067e-195	0.872785	0.545	0.229	1.6287e-190	3.69601
RPL10A	Beta_2	1.0005e-199	0.86723	0.493	0.173	2.6683e-195	5.04403
TPI1	Beta_2	1.0846e-217	0.856639	0.453	0.135	2.8928e-213	2.64419
SNHG29	Beta_2	6.289e-215	0.849633	0.474	0.152	1.6773e-210	3.03059
EEF1G	Beta_2	8.7406e-222	0.849113	0.572	0.231	2.3312e-217	3.73506
RPS26	Beta_2	1.7663e-216	0.847036	0.492	0.163	4.7108e-212	3.94852
HSP90AB1	Beta_2	7.0043e-165	0.844547	0.712	0.445	1.8681e-160	8.89189
RPS17	Beta_2	5.6433e-200	0.842912	0.482	0.164	1.5051e-195	3.87035
SERF2	Beta_2	4.8566e-199	0.841771	0.489	0.167	1.2953e-194	4.52727
UBA52	Beta_2	1.5369e-209	0.837511	0.494	0.164	4.099e-205	4.80347
BEX1	Beta_2	9.2633e-196	0.835361	0.573	0.256	2.4706e-191	4.01724
EIF1	Beta_2	1.2138e-148	0.834628	0.609	0.346	3.2373e-144	7.36813
TOMM7	Beta_2	7.3207e-235	0.824627	0.489	0.148	1.9525e-230	2.77482
RPL38	Beta_2	9.7692e-206	0.821388	0.493	0.171	2.6055e-201	3.91079
RPL22	Beta_2	8.9585e-202	0.815986	0.496	0.169	2.3893e-197	4.20555
EEF1B2	Beta_2	3.045e-219	0.813118	0.478	0.149	8.1214e-215	3.22011
RPL35	Beta_2	3.3164e-213	0.808016	0.487	0.162	8.8451e-209	3.78589
RPL37	Beta_2	5.0739e-190	0.807821	0.494	0.178	1.3533e-185	5.11385
SNHG7	Beta_2	1.1892e-220	0.807604	0.496	0.181	3.1717e-216	1.94841
BTF3	Beta_2	3.3033e-250	0.793236	0.471	0.13	8.8101e-246	2.07504
SOD1	Beta_2	8.7492e-205	0.792965	0.493	0.179	2.3335e-200	2.55704
ATP5MG	Beta_2	1.3842e-227	0.782264	0.481	0.146	3.6919e-223	2.50922
NME2	Beta_2	2.1732e-211	0.782139	0.46	0.141	5.7961e-207	2.77585
RPS4Y1	Beta_2	2.2572e-154	0.772696	0.402	0.155	6.0203e-150	2.18846
ATP6V1G1	Beta_2	1.0809e-209	0.771724	0.533	0.203	2.883e-205	2.78452
MYL6	Beta_2	4.5865e-157	0.770527	0.484	0.199	1.2233e-152	5.01032
DBI	Beta_2	1.9902e-234	0.770479	0.453	0.126	5.3082e-230	1.99095
TUBA1B	Beta_2	4.6441e-210	0.768509	0.447	0.136	1.2386e-205	2.15347
EIF4A2	Beta_2	2.8047e-176	0.76594	0.592	0.304	7.4804e-172	3.42961
RPL4	Beta_2	2.0846e-210	0.765094	0.48	0.159	5.5597e-206	2.44193
RNASEK	Beta_2	4.7326e-190	0.762946	0.509	0.184	1.2622e-185	4.09443
SUMO2	Beta_2	3.5211e-227	0.759532	0.493	0.16	9.3912e-223	2.20262
CD63	Beta_2	3.7236e-152	0.758335	0.486	0.2	9.9313e-148	5.79373
PCSK1N	Beta_2	1.3091e-182	0.757865	0.79	0.556	3.4914e-178	16.519
SLC25A6	Beta_2	5.3662e-210	0.756728	0.52	0.197	1.4312e-205	2.36221
ATP6V0B	Beta_2	1.2755e-197	0.755941	0.459	0.149	3.4018e-193	2.50094
GUK1	Beta_2	6.0513e-224	0.75214	0.533	0.194	1.6139e-219	2.51288
CALM1	Beta_2	5.0407e-155	0.747482	0.633	0.359	1.3444e-150	6.5295
SCG5	Beta_2	1.1574e-136	0.746263	0.812	0.613	3.0868e-132	13.8029
CST3	Beta_2	4.6942e-200	0.736005	0.522	0.186	1.252e-195	3.62683
GAS5	Beta_2	3.1107e-209	0.735717	0.471	0.162	8.2966e-205	1.8931
CSTB	Beta_2	5.5952e-232	0.734744	0.509	0.168	1.4923e-227	2.1812
RPS19	Beta_2	1.2168e-189	0.725121	0.487	0.172	3.2454e-185	4.3987
RPS29	Beta_2	6.5158e-179	0.723111	0.496	0.186	1.7378e-174	4.37906
NDUFB8	Beta_2	1.452e-211	0.721221	0.505	0.186	3.8727e-207	2.05502
RPL39	Beta_2	3.3561e-202	0.721061	0.483	0.162	8.951e-198	4.03197
TOMM20	Beta_2	9.9326e-221	0.719004	0.53	0.205	2.6491e-216	2.14509
STMN2	Beta_2	3.8261e-149	0.71648	0.475	0.213	1.0205e-144	2.08093
RPL36A	Beta_2	3.2994e-213	0.716014	0.465	0.145	8.7998e-209	2.53729
RPLP2	Beta_2	8.4451e-172	0.714233	0.502	0.195	2.2524e-167	4.94425
CHCHD2	Beta_2	5.4496e-204	0.710726	0.486	0.162	1.4534e-199	2.85989
PARK7	Beta_2	2.5611e-222	0.703401	0.48	0.151	6.8306e-218	2.05643
CD99	Beta_2	2.7293e-124	0.700998	0.727	0.497	7.2794e-120	6.87894
UCHL1	Beta_2	3.6559e-166	0.698829	0.654	0.382	9.7507e-162	3.19212
KDELR1	Beta_2	1.1036e-216	0.696308	0.484	0.164	2.9434e-212	1.71791
RPLP0	Beta_2	7.3817e-183	0.692645	0.623	0.301	1.9688e-178	5.38253
COX7A2	Beta_2	2.3526e-212	0.69209	0.476	0.149	6.2746e-208	2.34338
SHISAL2B	Beta_2	2.34847e-96	0.68836	0.528	0.306	6.2636e-92	3.35095
ERP29	Beta_2	8.2982e-178	0.682997	0.562	0.255	2.2132e-173	2.87472
METRN	Beta_2	1.4246e-157	0.673847	0.503	0.227	3.7994e-153	1.8745
SCG3	Beta_2	1.3176e-132	0.669744	0.636	0.398	3.5142e-128	4.55857
EDF1	Beta_2	9.4405e-219	0.66643	0.492	0.164	2.5179e-214	1.83455
UQCRQ	Beta_2	6.8792e-228	0.663008	0.452	0.128	1.8348e-223	1.6682
SMDT1	Beta_2	1.5863e-238	0.657974	0.46	0.133	4.2307e-234	1.35156
ELOB	Beta_2	6.1673e-219	0.655428	0.457	0.137	1.6449e-214	1.75915
ARL2	Beta_2	9.7373e-245	0.655292	0.448	0.123	2.597e-240	1.23176
SPCS1	Beta_2	6.333e-218	0.65239	0.464	0.14	1.6891e-213	1.7619
VAMP2	Beta_2	8.6105e-210	0.651829	0.481	0.168	2.2965e-205	1.53424
EID1	Beta_2	1.3182e-204	0.644743	0.513	0.183	3.5157e-200	2.27008
COX8A	Beta_2	4.2541e-214	0.642747	0.467	0.142	1.1346e-209	2.08685
CUTA	Beta_2	6.5644e-202	0.642412	0.497	0.181	1.7508e-197	2.01223
H2AFZ	Beta_2	5.5588e-214	0.640582	0.42	0.117	1.4826e-209	1.3549
SEC61B	Beta_2	4.1949e-199	0.640185	0.502	0.188	1.1188e-194	2.21131
ATP5MD	Beta_2	1.3971e-240	0.639709	0.456	0.128	3.7263e-236	1.55251
COX6C	Beta_2	4.8639e-226	0.639317	0.481	0.149	1.2972e-221	1.93997
SF3B5	Beta_2	7.8425e-233	0.638436	0.432	0.117	2.0917e-228	1.262
ENO1	Beta_2	6.9387e-176	0.637049	0.564	0.267	1.8506e-171	2.30987
ATP5MC3	Beta_2	1.2159e-228	0.629608	0.464	0.134	3.2429e-224	1.83026
TRMT112	Beta_2	9.8384e-248	0.627939	0.454	0.122	2.624e-243	1.34118
COX6A1	Beta_2	5.1892e-220	0.627399	0.463	0.138	1.384e-215	1.81369
NDUFC2	Beta_2	9.3884e-211	0.626102	0.464	0.143	2.504e-206	1.88876
TXN	Beta_2	1.3802e-222	0.624115	0.455	0.135	3.6812e-218	1.64044
COX17	Beta_2	2.0577e-215	0.623177	0.467	0.145	5.488e-211	1.95558
NDUFS5	Beta_2	2.4604e-214	0.622959	0.469	0.145	6.562e-210	2.13881
PPIA	Beta_2	2.0567e-207	0.621732	0.454	0.14	5.4853e-203	1.92014
RABAC1	Beta_2	1.8653e-201	0.621222	0.49	0.169	4.975e-197	1.92002
EIF3K	Beta_2	1.015e-204	0.619946	0.503	0.185	2.707e-200	1.70519
NDUFA11	Beta_2	1.1385e-210	0.619317	0.475	0.16	3.0364e-206	1.54868
PCP4	Beta_2	3.6244e-140	0.619133	0.504	0.237	9.6665e-136	2.13281
ATP6V0C	Beta_2	1.6101e-204	0.618626	0.505	0.187	4.2944e-200	1.90723
COX5B	Beta_2	3.5184e-221	0.617664	0.473	0.146	9.3839e-217	1.67921
SRP14	Beta_2	9.9478e-187	0.612962	0.504	0.182	2.6532e-182	3.1223
DHRS2	Beta_2	6.3492e-185	0.608817	0.391	0.122	1.6934e-180	1.05435
HSPE1	Beta_2	1.9987e-211	0.605156	0.466	0.152	5.3307e-207	1.74184
H3F3A	Beta_2	1.3244e-166	0.60505	0.475	0.176	3.5323e-162	3.38292
ATP5PF	Beta_2	1.3949e-222	0.603383	0.448	0.128	3.7203e-218	1.4656
WDR83OS	Beta_2	9.5181e-227	0.603185	0.453	0.129	2.5386e-222	1.51608
SELENOW	Beta_2	4.2597e-190	0.602518	0.496	0.193	1.1361e-185	1.59043
YBX1	Beta_2	7.2125e-217	0.602003	0.468	0.144	1.9237e-212	1.78558
SCGB2A1	Beta_2	1.9765e-179	0.596361	0.41	0.133	5.2716e-175	1.45821
NDUFB4	Beta_2	2.6765e-226	0.594258	0.473	0.143	7.1386e-222	1.61638
NDUFB11	Beta_2	2.1043e-218	0.593954	0.431	0.12	5.6123e-214	1.31832
BEX2	Beta_2	5.3015e-174	0.593391	0.58	0.281	1.414e-169	2.26741
GABARAPL2	Beta_2	8.5087e-211	0.593239	0.491	0.17	2.2694e-206	1.73843
ARL6IP4	Beta_2	9.5656e-201	0.593178	0.521	0.206	2.5513e-196	1.59298
NDUFB7	Beta_2	6.2248e-238	0.592774	0.45	0.125	1.6602e-233	1.28138
UBXN1	Beta_2	3.7987e-228	0.591008	0.456	0.142	1.0132e-223	1.11509
SKP1	Beta_2	1.0071e-161	0.589692	0.562	0.28	2.6861e-157	2.19771
RPL27	Beta_2	5.1421e-207	0.584078	0.472	0.15	1.3714e-202	2.30151
UBB	Beta_2	1.8336e-171	0.582421	0.443	0.15	4.8904e-167	2.69801
PSMB6	Beta_2	2.3717e-230	0.582161	0.42	0.111	6.3255e-226	1.06517
UBL5	Beta_2	1.7235e-213	0.581381	0.458	0.139	4.5968e-209	1.77731
TMEM208	Beta_2	9.3716e-222	0.578894	0.439	0.129	2.4995e-217	1.05189
ATP5IF1	Beta_2	4.0126e-218	0.574739	0.442	0.128	1.0702e-213	1.53505
FIS1	Beta_2	5.7637e-233	0.573549	0.448	0.123	1.5372e-228	1.26131
NDUFB10	Beta_2	6.6477e-233	0.572836	0.425	0.113	1.773e-228	1.04284
C18orf32	Beta_2	4.0359e-230	0.562517	0.476	0.146	1.0764e-225	1.35899
EIF3E	Beta_2	7.4739e-159	0.559932	0.562	0.286	1.9934e-154	2.02861
PERP	Beta_2	1.0872e-182	0.55599	0.498	0.2	2.8996e-178	1.56231
SAP18	Beta_2	1.0566e-221	0.55468	0.455	0.133	2.8181e-217	1.343
NDUFAB1	Beta_2	7.1392e-208	0.553991	0.464	0.153	1.9041e-203	1.27934
TSTD1	Beta_2	1.6994e-229	0.553991	0.447	0.127	4.5324e-225	1.07356
BRI3	Beta_2	1.7759e-124	0.55387	0.558	0.31	4.7365e-120	2.14621
PSMB5	Beta_2	9.0047e-202	0.55283	0.445	0.145	2.4016e-197	1.15013
ATP5F1D	Beta_2	9.7629e-226	0.55263	0.469	0.14	2.6039e-221	1.42417
MZT2B	Beta_2	1.2111e-206	0.552327	0.468	0.149	3.23e-202	1.6459
VKORC1	Beta_2	2.0108e-221	0.551967	0.45	0.128	5.363e-217	1.21105
BRK1	Beta_2	1.2975e-229	0.551887	0.447	0.127	3.4604e-225	1.11546
NDUFB2	Beta_2	4.8095e-220	0.551662	0.484	0.152	1.2827e-215	1.83833
DYNLL1	Beta_2	2.7358e-185	0.551292	0.435	0.137	7.2966e-181	1.92267
COX6B1	Beta_2	1.3313e-219	0.551041	0.451	0.133	3.5507e-215	1.48622
NSA2	Beta_2	5.3242e-194	0.549857	0.455	0.16	1.42e-189	1.2301
SCAND1	Beta_2	1.2388e-220	0.547605	0.423	0.116	3.304e-216	1.01011
SNHG32	Beta_2	7.0798e-224	0.546644	0.455	0.142	1.8883e-219	1.25808
HSP90AA1	Beta_2	1.02246e-95	0.545589	0.708	0.476	2.72701e-91	8.62406
CD81	Beta_2	2.3606e-126	0.542422	0.479	0.226	6.296e-122	2.18347
COMMD6	Beta_2	1.378e-224	0.540835	0.442	0.125	3.6753e-220	1.2953
C4orf48	Beta_2	2.4044e-216	0.540031	0.496	0.161	6.4128e-212	1.83085
BNIP3	Beta_2	3.0814e-167	0.536496	0.536	0.242	8.2183e-163	1.87542
SPCS2	Beta_2	2.6907e-165	0.534849	0.524	0.236	7.1763e-161	1.7158
ATP5ME	Beta_2	6.5298e-224	0.534388	0.446	0.129	1.7416e-219	1.39052
PSMB1	Beta_2	2.2012e-191	0.529634	0.479	0.175	5.8709e-187	1.50655
COX5A	Beta_2	5.644e-227	0.52945	0.423	0.114	1.5053e-222	0.996854
DCTN3	Beta_2	8.452e-229	0.521918	0.435	0.122	2.2542e-224	0.921857
CALM2	Beta_2	1.7751e-133	0.521754	0.593	0.326	4.7343e-129	3.04184
DCXR	Beta_2	5.501e-220	0.52008	0.404	0.111	1.4672e-215	0.794089
LAMTOR4	Beta_2	1.7818e-191	0.51937	0.465	0.163	4.7523e-187	1.22101
KRTCAP2	Beta_2	1.3021e-207	0.517801	0.437	0.129	3.4728e-203	1.37322
EPCAM	Beta_2	1.5019e-147	0.517587	0.573	0.292	4.0057e-143	2.72863
ATP6V1F	Beta_2	4.9407e-224	0.514009	0.423	0.114	1.3177e-219	1.05514
NEDD8	Beta_2	2.5994e-203	0.510935	0.453	0.148	6.9328e-199	1.19341
C1QL1	Beta_2	2.5578e-164	0.509671	0.517	0.234	6.8218e-160	1.43874
DAD1	Beta_2	7.2268e-207	0.508155	0.463	0.145	1.9275e-202	1.44576
STUB1	Beta_2	1.2004e-198	0.507443	0.468	0.166	3.2017e-194	1.11581
MGST3	Beta_2	9.9294e-182	0.507412	0.478	0.185	2.6483e-177	1.34759
TRAPPC5	Beta_2	6.5875e-223	0.50315	0.436	0.122	1.7569e-218	1.07363
ATP5PO	Beta_2	3.2855e-223	0.498402	0.423	0.115	8.7626e-219	1.0064
NDUFA13	Beta_2	3.4138e-165	0.497896	0.52	0.215	9.1049e-161	2.38465
SNHG8	Beta_2	2.7714e-214	0.497591	0.431	0.128	7.3917e-210	1.15969
CAMK2N1	Beta_2	6.1241e-144	0.496553	0.502	0.236	1.6334e-139	1.63555
PSMD8	Beta_2	2.8151e-180	0.496155	0.469	0.173	7.5081e-176	1.30193
TMEM59	Beta_2	1.2827e-155	0.496116	0.587	0.288	3.4211e-151	2.75323
DYNLRB1	Beta_2	1.922e-218	0.49393	0.428	0.121	5.1262e-214	1.10896
MRPL57	Beta_2	1.796e-215	0.493921	0.431	0.123	4.79e-211	0.966126
TOMM6	Beta_2	1.2123e-207	0.493081	0.43	0.128	3.2332e-203	1.02924
ST13	Beta_2	2.1539e-165	0.491871	0.564	0.273	5.7447e-161	1.80776
SNHG6	Beta_2	1.272e-203	0.491128	0.447	0.144	3.3926e-199	1.31574
BEX3	Beta_2	3.129e-176	0.490966	0.434	0.144	8.3454e-172	1.56859
COA3	Beta_2	1.837e-218	0.490771	0.409	0.109	4.8994e-214	0.890598
UQCRH	Beta_2	1.9679e-205	0.486997	0.45	0.138	5.2486e-201	1.47321
TMA7	Beta_2	1.8288e-199	0.48678	0.457	0.142	4.8776e-195	1.60218
PPIB	Beta_2	9.3838e-166	0.485807	0.481	0.183	2.5028e-161	1.93565
PCBD1	Beta_2	9.88e-229	0.485354	0.426	0.114	2.6351e-224	0.92398
MRPL51	Beta_2	1.9217e-224	0.484659	0.42	0.112	5.1255e-220	0.936272
MT-ND4L	Beta_2	9.5628e-163	0.48264	0.329	0.092	2.5505e-158	1.01737
SEC61G	Beta_2	2.8186e-214	0.481825	0.418	0.114	7.5176e-210	1.01981
CFL1	Beta_2	9.354e-194	0.481517	0.423	0.129	2.4948e-189	1.21444
UQCR11	Beta_2	7.0849e-210	0.479713	0.444	0.131	1.8896e-205	1.29497
MICOS13	Beta_2	2.0515e-216	0.479501	0.425	0.121	5.4715e-212	0.942848
RPS10	Beta_2	1.5349e-182	0.478876	0.383	0.112	4.0938e-178	1.01899
VDAC2	Beta_2	2.7129e-196	0.477741	0.438	0.144	7.2356e-192	0.93251
AURKAIP1	Beta_2	1.228e-207	0.476532	0.407	0.113	3.2752e-203	0.888548
CHMP2A	Beta_2	2.4359e-203	0.474866	0.424	0.125	6.4967e-199	1.03215
SNRPN	Beta_2	1.567e-132	0.471144	0.594	0.324	4.1792e-128	2.13713
C19orf53	Beta_2	2.4363e-220	0.469827	0.421	0.113	6.4978e-216	1.01479
DDIT3	Beta_2	8.42346e-69	0.468803	0.398	0.224	2.24662e-64	1.53887
MT1X	Beta_2	2.90398e-66	0.466377	0.216	0.082	7.7452e-62	1.77666
RPS19BP1	Beta_2	7.8054e-223	0.460506	0.431	0.122	2.0818e-218	0.884747
KRT10	Beta_2	1.1199e-205	0.460424	0.427	0.123	2.9868e-201	1.0928
DDT	Beta_2	4.1552e-210	0.459235	0.406	0.111	1.1082e-205	0.857416
PRDX1	Beta_2	2.0709e-202	0.458725	0.413	0.119	5.5233e-198	1.15065
HOPX	Beta_2	1.8793e-157	0.458404	0.358	0.116	5.0122e-153	0.738062
COX14	Beta_2	1.1145e-217	0.457767	0.412	0.11	2.9724e-213	0.856941
LAMTOR5	Beta_2	5.7723e-209	0.455331	0.453	0.141	1.5395e-204	1.08913
NDUFA7	Beta_2	1.0186e-208	0.455165	0.433	0.129	2.7167e-204	0.958396
MRPL34	Beta_2	1.9543e-214	0.454311	0.387	0.103	5.2124e-210	0.653704
NENF	Beta_2	3.4849e-166	0.453542	0.43	0.149	9.2947e-162	1.27731
HSPD1	Beta_2	2.1169e-162	0.453537	0.523	0.23	5.6461e-158	1.73276
DSTN	Beta_2	4.0969e-117	0.444208	0.658	0.413	1.0927e-112	3.33266
PPA1	Beta_2	5.2215e-163	0.444194	0.517	0.232	1.3926e-158	1.53292
ALKBH7	Beta_2	4.1159e-211	0.443232	0.42	0.122	1.0978e-206	0.7843
C4orf3	Beta_2	1.3951e-201	0.441629	0.404	0.113	3.7208e-197	0.825975
C12orf75	Beta_2	3.9063e-150	0.440881	0.554	0.271	1.0418e-145	1.53003
ERH	Beta_2	6.6466e-214	0.440723	0.439	0.13	1.7727e-209	0.963157
S100A6	Beta_2	1.87352e-73	0.439431	0.228	0.085	4.99686e-69	1.42162
ANAPC11	Beta_2	5.5832e-214	0.43917	0.436	0.126	1.4891e-209	1.04615
PSMC5	Beta_2	5.8744e-201	0.438966	0.408	0.121	1.5667e-196	0.732185
SELENOH	Beta_2	1.5119e-187	0.437968	0.462	0.162	4.0323e-183	1.19307
MRPL41	Beta_2	4.7968e-200	0.437528	0.434	0.139	1.2794e-195	0.892188
ATP6V0E1	Beta_2	3.927e-132	0.437263	0.577	0.314	1.0474e-127	2.19932
ASCL2	Beta_2	2.4152e-181	0.436611	0.297	0.066	6.4417e-177	0.537932
COPE	Beta_2	1.6519e-168	0.436525	0.476	0.187	4.4057e-164	1.18011
SMIM26	Beta_2	3.1796e-201	0.433201	0.382	0.104	8.4803e-197	0.700071
NDUFS6	Beta_2	1.8418e-191	0.433102	0.439	0.148	4.9121e-187	0.942892
SSR3	Beta_2	2.8046e-174	0.432758	0.442	0.162	7.4801e-170	1.02423
ARPC3	Beta_2	1.3334e-165	0.430901	0.504	0.21	3.5563e-161	1.60793
PIGP	Beta_2	2.3974e-198	0.428635	0.403	0.119	6.3941e-194	0.771466
COPRS	Beta_2	2.0507e-200	0.428105	0.386	0.109	5.4695e-196	0.700526
HIST1H4C	Beta_2	2.0204e-180	0.427345	0.371	0.108	5.3887e-176	0.995983
LAMTOR1	Beta_2	1.7059e-196	0.426603	0.446	0.148	4.5498e-192	0.918323
ATP5MPL	Beta_2	9.2359e-200	0.42631	0.423	0.125	2.4633e-195	1.06432
POLR2L	Beta_2	3.0781e-184	0.42221	0.404	0.122	8.2096e-180	1.04253
UQCR10	Beta_2	3.9979e-202	0.421932	0.422	0.122	1.0663e-197	1.08446
BEX4	Beta_2	4.0243e-161	0.421427	0.476	0.195	1.0733e-156	1.10748
SLC25A3	Beta_2	1.3164e-185	0.420518	0.43	0.138	3.5109e-181	1.09154
TMEM141	Beta_2	1.6042e-183	0.419682	0.402	0.124	4.2786e-179	0.912682
PDCD5	Beta_2	3.5419e-207	0.417014	0.401	0.113	9.4466e-203	0.765214
PRDX4	Beta_2	2.9068e-167	0.416846	0.39	0.122	7.7528e-163	1.02048
SNU13	Beta_2	9.6463e-177	0.41666	0.494	0.194	2.5728e-172	1.32211
NDUFA1	Beta_2	2.0915e-194	0.415548	0.423	0.128	5.5783e-190	1.13211
METTL5	Beta_2	2.6643e-190	0.415537	0.421	0.137	7.106e-186	0.785337
MRFAP1	Beta_2	6.5219e-211	0.413801	0.455	0.14	1.7395e-206	1.05215
COX7B	Beta_2	7.2736e-203	0.413715	0.44	0.133	1.9399e-198	1.27331
TRAPPC2L	Beta_2	1.0684e-184	0.413507	0.379	0.113	2.8496e-180	0.659443
NDUFB9	Beta_2	1.0765e-161	0.412632	0.493	0.216	2.8711e-157	1.11678
SURF2	Beta_2	2.13e-192	0.412295	0.388	0.116	5.681e-188	0.672306
NDUFAF3	Beta_2	5.5496e-206	0.412117	0.401	0.111	1.4801e-201	0.798262
PKIB	Beta_2	1.2769e-117	0.410912	0.601	0.339	3.4057e-113	1.78584
ATP5MC1	Beta_2	9.8672e-180	0.410719	0.366	0.104	2.6317e-175	0.692792
FAM200B	Beta_2	8.5908e-182	0.408991	0.393	0.123	2.2913e-177	0.718665
EEF2	Beta_2	6.6705e-148	0.408334	0.598	0.309	1.7791e-143	2.41734
MZT2A	Beta_2	2.3345e-171	0.408324	0.436	0.155	6.2263e-167	0.928019
PRELID1	Beta_2	3.1775e-197	0.407255	0.383	0.105	8.4746e-193	0.743608
SNRPD2	Beta_2	6.5048e-198	0.406011	0.438	0.138	1.7349e-193	1.08347
GADD45GIP1	Beta_2	2.0407e-201	0.405441	0.411	0.116	5.4426e-197	0.923197
CIRBP	Beta_2	2.5238e-110	0.405288	0.602	0.348	6.7311e-106	2.21831
NDUFV2	Beta_2	1.3212e-140	0.405179	0.53	0.263	3.5238e-136	1.41163
NDUFA12	Beta_2	3.9903e-187	0.404662	0.413	0.133	1.0642e-182	0.811291
SSR2	Beta_2	2.3344e-183	0.403747	0.454	0.159	6.2261e-179	1.06455
HIGD2A	Beta_2	1.8248e-204	0.402696	0.393	0.105	4.867e-200	0.772441
HSPA8	Beta_2	2.3428e-176	0.402145	0.469	0.167	6.2485e-172	1.48285
SLC25A4	Beta_2	4.0355e-179	0.401956	0.422	0.14	1.0763e-174	0.883224
HSBP1	Beta_2	2.0345e-207	0.399766	0.432	0.124	5.4261e-203	1.05166
NHP2	Beta_2	1.0446e-187	0.399131	0.366	0.101	2.7861e-183	0.653044
EPB41L4A-AS1	Beta_2	1.2874e-183	0.396272	0.398	0.125	3.4337e-179	0.805485
UXT	Beta_2	5.8879e-184	0.394728	0.417	0.134	1.5704e-179	0.791313
C12orf57	Beta_2	1.3148e-204	0.393409	0.402	0.112	3.5067e-200	0.797093
TMEM219	Beta_2	3.0268e-189	0.393191	0.409	0.128	8.0728e-185	0.709501
ROMO1	Beta_2	2.3428e-197	0.39259	0.392	0.108	6.2485e-193	0.86155
ATP5PD	Beta_2	2.5461e-200	0.392441	0.415	0.121	6.7907e-196	0.916149
OSTC	Beta_2	6.115e-179	0.392006	0.431	0.151	1.6309e-174	0.814282
GTF2A2	Beta_2	4.4663e-177	0.391758	0.396	0.126	1.1912e-172	0.700998
RNF7	Beta_2	1.5238e-195	0.39022	0.42	0.128	4.0641e-191	0.880007
EIF3F	Beta_2	1.9406e-185	0.389138	0.435	0.147	5.1758e-181	0.829585
MIEN1	Beta_2	2.4431e-189	0.388618	0.349	0.09	6.516e-185	0.53262
MRPS33	Beta_2	3.6241e-199	0.388384	0.395	0.111	9.6657e-195	0.736681
PSMA7	Beta_2	3.8425e-191	0.388053	0.459	0.153	1.0248e-186	1.41421
TCEA1	Beta_2	4.1436e-120	0.38668	0.591	0.335	1.1051e-115	1.80207
ANP32B	Beta_2	1.4191e-152	0.386365	0.486	0.213	3.7848e-148	1.03758
TOMM5	Beta_2	8.4198e-206	0.386203	0.391	0.105	2.2456e-201	0.716218
PIN1	Beta_2	5.5638e-182	0.385462	0.426	0.144	1.4839e-177	0.751445
HAX1	Beta_2	4.5707e-174	0.385229	0.452	0.167	1.219e-169	0.875694
SIVA1	Beta_2	1.0224e-193	0.384338	0.409	0.124	2.7269e-189	0.635937
TMEM258	Beta_2	8.8868e-187	0.383497	0.422	0.131	2.3702e-182	1.08027
RAN	Beta_2	1.7702e-197	0.382349	0.409	0.118	4.7214e-193	0.910001
HEBP2	Beta_2	1.6481e-174	0.381044	0.426	0.15	4.3956e-170	0.723359
CHCHD10	Beta_2	7.378e-184	0.380964	0.369	0.103	1.9678e-179	0.713525
ATP5MF	Beta_2	5.2587e-188	0.380875	0.401	0.117	1.4025e-183	0.905031
CLIC1	Beta_2	1.8658e-184	0.379955	0.4	0.118	4.9762e-180	0.986485
MRPL20	Beta_2	8.6876e-176	0.378827	0.464	0.171	2.3171e-171	1.00786
EIF1B	Beta_2	4.161e-170	0.378722	0.47	0.181	1.1098e-165	1.13419
HMGN2	Beta_2	5.9374e-132	0.378627	0.51	0.246	1.5836e-127	1.51486
ISCU	Beta_2	2.299e-182	0.378078	0.41	0.132	6.1317e-178	0.799176
UFC1	Beta_2	1.5728e-176	0.376461	0.398	0.125	4.1948e-172	0.754162
PRDX3	Beta_2	3.8324e-191	0.376096	0.412	0.127	1.0221e-186	0.765382
CNPY2	Beta_2	4.5866e-135	0.375092	0.523	0.254	1.2233e-130	1.39708
NAA38	Beta_2	6.6068e-165	0.374811	0.465	0.185	1.7621e-160	1.00924
TAF10	Beta_2	1.8349e-185	0.374776	0.344	0.089	4.8939e-181	0.548231
PFN1	Beta_2	6.4114e-171	0.374727	0.363	0.105	1.71e-166	0.860636
FAM162A	Beta_2	4.6446e-144	0.374619	0.464	0.199	1.2388e-139	0.98825
TCEAL3	Beta_2	1.8527e-141	0.37413	0.425	0.171	4.9415e-137	0.85161
NDUFS8	Beta_2	1.6033e-180	0.374114	0.407	0.131	4.2762e-176	0.765273
ARL6IP5	Beta_2	3.2255e-177	0.373932	0.45	0.162	8.6028e-173	0.967945
AKR7A2	Beta_2	6.8105e-172	0.370992	0.41	0.14	1.8164e-167	0.75616
SRP9	Beta_2	1.8044e-192	0.370585	0.43	0.137	4.8125e-188	0.83255
ZFAS1	Beta_2	7.7699e-160	0.370458	0.437	0.166	2.0723e-155	1.11245
NDUFAF8	Beta_2	1.4722e-193	0.370274	0.385	0.11	3.9266e-189	0.659833
PYURF	Beta_2	1.6118e-186	0.370031	0.375	0.106	4.2987e-182	0.638661
CLTA	Beta_2	2.4725e-125	0.369877	0.603	0.345	6.5943e-121	1.8786
SLC25A5	Beta_2	4.9415e-212	0.369566	0.401	0.108	1.318e-207	0.857954
OCIAD2	Beta_2	7.2275e-161	0.36943	0.44	0.172	1.9276e-156	0.831349
FUNDC2	Beta_2	2.4677e-166	0.368648	0.386	0.125	6.5816e-162	0.633671
LAGE3	Beta_2	7.2572e-179	0.368608	0.342	0.092	1.9356e-174	0.5571
RTRAF	Beta_2	1.7044e-197	0.368202	0.412	0.122	4.5457e-193	0.798523
PSMA2	Beta_2	1.0025e-202	0.367443	0.419	0.124	2.6737e-198	0.742231
LAPTM4A	Beta_2	6.519e-177	0.366822	0.431	0.142	1.7387e-172	1.02842
JUND	Beta_2	3.4082e-127	0.366669	0.568	0.287	9.0901e-123	2.03386
TIMM13	Beta_2	3.1101e-194	0.366349	0.367	0.098	8.2949e-190	0.588661
TBCB	Beta_2	3.4097e-167	0.362135	0.396	0.133	9.094e-163	0.645415
POMP	Beta_2	3.8536e-182	0.361087	0.428	0.144	1.0278e-177	0.943922
RAC1	Beta_2	6.1406e-124	0.360777	0.462	0.21	1.6378e-119	1.10944
JTB	Beta_2	8.9685e-188	0.360594	0.449	0.151	2.392e-183	0.919727
BLOC1S1	Beta_2	1.4092e-187	0.359978	0.384	0.11	3.7584e-183	0.737631
BAG1	Beta_2	8.4793e-166	0.359195	0.406	0.138	2.2615e-161	0.803346
NDUFA2	Beta_2	3.0165e-196	0.358219	0.382	0.104	8.0454e-192	0.672352
EIF3H	Beta_2	7.2923e-115	0.357915	0.605	0.358	1.9449e-110	1.80609
CIAO2B	Beta_2	9.3704e-179	0.357344	0.407	0.131	2.4992e-174	0.824559
POLR2I	Beta_2	2.3432e-204	0.356839	0.381	0.1	6.2495e-200	0.645971
SUB1	Beta_2	1.3129e-140	0.35657	0.531	0.254	3.5017e-136	1.58356
SH3BGRL3	Beta_2	2.0734e-163	0.356517	0.329	0.091	5.5299e-159	0.754316
ZCRB1	Beta_2	5.1821e-165	0.356204	0.415	0.147	1.3821e-160	0.833032
BANF1	Beta_2	3.2219e-183	0.355304	0.339	0.088	8.593e-179	0.483039
MYDGF	Beta_2	7.3708e-167	0.355042	0.431	0.154	1.9659e-162	0.947895
GHITM	Beta_2	6.6423e-177	0.354883	0.439	0.157	1.7716e-172	0.843562
ARF5	Beta_2	1.1776e-172	0.353759	0.38	0.12	3.1408e-168	0.651988
ARL3	Beta_2	6.3251e-154	0.353732	0.441	0.175	1.687e-149	0.840898
TCEAL4	Beta_2	2.3614e-157	0.352225	0.452	0.178	6.2981e-153	1.04988
LSM4	Beta_2	1.9764e-204	0.351807	0.383	0.101	5.2713e-200	0.592142
MRPL40	Beta_2	3.6715e-200	0.351474	0.377	0.099	9.7923e-196	0.608842
TMEM14C	Beta_2	3.0632e-190	0.351317	0.4	0.12	8.1697e-186	0.693702
NDUFB1	Beta_2	4.3391e-175	0.346619	0.424	0.143	1.1573e-170	0.953543
NAP1L1	Beta_2	2.2349e-100	0.345951	0.625	0.394	5.96062e-96	2.1636
COPS9	Beta_2	6.4e-190	0.345892	0.369	0.1	1.7069e-185	0.629064
HCFC1R1	Beta_2	1.1121e-191	0.345364	0.352	0.092	2.966e-187	0.55037
MDH2	Beta_2	3.6813e-158	0.344229	0.399	0.134	9.8183e-154	0.8225
TKT	Beta_2	4.9577e-134	0.344174	0.471	0.207	1.3223e-129	1.08295
YIF1A	Beta_2	9.2691e-180	0.344117	0.402	0.126	2.4722e-175	0.697422
LSM3	Beta_2	7.3623e-199	0.344061	0.375	0.099	1.9636e-194	0.637646
TBCA	Beta_2	1.5992e-120	0.343434	0.615	0.357	4.2652e-116	1.91586
PTMA	Beta_2	4.1481e-131	0.342517	0.477	0.206	1.1063e-126	3.63156
UBE2M	Beta_2	3.1635e-139	0.341892	0.304	0.093	8.4373e-135	0.472069
PMVK	Beta_2	9.1528e-159	0.34107	0.387	0.131	2.4411e-154	0.627368
MICOS10	Beta_2	9.4677e-186	0.33936	0.41	0.125	2.5251e-181	0.901642
CISD2	Beta_2	5.1885e-171	0.338507	0.406	0.138	1.3838e-166	0.695073
HINT2	Beta_2	3.6903e-194	0.338143	0.352	0.089	9.8423e-190	0.522422
NPC2	Beta_2	2.1903e-182	0.337953	0.447	0.144	5.8418e-178	1.42211
MAP1LC3A	Beta_2	5.3376e-103	0.337251	0.538	0.298	1.4236e-98	1.3412
NDUFA3	Beta_2	3.8595e-179	0.336897	0.354	0.098	1.0294e-174	0.624659
NOP53	Beta_2	3.7568e-170	0.335374	0.429	0.152	1.002e-165	0.830162
MRPL33	Beta_2	1.7384e-125	0.334278	0.47	0.22	4.6364e-121	0.975023
CALM3	Beta_2	4.7434e-159	0.333396	0.399	0.135	1.2651e-154	0.802087
APRT	Beta_2	1.8385e-170	0.332561	0.357	0.102	4.9034e-166	0.672828
MRPS24	Beta_2	4.8761e-201	0.332502	0.385	0.103	1.3005e-196	0.613505
SBDS	Beta_2	5.855e-147	0.33199	0.426	0.165	1.5616e-142	0.84621
ZNF428	Beta_2	2.955e-172	0.331078	0.365	0.112	7.8812e-168	0.540262
SSBP1	Beta_2	5.6285e-142	0.330792	0.515	0.244	1.5012e-137	1.09621
NUCKS1	Beta_2	4.1863e-112	0.330594	0.634	0.378	1.1165e-107	2.41594
MRPS34	Beta_2	3.0106e-193	0.32997	0.377	0.104	8.0295e-189	0.582316
H3F3B	Beta_2	5.7668e-123	0.329446	0.468	0.204	1.5381e-118	2.58871
TXNL4A	Beta_2	2.0931e-146	0.328954	0.508	0.231	5.5824e-142	1.09456
SELENOK	Beta_2	1.5766e-161	0.327843	0.436	0.159	4.2048e-157	1.05506
SCOC	Beta_2	8.158e-150	0.327793	0.453	0.184	2.1758e-145	0.875592
MPC2	Beta_2	8.3712e-180	0.325763	0.376	0.107	2.2327e-175	0.712255
EEF1A2	Beta_2	2.9806e-102	0.325608	0.454	0.229	7.9495e-98	0.951025
PTGES3	Beta_2	9.3055e-125	0.325444	0.609	0.346	2.4819e-120	1.79466
ECHS1	Beta_2	1.4106e-172	0.324878	0.388	0.123	3.7623e-168	0.649756
FAAP20	Beta_2	6.7302e-143	0.323924	0.426	0.172	1.795e-138	0.729248
TRIR	Beta_2	1.964e-176	0.323685	0.454	0.164	5.2381e-172	0.955876
SERP1	Beta_2	8.1632e-118	0.323006	0.56	0.302	2.1772e-113	1.40765
TRAPPC1	Beta_2	3.8085e-183	0.322902	0.37	0.103	1.0158e-178	0.567612
COX16	Beta_2	3.487e-135	0.321535	0.437	0.184	9.3002e-131	0.800302
NDUFB3	Beta_2	6.6196e-191	0.321297	0.381	0.106	1.7655e-186	0.683558
SNRPE	Beta_2	4.179e-177	0.321227	0.351	0.097	1.1146e-172	0.546256
TMEM147	Beta_2	1.0235e-181	0.320786	0.372	0.105	2.7299e-177	0.630936
TECR	Beta_2	1.6098e-126	0.319747	0.429	0.184	4.2934e-122	0.799
RBX1	Beta_2	3.2847e-149	0.319672	0.486	0.207	8.7606e-145	1.10705
ZNHIT1	Beta_2	1.1567e-171	0.319442	0.404	0.131	3.085e-167	0.711423
POLR1D	Beta_2	3.5722e-149	0.31934	0.436	0.173	9.5273e-145	0.797957
TIMM17B	Beta_2	1.4454e-169	0.319085	0.341	0.096	3.855e-165	0.495799
NUDC	Beta_2	3.9694e-139	0.318791	0.518	0.246	1.0587e-134	1.14012
PLP2	Beta_2	7.2053e-181	0.318252	0.396	0.121	1.9217e-176	0.669261
TUBA1A	Beta_2	1.40839e-81	0.313061	0.488	0.271	3.75631e-77	2.00804
TCEAL2	Beta_2	5.9284e-132	0.311374	0.363	0.133	1.5812e-127	0.753053
RWDD1	Beta_2	6.8162e-144	0.310873	0.423	0.168	1.8179e-139	0.7971
SEC11A	Beta_2	1.3065e-132	0.31029	0.523	0.254	3.4846e-128	1.18505
C15orf61	Beta_2	3.7775e-184	0.30969	0.365	0.103	1.0075e-179	0.562822
NDUFS7	Beta_2	4.2672e-153	0.309532	0.409	0.149	1.1381e-148	0.750899
NDUFA8	Beta_2	3.6149e-164	0.309445	0.34	0.1	9.6413e-160	0.459849
CHURC1	Beta_2	8.1525e-141	0.308206	0.484	0.217	2.1744e-136	0.988902
CKB	Beta_2	2.6326e-129	0.307723	0.312	0.1	7.0214e-125	0.571125
NGRN	Beta_2	4.7082e-170	0.307169	0.404	0.135	1.2557e-165	0.704778
POLR2J	Beta_2	3.5995e-180	0.306719	0.35	0.095	9.6003e-176	0.491818
TMED6	Beta_2	1.0997e-128	0.305418	0.31	0.103	2.933e-124	0.478459
HMGN1	Beta_2	6.4091e-122	0.305285	0.52	0.259	1.7094e-117	1.44553
PFDN2	Beta_2	4.4867e-181	0.305248	0.412	0.134	1.1966e-176	0.720647
NOL7	Beta_2	2.7573e-149	0.304581	0.457	0.19	7.3541e-145	0.887821
MAFA	Beta_2	9.35541e-84	0.302138	0.5	0.289	2.49518e-79	1.40495
SNRPG	Beta_2	1.1282e-164	0.300946	0.34	0.097	3.009e-160	0.520841
SARAF	Beta_2	8.9141e-120	0.300185	0.554	0.29	2.3775e-115	1.65733
LSM5	Beta_2	1.2687e-172	0.299872	0.331	0.088	3.3836e-168	0.435464
[truncated: 2,350 more rows]

## Sheet: cell
Gene	Sub-cluster	p_val	avg_log2FC	pct.1	pct.2	p_val_adj	Ave Counts
REG1A	beta_1	0	5.89277	0.621	0.011	0	81.7388
PRSS2	beta_1	0	4.6134	0.559	0.006	0	27.7704
REG1B	beta_1	5.41064e-294	4.60474	0.554	0.014	1.44307e-289	30.2867
REG3A	beta_1	1.2294e-243	4.3113	0.506	0.022	3.27893e-239	24.2497
PRSS1	beta_1	3.04879e-270	3.89992	0.481	0.006	8.13143e-266	15.2012
SPINK1	beta_1	1.14781e-279	3.88881	0.543	0.016	3.06133e-275	20.54
SST	beta_1	0	3.52145	0.749	0.027	0	286.601
GCG	beta_1	2.80132e-301	3.44146	0.836	0.1	7.47139e-297	363.282
MT1G	beta_1	1.64132e-154	3.02481	0.32	0.011	4.37758e-150	8.54597
TMSB10	beta_1	7.6663e-183	3.00052	0.437	0.029	2.04468e-178	8.98228
TMSB4X	beta_1	2.40358e-153	2.80609	0.669	0.166	6.41058e-149	20.4454
CTRB2	beta_1	1.66861e-161	2.73114	0.297	0.004	4.45035e-157	5.91144
TIMP1	beta_1	8.26274e-205	2.72029	0.528	0.046	2.20376e-200	7.80636
LCN2	beta_1	5.50385e-114	2.39137	0.206	0.002	1.46793e-109	4.28584
SPP1	beta_1	2.66031e-120	2.36918	0.292	0.018	7.09531e-116	7.51931
OLFM4	beta_1	2.03896e-85	2.31948	0.18	0.006	5.4381e-81	4.40493
CELA3A	beta_1	2.89166e-130	2.2839	0.234	0.002	7.71235e-126	3.96033
SERPINA3	beta_1	2.99212e-106	2.25774	0.206	0.004	7.98028e-102	3.99698
TTR	beta_1	2.60954e-135	2.2412	0.933	0.635	6.9599e-131	342.369
CTRB1	beta_1	5.72541e-136	2.21961	0.243	0.002	1.52702e-131	3.70195
PLA2G1B	beta_1	1.8212e-121	2.20005	0.232	0.004	4.85733e-117	3.83209
S100A11	beta_1	3.06888e-110	2.18826	0.351	0.043	8.185e-106	5.03705
PNLIP	beta_1	5.90526e-91	2.18541	0.212	0.011	1.57499e-86	4.02779
CLPS	beta_1	8.85979e-98	2.10503	0.177	0.001	2.36299e-93	3.33691
CRYBA2	beta_1	1.35502e-71	2.10226	0.398	0.104	3.61397e-67	7.43305
VIM	beta_1	1.88972e-109	2.02918	0.266	0.016	5.04007e-105	4.00956
CTRC	beta_1	1.53262e-85	1.96653	0.16	0.002	4.08765e-81	2.94778
IGFBP7	beta_1	3.06959e-48	1.93476	0.413	0.167	8.18689e-44	4.10439
LGALS1	beta_1	5.86569e-79	1.92977	0.164	0.005	1.56444e-74	3.11329
CPB1	beta_1	1.23167e-84	1.87655	0.156	0.002	3.28499e-80	2.70913
CPA2	beta_1	2.33605e-75	1.85358	0.162	0.006	6.23049e-71	2.71626
IL32	beta_1	1.39082e-80	1.80861	0.16	0.004	3.70946e-76	2.61004
B2M	beta_1	1.26331e-115	1.70397	0.944	0.805	3.36937e-111	37.7555
SERPINA1	beta_1	8.4423e-43	1.69577	0.229	0.054	2.25165e-38	3.24363
TM4SF4	beta_1	5.4545e-70	1.64938	0.437	0.13	1.45477e-65	5.77842
MT1H	beta_1	1.82804e-53	1.62763	0.125	0.006	4.87558e-49	2.21009
CPA1	beta_1	6.19697e-83	1.62692	0.149	0.001	1.65279e-78	2.10216
ALDH1A1	beta_1	9.3857e-22	1.59454	0.468	0.356	2.50326e-17	7.84021
MTRNR2L12	beta_1	0.586125	1.56078	0.403	0.495	1	9.21363
GSTP1	beta_1	3.63111e-34	1.54919	0.366	0.161	9.68454e-30	3.56635
ANXA4	beta_1	1.23318e-47	1.52937	0.145	0.015	3.28901e-43	2.08025
SAT1	beta_1	1.07204e-24	1.5251	0.216	0.079	2.85923e-20	2.85956
FABP5	beta_1	1.72803e-52	1.51767	0.338	0.096	4.60883e-48	3.58856
TPM1	beta_1	0.434754	1.51115	0.23	0.248	1	2.8944
CHGB	beta_1	3.11115e-64	1.49474	0.809	0.604	8.29776e-60	33.1534
MMP7	beta_1	5.85949e-48	1.40042	0.112	0.006	1.56278e-43	1.83014
IFITM3	beta_1	8.39798e-47	1.39255	0.1	0.004	2.23983e-42	1.74096
EGR1	beta_1	2.08551e-13	1.38893	0.281	0.169	5.56227e-09	2.99762
KRT19	beta_1	1.23335e-54	1.3428	0.104	0.002	3.28948e-50	1.58846
SOD2	beta_1	1.60557e-37	1.33251	0.117	0.013	4.28222e-33	1.71872
GSTA1	beta_1	3.50044e-78	1.33141	0.136	0	9.33603e-74	1.51649
HLA-B	beta_1	7.70095e-10	1.31444	0.416	0.359	2.05392e-05	3.42419
MYL12A	beta_1	0.0932551	1.30007	0.305	0.401	1	2.97758
LYZ	beta_1	1.05272e-40	1.28682	0.104	0.007	2.80772e-36	1.55199
BTG2	beta_1	2.11991e-26	1.28545	0.461	0.27	5.65401e-22	4.89462
CD59	beta_1	0.0204378	1.23864	0.485	0.6	1	4.52721
KRT18	beta_1	4.30036e-12	1.23291	0.173	0.085	1.14695e-07	1.85753
CTSD	beta_1	0.0229454	1.19269	0.375	0.387	1	2.70549
SCG2	beta_1	6.09345e-05	1.17879	0.533	0.671	1	9.79691
C15orf48	beta_1	0.265104	1.17431	0.201	0.207	1	2.18887
TPM4	beta_1	1.75972e-08	1.16886	0.284	0.197	0.000469334	1.95695
VGF	beta_1	3.65312e-08	1.16502	0.362	0.295	0.000974324	3.50134
CLU	beta_1	8.18435e-23	1.15176	0.586	0.495	2.18285e-18	8.91408
GLS	beta_1	9.74951e-29	1.13513	0.336	0.145	2.60029e-24	2.65942
ANXA2	beta_1	5.24869e-05	1.13481	0.216	0.159	1	2.05349
HSPB1	beta_1	1.22234e-20	1.12259	0.277	0.128	3.2601e-16	2.95052
ITGB1	beta_1	0.216337	1.10535	0.398	0.476	1	3.22997
JUNB	beta_1	0.00591264	1.07668	0.403	0.415	1	3.68456
ACTB	beta_1	0.000347432	1.06846	0.537	0.598	1	6.67598
PDK4	beta_1	1.95943e-29	1.0673	0.271	0.098	5.226e-25	2.26895
FAP	beta_1	2.21682e-44	1.03494	0.249	0.06	5.91248e-40	1.24231
IER2	beta_1	8.45186e-14	1.03486	0.199	0.094	2.2542e-09	1.66613
NDUFA4	beta_1	6.12451e-06	1.03462	0.336	0.515	0.163347	2.7571
PLCG2	beta_1	0.000241823	1.03232	0.173	0.258	1	2.19586
MT2A	beta_1	4.97092e-38	1.01802	0.335	0.12	1.32579e-33	7.49794
KRT8	beta_1	0.411354	1.01508	0.253	0.269	1	2.22415
LDHA	beta_1	3.06466e-25	0.986073	0.165	0.046	8.17374e-21	1.28414
MYL12B	beta_1	0.31658	0.981612	0.496	0.708	1	4.85166
FOS	beta_1	2.16269e-11	0.976837	0.517	0.444	5.7681e-07	6.62202
PCSK2	beta_1	0.99004	0.971522	0.351	0.476	1	2.56893
TMEM176B	beta_1	7.52628e-19	0.963127	0.338	0.195	2.00733e-14	2.22164
S100A10	beta_1	3.82293e-32	0.955789	0.203	0.053	1.01961e-27	1.72278
ATF3	beta_1	1.49937e-07	0.950368	0.123	0.062	0.00399896	1.27271
GC	beta_1	9.39304e-36	0.947083	0.284	0.092	2.50522e-31	1.48154
JUN	beta_1	0.0684289	0.938809	0.4	0.417	1	3.7225
MTRNR2L8	beta_1	6.53956e-10	0.927861	0.11	0.245	1.74417e-05	1.66758
HLA-E	beta_1	3.97553e-09	0.927072	0.279	0.191	0.000106031	1.50267
FXYD5	beta_1	7.95505e-37	0.912449	0.266	0.08	2.12169e-32	1.35066
CARHSP1	beta_1	0.00162137	0.908715	0.323	0.46	1	1.79588
GDF15	beta_1	2.29923e-17	0.906221	0.149	0.05	6.13226e-13	1.93519
FXYD3	beta_1	9.99223e-36	0.902797	0.268	0.082	2.66503e-31	1.2323
CD24	beta_1	0.000107325	0.891312	0.208	0.344	1	2.56093
IGFBP2	beta_1	1.04285e-38	0.881987	0.21	0.048	2.7814e-34	1.156
HLA-A	beta_1	7.5135e-10	0.874896	0.625	0.807	2.00393e-05	9.47081
ELF3	beta_1	1.22568e-10	0.867745	0.18	0.091	3.26901e-06	1.15784
CALR	beta_1	0.252169	0.857033	0.435	0.601	1	3.289
GNG5	beta_1	0.230571	0.848027	0.374	0.472	1	2.29634
PTMA	beta_1	2.77534e-07	0.841952	0.743	0.881	0.00740212	13.5601
MARCKSL1	beta_1	1.3191e-30	0.833784	0.106	0.013	3.51817e-26	0.82169
CTNNB1	beta_1	2.15871e-10	0.8102	0.112	0.044	5.7575e-06	0.889752
MT-ND6	beta_1	0.000863682	0.768531	0.126	0.207	1	1.70245
PLCE1	beta_1	3.08821e-24	0.765594	0.175	0.052	8.23657e-20	0.916735
MT1E	beta_1	6.69107e-05	0.736975	0.177	0.123	1	2.42208
HIF1A	beta_1	0.000286799	0.733537	0.191	0.284	1	1.09388
SPINT2	beta_1	0.452999	0.731192	0.506	0.822	1	6.39717
RPL39	beta_1	0.000373746	0.729668	0.719	0.889	1	12.7828
GPX3	beta_1	0.144148	0.726769	0.309	0.335	1	1.53791
TMEM176A	beta_1	1.9734e-11	0.725483	0.303	0.199	5.26327e-07	1.31225
OST4	beta_1	3.87122e-09	0.723628	0.429	0.741	0.000103249	3.2656
CTSZ	beta_1	0.000571995	0.720068	0.322	0.501	1	1.72156
PAPPA2	beta_1	1.76024e-36	0.719325	0.217	0.055	4.69474e-32	0.825498
SLC7A2	beta_1	0.0165099	0.717989	0.322	0.463	1	1.98708
KCNQ1OT1	beta_1	0.623566	0.717311	0.186	0.186	1	1.20304
ARPC1B	beta_1	0.000118797	0.70957	0.31	0.46	1	1.56305
SPATS2L	beta_1	5.73937e-11	0.694686	0.201	0.102	1.53075e-06	0.825229
ARFGEF3	beta_1	0.0350885	0.689349	0.331	0.463	1	1.88139
HNRNPA2B1	beta_1	1.04696e-06	0.687446	0.424	0.669	0.0279234	3.39005
MCL1	beta_1	0.244795	0.68424	0.186	0.217	1	1.00794
ELL2	beta_1	0.0970574	0.683312	0.284	0.279	1	1.29505
S100A6	beta_1	0.000652404	0.677902	0.435	0.414	1	4.79174
SPTBN1	beta_1	0.215713	0.674417	0.128	0.157	1	0.911809
HMGB3	beta_1	3.03596e-16	0.665191	0.216	0.096	8.0972e-12	0.857129
RPS19	beta_1	3.68701e-08	0.664895	0.777	0.879	0.000983363	13.3901
CTSB	beta_1	1.52265e-05	0.663079	0.27	0.422	0.406106	1.26027
LDHB	beta_1	0.00244826	0.660252	0.125	0.188	1	0.861704
HIST1H1E	beta_1	1.01823e-12	0.660151	0.206	0.384	2.71573e-08	1.28467
ACTG1	beta_1	0.00174779	0.658262	0.634	0.752	1	9.11977
RPL27	beta_1	0.795886	0.654546	0.606	0.872	1	7.25541
NUCB1	beta_1	0.336436	0.65334	0.277	0.348	1	1.03899
HLA-C	beta_1	0.00022336	0.651048	0.424	0.676	1	3.40358
KLF6	beta_1	9.91334e-08	0.646639	0.162	0.088	0.00264399	0.859109
EZR	beta_1	0.000154443	0.645367	0.251	0.195	1	0.929797
CYSTM1	beta_1	0.388593	0.642063	0.506	0.801	1	5.12723
RPS29	beta_1	1.41577e-06	0.62862	0.762	0.916	0.0377599	12.9695
PLK2	beta_1	0.00506777	0.623848	0.24	0.335	1	1.21386
RPL37A	beta_1	2.89299e-12	0.617478	0.881	0.944	7.71588e-08	25.7003
H3F3B	beta_1	0.0494247	0.615202	0.619	0.828	1	8.28428
RGS4	beta_1	2.27979e-12	0.610568	0.236	0.124	6.08042e-08	0.897962
ID2	beta_1	3.65367e-06	0.606798	0.164	0.273	0.0974469	1.28567
HES1	beta_1	2.13992e-11	0.603023	0.106	0.038	5.70737e-07	0.627982
CD46	beta_1	2.46022e-14	0.601661	0.381	0.702	6.56165e-10	2.79089
SRSF3	beta_1	9.63e-08	0.599048	0.331	0.511	0.00256842	1.69334
PSAP	beta_1	3.39383e-06	0.598474	0.468	0.763	0.0905168	4.20265
CRH	beta_1	2.63251e-18	0.598462	0.152	0.05	7.02115e-14	0.643061
SLC25A5	beta_1	1.04462e-11	0.596751	0.409	0.725	2.7861e-07	2.79676
H2AFJ	beta_1	0.0170016	0.594409	0.407	0.612	1	2.79505
RSRC2	beta_1	4.69104e-19	0.592555	0.342	0.624	1.25115e-14	2.02855
IVNS1ABP	beta_1	1.38317e-16	0.592058	0.134	0.042	3.68906e-12	0.578417
ENPP2	beta_1	0.0019876	0.591248	0.283	0.408	1	1.09601
FKBP1A	beta_1	1.06023e-07	0.590688	0.268	0.435	0.00282775	1.14542
CLDN4	beta_1	7.39441e-08	0.588675	0.132	0.066	0.00197216	0.652812
TMBIM6	beta_1	0.0346587	0.586906	0.506	0.819	1	5.24252
RPS27L	beta_1	1.38582e-09	0.58025	0.401	0.685	3.69613e-05	3.40703
KCTD12	beta_1	1.6787e-22	0.578479	0.223	0.082	4.47725e-18	0.759677
PET100	beta_1	1.44045e-12	0.575898	0.31	0.545	3.84182e-08	1.42225
EGFL7	beta_1	0.299207	0.574647	0.257	0.297	1	0.988945
ITM2B	beta_1	0.288327	0.572087	0.576	0.878	1	8.42714
RPS27	beta_1	4.69972e-07	0.571359	0.875	0.944	0.0125346	23.272
TNFRSF12A	beta_1	0.000141808	0.570126	0.171	0.271	1	1.22476
RPL37	beta_1	0.000408866	0.568465	0.781	0.92	1	14.4654
NPC2	beta_1	5.91802e-08	0.567194	0.476	0.813	0.00157839	4.42153
PSMA7	beta_1	5.25495e-10	0.56705	0.455	0.787	1.40155e-05	4.23801
RPL41	beta_1	1.25029e-13	0.565173	0.907	0.949	3.33465e-09	31.9844
ZFP36	beta_1	8.54612e-11	0.559508	0.16	0.073	2.27933e-06	0.69407
ARPC4	beta_1	4.43831e-12	0.556589	0.251	0.438	1.18374e-07	1.06339
RPL28	beta_1	0.000360153	0.556027	0.812	0.92	1	18.2236
CALD1	beta_1	0.00405006	0.553307	0.089	0.144	1	0.787785
GSTO1	beta_1	1.89157e-17	0.551964	0.344	0.651	5.04501e-13	2.03752
NDUFA13	beta_1	0.481683	0.551887	0.559	0.855	1	6.72739
PPP1R15A	beta_1	0.801529	0.551221	0.13	0.128	1	0.849612
RBP1	beta_1	4.79951e-11	0.550654	0.16	0.073	1.28008e-06	0.786181
EIF4A1	beta_1	1.5326e-10	0.545804	0.383	0.655	4.0876e-06	2.37199
SNRPB	beta_1	4.80992e-07	0.545486	0.323	0.506	0.0128285	1.3685
HNRNPH1	beta_1	0.855971	0.545315	0.158	0.169	1	0.872597
NDUFC1	beta_1	1.72164e-16	0.540161	0.387	0.7	4.59178e-12	2.40153
RRBP1	beta_1	3.09999e-11	0.53261	0.255	0.439	8.26799e-07	1.11108
HNRNPA1	beta_1	6.0803e-13	0.527998	0.418	0.716	1.62168e-08	3.01129
RPLP2	beta_1	4.24954e-05	0.524346	0.753	0.927	1	13.7721
GOLIM4	beta_1	0.724348	0.522436	0.13	0.141	1	0.591136
SRP14	beta_1	0.746998	0.521844	0.606	0.902	1	8.68276
COX7B	beta_1	3.19173e-13	0.520177	0.459	0.806	8.51266e-09	3.82302
SNHG5	beta_1	3.74725e-20	0.515882	0.279	0.529	9.99428e-16	1.54436
TXNIP	beta_1	1.76596e-14	0.514468	0.113	0.036	4.71e-10	0.503728
SLC22A17	beta_1	7.04561e-06	0.512738	0.292	0.472	0.187913	1.16426
RPL35	beta_1	0.963232	0.511446	0.68	0.902	1	10.2298
DYNLT1	beta_1	3.64095e-21	0.510878	0.362	0.701	9.71077e-17	2.25143
NOP10	beta_1	4.18872e-25	0.510818	0.364	0.71	1.11717e-20	2.31614
PLIN3	beta_1	9.37657e-25	0.509651	0.197	0.062	2.50083e-20	0.535259
ATP5F1E	beta_1	1.30762e-08	0.506872	0.766	0.926	0.000348757	16.6013
DUSP1	beta_1	0.885148	0.504012	0.219	0.234	1	0.876638
ARPC3	beta_1	4.03211e-07	0.501856	0.478	0.813	0.0107541	4.21555
SMOC1	beta_1	1.74561e-23	0.501731	0.184	0.057	4.65571e-19	0.490743
UBB	beta_1	0.959813	0.496327	0.576	0.825	1	7.76157
HEXA	beta_1	4.60495e-06	0.496005	0.255	0.391	0.122819	0.921473
MALAT1	beta_1	0.816046	0.494709	0.617	0.716	1	671.685
CYCS	beta_1	2.64804e-13	0.49372	0.355	0.648	7.06259e-09	1.97271
FAM107B	beta_1	0.648361	0.492098	0.156	0.167	1	0.62307
FCGRT	beta_1	0.153534	0.491968	0.225	0.211	1	0.643244
CD63	beta_1	1.58391e-05	0.488623	0.727	0.895	0.422445	15.5787
PTP4A3	beta_1	1.17015e-12	0.487421	0.149	0.06	3.12092e-08	0.539461
VMP1	beta_1	0.190026	0.486596	0.115	0.141	1	0.746526
RPLP1	beta_1	2.15519e-11	0.486502	0.95	0.946	5.74811e-07	42.6426
PSMB10	beta_1	0.227313	0.48526	0.125	0.15	1	0.572965
IFI30	beta_1	0.000520933	0.485162	0.167	0.115	1	0.580788
AP2S1	beta_1	1.28127e-16	0.484745	0.351	0.657	3.41727e-12	1.99552
GADD45B	beta_1	1.09532e-09	0.480057	0.199	0.104	2.92134e-05	0.739817
TRA2B	beta_1	7.66004e-12	0.479777	0.243	0.43	2.04301e-07	1.18624
ATRAID	beta_1	6.18027e-20	0.47952	0.362	0.729	1.64834e-15	2.34124
JPT1	beta_1	0.16265	0.477078	0.139	0.174	1	0.593787
SUMF2	beta_1	0.000556841	0.476509	0.229	0.332	1	0.828633
UQCC2	beta_1	2.928e-16	0.475499	0.335	0.605	7.80926e-12	1.77716
ITPR1	beta_1	5.8546e-15	0.475332	0.123	0.039	1.56148e-10	0.439619
SETX	beta_1	2.83644e-10	0.474357	0.158	0.292	7.56506e-06	0.868152
SEM1	beta_1	2.56636e-18	0.473358	0.377	0.706	6.84474e-14	2.21817
LIMA1	beta_1	0.000482823	0.471498	0.201	0.287	1	0.686547
NDRG1	beta_1	1.28124e-07	0.471201	0.234	0.373	0.00341719	1.10308
CD320	beta_1	1.30616e-16	0.470278	0.273	0.529	3.48365e-12	1.27599
SWAP70	beta_1	0.00118058	0.468979	0.082	0.135	1	0.481747
CRIP2	beta_1	1.57186e-15	0.468665	0.305	0.557	4.1923e-11	1.51961
SRSF2	beta_1	0.0463535	0.466626	0.221	0.274	1	0.720433
RPL38	beta_1	0.278546	0.466203	0.658	0.901	1	10.0508
IFI27L2	beta_1	5.85581e-10	0.466126	0.318	0.521	1.5618e-05	1.60615
RANBP1	beta_1	1.11245e-12	0.464921	0.29	0.514	2.96701e-08	1.10886
BTG1	beta_1	3.06085e-09	0.464728	0.388	0.669	8.1636e-05	2.81859
CAMTA1	beta_1	9.96338e-09	0.464365	0.296	0.483	0.000265733	1.04507
PEG10	beta_1	3.49075e-15	0.463333	0.329	0.62	9.31017e-11	2.82854
PUF60	beta_1	1.17874e-08	0.462915	0.232	0.389	0.000314382	0.780722
UBC	beta_1	0.0211473	0.46208	0.546	0.845	1	6.10359
ACOX1	beta_1	0.158886	0.459785	0.136	0.166	1	0.54001
RPS28	beta_1	0.000654166	0.458426	0.887	0.947	1	27.304
GRB2	beta_1	1.18638e-10	0.457548	0.227	0.382	3.16419e-06	0.896106
EMC10	beta_1	1.38968e-10	0.457291	0.353	0.631	3.70641e-06	1.7153
CKLF	beta_1	1.8475e-05	0.456621	0.249	0.371	0.492746	0.815185
NDUFB2	beta_1	5.11649e-07	0.456399	0.491	0.843	0.0136462	4.90967
NDUFA6	beta_1	3.58293e-16	0.456291	0.303	0.554	9.55604e-12	1.36088
MYL6	beta_1	2.36834e-05	0.455025	0.717	0.893	0.631661	13.0048
SYNGR2	beta_1	0.00583489	0.45478	0.16	0.222	1	0.5746
PRDX1	beta_1	4.62939e-15	0.454595	0.431	0.746	1.23471e-10	3.1925
RPL18A	beta_1	0.00337736	0.452722	0.822	0.919	1	18.0397
SH3BGRL3	beta_1	2.7864e-09	0.452406	0.368	0.593	7.43162e-05	2.24572
UQCRH	beta_1	4.78294e-10	0.450476	0.474	0.822	1.27566e-05	4.09983
HNRNPDL	beta_1	1.88082e-18	0.449607	0.387	0.71	5.01634e-14	2.41386
CD151	beta_1	1.80935e-09	0.449236	0.277	0.478	4.82572e-05	1.15451
MARCKS	beta_1	8.87669e-13	0.449226	0.364	0.642	2.3675e-08	2.21407
PTTG1IP	beta_1	1.58761e-12	0.448917	0.249	0.439	4.23431e-08	0.931751
SLC38A4	beta_1	1.15313e-06	0.447933	0.175	0.105	0.0307551	0.489293
GCNT1	beta_1	0.0579132	0.446761	0.184	0.236	1	0.646447
TAGLN2	beta_1	6.46509e-15	0.446498	0.329	0.583	1.72431e-10	1.92536
LSM7	beta_1	5.6717e-16	0.446376	0.364	0.666	1.5127e-11	1.86351
CD55	beta_1	1.47826e-06	0.445381	0.217	0.337	0.0394267	0.835557
HNRNPK	beta_1	3.00577e-22	0.445096	0.335	0.668	8.0167e-18	1.83757
XRCC6	beta_1	8.41926e-15	0.444922	0.314	0.564	2.2455e-10	1.2536
GNL1	beta_1	1.55222e-05	0.444589	0.18	0.278	0.413993	0.662904
NCL	beta_1	5.2298e-21	0.444426	0.361	0.687	1.39484e-16	2.65268
ATP5ME	beta_1	9.36628e-17	0.443961	0.455	0.815	2.49808e-12	3.76542
ARHGDIA	beta_1	1.21156e-11	0.443652	0.206	0.374	3.23134e-07	0.767699
NAA20	beta_1	1.88228e-16	0.443105	0.364	0.728	5.02024e-12	2.38215
RHOA	beta_1	2.52432e-13	0.442141	0.4	0.732	6.73263e-09	2.55842
NDUFA1	beta_1	2.1957e-17	0.442083	0.409	0.778	5.85616e-13	3.11748
FKBP11	beta_1	0.10857	0.441327	0.255	0.312	1	0.903233
NR4A2	beta_1	5.40026e-07	0.440334	0.138	0.073	0.014403	0.497043
RBM39	beta_1	2.10658e-26	0.438114	0.364	0.715	5.61847e-22	2.50723
H3F3A	beta_1	0.39045	0.437704	0.617	0.877	1	9.23681
NR4A1	beta_1	0.560455	0.437401	0.195	0.214	1	0.876835
RPLP0	beta_1	0.317601	0.437301	0.691	0.926	1	12.8426
DDX18	beta_1	1.91193e-17	0.43633	0.201	0.411	5.09932e-13	0.968902
CDH1	beta_1	1.48659e-05	0.435627	0.242	0.362	0.396487	0.804729
AL627171.2	beta_1	0.000485746	0.434566	0.126	0.196	1	0.6967
ASPH	beta_1	4.80444e-11	0.43444	0.27	0.49	1.28139e-06	1.24293
EEF1D	beta_1	6.8028e-16	0.432952	0.381	0.678	1.81437e-11	2.47274
ZFAS1	beta_1	3.09321e-26	0.432597	0.385	0.757	8.24991e-22	3.00905
CYB5A	beta_1	8.87863e-21	0.432583	0.299	0.598	2.36802e-16	1.46952
RHOB	beta_1	8.82524e-14	0.432014	0.18	0.078	2.35378e-09	0.502339
CLIC1	beta_1	4.60412e-13	0.430518	0.405	0.731	1.22796e-08	2.81031
NMB	beta_1	8.94439e-17	0.430405	0.154	0.054	2.38556e-12	0.444943
AKAP12	beta_1	0.579055	0.430294	0.091	0.101	1	0.482929
LOXL4	beta_1	2.75387e-21	0.428681	0.151	0.044	7.34484e-17	0.43248
VCP	beta_1	8.12142e-08	0.426814	0.257	0.412	0.00216606	0.872826
UQCR10	beta_1	2.68615e-14	0.426812	0.422	0.777	7.16422e-10	3.06785
SEC14L1	beta_1	0.000123995	0.426512	0.186	0.282	1	0.681619
ACADVL	beta_1	5.00933e-09	0.425475	0.273	0.465	0.000133604	0.982561
IDI1	beta_1	2.12958e-09	0.42381	0.257	0.431	5.67981e-05	1.10234
PA2G4	beta_1	3.67295e-19	0.421446	0.288	0.538	9.79613e-15	1.16906
GADD45G	beta_1	0.189814	0.420214	0.216	0.264	1	0.786437
HIST1H4C	beta_1	1.94079e-22	0.419752	0.37	0.677	5.17629e-18	2.71965
UQCR11	beta_1	1.63623e-11	0.419749	0.442	0.809	4.36399e-07	3.5362
TMA7	beta_1	2.61496e-09	0.419306	0.48	0.838	6.97436e-05	4.35894
CAPZA1	beta_1	2.71634e-09	0.419136	0.154	0.285	7.24474e-05	0.639923
MOB1B	beta_1	1.05066e-06	0.416006	0.258	0.407	0.0280221	0.98124
FDPS	beta_1	6.69821e-16	0.415708	0.29	0.539	1.78648e-11	1.27834
YWHAZ	beta_1	1.18357e-31	0.415368	0.309	0.657	3.15669e-27	1.8854
TMEM258	beta_1	3.23714e-13	0.415364	0.433	0.778	8.63377e-09	3.00872
TMEM236	beta_1	1.69456e-18	0.414726	0.152	0.048	4.51957e-14	0.425328
CAPZB	beta_1	1.71157e-13	0.41447	0.309	0.567	4.56493e-09	1.26152
NDUFS5	beta_1	3.02239e-06	0.412178	0.52	0.864	0.0806102	5.60956
REXO2	beta_1	9.66588e-16	0.411608	0.279	0.512	2.57799e-11	1.07238
HDAC2	beta_1	3.01257e-09	0.411287	0.214	0.369	8.03483e-05	0.731927
ARRDC4	beta_1	9.72722e-12	0.410701	0.125	0.048	2.59435e-07	0.403037
GNAI3	beta_1	7.86824e-17	0.410452	0.217	0.42	2.09854e-12	0.852622
RPS12	beta_1	0.00505361	0.408068	0.877	0.914	1	26.5197
CCNL1	beta_1	5.39497e-08	0.40683	0.208	0.341	0.00143889	0.84275
SRSF5	beta_1	4.96204e-24	0.406703	0.348	0.695	1.32343e-19	2.18705
GCLM	beta_1	2.22717e-14	0.406081	0.277	0.491	5.94008e-10	1.26629
GNAI1	beta_1	3.88613e-08	0.405461	0.245	0.397	0.00103647	0.840361
ROMO1	beta_1	9.64174e-20	0.404464	0.375	0.716	2.57155e-15	2.39433
PFN1	beta_1	9.38161e-13	0.403924	0.379	0.668	2.50217e-08	2.44938
SLC38A2	beta_1	2.87991e-06	0.403405	0.087	0.172	0.0768101	0.593101
MUC13	beta_1	1.1341e-15	0.403028	0.138	0.046	3.02477e-11	0.420632
GTF3C6	beta_1	1.16615e-21	0.402976	0.318	0.626	3.11024e-17	1.45585
MDK	beta_1	0.00143238	0.401137	0.297	0.417	1	1.0349
XIST	beta_1	0.000532697	0.399854	0.091	0.157	1	1.15613
ATP5MPL	beta_1	4.45829e-18	0.39942	0.413	0.764	1.18907e-13	2.85336
MPC2	beta_1	4.58619e-14	0.398775	0.359	0.694	1.22318e-09	2.06961
MMP24OS	beta_1	1.32307e-18	0.398501	0.318	0.615	3.52875e-14	1.48618
RALA	beta_1	3.78422e-15	0.397894	0.24	0.454	1.00929e-10	0.91811
RPL22L1	beta_1	6.76315e-06	0.396263	0.208	0.316	0.18038	0.704642
LSR	beta_1	0.000267971	0.396246	0.145	0.22	1	0.533894
DYNLL1	beta_1	0.000241805	0.396233	0.513	0.808	1	5.17843
PPIA	beta_1	2.77057e-07	0.395593	0.485	0.831	0.00738938	4.89427
RPL10A	beta_1	0.190369	0.395391	0.704	0.908	1	12.4938
RPL36	beta_1	0.065851	0.394017	0.81	0.929	1	16.1737
ARRDC3	beta_1	1.20603e-07	0.393887	0.169	0.285	0.0032166	0.762537
IMPA2	beta_1	5.99764e-15	0.392366	0.125	0.04	1.59963e-10	0.401267
RPL36A	beta_1	6.29198e-06	0.390965	0.563	0.862	0.167813	6.43528
RAB11A	beta_1	3.24324e-18	0.390082	0.336	0.655	8.65004e-14	1.61002
REEP3	beta_1	2.90678e-12	0.389604	0.255	0.458	7.75268e-08	0.922632
SUCLG2	beta_1	1.08523e-05	0.389533	0.178	0.28	0.289441	0.618291
YWHAE	beta_1	3.43616e-13	0.389446	0.468	0.823	9.16458e-09	3.96415
UBE2J1	beta_1	2.40503e-10	0.389228	0.182	0.326	6.41446e-06	0.65846
MICOS10	beta_1	1.55352e-19	0.38879	0.379	0.739	4.14339e-15	2.45208
RBM8A	beta_1	1.21939e-13	0.38846	0.314	0.556	3.25224e-09	1.28505
KDELR2	beta_1	5.1092e-13	0.385115	0.299	0.526	1.36267e-08	1.05748
C4orf48	beta_1	4.49342e-06	0.383541	0.487	0.836	0.119844	4.46279
TAF13	beta_1	0.0382577	0.383343	0.093	0.127	1	0.451853
SELENOP	beta_1	0.00263299	0.381973	0.145	0.204	1	0.539786
SEL1L	beta_1	6.50694e-12	0.381605	0.195	0.355	1.73547e-07	0.726995
RER1	beta_1	2.30483e-12	0.38131	0.214	0.39	6.14721e-08	0.721496
BID	beta_1	6.45073e-12	0.380649	0.128	0.049	1.72047e-07	0.357969
ATF4	beta_1	3.71223e-22	0.380492	0.305	0.58	9.90088e-18	1.79434
RPL22	beta_1	0.223904	0.380289	0.688	0.916	1	10.4368
RBX1	beta_1	2.06382e-16	0.380224	0.401	0.758	5.50441e-12	2.55345
CNTN1	beta_1	2.67966e-07	0.378726	0.258	0.41	0.00714692	0.833914
GCH1	beta_1	0.00181754	0.37851	0.24	0.336	1	0.690524
LAPTM4B	beta_1	1.42661e-10	0.378398	0.288	0.481	3.80492e-06	1.07029
NDUFS4	beta_1	7.19053e-23	0.378135	0.329	0.646	1.91779e-18	1.52707
SERF2	beta_1	0.114067	0.377993	0.69	0.902	1	11.193
ATP1B1	beta_1	5.84789e-12	0.377876	0.359	0.625	1.55969e-07	2.20372
F10	beta_1	2.51859e-24	0.377809	0.221	0.076	6.71732e-20	0.459675
UBA52	beta_1	0.77858	0.377668	0.673	0.916	1	12.0121
MRPL47	beta_1	1.63272e-14	0.377153	0.26	0.476	4.35463e-10	0.915454
UBE2E1	beta_1	4.79557e-07	0.376963	0.158	0.261	0.0127903	0.560485
ZNF207	beta_1	1.14884e-06	0.376879	0.214	0.335	0.0306406	0.855299
HNRNPM	beta_1	1.31151e-17	0.37611	0.24	0.471	3.49792e-13	0.972814
COX6C	beta_1	9.39456e-09	0.375835	0.502	0.846	0.000250562	4.78541
SON	beta_1	3.80865e-20	0.375246	0.366	0.704	1.01581e-15	2.28504
DSG2	beta_1	0.197844	0.37521	0.125	0.149	1	0.429303
AGT	beta_1	0.00264096	0.375137	0.112	0.075	1	0.400912
MCFD2	beta_1	1.63178e-12	0.373935	0.251	0.451	4.35211e-08	0.846648
MRPL52	beta_1	1.58888e-15	0.373888	0.271	0.497	4.23769e-11	0.994741
SRSF7	beta_1	2.80476e-14	0.372079	0.271	0.485	7.48057e-10	1.14443
LRRC59	beta_1	0.000589082	0.371092	0.156	0.226	1	0.482453
PNN	beta_1	9.436e-30	0.370748	0.297	0.628	2.51667e-25	1.70124
PCBP1	beta_1	3.03142e-23	0.370106	0.331	0.64	8.08511e-19	1.48245
PACSIN2	beta_1	7.14517e-05	0.369182	0.128	0.207	1	0.516202
FAM53C	beta_1	0.704597	0.36902	0.106	0.115	1	0.390527
HDAC1	beta_1	5.5676e-15	0.368794	0.165	0.349	1.48493e-10	0.683718
SNF8	beta_1	1.09762e-18	0.36873	0.305	0.582	2.92745e-14	1.24167
HDLBP	beta_1	2.81537e-22	0.368265	0.348	0.672	7.50888e-18	1.83522
AFF4	beta_1	3.37516e-15	0.367959	0.262	0.484	9.0019e-11	1.12433
LEPROTL1	beta_1	1.47147e-08	0.367868	0.18	0.311	0.000392457	0.572068
CCDC50	beta_1	2.99199e-06	0.367694	0.175	0.283	0.0797993	0.570605
CLK1	beta_1	2.44182e-11	0.367282	0.16	0.31	6.51258e-07	0.66797
ARPC2	beta_1	4.24779e-23	0.367144	0.344	0.692	1.13293e-18	1.94941
HNRNPU	beta_1	1.20491e-15	0.366737	0.305	0.556	3.21361e-11	1.66333
PSMD4	beta_1	9.68582e-19	0.366559	0.273	0.526	2.58331e-14	0.996127
NDUFB1	beta_1	1.74286e-23	0.364595	0.388	0.736	4.64838e-19	2.48185
ATP2A2	beta_1	3.3032e-05	0.36366	0.21	0.308	0.880997	0.610595
SLIRP	beta_1	1.25877e-25	0.363624	0.368	0.711	3.35726e-21	2.13083
USP15	beta_1	2.66325e-07	0.363096	0.175	0.289	0.00710314	0.652075
PLAC8	beta_1	0.325894	0.362039	0.141	0.162	1	0.438877
EIF2S2	beta_1	2.94469e-31	0.361604	0.361	0.736	7.85378e-27	2.35687
DDX5	beta_1	1.39169e-12	0.361223	0.454	0.765	3.71179e-08	3.58522
TRIB1	beta_1	0.227784	0.360269	0.095	0.114	1	0.376611
ATOX1	beta_1	2.17697e-21	0.358543	0.323	0.631	5.80619e-17	1.52915
RPL23A	beta_1	0.0164057	0.358476	0.797	0.935	1	18.1287
BAG6	beta_1	1.19204e-05	0.358117	0.158	0.249	0.31793	0.510896
ATP5F1C	beta_1	7.26175e-22	0.357392	0.348	0.692	1.93678e-17	1.7509
POMP	beta_1	2.22734e-24	0.356937	0.383	0.757	5.94054e-20	2.46982
VWA1	beta_1	0.364544	0.356897	0.186	0.174	1	0.464849
LRPAP1	beta_1	6.93498e-13	0.356386	0.372	0.714	1.84963e-08	2.36829
ATP1A1	beta_1	5.58966e-09	0.355479	0.275	0.448	0.000149082	0.970084
EIF4G1	beta_1	1.52077e-07	0.354983	0.188	0.313	0.00405606	0.619588
TM9SF3	beta_1	1.20328e-27	0.354943	0.266	0.557	3.20926e-23	1.22618
CD164	beta_1	7.968e-16	0.354925	0.336	0.647	2.12515e-11	1.79143
NAMPT	beta_1	5.7375e-10	0.354847	0.197	0.344	1.53025e-05	0.663693
ATP5MF	beta_1	2.04691e-13	0.354102	0.407	0.733	5.45933e-09	2.42281
SHISA5	beta_1	0.000431229	0.353639	0.134	0.204	1	0.450727
HYAL2	beta_1	0.04221	0.353211	0.121	0.157	1	0.399915
SPINT1	beta_1	0.000224733	0.352797	0.164	0.241	1	0.496787
MTUS1	beta_1	1.81931e-09	0.352438	0.138	0.063	4.85229e-05	0.3577
FAM120A	beta_1	3.84557e-11	0.351758	0.219	0.381	1.02565e-06	0.711101
ATP5IF1	beta_1	1.51135e-13	0.351605	0.452	0.812	4.03091e-09	3.86787
COX8A	beta_1	0.00126643	0.351006	0.517	0.859	1	5.18659
PDCD4	beta_1	1.00616e-20	0.349888	0.27	0.538	2.68353e-16	1.22483
NPTN	beta_1	1.57784e-13	0.349855	0.266	0.469	4.20826e-09	0.918547
EIF5A	beta_1	1.94665e-17	0.349828	0.294	0.548	5.19192e-13	1.13635
TAPBP	beta_1	0.00683084	0.349788	0.173	0.237	1	0.469863
GPAA1	beta_1	4.9888e-05	0.349642	0.245	0.363	1	0.659817
GNG12	beta_1	6.79672e-05	0.349341	0.173	0.259	1	0.559261
CHCHD7	beta_1	5.25049e-09	0.349242	0.199	0.336	0.000140036	0.719266
GNL3	beta_1	4.39772e-11	0.348865	0.188	0.343	1.17292e-06	0.664433
BSG	beta_1	1.95579e-14	0.34872	0.346	0.676	5.21629e-10	1.89352
PALLD	beta_1	0.462652	0.348663	0.257	0.304	1	0.802314
MAGED1	beta_1	4.64805e-05	0.347988	0.225	0.34	1	0.65258
RNF19A	beta_1	6.40781e-08	0.347929	0.158	0.277	0.00170903	0.550596
GTF2A1	beta_1	7.22677e-06	0.347456	0.113	0.199	0.192745	0.462254
SRSF10	beta_1	5.51284e-16	0.347314	0.26	0.475	1.47033e-11	1.03774
STMN1	beta_1	0.0430049	0.34725	0.286	0.369	1	0.883833
C12orf45	beta_1	5.01918e-08	0.346796	0.147	0.26	0.00133866	0.540325
HNRNPA3	beta_1	2.08278e-17	0.346361	0.344	0.618	5.55497e-13	1.83303
TXNDC17	beta_1	9.91594e-21	0.34599	0.312	0.602	2.64468e-16	1.38763
AL133453.1	beta_1	0.000647079	0.345903	0.108	0.17	1	0.466472
FDFT1	beta_1	1.38997e-08	0.34551	0.197	0.337	0.000370718	0.648126
ZFAND5	beta_1	1.84509e-22	0.345408	0.243	0.508	4.92103e-18	1.11471
EIF4E2	beta_1	1.11438e-08	0.345222	0.184	0.313	0.000297216	0.585616
MINDY2	beta_1	0.000107194	0.345079	0.149	0.225	1	0.511158
POLR2L	beta_1	1.09461e-17	0.344608	0.403	0.747	2.91943e-13	2.7338
MRPS18A	beta_1	5.25152e-10	0.344033	0.178	0.322	1.40063e-05	0.625808
ARL6IP1	beta_1	5.18783e-22	0.343017	0.318	0.63	1.38365e-17	1.50807
COX17	beta_1	2.21894e-14	0.342941	0.472	0.855	5.91814e-10	4.78059
UBL5	beta_1	3.25096e-09	0.342895	0.498	0.844	8.67063e-05	4.46673
LGMN	beta_1	1.8591e-05	0.342855	0.21	0.322	0.49584	0.590875
GOLM1	beta_1	0.0862136	0.342248	0.138	0.172	1	0.39253
SDCBP	beta_1	8.21034e-17	0.341938	0.255	0.476	2.18978e-12	0.911441
AKAP13	beta_1	0.0364137	0.341431	0.138	0.107	1	0.367549
CMPK1	beta_1	2.94315e-33	0.34116	0.283	0.615	7.84968e-29	1.33548
SNHG6	beta_1	2.04831e-28	0.340745	0.4	0.789	5.46305e-24	3.25596
GLUL	beta_1	2.24182e-05	0.339831	0.126	0.073	0.597916	0.360744
LMNA	beta_1	2.08809e-06	0.338916	0.238	0.372	0.0556916	0.79176
AP1G1	beta_1	3.61821e-06	0.338617	0.173	0.276	0.0965012	0.593792
MVP	beta_1	0.123844	0.338197	0.115	0.095	1	0.341495
SFPQ	beta_1	2.1656e-12	0.338053	0.232	0.42	5.77587e-08	0.835303
TMED7	beta_1	2.14493e-19	0.337588	0.277	0.53	5.72075e-15	1.0711
COPZ1	beta_1	3.39065e-21	0.337533	0.355	0.723	9.04321e-17	2.04944
DNAJC15	beta_1	1.63023e-25	0.337364	0.31	0.634	4.34799e-21	1.43311
SYNCRIP	beta_1	3.807e-09	0.337325	0.199	0.343	0.000101536	0.62265
SF3B6	beta_1	3.49964e-26	0.336897	0.355	0.71	9.3339e-22	1.84941
HSBP1	beta_1	5.0273e-19	0.335563	0.401	0.779	1.34083e-14	2.69995
ETFB	beta_1	1.29859e-22	0.335428	0.327	0.672	3.46346e-18	1.62668
CHCHD1	beta_1	9.411e-23	0.33515	0.286	0.566	2.51001e-18	1.07218
TALDO1	beta_1	2.77029e-23	0.335122	0.359	0.696	7.38865e-19	1.79159
KIAA1324	beta_1	5.69872e-12	0.334751	0.301	0.557	1.51991e-07	1.26738
PSMB3	beta_1	4.41647e-15	0.334731	0.362	0.651	1.17792e-10	1.67984
ACTN4	beta_1	8.74669e-10	0.334549	0.206	0.356	2.33283e-05	0.68738
HMGB1	beta_1	1.07165e-07	0.334476	0.494	0.824	0.0028582	4.59534
ARHGAP5	beta_1	7.43953e-19	0.333262	0.273	0.515	1.9842e-14	1.1844
PPIB	beta_1	2.07431e-05	0.333251	0.47	0.812	0.553239	4.67341
CHCHD5	beta_1	3.74924e-17	0.333097	0.253	0.486	9.9996e-13	0.872973
FUS	beta_1	2.48252e-12	0.332251	0.243	0.424	6.62113e-08	0.93697
CYB5R3	beta_1	2.49331e-14	0.331674	0.251	0.46	6.64992e-10	0.76628
MACF1	beta_1	3.92818e-10	0.331531	0.27	0.449	1.04769e-05	0.998747
INSIG1	beta_1	0.002995	0.331403	0.152	0.216	1	0.575918
ATP5MD	beta_1	6.61556e-17	0.329621	0.461	0.835	1.76444e-12	3.73675
CCL28	beta_1	2.36246e-05	0.329422	0.041	0.1	0.630093	0.338844
PLSCR1	beta_1	5.92842e-05	0.328911	0.112	0.186	1	0.418451
TJP1	beta_1	6.8633e-08	0.328091	0.191	0.315	0.00183051	0.576033
NR1H2	beta_1	5.44943e-05	0.327244	0.113	0.189	1	0.420055
RPS15A	beta_1	0.100573	0.327217	0.755	0.916	1	15.1448
HSPA5	beta_1	2.16348e-09	0.326662	0.37	0.607	5.77022e-05	3.10407
GPX2	beta_1	4.25948e-11	0.326607	0.141	0.291	1.13605e-06	0.872145
UGDH	beta_1	2.3815e-16	0.326256	0.143	0.327	6.3517e-12	0.799285
LAMP2	beta_1	2.49523e-23	0.326178	0.329	0.646	6.65503e-19	1.51158
SUB1	beta_1	7.52991e-16	0.325968	0.448	0.827	2.0083e-11	3.54424
NUDT4	beta_1	0.00164804	0.325732	0.204	0.281	1	0.560785
C6orf62	beta_1	0.00104966	0.325414	0.186	0.263	1	0.525023
PRRC2C	beta_1	4.82784e-22	0.325263	0.31	0.607	1.28763e-17	1.4404
MZT2B	beta_1	7.31199e-12	0.324765	0.437	0.827	1.95018e-07	4.00257
ELOB	beta_1	2.26e-07	0.323265	0.5	0.836	0.00602766	4.18251
RPL10	beta_1	0.001018	0.322809	0.859	0.911	1	25.6335
YBX1	beta_1	4.04154e-11	0.322757	0.476	0.836	1.07792e-06	4.30474
RPS26	beta_1	0.00181411	0.322698	0.636	0.906	1	9.31937
CPE	beta_1	0.0181667	0.321949	0.68	0.917	1	14.5482
MT-ATP8	beta_1	3.93274e-12	0.32157	0.115	0.255	1.0489e-07	0.547421
PDHB	beta_1	7.20206e-20	0.32149	0.201	0.421	1.92086e-15	0.746183
WTAP	beta_1	6.53949e-13	0.321489	0.197	0.365	1.74415e-08	0.622986
LEPROT	beta_1	8.32028e-23	0.321375	0.229	0.481	2.2191e-18	0.897254
IQGAP1	beta_1	8.69965e-15	0.321011	0.232	0.442	2.32028e-10	0.816671
ARPC5	beta_1	1.82292e-24	0.320703	0.379	0.755	4.86191e-20	2.26042
H2AFY	beta_1	7.39578e-27	0.319668	0.281	0.594	1.97253e-22	1.16422
TUBB4B	beta_1	1.54842e-11	0.318664	0.279	0.485	4.12979e-07	1.10758
KIDINS220	beta_1	1.00537e-18	0.318398	0.223	0.452	2.68143e-14	0.915912
ARF1	beta_1	1.07323e-24	0.317207	0.362	0.722	2.86241e-20	1.96387
ABHD12	beta_1	1.68415e-08	0.317186	0.217	0.357	0.000449179	0.643149
NDUFB6	beta_1	1.9694e-32	0.316862	0.331	0.69	5.25258e-28	1.66265
TOP2B	beta_1	0.000397041	0.316692	0.169	0.245	1	0.473861
KRTCAP2	beta_1	8.33659e-15	0.31626	0.424	0.796	2.22345e-10	3.37115
VAMP8	beta_1	2.45482e-20	0.316248	0.271	0.546	6.54724e-16	1.10742
FGFR1OP2	beta_1	1.98639e-18	0.315734	0.182	0.399	5.2979e-14	0.730647
NONO	beta_1	3.57812e-27	0.315659	0.243	0.526	9.54321e-23	0.988195
HNRNPA0	beta_1	3.11195e-15	0.315473	0.236	0.445	8.29988e-11	0.777562
POLR2K	beta_1	3.73265e-32	0.314985	0.316	0.679	9.95535e-28	1.56072
PKM	beta_1	4.48058e-14	0.31476	0.359	0.664	1.19501e-09	1.97463
FARP1	beta_1	9.22281e-07	0.314035	0.143	0.245	0.0245982	0.483608
TACC1	beta_1	2.57201e-05	0.31394	0.169	0.262	0.68598	0.536377
SECISBP2	beta_1	4.30035e-13	0.313502	0.204	0.382	1.14695e-08	0.703733
RCN1	beta_1	5.41789e-10	0.313498	0.257	0.436	1.44501e-05	0.739198
USP3	beta_1	0.000234433	0.31324	0.117	0.185	1	0.409558
APP	beta_1	4.58374e-14	0.313118	0.314	0.559	1.22253e-09	1.94432
MIA2	beta_1	5.49059e-20	0.312997	0.26	0.521	1.46439e-15	1.06018
ALDH2	beta_1	1.27722e-06	0.312959	0.158	0.263	0.0340647	0.486808
PRPF6	beta_1	2.15248e-17	0.311887	0.203	0.414	5.74089e-13	0.755914
OXLD1	beta_1	9.11516e-07	0.311506	0.16	0.267	0.024311	0.486767
SMIM22	beta_1	1.39371e-06	0.311201	0.23	0.362	0.0371716	0.788702
SENP7	beta_1	2.20637e-10	0.310462	0.119	0.244	5.88461e-06	0.492279
TRA2A	beta_1	1.54753e-06	0.309884	0.099	0.185	0.0412742	0.511727
RPL27A	beta_1	0.981313	0.309759	0.77	0.922	1	15.7557
PCDH17	beta_1	1.00542e-07	0.308855	0.243	0.403	0.00268155	0.754612
SERBP1	beta_1	4.86759e-29	0.308775	0.349	0.723	1.29824e-24	1.88226
PDIA3	beta_1	9.08043e-11	0.308282	0.439	0.791	2.42184e-06	3.59169
DESI1	beta_1	9.35831e-08	0.307571	0.13	0.24	0.00249595	0.458684
GLRX2	beta_1	3.52349e-09	0.306709	0.19	0.326	9.39749e-05	0.605521
CHMP1B	beta_1	2.84959e-10	0.306421	0.223	0.385	7.60013e-06	0.711786
PSME2	beta_1	6.12991e-10	0.306348	0.255	0.429	1.63491e-05	0.837503
QKI	beta_1	0.216051	0.306051	0.082	0.1	1	0.345604
CIAO2B	beta_1	1.24047e-21	0.305923	0.368	0.723	3.30846e-17	2.08468
GGA2	beta_1	2.7122e-11	0.304361	0.193	0.352	7.23372e-07	0.730286
C9orf16	beta_1	2.92493e-18	0.303764	0.336	0.682	7.80108e-14	1.81679
TMOD3	beta_1	3.65901e-13	0.303555	0.186	0.355	9.75895e-09	0.620351
WFDC2	beta_1	0.450417	0.30341	0.115	0.128	1	0.408419
RPS21	beta_1	0.564416	0.303101	0.686	0.932	1	9.83497
SEC62	beta_1	2.90907e-26	0.302492	0.409	0.788	7.75879e-22	2.83665
CDKN1A	beta_1	5.13086e-07	0.302476	0.08	0.169	0.0136845	0.604763
ERGIC3	beta_1	3.59629e-11	0.302213	0.223	0.408	9.59166e-07	0.674421
GANAB	beta_1	8.70401e-07	0.301989	0.178	0.291	0.0232145	0.492211
CTDSPL2	beta_1	0.000143138	0.301027	0.082	0.146	1	0.350846
UBE2R2	beta_1	1.94639e-12	0.300452	0.197	0.368	5.19121e-08	0.603124
COX7A1	beta_1	0.000200519	0.300389	0.121	0.193	1	0.602824
FLNB	beta_1	0.679295	0.300293	0.177	0.175	1	0.381246
EPN1	beta_1	5.1238e-09	0.300185	0.128	0.249	0.000136657	0.448051
PSMB8	beta_1	3.64758e-05	0.300145	0.165	0.253	0.972847	0.465589
MAGED2	beta_1	6.24056e-16	0.300006	0.301	0.557	1.66442e-11	1.11079
CARS	beta_1	2.908e-07	0.299836	0.125	0.226	0.00775591	0.441873
ATP5PD	beta_1	1.15068e-26	0.299777	0.388	0.762	3.06899e-22	2.32863
ILF2	beta_1	9.39043e-18	0.298901	0.253	0.492	2.50452e-13	0.841434
IRX2	beta_1	3.61724e-19	0.298478	0.199	0.073	9.64753e-15	0.447002
RPS6KA3	beta_1	0.000122161	0.298238	0.223	0.328	1	0.633106
NDUFV3	beta_1	3.79623e-19	0.297903	0.24	0.469	1.01249e-14	0.899679
AMD1	beta_1	1.47934e-07	0.297852	0.182	0.303	0.00394554	0.53196
CANX	beta_1	2.28463e-27	0.297237	0.374	0.731	6.09335e-23	2.44765
RNF181	beta_1	6.88383e-12	0.297061	0.242	0.426	1.83599e-07	0.738507
SRSF6	beta_1	7.77231e-07	0.296867	0.169	0.277	0.0207295	0.552813
RNASEK	beta_1	0.594291	0.296782	0.619	0.912	1	9.50615
FOXP1	beta_1	4.09718e-13	0.296577	0.21	0.397	1.09276e-08	0.798159
LPP	beta_1	0.00327566	0.296533	0.201	0.278	1	0.513376
FKBP4	beta_1	2.57357e-18	0.295962	0.255	0.49	6.86398e-14	0.872656
ACOT13	beta_1	8.99905e-21	0.295919	0.275	0.548	2.40014e-16	1.04733
CFL1	beta_1	6.48654e-15	0.295341	0.416	0.781	1.73003e-10	2.99953
CCDC66	beta_1	7.40665e-06	0.294751	0.138	0.227	0.197543	0.472668
KLC1	beta_1	3.84892e-13	0.294735	0.225	0.401	1.02655e-08	0.693191
EVA1B	beta_1	0.0643364	0.294452	0.1	0.078	1	0.292565
EEF1B2	beta_1	0.00143825	0.294263	0.584	0.885	1	7.5346
NCBP3	beta_1	8.89144e-08	0.294192	0.149	0.261	0.00237144	0.492169
TXN	beta_1	4.9187e-17	0.294028	0.444	0.811	1.31187e-12	3.8201
COX6B1	beta_1	6.96489e-16	0.293506	0.448	0.822	1.85761e-11	3.52868
TSC22D3	beta_1	2.1774e-08	0.293443	0.106	0.216	0.000580734	0.40371
HMGN3	beta_1	9.71069e-21	0.292219	0.346	0.696	2.58994e-16	1.82556
MYO10	beta_1	2.26461e-12	0.291183	0.1	0.032	6.03993e-08	0.274991
ARHGAP18	beta_1	6.6637e-09	0.291006	0.099	0.21	0.000177728	0.4201
EIF4EBP1	beta_1	1.33333e-22	0.290872	0.264	0.543	3.55612e-18	1.2156
ITGAV	beta_1	8.39481e-08	0.290815	0.18	0.299	0.00223898	0.521256
PAM	beta_1	2.41703e-16	0.289565	0.32	0.62	6.44646e-12	1.54307
HMGCS1	beta_1	0.929694	0.288697	0.115	0.115	1	0.361949
PSME1	beta_1	2.9932e-16	0.287785	0.31	0.565	7.98316e-12	1.17183
QSOX1	beta_1	0.388108	0.287594	0.104	0.119	1	0.31643
TUBB	beta_1	2.92206e-17	0.286785	0.327	0.612	7.79342e-13	1.47078
RPL35A	beta_1	0.992725	0.285989	0.719	0.921	1	11.9962
PGR	beta_1	0.792474	0.285038	0.149	0.148	1	0.361582
ATP5F1A	beta_1	1.86362e-29	0.285	0.342	0.72	4.97045e-25	1.72325
LSM14A	beta_1	7.70578e-19	0.284786	0.223	0.442	2.05521e-14	0.788593
EFHD2	beta_1	6.08213e-08	0.28467	0.177	0.096	0.00162216	0.355533
BACE2	beta_1	6.32968e-29	0.284119	0.104	0.014	1.68819e-24	0.255887
AK3	beta_1	8.80895e-14	0.283931	0.186	0.363	2.34944e-09	0.645369
ATP5PB	beta_1	4.32363e-27	0.28338	0.303	0.623	1.15316e-22	1.2761
CSRP1	beta_1	5.37951e-07	0.283117	0.164	0.277	0.0143477	0.47592
APRT	beta_1	2.87334e-21	0.283089	0.327	0.656	7.6635e-17	1.72093
GFPT1	beta_1	9.61269e-20	0.281777	0.29	0.544	2.5638e-15	1.1122
PDE3B	beta_1	0.113531	0.281162	0.199	0.243	1	0.443567
PSMD3	beta_1	5.91703e-09	0.280741	0.195	0.329	0.000157813	0.55212
TOR1AIP2	beta_1	5.75313e-16	0.280492	0.219	0.42	1.53442e-11	0.743855
LCLAT1	beta_1	0.0732869	0.280008	0.099	0.129	1	0.300689
SDF4	beta_1	3.31214e-11	0.279903	0.242	0.427	8.8338e-07	0.693357
STT3B	beta_1	2.73026e-06	0.27938	0.167	0.268	0.0728188	0.488838
PSMA6	beta_1	3.59825e-28	0.279131	0.307	0.632	9.59689e-24	1.32911
CALU	beta_1	2.79604e-11	0.27864	0.154	0.3	7.45732e-07	0.482459
DECR1	beta_1	3.16229e-14	0.277581	0.24	0.439	8.43415e-10	0.751394
RPN2	beta_1	1.03166e-13	0.277455	0.284	0.511	2.75153e-09	0.922623
GDI2	beta_1	1.25261e-26	0.27736	0.27	0.565	3.34084e-22	1.0134
ARGLU1	beta_1	9.17948e-16	0.277321	0.297	0.532	2.44826e-11	1.25269
CTTN	beta_1	4.14007e-05	0.277208	0.165	0.255	1	0.454106
HYOU1	beta_1	3.76387e-11	0.27719	0.151	0.298	1.00386e-06	0.517556
UQCRC1	beta_1	5.41487e-13	0.277167	0.216	0.398	1.4442e-08	0.625735
ATP5MC3	beta_1	2.79983e-13	0.277151	0.476	0.857	7.46744e-09	4.36111
ENY2	beta_1	8.2711e-30	0.276766	0.305	0.649	2.20599e-25	1.40183
CTNNA1	beta_1	7.85648e-12	0.276397	0.191	0.358	2.0954e-07	0.587794
CEP68	beta_1	0.0062026	0.275903	0.093	0.139	1	0.357876
CBX3	beta_1	2.8011e-17	0.275606	0.21	0.42	7.47082e-13	0.7132
DBNL	beta_1	1.34217e-06	0.275572	0.134	0.229	0.0357971	0.422951
LRRFIP1	beta_1	1.48403e-13	0.275122	0.225	0.425	3.95807e-09	0.886369
GADD45A	beta_1	0.0355088	0.275043	0.186	0.23	1	0.621563
SLC40A1	beta_1	0.55436	0.274999	0.115	0.109	1	0.32566
RAN	beta_1	2.75331e-24	0.274899	0.37	0.755	7.34336e-20	2.28203
ERRFI1	beta_1	6.50834e-09	0.274305	0.089	0.197	0.000173584	0.435216
CCT2	beta_1	7.20726e-25	0.274133	0.281	0.576	1.92225e-20	1.06858
GRN	beta_1	2.19924e-22	0.273998	0.312	0.635	5.8656e-18	1.46511
SMIM24	beta_1	0.827605	0.273851	0.234	0.253	1	0.613735
COX7C	beta_1	0.0134001	0.273606	0.61	0.904	1	8.23922
CFLAR	beta_1	1.56277e-06	0.273282	0.132	0.228	0.0416805	0.426774
SNRNP70	beta_1	5.48034e-15	0.272792	0.236	0.438	1.46166e-10	0.801785
FCHO2	beta_1	5.73107e-05	0.272387	0.08	0.146	1	0.316281
CDC42	beta_1	3.02103e-27	0.272385	0.361	0.737	8.05738e-23	2.10514
PPM1G	beta_1	2.98081e-21	0.272171	0.26	0.515	7.95013e-17	0.885938
VPS36	beta_1	3.6227e-14	0.27194	0.206	0.383	9.66211e-10	0.690744
SKIL	beta_1	0.000141818	0.271641	0.138	0.211	1	0.427178
RPS24	beta_1	0.0495525	0.271605	0.872	0.948	1	27.3674
ISL1	beta_1	4.14776e-12	0.271133	0.29	0.518	1.10625e-07	1.1116
CERS2	beta_1	5.766e-11	0.271049	0.167	0.309	1.53785e-06	0.481002
RPL13A	beta_1	0.248462	0.270502	0.874	0.956	1	25.9786
LDLR	beta_1	0.350103	0.270268	0.102	0.118	1	0.329122
ARL1	beta_1	1.72049e-32	0.270222	0.323	0.685	4.58871e-28	1.52578
NUMA1	beta_1	8.41761e-09	0.270118	0.178	0.308	0.000224506	0.494176
GNG10	beta_1	2.48657e-31	0.269724	0.322	0.69	6.63193e-27	1.62151
PDLIM5	beta_1	2.31663e-09	0.269571	0.195	0.341	6.17868e-05	0.561869
CCT5	beta_1	4.03355e-32	0.269435	0.284	0.606	1.07579e-27	1.14034
CTNNAL1	beta_1	0.00853915	0.269273	0.128	0.177	1	0.373907
COA1	beta_1	1.32323e-05	0.269005	0.164	0.256	0.352918	0.458456
MRPL54	beta_1	9.47816e-27	0.268189	0.338	0.697	2.52792e-22	1.61108
TMBIM1	beta_1	0.0171182	0.267831	0.125	0.092	1	0.291326
CSKMT	beta_1	0.00495378	0.26752	0.061	0.102	1	0.30154
RPF1	beta_1	8.27954e-11	0.267022	0.177	0.321	2.20824e-06	0.506421
RPS9	beta_1	0.516963	0.266971	0.781	0.946	1	17.9225
DCUN1D1	beta_1	0.00163921	0.266777	0.113	0.168	1	0.33627
CTNND1	beta_1	0.000215878	0.266572	0.154	0.23	1	0.413093
ARL8B	beta_1	1.77452e-25	0.266321	0.177	0.425	4.73282e-21	0.701069
TBCA	beta_1	1.31327e-19	0.265875	0.45	0.822	3.50262e-15	3.44059
EPM2AIP1	beta_1	1.57029e-19	0.265732	0.188	0.405	4.18811e-15	0.730942
UBALD2	beta_1	0.00139875	0.265677	0.063	0.111	1	0.282118
P4HB	beta_1	4.97503e-18	0.265514	0.336	0.623	1.32689e-13	1.63513
SNHG9	beta_1	6.0802e-06	0.26549	0.143	0.234	0.162165	0.437317
PTBP1	beta_1	7.85005e-05	0.265395	0.134	0.216	1	0.384651
LRP10	beta_1	3.2036e-10	0.265158	0.191	0.345	8.54433e-06	0.506443
UQCRB	beta_1	0.00166148	0.265073	0.619	0.922	1	9.24603
ICMT	beta_1	0.000312533	0.265028	0.112	0.178	1	0.381175
TIAL1	beta_1	1.62886e-16	0.264095	0.216	0.416	4.34433e-12	0.660179
ZNF254	beta_1	0.000345748	0.26403	0.089	0.149	1	0.323292
CCDC186	beta_1	8.61812e-21	0.263902	0.262	0.526	2.29854e-16	1.07227
MCRIP1	beta_1	5.64617e-16	0.263646	0.234	0.445	1.50589e-11	0.746288
FDX1	beta_1	1.02007e-05	0.263216	0.197	0.299	0.272064	0.508092
TMEM165	beta_1	4.10078e-12	0.263127	0.191	0.36	1.09372e-07	0.574721
ATP1B3	beta_1	1.36252e-16	0.26307	0.206	0.407	3.63397e-12	0.641752
ATL3	beta_1	0.0058019	0.262995	0.108	0.155	1	0.322303
SORT1	beta_1	8.15488e-06	0.262964	0.152	0.244	0.217499	0.405809
RNF114	beta_1	1.28983e-13	0.26247	0.182	0.359	3.44011e-09	0.569124
MANF	beta_1	1.58357e-20	0.262364	0.312	0.608	4.22353e-16	1.44748
AEBP2	beta_1	0.0290314	0.262251	0.112	0.151	1	0.323045
WDFY3	beta_1	0.0189181	0.262165	0.128	0.173	1	0.412822
MRPL35	beta_1	2.6353e-09	0.262091	0.156	0.284	7.0286e-05	0.457353
LSM3	beta_1	5.61499e-28	0.261989	0.331	0.682	1.49757e-23	1.5892
AP3S1	beta_1	0.00205117	0.26195	0.158	0.222	1	0.384235
IPMK	beta_1	0.0101932	0.261447	0.076	0.115	1	0.298378
CHCHD2	beta_1	0.00718925	0.261344	0.561	0.878	1	6.63063
TMEM160	beta_1	8.40177e-23	0.260792	0.31	0.629	2.24083e-18	1.26617
ACTR3	beta_1	4.08457e-14	0.260717	0.234	0.433	1.0894e-09	0.648793
BSCL2	beta_1	2.08786e-08	0.260666	0.262	0.446	0.000556854	0.712763
WAPL	beta_1	6.12146e-07	0.260138	0.152	0.258	0.0163265	0.450765
APOH	beta_1	5.67621e-09	0.260004	0.123	0.054	0.00015139	0.285849
NME2	beta_1	0.000204339	0.259839	0.541	0.85	1	6.33087
SSR2	beta_1	3.4713e-24	0.259684	0.377	0.766	9.2583e-20	2.41171
PSMA4	beta_1	1.23358e-22	0.259389	0.275	0.544	3.29008e-18	0.943953
SNX6	beta_1	1.16593e-29	0.259108	0.277	0.589	3.10964e-25	1.08207
CGGBP1	beta_1	8.29121e-13	0.259102	0.199	0.365	2.21135e-08	0.641628
PPP1R10	beta_1	1.46907e-09	0.258951	0.206	0.345	3.91816e-05	0.611576
ATP11B	beta_1	0.0190067	0.258892	0.093	0.13	1	0.291272
MLEC	beta_1	1.82362e-25	0.258807	0.307	0.6	4.86379e-21	1.22776
SERPINB1	beta_1	1.4028e-13	0.258794	0.243	0.448	3.74142e-09	0.808425
GPATCH8	beta_1	1.19027e-09	0.258661	0.165	0.303	3.17457e-05	0.494221
ZBTB10	beta_1	0.0214811	0.258586	0.106	0.146	1	0.322198
STAG1	beta_1	2.03686e-05	0.258556	0.089	0.164	0.543251	0.327551
PRMT1	beta_1	2.47419e-24	0.258474	0.279	0.571	6.59892e-20	0.999915
TMEM9	beta_1	5.69771e-11	0.258227	0.279	0.479	1.51964e-06	0.802314
ITPA	beta_1	0.00121419	0.258198	0.151	0.216	1	0.386505
AAK1	beta_1	6.05826e-11	0.258164	0.227	0.387	1.6158e-06	0.719586
FXYD6	beta_1	0.310999	0.257537	0.206	0.239	1	0.469706
PSMD13	beta_1	6.68086e-15	0.25702	0.249	0.449	1.78185e-10	0.684743
SNRPD2	beta_1	2.05725e-28	0.256932	0.39	0.788	5.4869e-24	2.59548
NORAD	beta_1	5.13984e-27	0.25662	0.299	0.617	1.37085e-22	1.45967
PRDX6	beta_1	1.6955e-23	0.256261	0.325	0.66	4.52208e-19	1.42911
FAIM	beta_1	4.87903e-05	0.256205	0.123	0.199	1	0.362796
PRNP	beta_1	1.69393e-11	0.256047	0.182	0.332	4.51787e-07	0.534708
FKBP2	beta_1	2.10205e-16	0.255648	0.24	0.454	5.60637e-12	0.743845
CTSL	beta_1	2.44774e-19	0.255572	0.264	0.5	6.52838e-15	0.888944
SRRM1	beta_1	1.93342e-31	0.255288	0.301	0.634	5.15663e-27	1.47832
UBE2N	beta_1	1.67215e-16	0.255202	0.245	0.466	4.4598e-12	0.756697
ZNF706	beta_1	1.5863e-30	0.255188	0.353	0.732	4.23083e-26	1.90415
ZNRD1	beta_1	0.000132486	0.255185	0.147	0.224	1	0.365941
BLVRB	beta_1	1.80156e-21	0.255151	0.294	0.575	4.80494e-17	1.17598
DCDC2	beta_1	9.87835e-05	0.254742	0.08	0.144	1	0.313286
NDUFB3	beta_1	8.99441e-27	0.254738	0.346	0.696	2.3989e-22	1.70228
MLH1	beta_1	0.00402115	0.253912	0.095	0.141	1	0.321731
SPART	beta_1	6.36834e-13	0.253848	0.197	0.372	1.6985e-08	0.648515
CRK	beta_1	1.64727e-06	0.25371	0.106	0.198	0.0439342	0.371276
CHD2	beta_1	7.12672e-08	0.252486	0.217	0.352	0.00190077	0.720181
FAM50A	beta_1	3.14411e-15	0.252171	0.245	0.463	8.38566e-11	0.812071
KRTCAP3	beta_1	0.0049156	0.252165	0.115	0.079	1	0.257369
FAU	beta_1	0.471841	0.252147	0.73	0.925	1	12.8048
ELMSAN1	beta_1	0.0907269	0.252132	0.084	0.11	1	0.287214
BZW1	beta_1	4.63635e-22	0.251806	0.275	0.543	1.23656e-17	1.07197
C5orf38	beta_1	2.24003e-22	0.251791	0.201	0.068	5.97439e-18	0.336589
PSMB2	beta_1	2.26485e-26	0.251638	0.323	0.668	6.04059e-22	1.41498
IFT27	beta_1	3.13434e-05	0.251341	0.18	0.27	0.83596	0.472216
PIN4	beta_1	8.97947e-24	0.251183	0.208	0.457	2.39491e-19	0.709246
PNMA1	beta_1	3.91987e-11	0.251112	0.169	0.314	1.04547e-06	0.509237
SLC9A3R2	beta_1	9.1048e-07	0.250934	0.138	0.238	0.0242834	0.478282
PARVA	beta_1	0.00158406	0.250474	0.08	0.13	1	0.286425
RPL23	beta_1	0.15354	0.250232	0.742	0.899	1	13.3691
TCEAL9	beta_1	2.55601e-12	0.25023	0.279	0.478	6.81713e-08	0.960564
RAP1B	beta_1	2.9226e-21	0.250124	0.284	0.555	7.79486e-17	1.01996
GLIS3	beta_1	1.69383e-30	-0.25009	0.125	0.37	4.5176e-26	0.200927
GNAI2	beta_1	2.14077e-40	-0.250865	0.284	0.658	5.70965e-36	0.736448
NEUROD1	beta_1	4.74916e-43	-0.252551	0.29	0.68	1.26665e-38	1.14298
PGK1	beta_1	1.50627e-41	-0.253093	0.312	0.73	4.01738e-37	1.51321
LMBRD1	beta_1	3.00968e-29	-0.253424	0.212	0.487	8.02711e-25	0.284161
MLXIPL	beta_1	2.09745e-29	-0.253593	0.203	0.473	5.59411e-25	0.444827
LINC00511	beta_1	7.24377e-22	-0.25385	0.158	0.366	1.93199e-17	0.189082
PITPNA-AS1	beta_1	1.56146e-27	-0.25416	0.169	0.406	4.16457e-23	0.161766
AGPAT2	beta_1	5.55481e-28	-0.255201	0.204	0.478	1.48152e-23	0.364641
EIF3E	beta_1	5.12619e-52	-0.257184	0.364	0.824	1.36721e-47	2.49215
SCGB2A1	beta_1	6.42433e-31	-0.257231	0.355	0.713	1.71343e-26	2.09173
PRMT2	beta_1	1.44781e-53	-0.257927	0.283	0.706	3.86145e-49	1.00699
TOMM20	beta_1	1.54796e-51	-0.260441	0.4	0.844	4.12857e-47	2.8859
ZC3H6	beta_1	8.92112e-31	-0.26061	0.18	0.445	2.37935e-26	0.290235
HSD17B14	beta_1	1.14124e-23	-0.260675	0.225	0.476	3.04379e-19	0.342763
PYURF	beta_1	8.0158e-47	-0.260778	0.281	0.685	2.13789e-42	0.827976
STX1A	beta_1	5.26153e-37	-0.261131	0.206	0.503	1.4033e-32	0.388564
PARVB	beta_1	9.82047e-48	-0.261368	0.301	0.696	2.61922e-43	1.1116
DNAJC1	beta_1	1.12329e-42	-0.261371	0.232	0.582	2.99593e-38	0.499999
RIOK3	beta_1	1.03128e-32	-0.262021	0.167	0.44	2.75054e-28	0.285208
MEG8	beta_1	8.87016e-16	-0.262561	0.074	0.223	2.36576e-11	0.0829043
ARL6IP5	beta_1	3.46759e-56	-0.263205	0.312	0.744	9.24841e-52	1.16487
HSPB11	beta_1	1.02465e-37	-0.263522	0.273	0.612	2.73283e-33	0.615162
MIEN1	beta_1	1.71596e-40	-0.264835	0.26	0.634	4.57664e-36	0.636281
SPCS2	beta_1	4.43943e-47	-0.265388	0.361	0.812	1.18404e-42	2.17938
ING2	beta_1	5.58858e-33	-0.265702	0.165	0.433	1.49053e-28	0.229403
MRPL1	beta_1	7.40088e-28	-0.267005	0.182	0.433	1.97389e-23	0.204306
MIS18BP1	beta_1	3.98858e-23	-0.267985	0.136	0.348	1.06379e-18	0.171353
RPL3	beta_1	9.87284e-12	-0.268661	0.892	0.952	2.63319e-07	30.0328
RPS8	beta_1	8.31791e-17	-0.271002	0.729	0.938	2.21847e-12	21.2571
FAM200B	beta_1	1.15628e-53	-0.27232	0.268	0.677	3.08391e-49	0.828916
HSP90B1	beta_1	4.10977e-19	-0.274512	0.424	0.776	1.09612e-14	3.68366
TYW3	beta_1	1.56236e-34	-0.275776	0.184	0.473	4.16696e-30	0.282432
RIC3	beta_1	9.75533e-25	-0.276032	0.203	0.437	2.60184e-20	0.257381
BEX2	beta_1	4.83335e-42	-0.276749	0.398	0.855	1.2891e-37	2.78219
ATP6V1G1	beta_1	6.9213e-36	-0.278335	0.439	0.884	1.84598e-31	3.87292
PTPRN	beta_1	2.09728e-28	-0.279986	0.429	0.86	5.59365e-24	4.40751
GAPDH	beta_1	1.26386e-08	-0.280327	0.626	0.886	0.000337084	12.2034
PRDX2	beta_1	1.66201e-24	-0.280824	0.433	0.858	4.43276e-20	3.77012
VAPA	beta_1	3.90104e-56	-0.281088	0.31	0.771	1.04045e-51	1.26332
PFKFB2	beta_1	2.87467e-23	-0.281838	0.125	0.334	7.66704e-19	0.157216
TRAPPC2L	beta_1	5.34132e-47	-0.281943	0.29	0.678	1.42458e-42	0.788549
TMOD1	beta_1	8.59775e-33	-0.282494	0.232	0.527	2.29311e-28	0.492271
CYP2U1	beta_1	4.02978e-22	-0.282779	0.1	0.294	1.07478e-17	0.0503153
HIST3H2A	beta_1	2.19945e-30	-0.284056	0.136	0.391	5.86614e-26	0.167677
TERF2IP	beta_1	1.5319e-48	-0.284107	0.351	0.804	4.08574e-44	1.74227
TMEM208	beta_1	1.06612e-44	-0.284152	0.318	0.766	2.84346e-40	1.35517
NSA2	beta_1	7.98327e-55	-0.284988	0.338	0.78	2.12922e-50	1.58167
MXI1	beta_1	1.32998e-26	-0.286178	0.126	0.359	3.54718e-22	0.163959
SLC30A8	beta_1	1.33352e-24	-0.286438	0.403	0.788	3.55664e-20	3.87439
FOXA2	beta_1	1.14733e-28	-0.287549	0.201	0.464	3.06003e-24	0.269302
PURA	beta_1	1.14766e-43	-0.290104	0.268	0.624	3.06092e-39	0.624647
DARS	beta_1	4.01478e-42	-0.292063	0.238	0.582	1.07078e-37	0.43788
ASAP1	beta_1	2.83156e-35	-0.293044	0.178	0.469	7.55205e-31	0.315536
MT-ND1	beta_1	6.8187e-14	-0.294426	0.556	0.722	1.81862e-09	16.422
PEBP1	beta_1	4.36906e-22	-0.294664	0.507	0.898	1.16527e-17	6.18746
PLAGL1	beta_1	2.80278e-27	-0.295329	0.193	0.454	7.4753e-23	0.435031
KDELR1	beta_1	1.60677e-43	-0.295601	0.355	0.812	4.28542e-39	2.25036
SRD5A1	beta_1	1.12029e-30	-0.297095	0.115	0.363	2.98793e-26	0.132952
ATP2A3	beta_1	7.58833e-44	-0.298377	0.206	0.548	2.02388e-39	0.487378
GNAS	beta_1	7.60868e-12	-0.301696	0.823	0.96	2.02931e-07	32.3157
CHM	beta_1	1.23328e-39	-0.304689	0.221	0.534	3.28929e-35	0.412728
TSPAN1	beta_1	6.04071e-34	-0.308587	0.147	0.431	1.61112e-29	0.289038
VPS35	beta_1	3.69421e-44	-0.311367	0.268	0.611	9.85283e-40	0.54852
UBXN1	beta_1	1.30856e-56	-0.312567	0.327	0.761	3.49007e-52	1.28893
NMRK1	beta_1	9.98964e-38	-0.31648	0.18	0.481	2.66434e-33	0.257344
OLFM2	beta_1	2.31528e-28	-0.319121	0.132	0.371	6.17508e-24	0.114845
HSP90AB1	beta_1	1.8558e-19	-0.319249	0.664	0.941	4.9496e-15	11.7909
DCXR	beta_1	1.83216e-45	-0.319531	0.299	0.697	4.88655e-41	0.876095
RASGRF1	beta_1	9.16966e-26	-0.320712	0.152	0.383	2.44564e-21	0.0991797
TUBB2B	beta_1	8.14997e-25	-0.322527	0.139	0.357	2.17368e-20	0.120202
BRI3	beta_1	2.69577e-35	-0.322912	0.383	0.781	7.18989e-31	2.45479
PAPSS2	beta_1	1.99595e-37	-0.323211	0.284	0.654	5.3234e-33	1.0176
MT-ND2	beta_1	9.1572e-19	-0.324593	0.558	0.734	2.44232e-14	17.8871
KIF5C	beta_1	3.01166e-37	-0.326364	0.225	0.542	8.0324e-33	0.440119
ZNF667-AS1	beta_1	4.12674e-32	-0.327928	0.167	0.441	1.10064e-27	0.207218
INSM1	beta_1	2.67328e-38	-0.328316	0.223	0.549	7.12991e-34	0.463876
TMED6	beta_1	1.58751e-32	-0.331846	0.203	0.487	4.23404e-28	0.362445
KCNMA1	beta_1	1.05476e-36	-0.33288	0.238	0.565	2.81316e-32	0.552877
ANP32B	beta_1	1.65373e-59	-0.338011	0.307	0.758	4.41067e-55	1.08443
ELAVL4	beta_1	8.28181e-38	-0.338348	0.199	0.503	2.20884e-33	0.386902
CIRBP	beta_1	4.5533e-44	-0.342427	0.377	0.845	1.21441e-39	2.49216
RPS4Y1	beta_1	1.16377e-27	-0.343403	0.327	0.659	3.10389e-23	2.80142
VEGFB	beta_1	2.24345e-45	-0.344821	0.268	0.636	5.98352e-41	0.634041
TSPAN13	beta_1	6.02358e-50	-0.345533	0.253	0.638	1.60655e-45	0.60601
MXRA7	beta_1	1.15511e-44	-0.345774	0.307	0.718	3.08079e-40	1.33857
PPDPF	beta_1	1.80706e-22	-0.349738	0.539	0.902	4.81962e-18	6.53774
MAP1LC3A	beta_1	1.475e-53	-0.350193	0.314	0.761	3.93398e-49	1.29757
NOL3	beta_1	7.13944e-37	-0.354453	0.199	0.515	1.90416e-32	0.378853
TCEAL3	beta_1	6.35266e-45	-0.35625	0.292	0.707	1.69432e-40	0.907263
CAMK2N1	beta_1	2.67066e-43	-0.358444	0.32	0.761	7.12292e-39	1.80417
KCNK16	beta_1	2.18038e-30	-0.358576	0.223	0.492	5.81528e-26	0.313504
RNF187	beta_1	2.56103e-35	-0.359	0.188	0.479	6.83052e-31	0.345861
MAP1B	beta_1	1.13341e-45	-0.359564	0.303	0.696	3.02292e-41	1.10236
HILPDA	beta_1	2.0569e-12	-0.361934	0.102	0.242	5.48595e-08	0.409133
RRAGD	beta_1	1.10414e-54	-0.363785	0.23	0.614	2.94485e-50	0.5524
ZNF385D	beta_1	1.75012e-22	-0.369951	0.086	0.278	4.66775e-18	0.0476977
SORL1	beta_1	2.69664e-47	-0.370821	0.238	0.584	7.1922e-43	0.537042
TTC3	beta_1	2.49083e-46	-0.370896	0.361	0.813	6.64329e-42	2.43959
CMTM8	beta_1	2.17002e-52	-0.372345	0.271	0.683	5.78766e-48	0.847902
PAX6	beta_1	1.86235e-46	-0.372928	0.31	0.757	4.96708e-42	1.57867
ENO1	beta_1	3.8549e-46	-0.376871	0.39	0.826	1.02814e-41	2.60159
CASR	beta_1	2.46317e-35	-0.378505	0.16	0.443	6.56953e-31	0.211007
SYNE2	beta_1	2.76221e-44	-0.37898	0.206	0.556	7.3671e-40	0.547096
GABARAP	beta_1	7.68473e-23	-0.386091	0.5	0.909	2.04959e-18	5.78415
APCDD1L-DT	beta_1	8.43943e-33	-0.387068	0.082	0.334	2.25088e-28	0.13482
NR0B1	beta_1	1.43346e-31	-0.392015	0.132	0.393	3.82317e-27	0.216332
SYT7	beta_1	8.63224e-48	-0.392711	0.243	0.612	2.3023e-43	0.561435
NKX6-1	beta_1	2.71354e-44	-0.397162	0.191	0.52	7.23728e-40	0.375768
NECTIN3	beta_1	3.8851e-35	-0.399832	0.167	0.448	1.0362e-30	0.172477
BMP5	beta_1	1.82881e-33	-0.403779	0.113	0.37	4.87762e-29	0.100587
PDX1	beta_1	1.40706e-44	-0.412488	0.182	0.508	3.75276e-40	0.316817
NPY	beta_1	4.34115e-10	-0.413314	0.071	0.18	1.15783e-05	0.296134
TAGLN3	beta_1	2.79399e-42	-0.413575	0.18	0.5	7.45184e-38	0.266944
TPI1	beta_1	4.32202e-33	-0.417174	0.407	0.821	1.15273e-28	3.55636
PKIB	beta_1	1.86626e-66	-0.421819	0.277	0.707	4.97749e-62	0.9632
PPP1R1A	beta_1	7.24317e-32	-0.423227	0.387	0.803	1.93183e-27	3.62144
METRN	beta_1	8.94509e-40	-0.426473	0.329	0.741	2.38575e-35	1.85971
FFAR4	beta_1	9.51363e-27	-0.433533	0.151	0.383	2.53738e-22	0.147867
EEF1A2	beta_1	1.78271e-46	-0.441163	0.257	0.626	4.75467e-42	0.61273
MEIS2	beta_1	1.13708e-59	-0.450293	0.31	0.749	3.0327e-55	1.52401
PPY	beta_1	1.37436e-142	-0.456439	0.53	0.069	3.66554e-138	75.3297
OTULINL	beta_1	1.94873e-42	-0.461672	0.195	0.517	5.19745e-38	0.230438
SCG3	beta_1	1.77451e-30	-0.463223	0.457	0.872	4.7328e-26	5.15255
NTPCR	beta_1	1.95667e-47	-0.468764	0.186	0.537	5.21864e-43	0.205135
MT-ATP6	beta_1	1.18168e-10	-0.475051	0.563	0.672	3.15167e-06	37.1302
SYT13	beta_1	8.26846e-56	-0.482091	0.227	0.617	2.20528e-51	0.462149
SURF2	beta_1	4.92912e-56	-0.484287	0.264	0.664	1.31465e-51	0.507578
PLCXD3	beta_1	3.34146e-55	-0.486716	0.257	0.661	8.91202e-51	0.752267
PCP4	beta_1	2.73318e-46	-0.49073	0.342	0.767	7.28967e-42	2.21936
VEGFA	beta_1	1.12873e-56	-0.497908	0.305	0.735	3.01042e-52	1.4788
CFAP36	beta_1	1.37643e-63	-0.504996	0.273	0.714	3.67109e-59	0.672416
FTH1	beta_1	0.339015	-0.505267	0.935	0.892	1	65.3297
ASCL2	beta_1	8.00552e-36	-0.50837	0.206	0.501	2.13515e-31	0.322345
RTN4	beta_1	6.31514e-50	-0.512638	0.377	0.841	1.68431e-45	2.43364
IER3	beta_1	1.39637e-05	-0.518292	0.199	0.3	0.372425	1.65794
GAD2	beta_1	1.05741e-47	-0.526661	0.375	0.826	2.82022e-43	2.61588
ABCC8	beta_1	4.59736e-54	-0.528621	0.273	0.678	1.22616e-49	0.970502
PCSK1	beta_1	2.1969e-57	-0.542767	0.286	0.702	5.85935e-53	1.14695
HOPX	beta_1	8.47682e-43	-0.545246	0.247	0.605	2.26085e-38	0.549076
SNHG7	beta_1	5.17729e-57	-0.548464	0.329	0.787	1.38083e-52	1.87196
EIF4A2	beta_1	1.42658e-59	-0.549821	0.398	0.873	3.80482e-55	3.45614
ENO2	beta_1	2.62121e-60	-0.570075	0.217	0.609	6.99104e-56	0.402239
DHRS2	beta_1	1.32987e-47	-0.570138	0.271	0.644	3.5469e-43	0.816591
VAMP2	beta_1	9.1453e-66	-0.573177	0.314	0.805	2.43914e-61	1.46253
DNAJC12	beta_1	2.20484e-73	-0.577527	0.288	0.774	5.88052e-69	1.08327
GSN	beta_1	2.14491e-54	-0.585348	0.234	0.626	5.72069e-50	0.667157
TMEM37	beta_1	4.13283e-50	-0.619027	0.212	0.562	1.10227e-45	0.28963
MIR7-3HG	beta_1	1.53937e-50	-0.619074	0.327	0.782	4.10565e-46	1.97699
NPTX2	beta_1	1.24382e-55	-0.631257	0.21	0.604	3.31739e-51	0.45504
MT-CO3	beta_1	2.60848e-16	-0.644427	0.556	0.706	6.95708e-12	36.7216
C1QL1	beta_1	4.10856e-60	-0.651085	0.284	0.712	1.09579e-55	0.880133
DLK1	beta_1	1.74961e-29	-0.659623	0.13	0.387	4.66638e-25	0.45812
CCNI	beta_1	1.18112e-56	-0.68011	0.375	0.861	3.15018e-52	3.05534
ADCYAP1	beta_1	5.57098e-79	-0.704445	0.23	0.682	1.48584e-74	0.647219
SAMD11	beta_1	9.25856e-60	-0.710228	0.212	0.605	2.46935e-55	0.406211
STMN2	beta_1	1.31703e-60	-0.71339	0.318	0.772	3.51264e-56	1.78888
WNT4	beta_1	5.27553e-51	-0.718477	0.271	0.676	1.40704e-46	0.920622
MAFA	beta_1	4.20489e-57	-0.723971	0.24	0.62	1.12149e-52	0.528539
MT-CO1	beta_1	1.00433e-23	-0.731809	0.636	0.778	2.67865e-19	78.4732
SCGN	beta_1	9.09387e-43	-0.773821	0.476	0.891	2.42543e-38	6.81165
ERO1B	beta_1	3.81471e-45	-0.776243	0.422	0.843	1.01742e-40	4.26647
UCHL1	beta_1	3.55135e-77	-0.786478	0.361	0.857	9.4718e-73	2.337
MT-ND3	beta_1	3.58503e-16	-0.790305	0.548	0.686	9.56163e-12	16.3967
MEG3	beta_1	3.04094e-55	-0.828628	0.236	0.632	8.11048e-51	1.11589
G6PC2	beta_1	2.61202e-62	-0.86555	0.264	0.681	6.96651e-58	0.837515
MT-ND4	beta_1	4.71942e-32	-0.891778	0.55	0.758	1.25872e-27	29.7311
MT-CO2	beta_1	3.51835e-33	-0.949936	0.569	0.757	9.38379e-29	66.3261
FXYD2	beta_1	1.50724e-58	-0.968487	0.704	0.923	4.01996e-54	15.6368
MT-CYB	beta_1	3.67196e-33	-1.00663	0.565	0.749	9.79349e-29	32.5572
HADH	beta_1	9.12426e-89	-1.02251	0.299	0.798	2.43353e-84	1.2506
RBP4	beta_1	1.17479e-18	-1.05129	0.431	0.64	3.13329e-14	10.0519
SHISAL2B	beta_1	4.98981e-56	-1.11092	0.275	0.687	1.33083e-51	1.6564
CDKN1C	beta_1	3.35177e-53	-1.28062	0.288	0.704	8.93949e-49	2.84098
INS	beta_1	1.82691e-127	-1.49637	0.983	0.916	4.87255e-123	1114.2
IAPP	beta_1	3.70481e-40	-1.51601	0.656	0.824	9.88109e-36	26.753
RBP4	beta_2	2.16836e-55	1.18056	0.702	0.416	5.78323e-51	24.7712
IAPP	beta_2	2.45116e-64	1.09956	0.873	0.644	6.5375e-60	85.0816
INS	beta_2	3.56454e-140	1.00624	0.971	0.844	9.507e-136	3370.23
FTH1	beta_2	1.45992e-22	0.872778	0.922	0.857	3.89375e-18	104.76
SCGN	beta_2	2.58211e-77	0.829611	0.923	0.618	6.88675e-73	13.5724
HADH	beta_2	3.47512e-97	0.806608	0.843	0.456	9.2685e-93	3.88275
SHISAL2B	beta_2	3.60751e-54	0.709032	0.726	0.402	9.6216e-50	4.99608
FXYD2	beta_2	5.09109e-65	0.653257	0.955	0.749	1.35785e-60	33.0145
PPP1R1A	beta_2	3.43355e-58	0.597297	0.855	0.49	9.15763e-54	5.70097
CCNI	beta_2	4.2722e-61	0.559563	0.889	0.559	1.13944e-56	5.82235
C1QL1	beta_2	3.66965e-63	0.555316	0.749	0.423	9.78731e-59	2.10497
FTL	beta_2	8.21263e-12	0.550674	0.947	0.884	2.19039e-07	168.419
DHRS2	beta_2	6.46756e-55	0.536501	0.683	0.378	1.72496e-50	1.8461
MAFA	beta_2	6.22953e-54	0.532963	0.655	0.359	1.66148e-49	1.62871
MT-CO2	beta_2	4.17213e-20	0.53042	0.755	0.665	1.11275e-15	132.108
UCHL1	beta_2	9.64288e-56	0.514489	0.887	0.545	2.57185e-51	4.94349
MT-CYB	beta_2	2.382e-17	0.502592	0.746	0.662	6.35304e-13	67.3851
PPDPF	beta_2	2.74195e-46	0.489192	0.925	0.672	7.31305e-42	9.25598
ASCL2	beta_2	6.39373e-51	0.476357	0.546	0.265	1.70527e-46	0.973542
MT-ND4	beta_2	1.46613e-16	0.473734	0.75	0.666	3.91032e-12	56.9773
NPTX2	beta_2	3.15732e-50	0.456059	0.631	0.35	8.4209e-46	1.33045
RPL3	beta_2	2.96953e-40	0.453205	0.978	0.873	7.92003e-36	38.9728
PKIB	beta_2	1.66326e-71	0.45276	0.743	0.42	4.43608e-67	1.76914
SNHG7	beta_2	1.23192e-52	0.434351	0.812	0.506	3.28565e-48	3.3561
EIF4A2	beta_2	2.52917e-46	0.41532	0.898	0.582	6.74556e-42	5.73949
MT-ND3	beta_2	2.48682e-07	0.401534	0.682	0.623	0.0066326	29.3941
SURF2	beta_2	1.2931e-54	0.401299	0.696	0.398	3.44884e-50	1.18567
ADCYAP1	beta_2	7.10757e-53	0.400342	0.71	0.398	1.89566e-48	1.72922
MT-CO1	beta_2	8.28624e-13	0.387681	0.776	0.707	2.21002e-08	132.571
UBXN1	beta_2	1.55038e-61	0.379131	0.793	0.479	4.13503e-57	1.98224
METRN	beta_2	3.07451e-35	0.378474	0.765	0.485	8.20004e-31	2.98661
DCXR	beta_2	3.05736e-52	0.364092	0.731	0.429	8.1543e-48	1.44709
FFAR4	beta_2	1.00832e-35	0.359518	0.417	0.199	2.68928e-31	0.600891
ARG2	beta_2	1.07405e-49	0.352137	0.514	0.25	2.86459e-45	0.844674
PARVB	beta_2	7.7457e-54	0.351594	0.737	0.416	2.06585e-49	1.65465
RPS8	beta_2	1.7054e-28	0.345499	0.957	0.795	4.54847e-24	27.1056
PDX1	beta_2	2.40516e-41	0.339801	0.535	0.29	6.4148e-37	0.806345
RPS4Y1	beta_2	2.61271e-30	0.330638	0.687	0.435	6.96835e-26	3.99515
HOPX	beta_2	3.97882e-36	0.326155	0.63	0.375	1.06119e-31	1.29509
STMN2	beta_2	4.88656e-33	0.324973	0.789	0.508	1.3033e-28	3.57647
CDKN1C	beta_2	2.30094e-36	0.323407	0.732	0.439	6.13685e-32	7.98652
PEBP1	beta_2	1.84785e-28	0.323083	0.924	0.65	4.92839e-24	8.16174
RRAGD	beta_2	3.22666e-45	0.31817	0.639	0.37	8.60581e-41	1.05947
RPS3	beta_2	2.85095e-25	0.31295	0.969	0.851	7.60376e-21	28.716
VAMP2	beta_2	6.65302e-41	0.310818	0.829	0.509	1.77443e-36	2.69902
TMED6	beta_2	1.40797e-36	0.303345	0.519	0.281	3.75519e-32	0.768122
ENO1	beta_2	6.21141e-40	0.296487	0.856	0.545	1.65664e-35	3.79388
VEGFB	beta_2	1.8885e-38	0.294382	0.66	0.403	5.03681e-34	1.13301
OTULINL	beta_2	2.78115e-37	0.292486	0.541	0.307	7.41759e-33	0.721501
DDIT3	beta_2	1.06832e-17	0.292415	0.503	0.337	2.8493e-13	2.00581
ARL2	beta_2	4.12759e-48	0.291265	0.815	0.495	1.10087e-43	2.26018
NTPCR	beta_2	7.43484e-37	0.289475	0.556	0.321	1.98295e-32	0.692235
EIF3E	beta_2	2.96798e-43	0.289209	0.853	0.535	7.9159e-39	3.32383
RPL7A	beta_2	2.67342e-21	0.287901	0.964	0.865	7.13027e-17	32.2371
MT-CO3	beta_2	5.55115e-07	0.284076	0.703	0.635	0.0148055	57.8444
PRDX5	beta_2	1.46719e-23	0.280256	0.92	0.63	3.91314e-19	6.07246
EEF1A2	beta_2	8.85708e-34	0.279226	0.646	0.399	2.36227e-29	1.22264
NR0B1	beta_2	4.23649e-32	0.27227	0.419	0.209	1.12991e-27	0.625438
BEX2	beta_2	9.77865e-36	0.271273	0.879	0.576	2.60806e-31	3.71948
SYT13	beta_2	3.0069e-37	0.266292	0.638	0.377	8.01971e-33	1.05963
PERP	beta_2	4.19498e-39	0.266238	0.822	0.523	1.11884e-34	2.65493
RPL5	beta_2	7.71995e-21	0.266108	0.96	0.827	2.05899e-16	23.2936
COPRS	beta_2	1.22456e-44	0.264109	0.708	0.429	3.26602e-40	1.28075
INSM1	beta_2	1.09811e-32	0.261461	0.572	0.338	2.92876e-28	0.879286
HIST3H2A	beta_2	5.6662e-29	0.259848	0.412	0.22	1.51123e-24	0.459824
SRD5A1	beta_2	3.35834e-25	0.25976	0.379	0.204	8.95703e-21	0.427328
TCEA1	beta_2	7.83442e-43	0.257968	0.783	0.5	2.08952e-38	2.32422
G6PC2	beta_2	2.32273e-29	0.25742	0.696	0.44	6.19495e-25	2.26593
TMEM37	beta_2	1.24592e-29	0.254457	0.579	0.351	3.32299e-25	0.968603
DNAJC12	beta_2	1.20785e-42	0.253764	0.801	0.475	3.22146e-38	2.10045
MT-ND1	beta_2	6.32523e-07	0.251122	0.716	0.647	0.01687	20.8742
GABARAP	beta_2	6.54259e-20	0.250729	0.928	0.663	1.74498e-15	7.99307
TENT5A	beta_2	0.140374	-0.250109	0.371	0.318	1	0.398443
ARL6IP1	beta_2	2.34811e-11	-0.250373	0.642	0.448	6.26266e-07	0.943993
EPM2AIP1	beta_2	3.33573e-05	-0.250975	0.397	0.31	0.889673	0.399529
AGT	beta_2	0.000796069	-0.251017	0.07	0.104	1	0.0668408
GRIA3	beta_2	0.969142	-0.251039	0.207	0.199	1	0.163724
MDK	beta_2	0.00575052	-0.251504	0.424	0.343	1	0.527766
PDXDC1	beta_2	0.000125645	-0.251512	0.37	0.286	1	0.302379
AK3	beta_2	4.23963e-05	-0.252227	0.36	0.279	1	0.316629
SF3B1	beta_2	1.58568e-06	-0.252303	0.525	0.403	0.0422918	0.587083
ARHGEF12	beta_2	0.124256	-0.252343	0.279	0.244	1	0.216308
GNAI3	beta_2	3.32044e-10	-0.252443	0.428	0.301	8.85595e-06	0.383585
ZNF83	beta_2	0.220154	-0.252775	0.223	0.199	1	0.162259
PKN2	beta_2	1.83771e-05	-0.252837	0.408	0.315	0.490137	0.436684
LUC7L	beta_2	0.0123113	-0.253588	0.26	0.215	1	0.217794
MAN1A1	beta_2	0.0135637	-0.253671	0.494	0.397	1	0.669421
RHOBTB3	beta_2	0.000418927	-0.253886	0.604	0.457	1	0.982308
TMEM259	beta_2	0.0018946	-0.254359	0.278	0.221	1	0.195506
NRXN1	beta_2	5.77134e-06	-0.254447	0.511	0.381	0.153927	0.774702
SPEN	beta_2	0.0859728	-0.254751	0.285	0.245	1	0.222226
DYNLL1	beta_2	0.00252879	-0.254818	0.825	0.625	1	3.64687
TAF7	beta_2	5.10808e-12	-0.255166	0.639	0.451	1.36238e-07	0.911031
USP34	beta_2	1.56785e-08	-0.255179	0.487	0.347	0.000418161	0.527895
BCAM	beta_2	0.497134	-0.255872	0.252	0.255	1	0.175384
ERO1A	beta_2	0.00415707	-0.25597	0.375	0.302	1	0.329221
ZRANB2	beta_2	1.94133e-06	-0.256722	0.507	0.382	0.0517771	0.648721
SRRM1	beta_2	3.52552e-15	-0.256959	0.643	0.446	9.40291e-11	1.01219
CCNL2	beta_2	0.066863	-0.257505	0.275	0.236	1	0.221542
HIST1H2AC	beta_2	0.0737457	-0.258281	0.171	0.141	1	0.118254
PRPF39	beta_2	0.354451	-0.258406	0.125	0.111	1	0.0924799
KLC1	beta_2	0.000844414	-0.258694	0.394	0.323	1	0.344551
RPS29	beta_2	0.649271	-0.258933	0.934	0.803	1	8.276
PCDH17	beta_2	0.0279291	-0.259263	0.4	0.328	1	0.382359
ARL4C	beta_2	0.921244	-0.259686	0.111	0.11	1	0.102643
GPAA1	beta_2	0.0127703	-0.260072	0.364	0.3	1	0.278566
ETNK1	beta_2	7.03844e-05	-0.260142	0.409	0.317	1	0.395883
AP1G1	beta_2	0.0247681	-0.260368	0.273	0.227	1	0.235014
ACTN4	beta_2	7.95446e-05	-0.260687	0.358	0.275	1	0.31033
CMPK1	beta_2	2.58923e-16	-0.260693	0.624	0.428	6.90573e-12	0.807071
WDFY3	beta_2	0.717233	-0.26142	0.165	0.165	1	0.141383
RPLP2	beta_2	0.308106	-0.262179	0.946	0.8	1	9.35278
PDS5B	beta_2	0.723177	-0.2623	0.235	0.236	1	0.173222
MLEC	beta_2	1.08436e-09	-0.262655	0.607	0.436	2.89211e-05	0.802496
FIP1L1	beta_2	2.37355e-06	-0.262743	0.36	0.275	0.0633049	0.312451
RBBP6	beta_2	0.00215192	-0.262779	0.366	0.296	1	0.294768
TAPBP	beta_2	0.198852	-0.263009	0.236	0.206	1	0.131265
VPS36	beta_2	1.59407e-06	-0.263136	0.382	0.295	0.0425154	0.357942
PDE10A	beta_2	1.60609e-06	-0.263286	0.124	0.186	0.0428359	0.139936
CAPZA1	beta_2	0.000600158	-0.263373	0.283	0.221	1	0.215458
SYNCRIP	beta_2	0.045072	-0.263781	0.335	0.286	1	0.257115
AP2S1	beta_2	3.01118e-13	-0.264001	0.673	0.47	8.03113e-09	1.14302
SEC14L1	beta_2	0.0728669	-0.26404	0.278	0.24	1	0.241194
ADD1	beta_2	0.00134388	-0.264368	0.323	0.257	1	0.264618
QKI	beta_2	0.317783	-0.264613	0.094	0.103	1	0.0602386
RPL22L1	beta_2	2.74653e-06	-0.264992	0.33	0.236	0.0732526	0.278581
SF3B6	beta_2	6.11195e-16	-0.264995	0.727	0.495	1.63012e-11	1.20732
TACC1	beta_2	0.0344493	-0.265241	0.259	0.22	1	0.205127
HDAC2	beta_2	8.44968e-05	-0.265259	0.371	0.285	1	0.288446
PAPSS2	beta_2	0.000551731	-0.265493	0.648	0.476	1	1.277
PRRC2B	beta_2	0.802303	-0.265505	0.307	0.287	1	0.217538
FKBP11	beta_2	0.302803	-0.265674	0.314	0.278	1	0.393003
DSG2	beta_2	0.87633	-0.265728	0.146	0.141	1	0.0841509
TOP2B	beta_2	0.425631	-0.265931	0.238	0.221	1	0.154135
DDX3X	beta_2	7.92706e-05	-0.26673	0.465	0.363	1	0.524905
RBM6	beta_2	8.26428e-05	-0.266832	0.299	0.221	1	0.228565
FLNB	beta_2	0.887955	-0.267019	0.176	0.173	1	0.0910625
GRB2	beta_2	1.8695e-05	-0.267324	0.384	0.298	0.498615	0.375148
ARHGAP5	beta_2	5.61661e-07	-0.26734	0.515	0.392	0.01498	0.694464
PSMB10	beta_2	0.0197484	-0.267361	0.158	0.123	1	0.123993
RBM8A	beta_2	6.49657e-08	-0.26749	0.566	0.413	0.0017327	0.720026
IDI1	beta_2	4.88461e-05	-0.267756	0.435	0.334	1	0.552442
CNTN1	beta_2	0.00145443	-0.268229	0.412	0.327	1	0.387473
CANX	beta_2	1.03177e-07	-0.268492	0.736	0.538	0.00275182	1.72683
TOR1AIP2	beta_2	4.76325e-05	-0.268672	0.415	0.327	1	0.39195
FTX	beta_2	0.00123222	-0.269009	0.418	0.333	1	0.567885
HNRNPM	beta_2	7.9877e-11	-0.26902	0.482	0.332	2.1304e-06	0.494363
UBC	beta_2	0.0593544	-0.269558	0.854	0.675	1	4.13629
PSMA3-AS1	beta_2	3.18171e-06	-0.269691	0.353	0.26	0.0848594	0.284272
NAMPT	beta_2	1.1233e-05	-0.269895	0.35	0.259	0.299595	0.274566
TUT4	beta_2	6.90771e-05	-0.269979	0.436	0.35	1	0.524316
CHCHD7	beta_2	0.000248134	-0.270335	0.337	0.264	1	0.321013
FNDC3B	beta_2	0.0342115	-0.27037	0.325	0.28	1	0.283567
GLG1	beta_2	0.0943246	-0.270385	0.389	0.339	1	0.312205
TET2	beta_2	0.772644	-0.270486	0.163	0.157	1	0.132876
IFI30	beta_2	0.918395	-0.270655	0.125	0.124	1	0.128644
SREK1	beta_2	0.209304	-0.271082	0.363	0.32	1	0.304577
GTF2I	beta_2	4.13733e-07	-0.271315	0.642	0.475	0.0110347	1.04593
ITGAV	beta_2	0.672594	-0.27135	0.279	0.276	1	0.206528
DYNLT1	beta_2	1.66715e-16	-0.272009	0.722	0.489	4.44646e-12	1.28903
DYNC1LI2	beta_2	4.54926e-07	-0.272306	0.52	0.392	0.0121333	0.564891
RPS6KA3	beta_2	0.0187569	-0.272636	0.33	0.271	1	0.28952
SLC36A4	beta_2	0.0196354	-0.273355	0.357	0.299	1	0.350893
SLC38A4	beta_2	0.0039674	-0.273498	0.107	0.139	1	0.0838958
TSC22D1	beta_2	1.14125e-08	-0.273756	0.664	0.474	0.000304382	1.21268
C12orf45	beta_2	1.29184e-05	-0.273966	0.265	0.193	0.344547	0.183946
SWAP70	beta_2	0.0370882	-0.274079	0.135	0.107	1	0.0661398
ACOX1	beta_2	0.749876	-0.274355	0.163	0.156	1	0.113447
SRSF6	beta_2	0.263494	-0.274411	0.266	0.242	1	0.226459
RPL39	beta_2	0.00890986	-0.274498	0.917	0.748	1	7.65031
ASH1L	beta_2	0.00024036	-0.274575	0.476	0.379	1	0.590058
GSTO1	beta_2	3.55921e-16	-0.274664	0.672	0.454	9.49276e-12	1.09089
PRKAR1A	beta_2	2.49237e-06	-0.27558	0.588	0.436	0.0664739	0.747912
SYNGR2	beta_2	0.0584051	-0.277476	0.223	0.188	1	0.140557
RHOB	beta_2	4.13316e-10	-0.278071	0.072	0.141	1.10236e-05	0.101431
DDX18	beta_2	8.4441e-10	-0.278634	0.417	0.292	2.25213e-05	0.439923
RB1CC1	beta_2	0.019121	-0.279236	0.334	0.279	1	0.26535
CHD2	beta_2	0.0731486	-0.279849	0.344	0.298	1	0.390246
NPTN	beta_2	0.00016117	-0.280355	0.465	0.373	1	0.469674
HNRNPK	beta_2	5.98761e-11	-0.280898	0.676	0.482	1.59695e-06	1.06419
STT3B	beta_2	0.0693265	-0.280926	0.263	0.226	1	0.18521
ZNF638	beta_2	0.0005489	-0.280943	0.417	0.336	1	0.397128
EWSR1	beta_2	0.281244	-0.281026	0.271	0.247	1	0.182352
LEPROT	beta_2	1.05151e-10	-0.281948	0.485	0.345	2.80448e-06	0.47551
KDELR2	beta_2	1.44684e-05	-0.281983	0.531	0.399	0.385886	0.545502
MTUS1	beta_2	1.11809e-09	-0.282046	0.056	0.116	2.98205e-05	0.0381089
REXO2	beta_2	8.00234e-10	-0.282482	0.52	0.377	2.13431e-05	0.534332
CTNNA1	beta_2	4.59096e-06	-0.283228	0.364	0.263	0.122445	0.265278
BHLHE40	beta_2	0.103123	-0.286819	0.284	0.242	1	0.281819
BRD2	beta_2	0.000382458	-0.28693	0.399	0.317	1	0.347507
FCGRT	beta_2	0.631381	-0.287221	0.219	0.202	1	0.163779
HDLBP	beta_2	4.78412e-09	-0.287389	0.682	0.488	0.000127597	1.14614
RPL27	beta_2	0.000296261	-0.28753	0.895	0.691	1	4.3669
GLUL	beta_2	0.000108443	-0.287698	0.069	0.107	1	0.0460156
NF1	beta_2	0.00101831	-0.288215	0.311	0.245	1	0.267255
CAMTA1	beta_2	1.52728e-08	-0.289469	0.5	0.354	0.000407342	0.468985
WAPL	beta_2	0.0671714	-0.289642	0.252	0.215	1	0.164475
SELENOM	beta_2	0.299758	-0.290619	0.355	0.315	1	0.608112
CLK1	beta_2	7.46553e-05	-0.290822	0.31	0.233	1	0.262087
RHOA	beta_2	9.20916e-10	-0.291765	0.75	0.529	2.45618e-05	1.58509
TNFRSF12A	beta_2	3.36588e-05	-0.291828	0.281	0.202	0.897713	0.509822
LRPAP1	beta_2	1.52649e-05	-0.291851	0.724	0.519	0.407131	1.56309
ENY2	beta_2	3.04426e-13	-0.291873	0.66	0.453	8.11935e-09	0.909109
RPS19	beta_2	0.902786	-0.291902	0.904	0.779	1	8.29406
SNRNP70	beta_2	1.38911e-05	-0.29197	0.437	0.336	0.370489	0.435261
TIA1	beta_2	0.496114	-0.292459	0.182	0.167	1	0.129989
TGOLN2	beta_2	1.65147e-10	-0.292563	0.634	0.449	4.40464e-06	0.924958
NDUFA13	beta_2	0.234626	-0.292619	0.872	0.671	1	4.2937
KMT2E	beta_2	7.90838e-07	-0.292679	0.478	0.36	0.0210924	0.482569
BZW1	beta_2	4.74215e-09	-0.292711	0.547	0.397	0.000126478	0.669379
EIF4G1	beta_2	0.00785608	-0.293398	0.312	0.251	1	0.232845
LMNA	beta_2	0.00443276	-0.293575	0.374	0.298	1	0.375839
INTS6	beta_2	0.688124	-0.294038	0.207	0.195	1	0.133593
NR4A2	beta_2	0.00369388	-0.295724	0.074	0.104	1	0.0874469
ATP2A2	beta_2	0.0444682	-0.296412	0.307	0.261	1	0.219227
KANSL1	beta_2	0.00109762	-0.296518	0.319	0.256	1	0.293893
PPP1R10	beta_2	0.14253	-0.297864	0.333	0.297	1	0.291519
CDH1	beta_2	0.0327917	-0.298019	0.358	0.307	1	0.313454
IQGAP1	beta_2	0.00909648	-0.298033	0.431	0.356	1	0.406984
CALD1	beta_2	0.0561993	-0.29814	0.144	0.115	1	0.221984
SLC22A17	beta_2	0.000107595	-0.298214	0.48	0.365	1	0.511411
GCNT1	beta_2	0.472687	-0.298759	0.234	0.214	1	0.19087
GNL1	beta_2	0.00270085	-0.298911	0.279	0.224	1	0.204127
USP15	beta_2	0.0430292	-0.299936	0.284	0.241	1	0.249815
MIA2	beta_2	4.06535e-09	-0.300444	0.525	0.38	0.000108427	0.601549
ATP13A3	beta_2	0.818682	-0.300917	0.293	0.273	1	0.224395
NUFIP2	beta_2	0.000132258	-0.301171	0.44	0.349	1	0.396835
ZFAND5	beta_2	1.59711e-10	-0.302868	0.515	0.36	4.25965e-06	0.614001
AL627171.2	beta_2	0.0501848	-0.302997	0.195	0.162	1	0.233866
ETV1	beta_2	0.0403032	-0.303629	0.197	0.22	1	0.168092
AKAP9	beta_2	5.43334e-06	-0.304045	0.681	0.499	0.144913	1.4399
PCM1	beta_2	2.94771e-07	-0.304242	0.575	0.431	0.00786184	0.829601
ADM	beta_2	0.667562	-0.304439	0.166	0.155	1	0.219463
PSMA7	beta_2	7.85844e-10	-0.305431	0.807	0.578	2.09592e-05	2.54738
YWHAZ	beta_2	1.98943e-11	-0.305632	0.663	0.467	5.30601e-07	1.1186
VPS13C	beta_2	0.000332644	-0.305909	0.517	0.41	1	0.690452
FAM107B	beta_2	0.00341993	-0.307789	0.18	0.136	1	0.143011
ANKRD11	beta_2	4.18418e-06	-0.308049	0.53	0.399	0.111596	0.657449
FOXP1	beta_2	2.29621e-06	-0.308392	0.397	0.3	0.0612423	0.407455
CRIP2	beta_2	1.58562e-07	-0.310974	0.561	0.419	0.004229	0.79517
GNG12	beta_2	0.271348	-0.311573	0.239	0.253	1	0.184706
AAK1	beta_2	0.0233051	-0.311789	0.378	0.321	1	0.373459
CD55	beta_2	0.00798389	-0.312307	0.336	0.279	1	0.323742
LNPEP	beta_2	0.359755	-0.312342	0.274	0.249	1	0.200807
TM9SF3	beta_2	5.92404e-09	-0.312733	0.558	0.408	0.000158	0.685734
PAK3	beta_2	0.00956686	-0.312751	0.525	0.423	1	0.710192
JPT1	beta_2	0.430966	-0.312943	0.174	0.155	1	0.129834
INSIG1	beta_2	0.305258	-0.31399	0.213	0.189	1	0.208342
S100A6	beta_2	0.446486	-0.314158	0.432	0.389	1	2.69315
PLIN3	beta_2	4.39213e-11	-0.314536	0.062	0.131	1.17142e-06	0.0691439
SUMF2	beta_2	0.281633	-0.314924	0.326	0.291	1	0.296009
VWA1	beta_2	0.0721862	-0.315502	0.169	0.189	1	0.107212
NCL	beta_2	7.00327e-08	-0.315952	0.693	0.509	0.00186784	1.63291
TSPYL2	beta_2	0.0194498	-0.316635	0.337	0.282	1	0.320356
AKAP12	beta_2	0.53513	-0.317244	0.098	0.103	1	0.0766955
IDS	beta_2	0.000754169	-0.317482	0.807	0.581	1	2.27598
LIMA1	beta_2	0.2848	-0.319126	0.282	0.254	1	0.197137
GOLGA4	beta_2	2.43002e-06	-0.319404	0.702	0.522	0.0648111	1.68152
SETX	beta_2	0.0225249	-0.320788	0.285	0.237	1	0.323414
CCDC186	beta_2	2.39834e-08	-0.322483	0.528	0.386	0.000639663	0.645097
TRA2A	beta_2	0.103414	-0.324036	0.179	0.152	1	0.169632
NPC2	beta_2	1.44476e-06	-0.325201	0.834	0.601	0.0385331	2.65159
ARPC4	beta_2	1.86072e-09	-0.325512	0.449	0.32	4.96273e-05	0.397437
H3F3A	beta_2	0.357638	-0.325775	0.894	0.711	1	6.38566
SNRPB	beta_2	4.00744e-09	-0.326629	0.525	0.375	0.000106882	0.613011
KIAA1324	beta_2	0.0012396	-0.327373	0.558	0.425	1	0.728994
PET100	beta_2	1.95458e-09	-0.327874	0.556	0.404	5.21305e-05	0.622822
C2CD4B	beta_2	0.00421875	-0.328655	0.193	0.228	1	0.352999
IRX2	beta_2	9.18143e-11	-0.329141	0.071	0.142	2.44878e-06	0.125003
NOP10	beta_2	2.80472e-18	-0.330153	0.728	0.499	7.48046e-14	1.29804
ATP1A1	beta_2	0.0601316	-0.330328	0.442	0.37	1	0.484194
UBB	beta_2	0.498883	-0.330783	0.839	0.671	1	5.11759
JMJD1C	beta_2	0.00283589	-0.330801	0.449	0.365	1	0.478663
CALY	beta_2	0.805718	-0.330842	0.374	0.352	1	0.640803
SMOC1	beta_2	2.0615e-14	-0.332533	0.053	0.13	5.49821e-10	0.0373891
EIF4A1	beta_2	2.48426e-07	-0.332927	0.667	0.493	0.00662577	1.29205
SERPINB6	beta_2	4.81638e-05	-0.333083	0.573	0.444	1	0.689295
PALLD	beta_2	0.312377	-0.333459	0.296	0.294	1	0.361679
CPE	beta_2	1.25237e-07	-0.333594	0.923	0.784	0.00334019	10.9191
LDHB	beta_2	5.25357e-08	-0.336021	0.205	0.123	0.00140118	0.190854
ERC1	beta_2	0.00870694	-0.337065	0.352	0.291	1	0.36835
PRRC2C	beta_2	2.78264e-07	-0.337109	0.607	0.454	0.00742158	0.865591
APP	beta_2	0.0757556	-0.337331	0.548	0.453	1	1.26569
NORAD	beta_2	7.8026e-09	-0.337809	0.624	0.441	0.000208103	0.95225
GGA2	beta_2	4.93135e-05	-0.338462	0.354	0.269	1	0.337471
MUC13	beta_2	1.21389e-11	-0.338671	0.041	0.103	3.23755e-07	0.0406001
SRSF11	beta_2	7.4188e-07	-0.338976	0.612	0.452	0.0197867	0.881961
LPGAT1	beta_2	0.0344247	-0.340171	0.389	0.331	1	0.393061
SEL1L	beta_2	0.0179523	-0.340258	0.345	0.292	1	0.279208
CRH	beta_2	3.05284e-08	-0.340668	0.05	0.102	0.000814224	0.084001
LAPTM4B	beta_2	0.00445738	-0.340805	0.482	0.382	1	0.535928
NDUFC1	beta_2	8.80868e-11	-0.341907	0.715	0.512	2.34936e-06	1.3133
LRRFIP1	beta_2	4.18006e-07	-0.341974	0.431	0.311	0.0111486	0.48031
HEXA	beta_2	0.00119539	-0.343472	0.395	0.315	1	0.337167
GNAI1	beta_2	0.00963441	-0.343679	0.395	0.322	1	0.344413
FKBP1A	beta_2	3.16096e-06	-0.344059	0.445	0.332	0.084306	0.41988
CHD9	beta_2	6.94348e-06	-0.344182	0.544	0.423	0.185189	0.738852
SRSF2	beta_2	0.901212	-0.344359	0.268	0.259	1	0.215898
AHI1	beta_2	8.39437e-08	-0.344734	0.58	0.43	0.00223886	0.915054
PNISR	beta_2	7.0055e-08	-0.345974	0.644	0.475	0.00186844	1.11083
ARID1B	beta_2	0.134747	-0.346669	0.358	0.316	1	0.339538
RPS27L	beta_2	2.4761e-08	-0.347291	0.703	0.506	0.000660401	1.93006
STAT3	beta_2	0.0829919	-0.347419	0.542	0.452	1	0.767989
HLA-C	beta_2	2.41505e-05	-0.348422	0.688	0.523	0.644119	1.82058
GOLIM4	beta_2	0.669788	-0.350273	0.138	0.14	1	0.0897748
SFPQ	beta_2	0.0529998	-0.351319	0.409	0.345	1	0.387777
SLC38A2	beta_2	0.321973	-0.352126	0.164	0.144	1	0.162354
SNHG5	beta_2	1.51199e-07	-0.352969	0.527	0.405	0.00403262	0.747404
H2AFJ	beta_2	0.000207582	-0.353207	0.633	0.468	1	1.50038
KIDINS220	beta_2	0.000636549	-0.354403	0.441	0.357	1	0.463128
GPBP1	beta_2	2.26197e-06	-0.354943	0.524	0.395	0.0603291	0.623409
MARCKS	beta_2	0.000160545	-0.356711	0.644	0.494	1	1.28495
RNMT	beta_2	4.15332e-09	-0.36002	0.489	0.356	0.000110773	0.555537
DNAJB1	beta_2	0.398561	-0.360742	0.261	0.238	1	0.323095
CD164	beta_2	2.33186e-06	-0.362218	0.652	0.479	0.062193	1.08509
C2CD4A	beta_2	0.000128374	-0.362318	0.174	0.222	1	0.208672
TMED7	beta_2	7.88713e-05	-0.36338	0.526	0.408	1	0.561225
ZFP36	beta_2	3.6354e-06	-0.363403	0.071	0.121	0.0969598	0.133593
MBNL2	beta_2	0.409014	-0.363626	0.313	0.284	1	0.250793
ENPP2	beta_2	0.000520316	-0.363664	0.42	0.32	1	0.379231
EGFL7	beta_2	0.00143837	-0.364021	0.314	0.244	1	0.320112
PTTG1IP	beta_2	0.00203186	-0.365959	0.435	0.349	1	0.370012
RBM39	beta_2	1.12764e-07	-0.36687	0.72	0.527	0.00300753	1.5012
VCP	beta_2	0.18212	-0.366888	0.404	0.347	1	0.343755
PNN	beta_2	1.13969e-09	-0.367487	0.629	0.456	3.03966e-05	0.997498
SMG1	beta_2	0.592803	-0.369007	0.191	0.195	1	0.141812
EMC10	beta_2	0.000562439	-0.37283	0.637	0.477	1	0.913397
NUCB1	beta_2	0.503212	-0.37514	0.351	0.305	1	0.294771
SERPINB1	beta_2	0.000260286	-0.375413	0.448	0.344	1	0.418707
IGFBP5	beta_2	0.556707	-0.376344	0.176	0.162	1	0.298246
DUSP1	beta_2	0.119119	-0.376369	0.226	0.241	1	0.288542
GADD45G	beta_2	0.21605	-0.376984	0.268	0.23	1	0.282706
TMBIM6	beta_2	0.0394392	-0.377962	0.834	0.63	1	3.10068
IFRD1	beta_2	0.053429	-0.380427	0.228	0.186	1	0.175666
ARGLU1	beta_2	0.000245221	-0.38082	0.53	0.415	1	0.746615
CIB1	beta_2	0.24583	-0.382953	0.501	0.422	1	0.910317
SRSF7	beta_2	0.000101352	-0.383182	0.484	0.377	1	0.577641
ARPC1B	beta_2	7.69827e-06	-0.386226	0.472	0.359	0.205321	0.576051
HNRNPA3	beta_2	4.59461e-05	-0.386589	0.622	0.471	1	1.11159
OST4	beta_2	4.87161e-09	-0.387311	0.769	0.527	0.000129931	1.60332
SRSF3	beta_2	0.00256856	-0.387737	0.514	0.413	1	0.753183
SNHG14	beta_2	0.0238164	-0.388107	0.573	0.46	1	1.09903
CYSTM1	beta_2	3.40662e-05	-0.388289	0.826	0.602	0.908581	2.89925
FUS	beta_2	0.00857721	-0.388379	0.418	0.343	1	0.454144
PTP4A3	beta_2	5.96211e-15	-0.388937	0.049	0.126	1.59015e-10	0.0626518
GADD45B	beta_2	1.2511e-14	-0.389621	0.088	0.183	3.3368e-10	0.205451
PAM	beta_2	0.142005	-0.394336	0.615	0.477	1	0.951072
SRSF5	beta_2	1.45912e-05	-0.398656	0.7	0.509	0.389161	1.29109
N4BP2L2	beta_2	2.02741e-06	-0.398759	0.703	0.517	0.054073	1.47965
HNRNPDL	beta_2	2.64556e-06	-0.400753	0.712	0.54	0.0705597	1.39666
HNRNPA1	beta_2	9.66042e-05	-0.404252	0.724	0.548	1	1.69806
BCLAF1	beta_2	0.00338233	-0.405319	0.49	0.392	1	0.537434
PPP1R15A	beta_2	0.825652	-0.406197	0.128	0.128	1	0.228211
HSPA5	beta_2	0.0342471	-0.406559	0.608	0.485	1	2.07462
MOB1B	beta_2	0.00240996	-0.408372	0.409	0.327	1	0.413227
ARRDC3	beta_2	0.61644	-0.411317	0.266	0.261	1	0.27128
CTSB	beta_2	0.000112148	-0.413177	0.43	0.328	1	0.412789
ACTG1	beta_2	0.337612	-0.414581	0.764	0.668	1	5.33866
SRSF10	beta_2	0.000129336	-0.415282	0.471	0.375	1	0.505744
MEG3	beta_2	4.2732e-08	-0.415509	0.627	0.437	0.0011397	2.11204
DDX5	beta_2	0.123098	-0.415847	0.766	0.603	1	2.36203
RSRC2	beta_2	4.06237e-08	-0.418678	0.63	0.468	0.00108347	0.960812
HMGB3	beta_2	7.58069e-07	-0.419814	0.098	0.155	0.0202185	0.157341
HIST1H1E	beta_2	2.31329e-06	-0.425003	0.385	0.291	0.0616978	0.425387
HSPA1A	beta_2	0.00012094	-0.42904	0.101	0.144	1	0.221156
PLCE1	beta_2	4.37509e-09	-0.435264	0.054	0.11	0.000116688	0.129472
KCTD12	beta_2	2.56003e-13	-0.435266	0.078	0.162	6.82784e-09	0.142302
PSAP	beta_2	0.237302	-0.440181	0.769	0.601	1	2.33734
MACF1	beta_2	0.0495884	-0.441832	0.441	0.373	1	0.478412
CTSZ	beta_2	0.00172096	-0.441971	0.512	0.388	1	0.638295
NPW	beta_2	0.0487236	-0.44362	0.09	0.109	1	0.129235
ITM2B	beta_2	0.0399116	-0.445728	0.89	0.7	1	5.1218
EZR	beta_2	0.000607941	-0.446803	0.192	0.231	1	0.205678
RRBP1	beta_2	0.00292308	-0.448142	0.436	0.35	1	0.39879
HIF1A	beta_2	0.000503937	-0.450591	0.292	0.222	1	0.248673
SON	beta_2	0.00283478	-0.453113	0.702	0.535	1	1.36495
GPX3	beta_2	0.0212569	-0.453443	0.329	0.335	1	0.51747
LUC7L3	beta_2	1.37828e-06	-0.453872	0.588	0.441	0.0367601	0.868744
ATP1B1	beta_2	0.52442	-0.455446	0.617	0.504	1	1.30156
KLF6	beta_2	4.72599e-06	-0.45677	0.084	0.134	0.126047	0.157405
CITED2	beta_2	0.343688	-0.458283	0.255	0.257	1	0.412965
HNRNPU	beta_2	0.3861	-0.465131	0.536	0.465	1	0.919549
DDX17	beta_2	0.00143099	-0.465731	0.647	0.509	1	1.23718
MT-ND6	beta_2	0.356351	-0.468707	0.201	0.178	1	0.574779
ZNF207	beta_2	0.150167	-0.470022	0.327	0.287	1	0.327936
AFF4	beta_2	0.0850263	-0.471266	0.471	0.396	1	0.527326
NR4A1	beta_2	0.00217618	-0.475235	0.197	0.237	1	0.298157
SPINT2	beta_2	0.900028	-0.475289	0.837	0.632	1	3.38497
VMP1	beta_2	0.0729891	-0.481152	0.13	0.148	1	0.17457
CEBPD	beta_2	0.00551772	-0.487261	0.216	0.247	1	0.497774
BTG1	beta_2	0.049693	-0.494652	0.673	0.519	1	1.58799
SPATS2L	beta_2	8.24631e-08	-0.496617	0.098	0.161	0.00219937	0.0955771
CCNL1	beta_2	0.763729	-0.517997	0.323	0.308	1	0.279538
SPTBN1	beta_2	0.168686	-0.520087	0.148	0.16	1	0.151588
H3F3B	beta_2	0.129033	-0.524565	0.84	0.7	1	4.75955
TRA2B	beta_2	0.00198417	-0.525512	0.426	0.341	1	0.456438
PLK2	beta_2	0.190638	-0.527384	0.318	0.317	1	0.366044
CD46	beta_2	0.00133757	-0.533634	0.705	0.532	1	1.36201
RBP1	beta_2	5.24208e-13	-0.535956	0.062	0.138	1.39812e-08	0.14239
RGS4	beta_2	7.79613e-12	-0.536383	0.114	0.201	2.07931e-07	0.176109
HNRNPH1	beta_2	0.0313906	-0.538077	0.16	0.181	1	0.200281
NDRG1	beta_2	0.517114	-0.539401	0.363	0.322	1	0.401647
CARHSP1	beta_2	1.30054e-05	-0.546053	0.477	0.356	0.346868	0.484213
PAPPA2	beta_2	1.54615e-22	-0.546231	0.049	0.149	4.12374e-18	0.0660928
SLC7A2	beta_2	0.278573	-0.55176	0.464	0.388	1	0.742752
ID2	beta_2	0.122188	-0.553737	0.268	0.227	1	0.41178
MCL1	beta_2	0.00732529	-0.557396	0.201	0.232	1	0.189998
IER3	beta_2	0.483416	-0.557548	0.285	0.278	1	2.10178
HLA-A	beta_2	1.40155e-06	-0.564108	0.812	0.704	0.0373807	4.62197
MTRNR2L8	beta_2	1.60778e-05	-0.579175	0.249	0.169	0.428812	0.388796
FXYD5	beta_2	1.25831e-18	-0.587801	0.078	0.181	3.35604e-14	0.229912
CALR	beta_2	0.952264	-0.594287	0.607	0.505	1	1.30222
TMEM176A	beta_2	3.45725e-09	-0.595546	0.192	0.265	9.22084e-05	0.32611
WSB1	beta_2	0.0188009	-0.596617	0.506	0.42	1	1.00329
PTMA	beta_2	0.0106072	-0.60083	0.898	0.779	1	6.85894
NDUFA4	beta_2	3.20868e-07	-0.605893	0.531	0.393	0.00855787	0.841668
DEPP1	beta_2	0.158661	-0.608306	0.387	0.366	1	1.49574
MYL12B	beta_2	0.000215525	-0.614006	0.734	0.55	1	1.93575
HILPDA	beta_2	0.263275	-0.620423	0.228	0.198	1	0.468945
PLOD2	beta_2	0.467243	-0.625251	0.477	0.426	1	0.679235
FAP	beta_2	1.42149e-18	-0.626399	0.061	0.156	3.79125e-14	0.092038
FXYD3	beta_2	4.15377e-20	-0.629564	0.077	0.186	1.10785e-15	0.158587
ARFGEF3	beta_2	0.0377395	-0.63251	0.448	0.424	1	0.664421
GDF15	beta_2	2.57529e-10	-0.633372	0.047	0.106	6.86856e-06	0.519018
GC	beta_2	9.57196e-20	-0.638912	0.087	0.199	2.55294e-15	0.256456
ELL2	beta_2	5.11961e-08	-0.64554	0.256	0.326	0.00136545	0.324474
GNG5	beta_2	0.996864	-0.656817	0.47	0.425	1	0.743277
ELF3	beta_2	1.86354e-09	-0.660214	0.084	0.15	4.97026e-05	0.12878
KCNQ1OT1	beta_2	0.00878742	-0.678134	0.176	0.205	1	0.236591
ACTB	beta_2	0.0394723	-0.678582	0.605	0.553	1	2.61898
XIST	beta_2	0.542984	-0.703581	0.145	0.146	1	0.419282
HNRNPA2B1	beta_2	0.213562	-0.704918	0.657	0.567	1	1.48115
PCSK2	beta_2	0.406642	-0.719255	0.476	0.413	1	0.740728
IGFBP2	beta_2	5.16207e-28	-0.722212	0.039	0.148	1.37678e-23	0.0980101
KRT8	beta_2	0.148932	-0.722244	0.265	0.268	1	0.538112
PEG10	beta_2	2.21699e-05	-0.723362	0.627	0.457	0.591294	1.42011
ATF3	beta_2	3.66482e-07	-0.735987	0.056	0.104	0.00977443	0.114029
HLA-E	beta_2	8.28249e-10	-0.739454	0.18	0.256	2.20902e-05	0.239501
LDHA	beta_2	5.43263e-19	-0.766636	0.038	0.121	1.44894e-14	0.0893553
TMEM176B	beta_2	1.77893e-13	-0.771942	0.188	0.281	4.74459e-09	0.55109
TPM4	beta_2	3.40404e-07	-0.791957	0.189	0.256	0.00907891	0.281568
ANXA2	beta_2	4.74444e-05	-0.801764	0.153	0.201	1	0.340419
HLA-B	beta_2	0.00316123	-0.806653	0.368	0.373	1	0.7844
MT1E	beta_2	0.079432	-0.813339	0.126	0.143	1	0.820058
CD24	beta_2	0.302056	-0.815495	0.341	0.28	1	0.750902
ITGB1	beta_2	0.000870784	-0.821285	0.461	0.465	1	0.870792
CD59	beta_2	0.0469656	-0.839646	0.602	0.537	1	1.28261
KRT18	beta_2	3.71278e-09	-0.845679	0.08	0.141	9.90235e-05	0.180818
C15orf48	beta_2	0.32623	-0.852675	0.208	0.203	1	0.350942
MYL12A	beta_2	0.177893	-0.85422	0.403	0.348	1	0.589293
IER2	beta_2	6.63557e-13	-0.862187	0.085	0.166	1.76977e-08	0.202992
CTSD	beta_2	0.0129362	-0.865488	0.383	0.389	1	0.549669
JUN	beta_2	2.80652e-09	-0.895791	0.391	0.457	7.48528e-05	1.20755
CLU	beta_2	6.70947e-14	-0.917407	0.497	0.538	1.78948e-09	3.15206
VGF	beta_2	3.56798e-10	-0.930333	0.28	0.356	9.51616e-06	0.865128
FOS	beta_2	4.79973e-19	-0.938004	0.424	0.521	1.28014e-14	2.44664
JUNB	beta_2	1.47045e-12	-0.938214	0.387	0.463	3.92184e-08	1.01843
TPM1	beta_2	0.789806	-0.963061	0.25	0.236	1	0.365161
S100A10	beta_2	1.35988e-29	-0.980595	0.04	0.154	3.62694e-25	0.225578
GSTP1	beta_2	9.58904e-14	-0.995093	0.164	0.261	2.55749e-09	0.557141
MTRNR2L12	beta_2	0.621429	-1.03195	0.506	0.426	1	2.42051
SCG2	beta_2	2.19638e-12	-1.03823	0.656	0.628	5.85796e-08	3.27893
PDK4	beta_2	2.65477e-27	-1.0402	0.083	0.216	7.08055e-23	0.364748
GLS	beta_2	7.76002e-25	-1.0529	0.13	0.271	2.06967e-20	0.472514
ALDH1A1	beta_2	5.79137e-09	-1.07495	0.36	0.406	0.000154462	1.87357
EGR1	beta_2	2.969e-19	-1.08566	0.147	0.267	7.91862e-15	0.414977
HSPB1	beta_2	6.25643e-24	-1.09179	0.11	0.24	1.66865e-19	0.576665
SAT1	beta_2	3.46916e-16	-1.10539	0.073	0.161	9.25259e-12	0.277903
BTG2	beta_2	2.81255e-29	-1.12126	0.245	0.415	7.50134e-25	1.15759
MT2A	beta_2	2.86788e-16	-1.19258	0.121	0.227	7.64893e-12	2.43453
SERPINA1	beta_2	1.00353e-19	-1.19367	0.053	0.145	2.67652e-15	0.265622
B2M	beta_2	2.24536e-56	-1.19766	0.807	0.874	5.98859e-52	10.5023
CHGB	beta_2	2.77558e-49	-1.20997	0.585	0.746	7.40276e-45	10.0183
PLCG2	beta_2	0.428739	-1.27138	0.252	0.225	1	0.24467
TM4SF4	beta_2	3.75414e-49	-1.33945	0.113	0.32	1.00127e-44	0.947767
IGFBP7	beta_2	1.32766e-22	-1.37133	0.165	0.295	3.54101e-18	0.29257
FABP5	beta_2	3.77194e-36	-1.42512	0.084	0.242	1.00602e-31	0.347047
CRYBA2	beta_2	2.51061e-29	-1.45207	0.105	0.252	6.69605e-25	0.942207
PNLIP	beta_2	2.44694e-37	-1.46888	0.011	0.113	6.52623e-33	0.116394
PLA2G1B	beta_2	1.77249e-50	-1.4898	0.004	0.121	4.7274e-46	0.0582928
MALAT1	beta_2	1.98223e-22	-1.49308	0.689	0.718	5.28681e-18	314.122
CTRB1	beta_2	1.07451e-56	-1.51671	0.001	0.125	2.86582e-52	0.0114488
SERPINA3	beta_2	2.06656e-45	-1.53554	0.003	0.108	5.51173e-41	0.0525555
CELA3A	beta_2	2.33266e-54	-1.57169	0.001	0.121	6.22144e-50	0.0199381
TTR	beta_2	3.94781e-44	-1.60334	0.656	0.746	1.05292e-39	69.6887
S100A11	beta_2	2.43858e-69	-1.63529	0.03	0.226	6.50393e-65	0.248785
LCN2	beta_2	9.75992e-48	-1.66469	0.001	0.106	2.60307e-43	0.00773676
VIM	beta_2	1.1719e-64	-1.73877	0.007	0.161	3.12559e-60	0.0491693
SPP1	beta_2	8.41261e-50	-1.82475	0.018	0.158	2.24373e-45	0.524429
CTRB2	beta_2	3.82243e-67	-1.96846	0.003	0.154	1.01948e-62	0.0356782
PPY	beta_2	8.64091e-104	-2.09986	0.046	0.348	2.30462e-99	45.8286
MT1G	beta_2	4.07304e-59	-2.14549	0.013	0.164	1.08632e-54	0.214832
TIMP1	beta_2	3.66236e-112	-2.15604	0.032	0.317	9.76788e-108	0.210753
TMSB4X	beta_2	3.39495e-80	-2.15939	0.153	0.447	9.05467e-76	1.87301
TMSB10	beta_2	2.74962e-98	-2.32714	0.018	0.258	7.33351e-94	0.168684
NEAT1	beta_2	4.3748e-32	-2.34516	0.096	0.244	1.1668e-27	0.848531
SST	beta_2	1.4229e-156	-2.42084	0.026	0.397	3.79502e-152	27.5154
GCG	beta_2	1.54213e-134	-2.53678	0.092	0.492	4.11301e-130	33.5817
PRSS1	beta_2	3.21153e-112	-2.99548	0.005	0.25	8.56548e-108	0.101539
SPINK1	beta_2	1.93967e-128	-3.19258	0.01	0.296	5.17329e-124	0.312227
REG3A	beta_2	4.10839e-108	-3.38564	0.018	0.277	1.09575e-103	0.291384
PRSS2	beta_2	7.98509e-131	-3.67127	0.006	0.289	2.1297e-126	0.196784
REG1B	beta_2	7.28388e-123	-3.71057	0.013	0.292	1.94268e-118	0.272157
REG1A	beta_2	3.58134e-144	-4.90604	0.01	0.323	9.5518e-140	0.431482
PPY	beta_3	0.109999	2.64088	0.158	0.148	1	329.957
NEAT1	beta_3	8.4663e-32	2.55075	0.3	0.116	2.25805e-27	13.3308
MALAT1	beta_3	6.37949e-34	1.50832	0.823	0.674	1.70147e-29	1110.4
IER3	beta_3	1.07164e-07	1.12518	0.36	0.267	0.00285818	5.56131
MEG3	beta_3	2.71006e-19	1.11408	0.648	0.545	7.22801e-15	5.28061
HILPDA	beta_3	9.60761e-09	1.11167	0.298	0.201	0.000256244	2.14701
PLOD2	beta_3	1.24555e-24	0.941996	0.597	0.432	3.32202e-20	2.31486
DEPP1	beta_3	3.69908e-08	0.914483	0.451	0.365	0.000986582	3.83391
CEBPD	beta_3	4.87043e-17	0.868573	0.35	0.202	1.29899e-12	1.73329
CITED2	beta_3	9.70662e-11	0.828282	0.348	0.237	2.58885e-06	1.50498
WSB1	beta_3	1.21327e-10	0.825279	0.582	0.456	3.23591e-06	2.69546
PLCG2	beta_3	0.00628962	0.75907	0.28	0.235	1	1.80427
IGFBP5	beta_3	0.0488237	0.739097	0.193	0.167	1	1.1476
SNHG14	beta_3	6.92106e-19	0.683199	0.652	0.511	1.84591e-14	2.38379
MT2A	beta_3	0.00621289	0.670975	0.115	0.166	1	6.17182
NPW	beta_3	0.000135934	0.659114	0.138	0.088	1	0.826244
XIST	beta_3	1.70906e-05	0.651411	0.204	0.134	0.455824	1.47384
PAPSS2	beta_3	6.17637e-18	0.651296	0.677	0.571	1.6473e-13	2.49012
N4BP2L2	beta_3	1.69976e-13	0.628295	0.72	0.623	4.53343e-09	2.89533
PEG10	beta_3	0.00863235	0.617852	0.591	0.564	1	3.1706
CHD9	beta_3	1.00679e-09	0.606258	0.607	0.481	2.68521e-05	1.65897
DDX17	beta_3	6.25358e-14	0.587163	0.716	0.576	1.66789e-09	2.50539
C2CD4A	beta_3	1.10584e-12	0.555192	0.292	0.17	2.9494e-08	0.807763
PNISR	beta_3	1.45887e-07	0.552231	0.66	0.571	0.00389095	2.1378
AKAP9	beta_3	3.30451e-11	0.539193	0.689	0.604	8.81346e-07	2.5605
ADM	beta_3	1.04729e-09	0.538652	0.247	0.145	2.79323e-05	0.779216
AHI1	beta_3	2.08152e-08	0.526514	0.601	0.513	0.000555162	1.80685
STAT3	beta_3	6.75613e-17	0.520548	0.64	0.485	1.80193e-12	1.58493
SYT7	beta_3	9.27719e-11	0.515565	0.619	0.533	2.47432e-06	1.61877
VEGFA	beta_3	6.49515e-08	0.49716	0.73	0.645	0.00173232	3.38416
NPY	beta_3	0.0375224	0.495319	0.189	0.156	1	1.17684
ZRANB2	beta_3	6.23302e-08	0.494253	0.547	0.447	0.00166241	1.31873
FTX	beta_3	1.85625e-06	0.480766	0.457	0.375	0.0495081	1.19625
MEG8	beta_3	3.84591e-09	0.476712	0.284	0.179	0.000102574	0.646546
MEIS2	beta_3	2.35054e-10	0.47649	0.747	0.657	6.26912e-06	3.29004
C2CD4B	beta_3	3.82485e-06	0.47195	0.27	0.192	0.102012	0.917031
TUT4	beta_3	5.52572e-08	0.469763	0.506	0.386	0.00147377	1.12309
MLXIPL	beta_3	0.0389748	0.469081	0.455	0.42	1	1.17628
LUC7L3	beta_3	8.75166e-06	0.468464	0.601	0.524	0.233416	1.73788
RHOBTB3	beta_3	8.15565e-14	0.467297	0.644	0.535	2.17519e-09	1.74546
SYNE2	beta_3	2.42353e-08	0.463313	0.56	0.482	0.000646379	1.50197
SMG1	beta_3	1.59667e-06	0.458589	0.261	0.179	0.0425847	0.62421
MT1E	beta_3	0.0670638	0.457537	0.107	0.137	1	1.96416
VPS13C	beta_3	2.28669e-11	0.456413	0.578	0.461	6.09882e-07	1.36032
RNMT	beta_3	6.85255e-05	0.453963	0.506	0.43	1	1.20165
S100A10	beta_3	0.0195089	0.445509	0.103	0.075	1	1.09982
TIA1	beta_3	7.08752e-07	0.445277	0.249	0.162	0.0189031	0.562533
DNAJB1	beta_3	0.000484929	0.444151	0.305	0.242	1	0.863074
NOL3	beta_3	1.44588e-05	0.438273	0.516	0.449	0.38563	1.1679
ID1	beta_3	0.00692767	0.436776	0.218	0.172	1	1.25629
ERC1	beta_3	6.40826e-06	0.436029	0.397	0.317	0.170915	0.905744
CDKN1C	beta_3	0.714299	0.434958	0.597	0.638	1	9.67872
PCLO	beta_3	2.02959e-06	0.433494	0.564	0.489	0.0541313	1.48404
HSPA1A	beta_3	0.00146566	0.432458	0.152	0.108	1	0.741937
RSRP1	beta_3	0.000160803	0.429788	0.479	0.414	1	1.03147
CIB1	beta_3	2.88895e-07	0.429162	0.547	0.459	0.00770513	1.68474
ZNF395	beta_3	9.87072e-10	0.426287	0.364	0.256	2.63262e-05	0.667136
LPGAT1	beta_3	2.08762e-09	0.424534	0.471	0.349	5.56788e-05	0.929701
DDIT4	beta_3	0.00538411	0.424179	0.28	0.233	1	0.976357
ERO1B	beta_3	0.0801834	0.415786	0.792	0.764	1	9.55973
BCLAF1	beta_3	5.51878e-07	0.414542	0.523	0.442	0.0147191	1.15712
MT1X	beta_3	0.108496	0.411082	0.325	0.369	1	4.69302
ARID1B	beta_3	1.81718e-07	0.410458	0.432	0.325	0.0048466	0.844669
NRXN1	beta_3	1.99653e-07	0.40878	0.533	0.453	0.00532493	1.38124
FAM153CP	beta_3	1.2421e-05	0.408233	0.292	0.215	0.331281	0.641923
ZNF385D	beta_3	1.2664e-07	0.407899	0.329	0.227	0.0033776	0.635169
SLC6A6	beta_3	5.4779e-12	0.405198	0.432	0.3	1.46101e-07	0.754754
NKTR	beta_3	2.74289e-08	0.40321	0.465	0.352	0.000731557	0.913171
ANKRD12	beta_3	2.59003e-05	0.401751	0.632	0.566	0.690786	1.83388
HOOK2	beta_3	1.77271e-05	0.401309	0.58	0.5	0.4728	1.52615
HSPB1	beta_3	0.000862555	0.400297	0.202	0.145	1	1.74288
SRRM2	beta_3	6.51975e-09	0.397138	0.735	0.655	0.000173888	2.56867
PDK4	beta_3	0.0225203	0.394395	0.158	0.123	1	1.3227
CALY	beta_3	0.000313055	0.393166	0.432	0.353	1	1.2285
GPBP1	beta_3	0.000202729	0.391451	0.537	0.469	1	1.21754
SREK1	beta_3	1.99915e-09	0.389903	0.444	0.329	5.33192e-05	0.740171
ATM	beta_3	2.83621e-06	0.386013	0.389	0.304	0.0756445	0.768954
SRSF11	beta_3	1.04779e-05	0.383487	0.619	0.544	0.279457	1.54821
CCNL1	beta_3	3.24044e-09	0.381011	0.412	0.299	8.64259e-05	0.82127
CADPS	beta_3	0.000439965	0.380664	0.554	0.492	1	1.28381
KANSL1	beta_3	0.00299416	0.378829	0.344	0.288	1	0.727284
DST	beta_3	4.55679e-06	0.374419	0.574	0.506	0.121534	1.60842
ELAVL4	beta_3	2.27506e-05	0.372518	0.498	0.44	0.606782	1.08352
TET2	beta_3	1.97963e-05	0.371438	0.222	0.149	0.527986	0.495661
GOLGA4	beta_3	1.31693e-08	0.368949	0.71	0.626	0.000351237	2.58261
KMT2A	beta_3	2.61441e-05	0.367743	0.502	0.432	0.69729	1.03701
DSP	beta_3	5.34773e-05	0.3668	0.687	0.634	1	3.7645
RASD1	beta_3	0.000239948	0.366632	0.558	0.533	1	2.28187
BHLHE40	beta_3	2.96472e-11	0.365242	0.374	0.249	7.9072e-07	0.693981
TENT5A	beta_3	4.46646e-05	0.365007	0.411	0.341	1	0.829764
RBM6	beta_3	0.0153963	0.360314	0.304	0.266	1	0.61052
PKN2	beta_3	0.00129737	0.35715	0.426	0.366	1	0.873047
PAK3	beta_3	1.14485e-07	0.357055	0.572	0.474	0.00305342	1.26585
YY1	beta_3	1.83511e-05	0.356745	0.574	0.494	0.489441	1.15639
FABP5	beta_3	0.670745	0.355993	0.142	0.137	1	1.60071
YWHAH	beta_3	7.37205e-05	0.355945	0.708	0.681	1	2.65982
FOS	beta_3	6.4182e-06	0.355111	0.525	0.443	0.17118	4.53709
CACNA1D	beta_3	1.28798e-05	0.354819	0.418	0.33	0.343516	0.767853
TAF7	beta_3	1.1029e-05	0.353958	0.632	0.563	0.294154	1.48863
HNRNPA2B1	beta_3	5.6764e-11	0.352396	0.716	0.608	1.51395e-06	2.68261
AFF4	beta_3	5.48503e-09	0.351797	0.537	0.427	0.000146291	1.11009
AC005261.1	beta_3	2.65457e-06	0.351481	0.288	0.2	0.0708	0.515276
ETV1	beta_3	3.6819e-11	0.351141	0.304	0.185	9.81998e-07	0.538746
TTC14	beta_3	5.69235e-07	0.350345	0.37	0.271	0.0151821	0.645538
SELENOM	beta_3	0.000323777	0.349891	0.391	0.331	1	1.10947
RUFY3	beta_3	0.000837677	0.346967	0.506	0.444	1	1.08057
GRIA2	beta_3	0.000944448	0.345928	0.218	0.165	1	0.459074
FBXW7	beta_3	0.000397056	0.345471	0.323	0.262	1	0.569335
MACF1	beta_3	0.000106039	0.345405	0.481	0.405	1	1.01803
NDRG1	beta_3	5.24333e-06	0.344629	0.414	0.335	0.139845	0.96806
WNT4	beta_3	5.60612e-06	0.344098	0.65	0.596	0.149521	2.57319
HNRNPU	beta_3	1.80472e-12	0.343878	0.632	0.487	4.81336e-08	1.6357
IFRD1	beta_3	0.0173322	0.343414	0.241	0.208	1	0.575248
PNRC1	beta_3	8.57836e-09	0.343042	0.601	0.515	0.000228793	1.3334
USP34	beta_3	0.00247619	0.341274	0.471	0.432	1	0.975835
ZNF207	beta_3	0.00177931	0.340625	0.364	0.303	1	0.822686
KLHL24	beta_3	2.05696e-07	0.340541	0.27	0.18	0.00548611	0.475078
ZBTB38	beta_3	9.93341e-08	0.339914	0.535	0.451	0.00264934	1.03225
UBE2G2	beta_3	3.25553e-05	0.339132	0.329	0.25	0.868282	0.574973
ABCC8	beta_3	0.1809	0.33878	0.599	0.608	1	2.25625
JUN	beta_3	1.23653e-08	0.338652	0.518	0.393	0.000329795	2.46366
ASH1L	beta_3	8.72342e-07	0.338501	0.527	0.426	0.0232662	1.06377
ZFC3H1	beta_3	1.89483e-06	0.338424	0.261	0.175	0.050537	0.473662
TMEM30A	beta_3	2.03155e-07	0.337149	0.553	0.458	0.00541834	0.939414
SF1	beta_3	0.000191587	0.336863	0.51	0.434	1	0.953638
GABPB1-AS1	beta_3	0.00126652	0.335489	0.399	0.338	1	0.778834
ZNF483	beta_3	3.34231e-08	0.33374	0.535	0.436	0.000891427	1.00863
TSPYL2	beta_3	0.000917474	0.333276	0.37	0.308	1	0.728386
DYNC1LI2	beta_3	4.1681e-05	0.332546	0.539	0.463	1	1.0232
SPAG9	beta_3	1.58199e-05	0.329706	0.498	0.405	0.421934	0.96352
IDS	beta_3	7.54906e-10	0.329212	0.772	0.721	2.01341e-05	3.27973
BOD1L1	beta_3	2.93389e-07	0.326874	0.455	0.352	0.00782498	0.727697
NSD3	beta_3	0.000112273	0.325169	0.543	0.471	1	1.07257
BMP5	beta_3	8.74006e-12	0.324882	0.43	0.304	2.33106e-07	0.674467
GLS	beta_3	0.0802934	0.324369	0.202	0.174	1	1.42239
ZNF638	beta_3	1.56077e-05	0.324198	0.455	0.375	0.416274	0.802167
SERPINB6	beta_3	9.39493e-07	0.3206	0.603	0.514	0.0250572	1.20583
SERPINB1	beta_3	0.00383806	0.319979	0.449	0.405	1	0.873791
PRPF4B	beta_3	0.000298941	0.319919	0.494	0.422	1	0.992958
IL6ST	beta_3	1.77201e-09	0.318074	0.412	0.299	4.72612e-05	0.620529
ATP1B1	beta_3	5.6415e-10	0.317583	0.656	0.562	1.50465e-05	2.10587
PAM	beta_3	8.971e-11	0.317168	0.642	0.552	2.39265e-06	1.58666
ANKRD11	beta_3	1.02268e-06	0.317128	0.558	0.47	0.0272758	1.14532
SON	beta_3	2.57045e-08	0.316831	0.712	0.631	0.000685565	2.18794
ROCK1	beta_3	3.96734e-06	0.315363	0.531	0.437	0.105813	0.963443
UFM1	beta_3	0.000185529	0.314936	0.482	0.411	1	0.775117
RIOK3	beta_3	5.00545e-05	0.314926	0.459	0.379	1	0.787888
PAXBP1	beta_3	0.00138218	0.314215	0.245	0.185	1	0.515435
TRA2B	beta_3	0.00236223	0.314149	0.444	0.388	1	1.00249
MBNL2	beta_3	1.87864e-07	0.313669	0.391	0.286	0.00501052	0.640831
ENO2	beta_3	0.0176251	0.312334	0.568	0.535	1	1.34154
MAP2	beta_3	3.27708e-07	0.310364	0.455	0.353	0.0087403	0.76349
VEZT	beta_3	8.65828e-06	0.309868	0.331	0.243	0.230925	0.521246
ARGLU1	beta_3	0.000423866	0.309323	0.539	0.481	1	1.29679
ATP13A3	beta_3	1.14792e-07	0.307799	0.372	0.269	0.00306162	0.573563
G6PC2	beta_3	0.00758961	0.30768	0.625	0.604	1	2.6687
GSN	beta_3	0.000501755	0.307235	0.589	0.55	1	1.80189
TGOLN2	beta_3	2.57441e-05	0.30708	0.625	0.56	0.68662	1.46732
PDE10A	beta_3	2.36901e-12	0.305847	0.243	0.126	6.3184e-08	0.448654
ATP2B1	beta_3	5.20875e-05	0.304417	0.521	0.447	1	0.93497
PCNX4	beta_3	3.55026e-08	0.304303	0.311	0.207	0.000946889	0.466451
RB1CC1	beta_3	0.000333991	0.303631	0.368	0.305	1	0.612949
ZNF791	beta_3	2.08026e-11	0.302157	0.368	0.233	5.54827e-07	0.454439
MAP1B	beta_3	1.49738e-08	0.301769	0.695	0.613	0.000399366	2.0758
MBTPS1	beta_3	0.000475147	0.300504	0.409	0.344	1	0.710398
SHPRH	beta_3	3.16775e-06	0.299848	0.372	0.282	0.084487	0.607655
HSPA5	beta_3	0.000663234	0.2973	0.605	0.557	1	3.04554
DNAJA4	beta_3	0.0245599	0.296528	0.208	0.169	1	0.377047
ABI2	beta_3	0.00335874	0.294416	0.44	0.383	1	0.814377
SYNC	beta_3	3.35169e-06	0.293303	0.167	0.099	0.0893929	0.353164
EPAS1	beta_3	4.57357e-12	0.292869	0.344	0.218	1.21982e-07	0.559678
TNRC6B	beta_3	9.97861e-07	0.29229	0.562	0.478	0.0266139	1.05083
GPATCH2L	beta_3	0.00019685	0.291948	0.377	0.302	1	0.632082
RCOR3	beta_3	0.0363024	0.291215	0.412	0.373	1	0.76937
CREBZF	beta_3	0.00150448	0.290881	0.311	0.252	1	0.497104
MYEF2	beta_3	3.80837e-05	0.290879	0.426	0.337	1	0.712895
SDK1	beta_3	1.15928e-06	0.290674	0.193	0.114	0.0309192	0.331491
TPR	beta_3	0.000119501	0.290425	0.572	0.506	1	1.18052
MAP9	beta_3	5.87797e-06	0.289374	0.576	0.501	0.156771	1.18188
SRSF10	beta_3	0.000713808	0.288858	0.494	0.426	1	0.976865
MTMR7	beta_3	0.0254235	0.287306	0.212	0.176	1	0.391388
SGCE	beta_3	0.000112352	0.286692	0.366	0.29	1	0.548273
ASCC3	beta_3	4.45939e-08	0.286433	0.377	0.266	0.00118936	0.576524
STX16	beta_3	0.383302	0.286126	0.362	0.347	1	0.710234
EDIL3	beta_3	2.29182e-10	0.285818	0.463	0.334	6.11252e-06	0.689665
MLXIP	beta_3	2.65187e-08	0.285779	0.346	0.241	0.00070728	0.464196
KIAA0895L	beta_3	0.000458331	0.28553	0.259	0.189	1	0.443946
REV3L	beta_3	0.000951296	0.285502	0.346	0.284	1	0.608619
CHD7	beta_3	1.35787e-07	0.28541	0.432	0.327	0.00362157	0.773829
HPS4	beta_3	0.000161298	0.28496	0.243	0.177	1	0.402809
ANKH	beta_3	0.000703447	0.284548	0.473	0.406	1	0.799825
SETD2	beta_3	9.88473e-06	0.284289	0.354	0.276	0.263636	0.576899
P4HA1	beta_3	0.000266232	0.284185	0.447	0.382	1	0.818515
CPEB4	beta_3	0.00149191	0.284108	0.444	0.374	1	0.860259
KIAA0586	beta_3	0.0258589	0.283815	0.245	0.209	1	0.43867
NR4A1	beta_3	7.22201e-06	0.28364	0.28	0.196	0.192618	0.729046
BTG1	beta_3	0.000395694	0.2834	0.656	0.613	1	2.46622
PDK3	beta_3	0.000513827	0.283126	0.335	0.271	1	0.540213
ASAP1	beta_3	1.66559e-07	0.282976	0.492	0.403	0.0044423	0.831077
PURA	beta_3	6.94541e-05	0.282691	0.609	0.552	1	1.25705
CCNL2	beta_3	5.97168e-05	0.281926	0.323	0.249	1	0.529498
PIK3C2A	beta_3	0.000898659	0.281544	0.379	0.311	1	0.638064
GOLGB1	beta_3	3.19072e-11	0.281379	0.625	0.523	8.50997e-07	1.39428
PRUNE2	beta_3	8.40872e-06	0.279961	0.407	0.334	0.224269	0.73388
DAZAP2	beta_3	0.00204524	0.279569	0.416	0.358	1	0.685587
RSBN1L	beta_3	0.103149	0.278375	0.451	0.429	1	0.895977
SAFB2	beta_3	0.000241699	0.278102	0.372	0.299	1	0.59289
ALOX12-AS1	beta_3	0.096508	0.278072	0.167	0.141	1	0.344808
NECTIN3	beta_3	5.95909e-05	0.277991	0.459	0.386	1	0.733925
TSC22D1	beta_3	6.49614e-05	0.277409	0.636	0.592	1	1.77561
POLR2J3	beta_3	5.78799e-06	0.276516	0.387	0.301	0.154372	0.648826
HERC1	beta_3	0.0191308	0.276383	0.272	0.229	1	0.431198
JMJD1C	beta_3	6.00448e-05	0.276011	0.484	0.407	1	0.882391
MAPK10	beta_3	1.21208e-05	0.275574	0.302	0.22	0.323274	0.469684
KCNQ1OT1	beta_3	0.00466618	0.275308	0.226	0.178	1	0.743747
DDX5	beta_3	1.47928e-07	0.274925	0.759	0.7	0.00394539	3.38056
TMOD1	beta_3	1.60629e-06	0.274549	0.545	0.461	0.0428413	1.05452
CD24	beta_3	0.00846753	0.273959	0.356	0.313	1	1.57952
RAF1	beta_3	0.0332734	0.273589	0.125	0.095	1	0.31132
GTF2I	beta_3	1.9846e-05	0.273169	0.636	0.574	0.529313	1.5587
MIR7-3HG	beta_3	0.063868	0.272923	0.724	0.697	1	4.01036
KMT2E	beta_3	0.00136917	0.272489	0.49	0.427	1	0.864152
DDX3X	beta_3	4.82516e-06	0.272071	0.498	0.416	0.128692	0.903581
SERINC1	beta_3	3.25539e-06	0.271942	0.667	0.617	0.0868245	1.68697
NUFIP2	beta_3	1.48987e-05	0.271722	0.482	0.394	0.397363	0.759652
ATP6V1C1	beta_3	0.00310718	0.271353	0.42	0.362	1	0.686704
SNX29	beta_3	0.00336142	0.27099	0.348	0.289	1	0.583087
ZNF292	beta_3	0.00100753	0.270948	0.615	0.522	1	1.57761
ATRX	beta_3	4.16204e-06	0.270014	0.632	0.582	0.111006	1.6842
AL356599.1	beta_3	0.0918095	0.269716	0.121	0.097	1	0.360911
RIC3	beta_3	0.00730933	0.26916	0.436	0.388	1	0.719376
TMEM161B-AS1	beta_3	0.00236523	0.267543	0.331	0.276	1	0.54053
APOBEC2	beta_3	1.07546e-05	0.266424	0.224	0.15	0.286836	0.401349
CACNA1A	beta_3	0.0234631	0.266258	0.492	0.458	1	1.12036
CRYBG3	beta_3	8.67435e-11	0.266095	0.243	0.134	2.31354e-06	0.359623
SLC5A3	beta_3	0.0634588	0.265959	0.146	0.118	1	0.300548
NORAD	beta_3	0.000288698	0.265348	0.589	0.555	1	1.47533
RERE	beta_3	0.00697896	0.265343	0.395	0.354	1	0.730328
ELL2	beta_3	1.68582e-07	0.265286	0.37	0.262	0.00449624	0.838349
ITM2C	beta_3	0.0258143	0.264666	0.551	0.52	1	1.21067
FUS	beta_3	0.0001491	0.263636	0.447	0.381	1	0.868184
AL391840.3	beta_3	0.00299542	0.262795	0.138	0.097	1	0.312235
SPTAN1	beta_3	0.000945906	0.261821	0.257	0.2	1	0.396725
GSK3B	beta_3	1.57883e-06	0.261065	0.339	0.247	0.042109	0.462101
NEUROD1	beta_3	0.0105961	0.260636	0.652	0.603	1	1.87644
HERC4	beta_3	0.128714	0.260619	0.245	0.221	1	0.443085
FBXL5	beta_3	0.0055325	0.260493	0.274	0.223	1	0.450507
TOX4	beta_3	0.00179425	0.260396	0.449	0.394	1	0.711537
HNRNPH1	beta_3	0.00351031	0.259651	0.204	0.159	1	0.607046
SLF2	beta_3	4.321e-05	0.259549	0.305	0.23	1	0.436215
NRDC	beta_3	0.000179946	0.258752	0.566	0.499	1	1.16617
UPF2	beta_3	0.0544783	0.258682	0.208	0.176	1	0.390844
PRRC2B	beta_3	4.04948e-11	0.258457	0.409	0.278	1.08004e-06	0.507894
MXI1	beta_3	6.05454e-06	0.258373	0.389	0.304	0.161481	0.591572
U2SURP	beta_3	0.000357397	0.25828	0.537	0.464	1	0.956676
SORL1	beta_3	0.00171893	0.258266	0.558	0.516	1	1.20967
KCNMA1	beta_3	0.00558795	0.256523	0.554	0.498	1	1.18057
LONP2	beta_3	0.000133719	0.256479	0.453	0.379	1	0.747735
INTS6	beta_3	1.95398e-05	0.256034	0.267	0.19	0.521146	0.412852
HSPH1	beta_3	0.230445	0.255776	0.418	0.394	1	0.84592
MTERF2	beta_3	0.0957172	0.255679	0.22	0.19	1	0.365152
CPD	beta_3	0.000193097	0.255184	0.442	0.373	1	0.755522
LIMCH1	beta_3	1.04811e-09	0.254712	0.486	0.368	2.79542e-05	0.664326
GABRB3	beta_3	6.52683e-06	0.254164	0.444	0.355	0.174077	0.616332
AUXG01000058.1	beta_3	0.000863453	0.253278	0.132	0.087	1	0.311326
LRRFIP1	beta_3	0.274021	0.252539	0.401	0.387	1	0.865716
CAPRIN2	beta_3	0.0029625	0.25201	0.15	0.106	1	0.302478
SEC24D	beta_3	8.14637e-05	0.251756	0.374	0.295	1	0.528448
FAM214A	beta_3	8.50708e-05	0.251134	0.208	0.142	1	0.325918
RNF8	beta_3	0.000442095	0.250876	0.358	0.291	1	0.592396
ACLY	beta_3	1.25034e-05	0.250591	0.578	0.518	0.333478	1.23685
YIPF6	beta_3	0.0083237	0.250457	0.564	0.518	1	1.03882
GARS-DT	beta_3	0.0444406	0.250322	0.23	0.194	1	0.408531
RBP1	beta_3	0.0133394	0.25014	0.115	0.082	1	0.520466
ATP5MG	beta_3	1.82704e-05	-0.25103	0.768	0.83	0.487289	3.953
ARF5	beta_3	2.50908e-05	-0.252181	0.521	0.59	0.669198	0.764737
EEF1A1	beta_3	9.86628e-09	-0.252308	0.85	0.942	0.000263143	28.454
NDUFA1	beta_3	0.0831437	-0.252733	0.698	0.716	1	1.77911
RPS26	beta_3	3.98372e-05	-0.253171	0.811	0.868	1	6.42904
SKP1	beta_3	7.97396e-05	-0.253671	0.735	0.789	1	2.96599
CCNI	beta_3	1.5756e-06	-0.254334	0.751	0.78	0.0420227	4.22948
NPM1	beta_3	0.000109877	-0.254546	0.817	0.839	1	5.8154
RPLP0	beta_3	5.73477e-06	-0.255354	0.846	0.892	0.152952	8.35258
SNHG8	beta_3	0.00153289	-0.256766	0.66	0.707	1	1.72199
COPRS	beta_3	0.00500026	-0.257081	0.589	0.617	1	0.849429
NDUFB7	beta_3	0.000746137	-0.25859	0.695	0.739	1	1.83334
PDCD5	beta_3	0.00140108	-0.260564	0.609	0.656	1	1.02844
YBX1	beta_3	0.000246778	-0.261157	0.722	0.783	1	2.80078
TOMM7	beta_3	0.00561298	-0.262672	0.782	0.83	1	4.1898
COX17	beta_3	0.00376851	-0.263292	0.765	0.792	1	3.09112
CCDC124	beta_3	2.52037e-05	-0.263565	0.368	0.459	0.672207	0.331393
TCEA1	beta_3	0.00949977	-0.264296	0.66	0.691	1	1.68753
RPSA	beta_3	2.1045e-07	-0.264744	0.856	0.872	0.00561292	7.74253
RPL34	beta_3	3.69064e-06	-0.265202	0.856	0.929	0.0984329	14.8737
ERH	beta_3	4.8333e-05	-0.265891	0.625	0.703	1	1.32762
GPX2	beta_3	0.637635	-0.265924	0.276	0.262	1	0.334766
RPS7	beta_3	5.32616e-08	-0.266389	0.891	0.912	0.00142054	13.034
RPL41	beta_3	8.87813e-05	-0.266713	0.866	0.957	1	19.6791
STUB1	beta_3	1.29797e-05	-0.267814	0.661	0.701	0.346181	1.36347
COX6B1	beta_3	1.37658e-06	-0.26941	0.7	0.767	0.0367147	2.2811
RPL36A	beta_3	0.00226454	-0.26949	0.778	0.815	1	4.10777
NACA	beta_3	7.33545e-07	-0.270288	0.833	0.883	0.0195644	9.48015
DCXR	beta_3	8.90954e-07	-0.271274	0.564	0.639	0.0237626	0.927653
RACK1	beta_3	4.5364e-08	-0.271445	0.813	0.866	0.0012099	7.53943
RPS15	beta_3	9.30025e-11	-0.272166	0.85	0.927	2.48047e-06	14.4318
PRDX5	beta_3	1.19475e-06	-0.272236	0.768	0.831	0.0318651	4.66441
C1QL1	beta_3	3.13227e-06	-0.27227	0.568	0.65	0.0835407	1.35666
SH3BGRL3	beta_3	1.63789e-06	-0.272907	0.473	0.57	0.0436842	1.15268
RPS25	beta_3	1.85672e-08	-0.272978	0.833	0.897	0.000495204	9.75663
ASCL2	beta_3	2.19705e-10	-0.273133	0.327	0.474	5.85976e-06	0.519274
RPS4X	beta_3	8.37943e-08	-0.273337	0.848	0.94	0.00223488	22.2967
MAFB	beta_3	5.93176e-06	-0.273729	0.56	0.645	0.158206	1.49898
CYB5A	beta_3	2.60524e-05	-0.274267	0.473	0.56	0.694844	0.654079
SOD1	beta_3	1.80461e-05	-0.274744	0.776	0.813	0.481309	3.74946
RPL23A	beta_3	0.000168695	-0.274884	0.852	0.922	1	12.3318
FAP	beta_3	0.0022519	-0.275163	0.058	0.101	1	0.103274
SARS	beta_3	0.00145693	-0.277894	0.586	0.621	1	1.0334
ROMO1	beta_3	0.00496309	-0.278461	0.613	0.665	1	1.30251
RPL31	beta_3	0.00118029	-0.280077	0.827	0.853	1	6.73148
RPL10A	beta_3	6.04872e-08	-0.284068	0.819	0.883	0.00161325	8.16785
UQCRQ	beta_3	0.00332689	-0.284626	0.708	0.768	1	2.49497
NDUFA3	beta_3	0.00018538	-0.285242	0.531	0.595	1	0.812643
MYL6	beta_3	6.31697e-08	-0.285496	0.821	0.87	0.0016848	8.20628
MYL12A	beta_3	0.99793	-0.286322	0.393	0.383	1	0.717031
DBP	beta_3	1.3893e-07	-0.286613	0.218	0.317	0.00370541	0.169526
RPL30	beta_3	2.81998e-09	-0.286968	0.87	0.943	7.52118e-05	17.6861
RPL18A	beta_3	7.21883e-07	-0.289357	0.833	0.916	0.0192533	11.5028
RPS8	beta_3	2.28133e-08	-0.290009	0.864	0.909	0.000608453	20.9767
RPS21	beta_3	3.52189e-06	-0.290146	0.856	0.896	0.0939323	6.7132
RPLP1	beta_3	6.04713e-11	-0.290208	0.868	0.963	1.61283e-06	27.1312
GUK1	beta_3	3.77e-06	-0.291669	0.761	0.809	0.10055	3.51863
ARL2	beta_3	8.38758e-06	-0.29291	0.656	0.715	0.223705	1.5733
RPL17	beta_3	3.15904e-08	-0.293027	0.879	0.939	0.000842547	21.65
UQCRB	beta_3	3.22265e-05	-0.293626	0.835	0.875	0.859513	6.43276
FAU	beta_3	6.08584e-11	-0.296623	0.829	0.903	1.62315e-06	9.06813
C4orf48	beta_3	1.09436e-06	-0.297637	0.716	0.787	0.0291877	2.70534
HINT1	beta_3	4.66538e-11	-0.298609	0.825	0.877	1.2443e-06	7.44981
RPL4	beta_3	1.4802e-05	-0.299346	0.751	0.804	0.394783	3.46334
SLC25A6	beta_3	1.49921e-05	-0.301447	0.757	0.794	0.399853	3.17806
RPS3A	beta_3	2.71261e-10	-0.301954	0.86	0.949	7.2348e-06	22.4912
RPS18	beta_3	8.87543e-10	-0.302797	0.872	0.956	2.36717e-05	22.271
UBXN1	beta_3	1.03104e-06	-0.303749	0.638	0.694	0.0274988	1.29735
RPL35A	beta_3	2.84138e-08	-0.309816	0.829	0.897	0.000757826	8.23035
S100A6	beta_3	9.0676e-06	-0.310541	0.34	0.433	0.241842	2.33551
PARVB	beta_3	1.24718e-06	-0.310599	0.537	0.645	0.0332635	1.04794
SNHG32	beta_3	0.000740826	-0.313652	0.656	0.707	1	1.59652
DHRS2	beta_3	3.94692e-07	-0.313851	0.49	0.596	0.0105268	1.11465
TXN	beta_3	0.000208229	-0.314226	0.706	0.755	1	2.39937
NDUFA4	beta_3	0.0589324	-0.316361	0.451	0.49	1	0.804086
PKIB	beta_3	2.18152e-07	-0.317049	0.57	0.644	0.00581833	1.08611
NDUFB10	beta_3	0.000331895	-0.317296	0.665	0.707	1	1.38132
RPL11	beta_3	1.14846e-14	-0.31756	0.864	0.956	3.06307e-10	21.7515
COX6C	beta_3	2.08346e-05	-0.317627	0.749	0.793	0.55568	2.89395
PHPT1	beta_3	1.85029e-10	-0.320161	0.733	0.807	4.93491e-06	3.79796
SNHG29	beta_3	1.14608e-08	-0.320596	0.755	0.826	0.000305672	4.53182
RPL37	beta_3	0.000209687	-0.321383	0.854	0.904	1	8.36921
RPS2	beta_3	4.43981e-14	-0.32175	0.87	0.953	1.18414e-09	20.0872
ARPC3	beta_3	6.13774e-05	-0.325929	0.706	0.764	1	2.26422
RPL27	beta_3	1.46432e-05	-0.326675	0.78	0.834	0.390549	3.76612
COX4I1	beta_3	6.28337e-10	-0.327489	0.807	0.869	1.67584e-05	6.19639
C12orf75	beta_3	4.58919e-06	-0.328711	0.65	0.703	0.122398	1.52208
RPS6	beta_3	7.04913e-10	-0.329122	0.829	0.916	1.88007e-05	15.4231
RPS23	beta_3	1.25295e-08	-0.331933	0.856	0.948	0.000334174	19.4925
PPIA	beta_3	2.30309e-05	-0.332053	0.718	0.78	0.614256	2.8913
RPS5	beta_3	4.25921e-10	-0.333093	0.821	0.888	1.13597e-05	8.54769
RPS19	beta_3	8.36737e-09	-0.334313	0.782	0.877	0.000223166	7.22582
RPL8	beta_3	5.12265e-12	-0.336087	0.858	0.932	1.36626e-07	17.0213
RPS29	beta_3	1.47127e-05	-0.34291	0.846	0.898	0.392403	7.09564
RPS24	beta_3	6.48106e-13	-0.348123	0.879	0.946	1.72856e-08	18.8485
TUBA1B	beta_3	7.59326e-08	-0.349509	0.677	0.762	0.0020252	2.97833
INS	beta_3	3.81767e-14	-0.35204	0.698	0.974	1.01821e-09	2266.77
COX7C	beta_3	1.54108e-08	-0.352701	0.809	0.861	0.000411023	5.43983
RPS3	beta_3	1.07681e-13	-0.359434	0.868	0.94	2.87196e-09	21.4412
B2M	beta_3	0.00150779	-0.361877	0.8	0.836	1	12.4319
RPL26	beta_3	6.94612e-12	-0.364722	0.862	0.934	1.8526e-07	17.1116
RPL14	beta_3	7.31058e-14	-0.365016	0.875	0.921	1.94981e-09	13.347
HADH	beta_3	4.35842e-10	-0.365683	0.621	0.728	1.16244e-05	2.35784
HIST1H4C	beta_3	0.00192619	-0.366229	0.576	0.633	1	1.37475
ATP5F1E	beta_3	8.87681e-09	-0.374086	0.837	0.91	0.000236753	9.67455
RPL28	beta_3	1.18479e-10	-0.374814	0.835	0.915	3.15994e-06	10.3538
TALDO1	beta_3	3.68842e-06	-0.376449	0.57	0.65	0.0983738	0.854619
ATP5ME	beta_3	4.23754e-06	-0.376891	0.702	0.762	0.113019	1.98388
RPL12	beta_3	1.55035e-14	-0.378155	0.821	0.904	4.13493e-10	14.4346
PRDX1	beta_3	7.81877e-06	-0.38549	0.611	0.707	0.208534	1.59677
ARG2	beta_3	4.81301e-11	-0.386224	0.315	0.445	1.28368e-06	0.359979
RPS28	beta_3	1.35561e-08	-0.388116	0.86	0.952	0.000361556	16.4675
ALDH1A1	beta_3	0.0182502	-0.398343	0.34	0.383	1	2.13688
RPL35	beta_3	4.66977e-10	-0.401137	0.815	0.872	1.24547e-05	5.68444
RPS15A	beta_3	3.22202e-12	-0.405543	0.819	0.901	8.59345e-08	9.58577
EEF1G	beta_3	4.83397e-11	-0.409781	0.804	0.853	1.28927e-06	4.94133
RPL7A	beta_3	5.83458e-18	-0.41046	0.86	0.944	1.55614e-13	23.4695
UQCC2	beta_3	1.44087e-08	-0.41114	0.481	0.573	0.000384294	0.674961
HLA-B	beta_3	0.0119669	-0.414484	0.327	0.378	1	0.757338
ELOB	beta_3	1.64695e-08	-0.414836	0.718	0.789	0.000439259	2.38641
ATP5MD	beta_3	1.06011e-08	-0.417364	0.716	0.78	0.000282741	2.0797
RPL29	beta_3	1.51495e-12	-0.418958	0.833	0.899	4.04052e-08	10.0257
MTRNR2L12	beta_3	0.237271	-0.421985	0.449	0.485	1	2.62449
RPS12	beta_3	1.49647e-15	-0.43966	0.817	0.926	3.99123e-11	15.9169
RPL38	beta_3	1.49034e-08	-0.447033	0.8	0.87	0.000397489	5.55483
GPX4	beta_3	3.08505e-15	-0.447633	0.782	0.844	8.22815e-11	4.64446
PPDPF	beta_3	2.06394e-16	-0.454621	0.811	0.843	5.50474e-12	6.06467
RPL37A	beta_3	8.4067e-10	-0.454621	0.866	0.947	2.24215e-05	13.5528
RPL32	beta_3	7.36835e-18	-0.458478	0.835	0.925	1.96521e-13	15.1069
RPS27	beta_3	2.25909e-11	-0.466126	0.868	0.945	6.02523e-07	12.4591
RPL36	beta_3	4.6295e-14	-0.46901	0.844	0.921	1.23473e-09	9.45058
TPM1	beta_3	0.647939	-0.470871	0.241	0.245	1	0.37063
IAPP	beta_3	1.14462e-15	-0.472195	0.632	0.827	3.05282e-11	52.1683
RPL39	beta_3	3.75988e-12	-0.478171	0.778	0.875	1.0028e-07	5.98854
GSTP1	beta_3	0.00318938	-0.479614	0.152	0.207	1	0.572769
RPL3	beta_3	2.74565e-23	-0.481585	0.852	0.96	7.32292e-19	26.2751
IGFBP7	beta_3	0.0150846	-0.482759	0.171	0.218	1	0.501382
SLC25A5	beta_3	1.58148e-11	-0.485576	0.588	0.686	4.21796e-07	1.05315
PPP1R1A	beta_3	2.4615e-17	-0.566489	0.599	0.756	6.56507e-13	3.22815
SCGN	beta_3	3.38187e-22	-0.611022	0.767	0.829	9.01978e-18	7.60563
TIMP1	beta_3	0.0123785	-0.62422	0.097	0.137	1	0.826804
TTR	beta_3	6.11562e-14	-0.678036	0.551	0.715	1.6311e-09	79.1953
CRYBA2	beta_3	8.3381e-05	-0.69349	0.099	0.167	1	1.04911
FTL	beta_3	1.28253e-32	-0.718728	0.786	0.953	3.42063e-28	97.1859
TMSB4X	beta_3	0.00567082	-0.830886	0.214	0.262	1	2.82149
RBP4	beta_3	7.42028e-28	-0.953401	0.401	0.645	1.97906e-23	10.7024
TMSB10	beta_3	0.0085745	-0.963321	0.07	0.106	1	0.554576
FTH1	beta_3	2.5186e-30	-0.998043	0.776	0.925	6.71736e-26	47.7802
SPINK1	beta_3	8.72196e-09	-1.47594	0.037	0.123	0.000232623	1.00837
GCG	beta_3	1.41632e-10	-1.82474	0.132	0.249	3.77747e-06	28.4293
PRSS1	beta_3	7.92752e-13	-2.07047	0.008	0.106	2.11435e-08	0.0219181
REG3A	beta_3	4.12197e-09	-2.41017	0.037	0.121	0.000109937	0.195411
REG1B	beta_3	1.78265e-13	-2.50718	0.018	0.128	4.75451e-09	0.339393
PRSS2	beta_3	1.42917e-15	-2.6856	0.006	0.123	3.81173e-11	0.0916982
SST	beta_3	2.64191e-18	-2.85739	0.029	0.179	7.04623e-14	10.4893
REG1A	beta_3	1.57844e-16	-3.90737	0.012	0.139	4.20985e-12	0.240433

## Sheet: nuclear
Gene	Sub-cluster	p_val	avg_log2FC	pct.1	pct.2	p_val_adj	Ave Counts
INS	beta_1	0	2.541	1	0.356	0	364.293
SST	beta_1	0	4.30379	0.89	0.032	0	47.4323
GCG	beta_1	0	4.93268	0.905	0.028	0	43.4496
PTPRN2	beta_1	1.06e-05	1.03466	0.655	0.941	0.282437	30.0507
ERO1B	beta_1	9.44e-84	-0.643872	0.772	0.974	2.52e-79	21.0399
DPP6	beta_1	0	-1.50243	0.745	0.988	0	19.641
MAGI2	beta_1	2.75e-144	-0.781552	0.73	0.983	7.35e-140	18.8324
RIMS2	beta_1	6.35e-43	-0.250732	0.727	0.976	1.69e-38	18.5528
NEAT1	beta_1	0.276457	-0.604705	0.613	0.515	1	17.4888
PDE4D	beta_1	4.94e-61	-0.503393	0.684	0.955	1.32e-56	15.6411
CHGB	beta_1	4.63e-123	1.75964	0.683	0.5	1.23e-118	15.4976
MEIS2	beta_1	9.12e-154	-1.00221	0.656	0.973	2.43e-149	15.1146
CPE	beta_1	1.25e-35	1.00002	0.683	0.794	3.34e-31	13.8824
FTX	beta_1	1.59e-109	-0.62829	0.649	0.975	4.23e-105	13.7227
IAPP	beta_1	1.18e-16	1.17607	0.553	0.596	3.16e-12	13.2411
SPAG16	beta_1	5.87e-156	-0.85731	0.614	0.971	1.56e-151	12.5611
NRXN1	beta_1	3.41e-47	-0.276103	0.604	0.947	9.09e-43	12.2027
CACNA1C	beta_1	7.61e-102	-0.643601	0.577	0.967	2.03e-97	12.2009
CACNB2	beta_1	0.00209132	0.724507	0.585	0.83	1	11.7867
CADPS	beta_1	1.3e-147	-0.85633	0.601	0.971	3.47e-143	11.7
KCNB2	beta_1	1.6e-102	-0.693253	0.563	0.953	4.26e-98	11.4488
SLC30A8	beta_1	2.51e-43	-0.330473	0.561	0.904	6.7e-39	11.437
SDK1	beta_1	3.87e-70	-0.499337	0.568	0.946	1.03e-65	11.3675
ZNF385D	beta_1	3.07e-266	-1.53172	0.542	0.969	8.18e-262	11.2028
GLS	beta_1	2.24e-76	2.0614	0.568	0.506	5.97e-72	11.1065
RAP1GAP2	beta_1	1.11e-98	-0.600757	0.537	0.962	2.97e-94	11.0846
TRPM3	beta_1	3.83e-273	-1.6084	0.565	0.967	1.02e-268	11.0074
ZBTB20	beta_1	8.64e-127	-0.646069	0.57	0.969	2.3e-122	10.9138
KCNMA1	beta_1	8.17e-182	-1.04189	0.569	0.972	2.18e-177	10.8455
CACNA1D	beta_1	6.07e-155	-0.899872	0.542	0.964	1.62e-150	9.48856
AGBL4	beta_1	6.09e-205	-1.12754	0.484	0.956	1.62e-200	9.17508
ROBO2	beta_1	2.68e-108	-0.760505	0.461	0.903	7.14e-104	9.03867
DIP2C	beta_1	3.73e-128	-0.786463	0.47	0.957	9.96e-124	8.80231
PDE3B	beta_1	0.0813016	0.823026	0.443	0.728	1	8.79579
SNHG14	beta_1	5.86e-157	-0.933242	0.5	0.957	1.56e-152	8.72052
ABCC8	beta_1	3.83e-224	-1.25869	0.517	0.955	1.02e-219	8.67431
GPC6	beta_1	7.44e-176	2.41982	0.467	0.141	1.98e-171	8.65683
NBEA	beta_1	2.79e-59	-0.308703	0.483	0.938	7.45e-55	8.57908
PCSK2	beta_1	0.490244	0.955368	0.463	0.702	1	8.53174
DACH1	beta_1	9.19e-06	0.51136	0.464	0.777	0.245172	8.32372
ARL15	beta_1	6.16e-63	-0.349759	0.494	0.922	1.64e-58	8.15901
CCSER1	beta_1	1.15e-148	-0.856483	0.444	0.937	3.08e-144	8.02087
IGF1R	beta_1	2.37e-111	-0.70384	0.47	0.933	6.32e-107	7.7722
RIMBP2	beta_1	2.05e-68	-0.372706	0.435	0.923	5.47e-64	7.50208
DSP	beta_1	0.252692	1.11034	0.423	0.623	1	7.44431
ERC1	beta_1	2.06e-68	-0.303394	0.45	0.92	5.48e-64	7.39913
RORA	beta_1	3.08e-165	-1.01057	0.438	0.925	8.21e-161	7.38022
RABGAP1L	beta_1	2.29e-90	-0.491118	0.459	0.925	6.1e-86	7.26554
MAML3	beta_1	7.76e-168	-1.05426	0.441	0.935	2.07e-163	7.22764
AKAP9	beta_1	1.21e-12	0.63772	0.405	0.803	3.22e-08	7.18826
PLCXD3	beta_1	3.97e-166	-1.17659	0.424	0.911	1.06e-161	7.17667
GPHN	beta_1	9.34e-90	-0.441771	0.426	0.922	2.49e-85	7.11434
TTR	beta_1	0	2.92436	0.402	0.008	0	7.0293
PTPRN	beta_1	1.41e-11	0.276723	0.47	0.828	3.77e-07	7.00678
SCG5	beta_1	3.19e-05	1.1864	0.459	0.615	0.849712	7.00251
RERE	beta_1	9.56e-89	-0.451609	0.443	0.932	2.55e-84	6.97219
CHGA	beta_1	7.21e-16	1.18463	0.454	0.466	1.92e-11	6.94107
SLC7A2	beta_1	0.0176641	0.867211	0.411	0.68	1	6.92419
WSB1	beta_1	1.22e-11	0.331634	0.439	0.794	3.25e-07	6.86801
EIF4G3	beta_1	6.29e-58	-0.25522	0.443	0.919	1.68e-53	6.85653
PAK3	beta_1	7.86e-11	0.642272	0.394	0.744	2.1e-06	6.80532
MTUS2	beta_1	4.57e-200	-1.14836	0.37	0.929	1.22e-195	6.71349
CNTN4	beta_1	1.2e-121	-0.779848	0.385	0.877	3.2e-117	6.70963
ALCAM	beta_1	5.96e-80	-0.38525	0.397	0.879	1.59e-75	6.70002
ELL2	beta_1	0.448088	1.2069	0.388	0.558	1	6.67185
GLIS3	beta_1	3.05e-251	-1.42337	0.407	0.954	8.14e-247	6.66554
GSE1	beta_1	1.09e-91	-0.506228	0.369	0.872	2.91e-87	6.64658
TMEM132D	beta_1	4.84e-51	-0.344841	0.388	0.766	1.29e-46	6.59092
LINC00511	beta_1	9.95e-227	-1.37275	0.402	0.945	2.65e-222	6.52994
PRKCE	beta_1	1.53e-17	0.46111	0.388	0.774	4.07e-13	6.51692
TRAPPC9	beta_1	4.06e-69	-0.266951	0.4	0.896	1.08e-64	6.50167
WWOX	beta_1	1.06e-59	-0.400964	0.401	0.802	2.82e-55	6.47919
PDZD2	beta_1	7.91e-60	-0.298543	0.393	0.836	2.11e-55	6.45828
MACROD2	beta_1	2.52e-174	-1.03221	0.371	0.904	6.72e-170	6.44214
SQSTM1	beta_1	1.03e-55	-0.422228	0.409	0.803	2.76e-51	6.41304
NLGN1	beta_1	3.32e-114	-0.601051	0.358	0.87	8.85e-110	6.39224
SRRM2	beta_1	1.69e-13	0.649836	0.388	0.78	4.51e-09	6.38527
HDAC9	beta_1	1.15e-141	-0.786735	0.364	0.896	3.06e-137	6.38081
GOLGA4	beta_1	6.03e-28	0.306711	0.387	0.831	1.61e-23	6.37687
HSP90AA1	beta_1	2.76e-16	1.20414	0.428	0.404	7.37e-12	6.37485
IMMP2L	beta_1	4.06e-121	-0.699011	0.4	0.898	1.08e-116	6.27918
SNX29	beta_1	8.04e-127	-0.746883	0.39	0.916	2.14e-122	6.24655
NEBL	beta_1	3.6e-85	-0.527994	0.387	0.876	9.61e-81	6.21946
SOX6	beta_1	5.56e-77	-0.278339	0.377	0.864	1.48e-72	6.14516
PDK4	beta_1	5.1e-61	1.59923	0.375	0.196	1.36e-56	6.0822
PCSK1N	beta_1	0.174402	0.460341	0.467	0.521	1	6.04237
TBC1D5	beta_1	4.84e-83	-0.324331	0.371	0.883	1.29e-78	5.94213
SOX5	beta_1	6.1e-19	0.513549	0.36	0.72	1.63e-14	5.86654
AOPEP	beta_1	1.34e-81	-0.347439	0.387	0.894	3.59e-77	5.78704
ZNF331	beta_1	4.18e-05	1.62402	0.329	0.373	1	5.78493
FAM155A	beta_1	3.03e-173	-1.15884	0.38	0.886	8.07e-169	5.74357
DDX17	beta_1	2.72e-17	0.442522	0.389	0.785	7.25e-13	5.65926
NR4A1	beta_1	0.000101654	1.15795	0.348	0.392	1	5.6493
NRG1	beta_1	1.47e-194	-1.3419	0.329	0.859	3.91e-190	5.64301
FGF14	beta_1	1.55e-166	-1.07314	0.348	0.88	4.13e-162	5.632
ARFGEF3	beta_1	6.01e-13	0.646003	0.367	0.72	1.6e-08	5.59365
N4BP2L2	beta_1	2.31e-88	-0.300664	0.368	0.896	6.15e-84	5.57259
APP	beta_1	2.04e-31	0.28795	0.376	0.803	5.44e-27	5.56692
TPM4	beta_1	1.06e-30	1.9492	0.307	0.207	2.84e-26	5.55613
PATJ	beta_1	6.76e-84	-0.31605	0.362	0.887	1.8e-79	5.46505
ELP4	beta_1	1.66e-99	-0.52874	0.348	0.856	4.43e-95	5.45132
MLXIPL	beta_1	4.74e-90	-0.39562	0.349	0.874	1.26e-85	5.3897
CACNA2D1	beta_1	6.81e-112	-0.469041	0.333	0.872	1.82e-107	5.35423
PRRC2C	beta_1	2.07e-15	0.695787	0.347	0.71	5.53e-11	5.27562
TNRC6A	beta_1	5.09e-130	-0.7012	0.348	0.907	1.36e-125	5.24852
SLC39A11	beta_1	9.53e-82	-0.388275	0.347	0.842	2.54e-77	5.2026
CADM1	beta_1	3.39e-125	-0.681098	0.329	0.867	9.04e-121	5.19946
CHST9	beta_1	1.82e-79	-0.340343	0.322	0.788	4.86e-75	5.03508
ATRX	beta_1	4.16e-42	0.257994	0.33	0.782	1.11e-37	4.99091
RPH3AL	beta_1	3.46e-108	-0.535012	0.326	0.854	9.22e-104	4.97133
AKT3	beta_1	4.82e-97	-0.364423	0.335	0.875	1.29e-92	4.91201
FOS	beta_1	2.71e-14	1.38131	0.374	0.364	7.24e-10	4.90788
ASAP1	beta_1	1.26e-135	-0.683876	0.331	0.894	3.37e-131	4.8759
MOB1B	beta_1	2.2e-30	0.459653	0.313	0.692	5.87e-26	4.85572
RAB11FIP1	beta_1	4.55e-32	0.394295	0.299	0.658	1.21e-27	4.81677
KANSL1	beta_1	2.28e-83	-0.298138	0.346	0.878	6.07e-79	4.78924
MBD5	beta_1	1e-100	-0.261312	0.294	0.83	2.68e-96	4.78569
EFNA5	beta_1	5.07e-117	-0.518842	0.305	0.845	1.35e-112	4.72752
STXBP5L	beta_1	3.27e-168	-0.878935	0.305	0.892	8.72e-164	4.68682
XIST	beta_1	4.31e-45	-0.418308	0.309	0.6	1.15e-40	4.67704
ROR1	beta_1	3.36e-168	-1.00404	0.326	0.884	8.97e-164	4.63715
PALLD	beta_1	0.441314	1.3335	0.305	0.406	1	4.61826
LUC7L3	beta_1	1.8e-33	0.390929	0.322	0.742	4.81e-29	4.52393
TRIO	beta_1	2e-105	-0.289895	0.305	0.864	5.33e-101	4.49342
PLCB1	beta_1	1.62e-115	-0.724084	0.3	0.809	4.32e-111	4.41369
FOXO1	beta_1	1.98e-95	-0.383673	0.306	0.803	5.29e-91	4.40223
SCAPER	beta_1	2.96e-93	-0.277396	0.302	0.844	7.89e-89	4.379
MYO3A	beta_1	3.49e-117	-0.549192	0.305	0.851	9.31e-113	4.35134
HSP90AB1	beta_1	0.0577558	1.11328	0.325	0.398	1	4.30747
TCF25	beta_1	1.79e-44	0.350476	0.297	0.741	4.77e-40	4.29184
SYNE2	beta_1	6.86e-172	-0.676623	0.267	0.891	1.83e-167	4.27107
SPIDR	beta_1	2.6e-154	-0.742029	0.296	0.878	6.93e-150	4.26239
TTC28	beta_1	1.3e-105	-0.567381	0.306	0.823	3.47e-101	4.24045
PAPSS2	beta_1	2.36e-81	-0.363581	0.286	0.765	6.3e-77	4.23213
PITPNC1	beta_1	3.29e-83	-0.374185	0.289	0.76	8.77e-79	4.21833
PARD3	beta_1	1.77e-131	-0.566418	0.306	0.866	4.72e-127	4.1773
PTPRD	beta_1	2.02e-44	-0.50934	0.225	0.499	5.39e-40	4.1692
AL591501.1	beta_1	3.83e-112	2.05133	0.274	0.063	1.02e-107	4.16142
PBX3	beta_1	3.87e-41	0.28684	0.28	0.659	1.03e-36	4.15813
MSI2	beta_1	9.99e-101	-0.462271	0.32	0.86	2.66e-96	4.15293
SRSF11	beta_1	4.2e-27	0.572767	0.297	0.663	1.12e-22	4.14941
CTNNA2	beta_1	1.72e-205	-1.21984	0.261	0.859	4.58e-201	4.13414
ARGLU1	beta_1	5.29e-22	0.651584	0.289	0.613	1.41e-17	4.09964
DSCAM	beta_1	0.00396487	1.29896	0.273	0.302	1	4.09825
SLC7A5	beta_1	3.12e-42	0.49936	0.22	0.549	8.32e-38	4.09765
EXOC4	beta_1	7.76e-129	-0.531868	0.284	0.855	2.07e-124	4.08549
ITGB1	beta_1	8.27e-09	1.53977	0.299	0.295	0.000220599	4.06794
PRKN	beta_1	1.07e-104	-0.361296	0.263	0.78	2.85e-100	4.06639
PRUNE2	beta_1	9.06e-193	-0.998708	0.267	0.868	2.42e-188	4.03277
PKD1	beta_1	9.79e-15	0.805331	0.274	0.547	2.61e-10	4.01562
LINGO2	beta_1	8.4e-217	-1.30958	0.293	0.889	2.24e-212	3.99595
RFX6	beta_1	1.05e-32	0.374401	0.277	0.626	2.8e-28	3.98819
CLU	beta_1	3.72e-50	1.78749	0.269	0.122	9.92e-46	3.96944
RTN1	beta_1	5.96e-87	-0.278163	0.283	0.786	1.59e-82	3.93639
EGR1	beta_1	0.575373	1.12322	0.296	0.41	1	3.9079
DLG2	beta_1	5.6e-213	-1.29883	0.265	0.863	1.49e-208	3.88967
FAP	beta_1	1.07e-147	2.14852	0.244	0.029	2.86e-143	3.86751
DDX5	beta_1	2.51e-19	0.507064	0.312	0.63	6.7e-15	3.86507
TOX	beta_1	6.13e-82	-0.263941	0.275	0.757	1.63e-77	3.84811
LIMCH1	beta_1	2.39e-84	-0.295788	0.289	0.773	6.37e-80	3.83322
SMOC1	beta_1	8.92e-30	1.68758	0.263	0.159	2.38e-25	3.8271
JUN	beta_1	0.548108	1.03305	0.285	0.361	1	3.81211
SNTG1	beta_1	9.62e-05	0.694185	0.244	0.372	1	3.8094
UNC79	beta_1	3.27e-122	-0.51793	0.276	0.846	8.73e-118	3.7986
BTG2	beta_1	3.11e-13	1.46234	0.279	0.234	8.3e-09	3.78903
XPR1	beta_1	4.63e-106	-0.297098	0.266	0.797	1.24e-101	3.75782
RPLP1	beta_1	7.59e-205	1.88367	0.352	0.046	2.03e-200	3.7428
FAF1	beta_1	2.79e-119	-0.345162	0.264	0.829	7.43e-115	3.74091
GTF2I	beta_1	1.26e-34	0.447455	0.285	0.675	3.37e-30	3.72685
TM4SF4	beta_1	5.04e-153	2.03951	0.27	0.037	1.34e-148	3.7232
SLC35F3	beta_1	2.91e-86	-0.558142	0.253	0.692	7.77e-82	3.7203
PHTF2	beta_1	1.41e-43	0.382516	0.262	0.655	3.75e-39	3.71798
ADK	beta_1	2.49e-98	-0.318743	0.276	0.806	6.63e-94	3.70935
BTBD9	beta_1	2.4e-119	-0.441567	0.274	0.818	6.4e-115	3.70011
RCAN2	beta_1	2.66e-109	-0.437316	0.246	0.757	7.1e-105	3.69627
SETBP1	beta_1	1.69e-154	-0.776383	0.262	0.844	4.51e-150	3.69122
SLC2A13	beta_1	3e-114	-0.462618	0.266	0.808	7.99e-110	3.68869
RNF213	beta_1	1.11e-38	0.529989	0.244	0.601	2.97e-34	3.68853
CASR	beta_1	8.19e-288	-1.65811	0.238	0.901	2.18e-283	3.68433
UNC13A	beta_1	5.82e-49	0.260702	0.262	0.677	1.55e-44	3.67291
AUTS2	beta_1	4.37e-05	0.736255	0.264	0.42	1	3.65232
PLCB4	beta_1	1.64e-183	-0.906343	0.253	0.872	4.37e-179	3.64812
ATRNL1	beta_1	2.19e-172	-0.843024	0.246	0.845	5.85e-168	3.63574
CTNND1	beta_1	5.31e-57	0.34652	0.25	0.678	1.42e-52	3.6337
MTMR7	beta_1	3e-44	0.397945	0.256	0.654	8.01e-40	3.63122
LRRTM4	beta_1	3.75e-56	-0.364792	0.254	0.599	1e-51	3.61335
GMDS-DT	beta_1	3.4e-110	-0.40399	0.242	0.754	9.07e-106	3.61134
SSH2	beta_1	1.77e-107	-0.34915	0.263	0.793	4.73e-103	3.58694
MYO1D	beta_1	1.57e-133	-0.471165	0.25	0.822	4.18e-129	3.58237
DTNA	beta_1	5.98e-121	-0.511747	0.248	0.785	1.59e-116	3.58069
SMYD3	beta_1	6.33e-131	-0.645217	0.251	0.788	1.69e-126	3.55986
ATP2A3	beta_1	3.85e-155	-0.880599	0.274	0.855	1.03e-150	3.55786
CHD2	beta_1	1.82e-30	0.467126	0.262	0.599	4.84e-26	3.54861
ALDH1A1	beta_1	2.31e-08	1.42191	0.269	0.25	0.000617371	3.52283
PPM1E	beta_1	9.51e-216	-1.2337	0.234	0.856	2.54e-211	3.51051
SON	beta_1	1.18e-34	0.544884	0.266	0.634	3.14e-30	3.48123
HIVEP3	beta_1	3.48e-170	-0.859003	0.242	0.844	9.27e-166	3.48008
NCOR2	beta_1	7.32e-105	-0.30243	0.253	0.793	1.95e-100	3.46525
PSD3	beta_1	2.18e-155	-0.675941	0.23	0.807	5.83e-151	3.4413
JAZF1	beta_1	2.95e-134	-0.581324	0.254	0.824	7.87e-130	3.4402
GCH1	beta_1	1.09e-05	1.09632	0.23	0.379	0.291101	3.43703
LDLR	beta_1	3.62e-07	0.853203	0.238	0.403	0.00965958	3.4213
EXOC6B	beta_1	1.7e-131	-0.468746	0.241	0.808	4.53e-127	3.41066
MAP2	beta_1	3.49e-114	-0.284993	0.228	0.761	9.31e-110	3.40935
PDLIM5	beta_1	5.77e-58	0.337537	0.226	0.628	1.54e-53	3.40816
SCG2	beta_1	0.00228093	1.21789	0.265	0.289	1	3.4067
NKTR	beta_1	2.6e-48	0.322737	0.255	0.666	6.93e-44	3.40302
PHIP	beta_1	4.82e-48	0.314451	0.244	0.636	1.29e-43	3.3982
CDC42BPB	beta_1	3.22e-41	0.466763	0.244	0.616	8.59e-37	3.38839
CNTN5	beta_1	7.73e-97	-0.82112	0.232	0.654	2.06e-92	3.38828
SYT14	beta_1	5.85e-140	-0.629767	0.246	0.822	1.56e-135	3.3785
KCNMB2-AS1	beta_1	1.17e-133	-1.02747	0.229	0.714	3.12e-129	3.35762
ZKSCAN1	beta_1	7.44e-51	0.432535	0.226	0.611	1.98e-46	3.34026
NSMCE2	beta_1	6.27e-127	-0.4046	0.232	0.788	1.67e-122	3.33351
SCGN	beta_1	7.47e-94	-0.296385	0.266	0.764	1.99e-89	3.3234
SND1	beta_1	1.3e-144	-0.58546	0.254	0.852	3.48e-140	3.31595
FMN2	beta_1	1.19e-167	-0.816318	0.246	0.84	3.17e-163	3.31571
TMOD1	beta_1	1.95e-106	-0.514624	0.246	0.748	5.19e-102	3.31057
FHIT	beta_1	4.07e-151	-0.814328	0.226	0.767	1.09e-146	3.30477
MPP6	beta_1	2.63e-113	-0.375248	0.23	0.749	7.01e-109	3.29553
HNRNPC	beta_1	1.43e-42	0.508621	0.246	0.619	3.82e-38	3.28663
NR3C2	beta_1	9.38e-103	-0.282102	0.234	0.753	2.5e-98	3.26423
CHD7	beta_1	4.35e-104	-0.287083	0.242	0.767	1.16e-99	3.25749
DYNC1H1	beta_1	6.48e-44	0.393977	0.248	0.636	1.73e-39	3.24649
MEG8	beta_1	1.82e-239	-1.40575	0.227	0.872	4.87e-235	3.24339
DSCAML1	beta_1	2.21e-108	-0.685289	0.237	0.724	5.9e-104	3.24035
RBP4	beta_1	1.09e-30	1.60044	0.215	0.108	2.9e-26	3.23133
ASPH	beta_1	4.46e-52	0.389372	0.219	0.594	1.19e-47	3.22825
CUX1	beta_1	2.96e-97	-0.257806	0.249	0.764	7.89e-93	3.22167
DMD	beta_1	2.2e-90	1.8775	0.21	0.042	5.86e-86	3.20937
LSAMP	beta_1	5.89e-99	-1.12893	0.252	0.656	1.57e-94	3.19551
CEP350	beta_1	1e-57	0.362541	0.219	0.626	2.68e-53	3.17674
ROBO1	beta_1	1.22e-170	-0.825166	0.228	0.823	3.26e-166	3.17449
PSAP	beta_1	0.00170926	0.851155	0.258	0.394	1	3.17228
PTPRT	beta_1	3.75e-98	1.86211	0.215	0.04	1e-93	3.15484
GOLGB1	beta_1	7.95e-59	0.289648	0.218	0.622	2.12e-54	3.15227
HDLBP	beta_1	1.41e-44	0.408529	0.241	0.62	3.76e-40	3.12444
MEG3	beta_1	0	-2.39117	0.238	0.962	0	3.10919
UBE3C	beta_1	1.46e-123	-0.303986	0.225	0.781	3.89e-119	3.08862
PDZRN3	beta_1	2.76e-129	-0.631384	0.2	0.712	7.37e-125	3.08585
CD46	beta_1	1.42e-26	0.718312	0.234	0.532	3.79e-22	3.08454
DOCK3	beta_1	1.05e-169	-0.809461	0.222	0.816	2.81e-165	3.08385
ZSWIM6	beta_1	5.44e-51	0.318974	0.213	0.573	1.45e-46	3.07175
PLOD2	beta_1	5.05e-70	-0.347843	0.235	0.638	1.35e-65	3.06991
UTRN	beta_1	2.43e-109	-0.272232	0.211	0.719	6.47e-105	3.06162
KIF13A	beta_1	7.37e-121	-0.385022	0.22	0.757	1.97e-116	3.05365
PPM1L	beta_1	2.42e-114	-0.373235	0.191	0.682	6.47e-110	3.03976
BDP1	beta_1	6.82e-49	0.338933	0.226	0.606	1.82e-44	3.03532
MYH10	beta_1	1.61e-46	0.351973	0.22	0.581	4.3e-42	3.02902
ANKS1B	beta_1	2.11e-150	-0.813843	0.229	0.782	5.62e-146	3.02779
PI4KA	beta_1	7.11e-128	-0.382357	0.226	0.798	1.9e-123	3.02659
HLA-A	beta_1	6.02e-24	1.45245	0.269	0.179	1.6e-19	3.02514
KTN1	beta_1	2.37e-53	0.388582	0.22	0.612	6.32e-49	3.00649
MIA2	beta_1	6.05e-55	0.275976	0.225	0.621	1.61e-50	3.00474
RBM25	beta_1	3.87e-41	0.496744	0.226	0.582	1.03e-36	2.99505
DACH2	beta_1	2.25e-227	-1.59708	0.204	0.829	6e-223	2.99107
LRMDA	beta_1	1.98e-148	-1.07829	0.23	0.738	5.28e-144	2.97559
TANC2	beta_1	5.22e-139	-0.507251	0.224	0.797	1.39e-134	2.96966
HNRNPU	beta_1	5.77e-27	0.706236	0.227	0.521	1.54e-22	2.94508
SNED1	beta_1	1.99e-28	0.523779	0.214	0.493	5.3e-24	2.93606
SIPA1L1	beta_1	1.13e-117	-0.399106	0.226	0.758	3.02e-113	2.9347
FOCAD	beta_1	1.02e-118	-0.410106	0.222	0.76	2.72e-114	2.92733
CLASP2	beta_1	1.75e-135	-0.44444	0.214	0.776	4.67e-131	2.92059
FTO	beta_1	5.17e-141	-0.413378	0.206	0.78	1.38e-136	2.91189
SLC35F4	beta_1	0.519067	1.03965	0.217	0.255	1	2.89525
PCSK1	beta_1	7.93e-50	0.32616	0.201	0.55	2.11e-45	2.89482
KIAA1109	beta_1	2.08e-57	0.282575	0.219	0.622	5.55e-53	2.89232
HSP90B1	beta_1	0.00271175	1.2269	0.217	0.218	1	2.88865
RAD51B	beta_1	1.91e-102	-0.461634	0.217	0.684	5.1e-98	2.88632
NR4A2	beta_1	2.37e-10	1.42432	0.206	0.159	6.32e-06	2.87952
SAMD12	beta_1	5.59e-188	-0.871033	0.21	0.837	1.49e-183	2.87476
ZNF609	beta_1	3.54e-112	-0.27512	0.217	0.744	9.45e-108	2.86954
DNAH14	beta_1	1.01e-148	-0.771676	0.234	0.808	2.7e-144	2.86876
ST6GALNAC5	beta_1	2.78e-51	-0.273793	0.169	0.461	7.42e-47	2.86208
GABRB3	beta_1	3.85e-122	-0.494343	0.218	0.748	1.03e-117	2.85611
MTSS1	beta_1	4.97e-118	-0.380513	0.203	0.721	1.32e-113	2.85594
PTPRJ	beta_1	1.3e-124	-0.510324	0.223	0.762	3.46e-120	2.84595
HIPK2	beta_1	5.33e-102	-0.270479	0.222	0.73	1.42e-97	2.84399
TTC17	beta_1	4.01e-129	-0.484941	0.212	0.766	1.07e-124	2.83962
ATG7	beta_1	3.15e-153	-0.631301	0.214	0.796	8.4e-149	2.83807
RBM26	beta_1	9.83e-74	0.262672	0.201	0.638	2.62e-69	2.82973
PHACTR2	beta_1	2.33e-125	-0.579793	0.218	0.744	6.22e-121	2.8265
B2M	beta_1	2.3e-259	1.76918	0.307	0.012	6.13e-255	2.82519
HOOK3	beta_1	9.54e-55	0.278838	0.219	0.612	2.54e-50	2.82439
LRRFIP1	beta_1	5.92e-33	0.425892	0.224	0.534	1.58e-28	2.8218
SLC38A4	beta_1	0.243288	1.23108	0.199	0.265	1	2.82108
RANBP2	beta_1	1.25e-65	0.300055	0.204	0.616	3.33e-61	2.81455
WNK1	beta_1	1.09e-57	0.349413	0.203	0.589	2.9e-53	2.81426
PUM2	beta_1	6.08e-68	0.285384	0.201	0.615	1.62e-63	2.81414
TBC1D22A	beta_1	1.92e-204	-1.05994	0.216	0.855	5.13e-200	2.8108
AC068051.1	beta_1	4.25e-249	-1.73888	0.176	0.807	1.13e-244	2.81044
DLEU2	beta_1	5.03e-140	-0.440404	0.198	0.756	1.34e-135	2.80225
ARHGEF12	beta_1	6.24e-33	0.514656	0.221	0.531	1.66e-28	2.79385
KCNJ3	beta_1	1.84e-16	1.52152	0.183	0.113	4.92e-12	2.7815
TENM3	beta_1	2.07e-47	0.291515	0.187	0.512	5.51e-43	2.77525
DDX24	beta_1	1.05e-50	0.251111	0.223	0.602	2.79e-46	2.77104
ACLY	beta_1	1.24e-43	0.271322	0.215	0.556	3.3e-39	2.7703
UNC13B	beta_1	5.93e-126	-0.332102	0.196	0.738	1.58e-121	2.7681
TNIK	beta_1	1.11e-125	-0.409737	0.199	0.731	2.97e-121	2.75746
ZRANB2	beta_1	7.94e-61	0.325198	0.206	0.605	2.12e-56	2.75565
EYS	beta_1	4.43e-14	0.788334	0.175	0.342	1.18e-09	2.7501
MYT1L	beta_1	6.26e-187	-1.01527	0.191	0.789	1.67e-182	2.72455
DPH6	beta_1	3.56e-128	-0.58417	0.189	0.703	9.5e-124	2.72395
YWHAZ	beta_1	2.76e-30	0.650369	0.203	0.48	7.36e-26	2.71936
RAB3GAP2	beta_1	7.63e-55	0.307031	0.209	0.592	2.03e-50	2.71758
PJA2	beta_1	3.94e-55	0.366547	0.203	0.575	1.05e-50	2.70542
UBE2K	beta_1	1.31e-57	0.274467	0.22	0.622	3.5e-53	2.69462
COL27A1	beta_1	0.258489	1.05782	0.207	0.278	1	2.69351
KDM4C	beta_1	1.09e-118	-0.331684	0.213	0.755	2.91e-114	2.69048
SORL1	beta_1	5.79e-137	-0.369006	0.19	0.745	1.54e-132	2.68134
RBM47	beta_1	6.69e-33	0.39593	0.204	0.487	1.78e-28	2.67674
AKAP13	beta_1	2.19e-40	0.457133	0.203	0.523	5.83e-36	2.65204
GAD2	beta_1	8.32e-89	-0.26838	0.214	0.667	2.22e-84	2.65111
ACTG1	beta_1	6.8e-85	1.49963	0.281	0.086	1.81e-80	2.6487
NFASC	beta_1	9.22e-140	-0.470513	0.202	0.771	2.46e-135	2.64496
AC097376.3	beta_1	2.57e-124	-0.347287	0.15	0.629	6.86e-120	2.63495
UBXN4	beta_1	1.07e-51	0.480425	0.188	0.538	2.86e-47	2.63363
GNAO1	beta_1	1.05e-115	-0.457376	0.222	0.757	2.79e-111	2.63259
ATF3	beta_1	0.0239221	0.91539	0.202	0.203	1	2.62942
RABL6	beta_1	3.51e-40	0.364662	0.218	0.553	9.36e-36	2.62657
CDKAL1	beta_1	4.14e-134	-0.446753	0.201	0.758	1.1e-129	2.62478
VGF	beta_1	0.990873	0.99338	0.224	0.279	1	2.61725
NR4A3	beta_1	0.000347166	1.05492	0.178	0.157	1	2.61526
RIN2	beta_1	2.85e-105	-0.284606	0.197	0.685	7.6e-101	2.61212
ZNF516	beta_1	1.34e-127	-0.333595	0.19	0.727	3.57e-123	2.60992
NCAM1	beta_1	4.53e-103	-0.310281	0.2	0.685	1.21e-98	2.60436
ZFHX3	beta_1	8.12e-127	-0.445153	0.203	0.742	2.17e-122	2.60145
CRADD	beta_1	2.37e-138	-0.624999	0.191	0.725	6.31e-134	2.60118
PPL	beta_1	1.78e-109	-0.428577	0.207	0.711	4.75e-105	2.59803
SCG3	beta_1	4.67e-20	0.804287	0.179	0.387	1.25e-15	2.59192
CSNK1A1	beta_1	6.1e-52	0.3023	0.214	0.585	1.63e-47	2.58806
ZMIZ1	beta_1	1.43e-116	-0.415914	0.215	0.749	3.8e-112	2.58473
SRBD1	beta_1	2.21e-48	0.302267	0.195	0.538	5.89e-44	2.58449
SURF4	beta_1	1.51e-43	0.36195	0.211	0.552	4.03e-39	2.5795
GPATCH8	beta_1	1.99e-125	-0.292569	0.199	0.744	5.32e-121	2.57892
NSD1	beta_1	2.63e-60	0.273911	0.194	0.578	7.02e-56	2.57191
BMERB1	beta_1	4.08e-49	0.29391	0.191	0.529	1.09e-44	2.55185
CEP126	beta_1	2.78e-37	0.500011	0.184	0.475	7.41e-33	2.54674
FER	beta_1	1.5e-112	-0.375722	0.205	0.721	4.01e-108	2.5416
SPIRE1	beta_1	1.72e-140	-0.705379	0.207	0.757	4.59e-136	2.54016
TPST1	beta_1	2.19e-49	0.301064	0.192	0.533	5.83e-45	2.53398
MICAL3	beta_1	8.21e-113	-0.261449	0.187	0.692	2.19e-108	2.53025
XKR6	beta_1	1.79e-130	-0.551931	0.202	0.743	4.79e-126	2.52875
OGT	beta_1	3.59e-22	0.644605	0.208	0.454	9.57e-18	2.52697
BABAM2	beta_1	6.16e-140	-0.430718	0.188	0.748	1.64e-135	2.50207
KCNQ1OT1	beta_1	7.81e-22	0.557935	0.167	0.368	2.08e-17	2.49471
SPTBN1	beta_1	9.39e-16	0.753869	0.192	0.383	2.5e-11	2.48365
INVS	beta_1	1.21e-123	-0.477109	0.186	0.7	3.22e-119	2.47965
NPDC1	beta_1	2.31e-12	0.854925	0.203	0.388	6.16e-08	2.478
CDK14	beta_1	3.28e-143	-0.47265	0.172	0.716	8.74e-139	2.47049
MAML2	beta_1	2.54e-101	-0.347012	0.175	0.62	6.78e-97	2.46912
JARID2	beta_1	3.49e-109	-0.261388	0.187	0.683	9.32e-105	2.46854
BTBD11	beta_1	8.82e-11	1.34539	0.172	0.121	2.35e-06	2.46034
SMARCA1	beta_1	1.89e-31	0.636066	0.177	0.439	5.03e-27	2.44978
PLAGL1	beta_1	3.92e-99	-0.381997	0.152	0.579	1.04e-94	2.44782
PHF21A	beta_1	6.95e-127	-0.376886	0.187	0.721	1.85e-122	2.44593
HNF1A-AS1	beta_1	0.0135724	1.05761	0.172	0.245	1	2.44521
HADH	beta_1	5.59e-147	-0.431742	0.175	0.725	1.49e-142	2.44294
CPEB3	beta_1	5.88e-110	-0.276594	0.19	0.684	1.57e-105	2.4402
KLC1	beta_1	2.58e-56	0.332548	0.195	0.571	6.88e-52	2.43693
SAMD3	beta_1	3.67e-134	-0.806757	0.17	0.669	9.78e-130	2.43672
TBC1D4	beta_1	5.87e-123	-0.55978	0.183	0.688	1.57e-118	2.43461
POU6F2	beta_1	5.19e-63	1.65179	0.165	0.037	1.39e-58	2.43292
CANX	beta_1	1.33e-21	0.77083	0.185	0.405	3.55e-17	2.42533
CALM1	beta_1	0.32606	1.02068	0.211	0.278	1	2.4251
LINC01473	beta_1	1.28e-137	-0.537028	0.177	0.706	3.43e-133	2.42316
ACTN4	beta_1	9.6e-49	0.274795	0.204	0.554	2.56e-44	2.42212
PRKCA	beta_1	2.18e-207	-1.01513	0.182	0.808	5.82e-203	2.42155
LMCD1	beta_1	8.87e-08	1.38057	0.134	0.093	0.00236655	2.42025
ATP13A3	beta_1	9.14e-49	0.355748	0.196	0.542	2.44e-44	2.41959
CDH1	beta_1	3.47e-30	0.490065	0.197	0.468	9.27e-26	2.41456
BBS9	beta_1	7.23e-156	-0.567367	0.171	0.737	1.93e-151	2.41282
PLCE1	beta_1	6.62e-37	1.58213	0.175	0.068	1.77e-32	2.40308
ELAVL4	beta_1	2.41e-158	-0.684588	0.171	0.731	6.42e-154	2.39946
PCNT	beta_1	1.79e-27	0.487407	0.191	0.447	4.77e-23	2.39465
PREPL	beta_1	2.53e-58	0.349193	0.181	0.546	6.76e-54	2.39179
LINC01099	beta_1	2.64e-71	-0.860965	0.126	0.434	7.05e-67	2.39102
PPIG	beta_1	1.42e-58	0.438835	0.167	0.522	3.8e-54	2.39022
CHRM3	beta_1	8.97e-25	0.344349	0.157	0.36	2.39e-20	2.38793
SLC7A8	beta_1	1.49e-47	0.275862	0.171	0.483	3.96e-43	2.38786
NR3C1	beta_1	1.06e-153	-0.464119	0.168	0.732	2.84e-149	2.38766
CLTC	beta_1	1.65e-58	0.342508	0.188	0.561	4.4e-54	2.36808
SCMH1	beta_1	3.84e-114	-0.339876	0.183	0.687	1.02e-109	2.36434
PLCL2	beta_1	3.06e-178	-0.745529	0.171	0.771	8.16e-174	2.36418
USP25	beta_1	4.22e-29	0.645069	0.172	0.418	1.12e-24	2.3527
CHD3	beta_1	1.9e-35	0.470078	0.186	0.472	5.06e-31	2.35049
ACACA	beta_1	3.85e-126	-0.370593	0.188	0.726	1.03e-121	2.34597
HMGCLL1	beta_1	4.89e-129	-0.396191	0.167	0.683	1.3e-124	2.34327
GNAI1	beta_1	6.93e-37	0.322837	0.166	0.428	1.85e-32	2.34295
RABGEF1	beta_1	5.01e-55	0.257113	0.191	0.555	1.34e-50	2.34191
PDE3A	beta_1	1.28e-106	-0.36935	0.167	0.622	3.42e-102	2.33307
ERRFI1	beta_1	6.75e-20	0.29903	0.18	0.371	1.8e-15	2.33257
ITM2B	beta_1	0.386267	1.15655	0.189	0.214	1	2.33131
MYH9	beta_1	0.0264255	1.00246	0.188	0.264	1	2.33083
CNKSR3	beta_1	1.11e-40	0.370794	0.172	0.461	2.96e-36	2.32029
RALYL	beta_1	7.38e-58	-0.280949	0.173	0.488	1.97e-53	2.31863
STK33	beta_1	2.75e-127	-0.48167	0.169	0.681	7.32e-123	2.31582
IRS2	beta_1	2.36e-14	0.691451	0.172	0.341	6.28e-10	2.31
HIVEP2	beta_1	6.63e-112	-0.269768	0.174	0.663	1.77e-107	2.30678
UBE2D3	beta_1	1.3e-67	0.277383	0.183	0.578	3.46e-63	2.30563
EIF3A	beta_1	5.07e-29	0.656535	0.18	0.434	1.35e-24	2.3056
SIL1	beta_1	2.92e-120	-0.40136	0.195	0.716	7.78e-116	2.30408
VTI1A	beta_1	5.26e-123	-0.323855	0.171	0.676	1.4e-118	2.30096
RPL13A	beta_1	0.57526	0.824913	0.226	0.28	1	2.29575
PLUT	beta_1	3.38e-147	-1.19289	0.138	0.626	9.03e-143	2.2954
INSR	beta_1	6.13e-13	0.792795	0.181	0.349	1.64e-08	2.28855
AC006369.1	beta_1	1.13e-34	0.326833	0.175	0.44	3.01e-30	2.28437
SYNDIG1	beta_1	9.18e-67	1.61715	0.152	0.029	2.45e-62	2.28209
FXYD2	beta_1	7.39e-19	0.391872	0.201	0.398	1.97e-14	2.27963
TERF2IP	beta_1	2.2e-53	0.262284	0.162	0.485	5.86e-49	2.26681
DENND5B	beta_1	7.32e-140	-0.512762	0.177	0.716	1.95e-135	2.25057
PDIA3	beta_1	1.08e-15	0.787202	0.177	0.358	2.89e-11	2.24917
SPEN	beta_1	6.05e-51	0.424519	0.166	0.492	1.61e-46	2.24648
HOOK2	beta_1	3.27e-161	-0.692392	0.199	0.801	8.72e-157	2.24611
SH3RF1	beta_1	0.0169885	1.30871	0.159	0.155	1	2.24599
TCF7L2	beta_1	7.3e-98	-0.269158	0.173	0.618	1.95e-93	2.24434
PALM2-AKAP2	beta_1	1.52e-138	-0.575639	0.162	0.681	4.06e-134	2.24429
MAST4	beta_1	1.12e-121	-0.296169	0.156	0.65	2.98e-117	2.24217
TTC7B	beta_1	4.3e-165	-0.811026	0.189	0.774	1.15e-160	2.24042
CDK8	beta_1	1.31e-126	-0.435799	0.159	0.663	3.49e-122	2.23832
ITFG1	beta_1	1.53e-117	-0.348665	0.176	0.68	4.08e-113	2.2347
UBE2B	beta_1	1.37e-37	0.543212	0.17	0.447	3.66e-33	2.23463
NAV2	beta_1	2.94e-141	-0.687372	0.175	0.699	7.85e-137	2.23319
VLDLR-AS1	beta_1	2.53e-153	-0.709472	0.163	0.711	6.75e-149	2.23267
RALGAPA2	beta_1	2.5e-146	-0.479322	0.177	0.736	6.66e-142	2.22529
SPTBN4	beta_1	6.56e-147	-0.564084	0.181	0.742	1.75e-142	2.21517
ATP1B3	beta_1	1.81e-08	0.83202	0.18	0.315	0.000483006	2.21473
KCTD8	beta_1	2.62e-147	-0.708938	0.154	0.672	6.98e-143	2.21253
SGO1-AS1	beta_1	2.75e-114	-0.726138	0.142	0.577	7.33e-110	2.18436
CBLB	beta_1	1.08e-20	0.67836	0.183	0.397	2.88e-16	2.18145
SF3B1	beta_1	2.53e-43	0.384511	0.184	0.5	6.76e-39	2.17704
VMP1	beta_1	8.11e-42	0.426014	0.181	0.48	2.16e-37	2.17587
FGFR1	beta_1	6.13e-28	0.553548	0.167	0.4	1.63e-23	2.17544
PDZD8	beta_1	5.47e-46	0.441745	0.156	0.452	1.46e-41	2.17473
BTAF1	beta_1	8.21e-49	0.402546	0.171	0.497	2.19e-44	2.17119
EML5	beta_1	3.6e-120	-0.515761	0.179	0.673	9.6e-116	2.16044
COMMD10	beta_1	7.5e-132	-0.482549	0.157	0.667	2e-127	2.15702
RALGPS1	beta_1	1.25e-132	-0.39656	0.164	0.693	3.34e-128	2.15617
HSPA5	beta_1	0.326131	0.931934	0.179	0.227	1	2.15607
PLCG2	beta_1	0.000446744	0.971669	0.119	0.18	1	2.15359
YWHAE	beta_1	2.05e-52	0.431928	0.178	0.516	5.47e-48	2.1515
LINC01876	beta_1	6.32e-82	-0.508053	0.152	0.519	1.68e-77	2.14703
TOP1	beta_1	3.26e-51	0.452277	0.156	0.472	8.71e-47	2.1466
SETX	beta_1	4.68e-63	0.261315	0.163	0.523	1.25e-58	2.14407
ATP2A2	beta_1	7.18e-40	0.496083	0.166	0.451	1.91e-35	2.14359
STARD13	beta_1	9.36e-41	0.352305	0.158	0.434	2.5e-36	2.14263
CPQ	beta_1	3.67e-128	-0.468859	0.163	0.671	9.78e-124	2.14178
ESRRG	beta_1	1.25e-105	-0.425862	0.155	0.592	3.33e-101	2.14054
CYSTM1	beta_1	3.85e-33	0.542115	0.171	0.431	1.03e-28	2.14031
TAX1BP1	beta_1	2.26e-53	0.481634	0.153	0.472	6.04e-49	2.13898
GRIA4	beta_1	1.84e-108	-0.799984	0.129	0.535	4.91e-104	2.13279
AQP4-AS1	beta_1	1.4e-170	-1.16147	0.136	0.657	3.73e-166	2.13205
AL049828.1	beta_1	6.64e-87	-0.325403	0.146	0.542	1.77e-82	2.13007
LONP2	beta_1	1.19e-120	-0.309985	0.183	0.705	3.18e-116	2.11851
DDX46	beta_1	2.92e-56	0.272546	0.171	0.519	7.8e-52	2.117
TIAM1	beta_1	2.43e-93	-0.311516	0.178	0.62	6.49e-89	2.11003
DYM	beta_1	8.56e-154	-0.433962	0.162	0.723	2.28e-149	2.10775
ENPP2	beta_1	1.42e-41	0.399683	0.158	0.437	3.78e-37	2.10692
AL022068.1	beta_1	2.74e-27	0.38396	0.15	0.36	7.3e-23	2.09593
DAB1	beta_1	2.75e-112	-0.718581	0.161	0.613	7.34e-108	2.0947
FGD4	beta_1	4.64e-118	-0.341535	0.167	0.66	1.24e-113	2.09395
BCAS3	beta_1	5.01e-120	-0.454143	0.156	0.637	1.34e-115	2.09347
CHKA	beta_1	2.44e-09	0.916661	0.16	0.29	6.51e-05	2.0916
SFPQ	beta_1	9.21e-46	0.374456	0.183	0.508	2.46e-41	2.0915
RNF130	beta_1	1.72e-159	-0.610249	0.159	0.72	4.58e-155	2.08989
DNAJC5	beta_1	6.59e-56	0.2561	0.17	0.514	1.76e-51	2.08738
MYO10	beta_1	1.7e-109	1.54717	0.169	0.016	4.53e-105	2.08102
TRIM2	beta_1	6.74e-191	-0.82452	0.159	0.77	1.8e-186	2.07875
AFF1	beta_1	8.43e-125	-0.368467	0.171	0.684	2.25e-120	2.07057
TXNDC11	beta_1	2.82e-20	0.713557	0.163	0.359	7.53e-16	2.06946
TRIP11	beta_1	1.08e-49	0.417485	0.151	0.457	2.88e-45	2.06817
HERPUD1	beta_1	1.1e-32	0.456574	0.172	0.428	2.93e-28	2.06702
HERC4	beta_1	1.19e-122	-0.328079	0.175	0.689	3.17e-118	2.06554
SCAF11	beta_1	8.91e-51	0.397453	0.158	0.474	2.38e-46	2.06046
TJP1	beta_1	6.06e-42	0.383481	0.164	0.452	1.62e-37	2.06013
WDR59	beta_1	3.24e-48	0.35734	0.167	0.484	8.65e-44	2.05748
CHD4	beta_1	5.02e-41	0.414787	0.165	0.453	1.34e-36	2.05694
MIR29B2CHG	beta_1	6.92e-124	-0.3516	0.171	0.686	1.84e-119	2.05643
ATXN1	beta_1	3.42e-116	-0.379682	0.171	0.66	9.11e-112	2.05382
MARK1	beta_1	2.83e-99	-0.291752	0.157	0.596	7.54e-95	2.04981
SNAP91	beta_1	2.43e-125	-0.477454	0.163	0.67	6.48e-121	2.04615
FLNB	beta_1	3.66e-26	0.609237	0.169	0.399	9.76e-22	2.04506
GALNT13	beta_1	1.66e-21	0.547652	0.152	0.342	4.43e-17	2.04334
MAFB	beta_1	2.29e-06	0.883574	0.148	0.245	0.0612081	2.04119
ATP2B1	beta_1	1.82e-42	0.44732	0.159	0.446	4.85e-38	2.03395
PTPN3	beta_1	1.91e-154	-0.672945	0.162	0.717	5.09e-150	2.02948
EDARADD	beta_1	1.01e-154	-0.71536	0.148	0.683	2.68e-150	2.02902
DENND1A	beta_1	1.24e-136	-0.406334	0.151	0.673	3.3e-132	2.02767
FOXK1	beta_1	2.12e-53	0.260677	0.162	0.489	5.64e-49	2.02413
RAB3GAP1	beta_1	1.47e-122	-0.283402	0.157	0.659	3.92e-118	2.01429
DSTN	beta_1	9.46e-34	0.456713	0.163	0.416	2.52e-29	2.01335
MAPK8	beta_1	2.85e-119	-0.343158	0.148	0.626	7.61e-115	2.01041
IARS	beta_1	6.88e-104	-0.347428	0.172	0.641	1.83e-99	2.00604
DLGAP4	beta_1	1.02e-89	-0.282825	0.159	0.574	2.73e-85	2.00496
SMURF1	beta_1	4.74e-58	0.28102	0.151	0.482	1.26e-53	1.99848
ACYP2	beta_1	9.53e-106	-0.313892	0.159	0.618	2.54e-101	1.99765
ETNK1	beta_1	1.31e-67	0.297839	0.149	0.509	3.49e-63	1.99497
GRAMD4	beta_1	0.0258305	1.13535	0.124	0.171	1	1.99467
C11orf49	beta_1	3.6e-153	-0.552136	0.156	0.708	9.59e-149	1.99425
G3BP2	beta_1	1e-46	0.387501	0.152	0.444	2.67e-42	1.98083
DHX36	beta_1	7.23e-52	0.33139	0.159	0.48	1.93e-47	1.9684
CCNL1	beta_1	2.15e-35	0.438153	0.166	0.431	5.74e-31	1.95041
GNA12	beta_1	5.28e-118	-0.339693	0.167	0.669	1.41e-113	1.94744
APLP2	beta_1	6.09e-32	0.587998	0.148	0.382	1.63e-27	1.94663
YTHDC1	beta_1	5.93e-44	0.492627	0.151	0.437	1.58e-39	1.94439
KIF5C	beta_1	2.47e-124	-0.303081	0.144	0.636	6.59e-120	1.93991
POLR2J3	beta_1	4.96e-119	-0.320415	0.164	0.671	1.32e-114	1.93539
GRIA2	beta_1	7.95e-55	0.250423	0.144	0.459	2.12e-50	1.93294
MIR7-3HG	beta_1	6.8e-41	0.293652	0.157	0.431	1.81e-36	1.93124
MORF4L1	beta_1	3.16e-34	0.60141	0.163	0.421	8.43e-30	1.93011
PRKDC	beta_1	6.62e-56	0.317124	0.156	0.489	1.77e-51	1.92839
UBC	beta_1	7.6e-12	1.14554	0.195	0.138	2.03e-07	1.92742
NEURL1	beta_1	1.36e-51	0.252068	0.162	0.482	3.63e-47	1.92658
PLPPR1	beta_1	9.15e-24	1.36443	0.148	0.068	2.44e-19	1.92655
PAPPA2	beta_1	7.11e-28	1.32128	0.144	0.058	1.9e-23	1.9228
RAB11A	beta_1	6.23e-116	-0.271255	0.138	0.589	1.66e-111	1.91738
FBXO17	beta_1	9.8e-104	-0.438138	0.136	0.562	2.61e-99	1.91257
ATP1B1	beta_1	2.87e-24	0.56031	0.157	0.364	7.66e-20	1.91103
DNM1	beta_1	4.9e-52	0.292727	0.156	0.473	1.31e-47	1.90977
HNRNPDL	beta_1	2.81e-25	0.484173	0.168	0.391	7.49e-21	1.90811
VOPP1	beta_1	8.55e-111	-0.321352	0.152	0.615	2.28e-106	1.90631
TMBIM6	beta_1	0.776962	1.02775	0.156	0.186	1	1.90601
CD2AP	beta_1	1.27e-59	0.313367	0.144	0.476	3.38e-55	1.90084
SPECC1L	beta_1	3.26e-115	-0.35702	0.163	0.653	8.7e-111	1.8966
CCNY	beta_1	1.91e-152	-0.480366	0.141	0.681	5.09e-148	1.89044
RPLP0	beta_1	0.0764074	0.916868	0.195	0.203	1	1.88939
PKD2	beta_1	3.43e-118	-0.291657	0.148	0.629	9.16e-114	1.88511
HOMER1	beta_1	0.000102638	0.889237	0.132	0.207	1	1.88255
PNN	beta_1	1.1e-55	0.280715	0.156	0.487	2.93e-51	1.88135
IQGAP1	beta_1	3.43e-57	0.343602	0.142	0.461	9.15e-53	1.8807
DAPK2	beta_1	2.03e-35	0.29294	0.14	0.379	5.43e-31	1.88027
LINC01278	beta_1	2.03e-151	-0.569703	0.14	0.678	5.41e-147	1.87819
EEF2	beta_1	2.49e-06	0.694228	0.171	0.279	0.0665264	1.87789
SERINC1	beta_1	5.88e-28	0.648962	0.14	0.351	1.57e-23	1.87431
TGFBR3	beta_1	5.89e-119	-0.429532	0.127	0.581	1.57e-114	1.87424
LARP4B	beta_1	1.9e-46	0.337296	0.167	0.477	5.07e-42	1.87409
ADGRV1	beta_1	9.87e-123	-0.35273	0.15	0.641	2.63e-118	1.87175
TSPYL2	beta_1	4.34e-26	0.534949	0.158	0.377	1.16e-21	1.87003
BICRAL	beta_1	1.06e-121	-0.322947	0.145	0.634	2.82e-117	1.86809
ICA1	beta_1	3.66e-126	-0.429425	0.164	0.676	9.77e-122	1.86583
MCF2L2	beta_1	2.68e-233	-1.05207	0.144	0.805	7.14e-229	1.86578
SUPT3H	beta_1	3.32e-121	-0.42418	0.15	0.634	8.84e-117	1.86307
GDAP1	beta_1	5.38e-121	-0.474086	0.134	0.598	1.43e-116	1.86268
ENOSF1	beta_1	3.16e-140	-0.514358	0.163	0.706	8.44e-136	1.86224
NAV3	beta_1	1.25e-153	-1.20776	0.148	0.637	3.33e-149	1.8604
HLCS	beta_1	6.31e-113	-0.288331	0.131	0.582	1.68e-108	1.85874
AHCYL2	beta_1	1.97e-112	-0.382137	0.155	0.628	5.25e-108	1.85587
DYNC1I1	beta_1	4.54e-177	-0.864566	0.144	0.723	1.21e-172	1.8544
KAT6A	beta_1	1.32e-127	-0.274142	0.14	0.635	3.52e-123	1.85138
ECHDC2	beta_1	3.31e-128	-0.383335	0.164	0.686	8.84e-124	1.84633
SOBP	beta_1	7.71e-162	-0.708824	0.131	0.671	2.06e-157	1.84631
CCNL2	beta_1	3.36e-46	0.281657	0.157	0.455	8.95e-42	1.83774
NLK	beta_1	5.81e-123	-0.301192	0.137	0.616	1.55e-118	1.83058
NUCKS1	beta_1	2.12e-36	0.467131	0.147	0.396	5.65e-32	1.82888
ADAMTS2	beta_1	2.36e-120	-0.514269	0.146	0.622	6.28e-116	1.82683
JPX	beta_1	1.61e-153	-0.61896	0.152	0.699	4.3e-149	1.82657
SCD5	beta_1	1.2e-177	-1.00285	0.135	0.687	3.2e-173	1.82287
ISL1	beta_1	5.79e-19	0.646484	0.145	0.319	1.55e-14	1.82109
ZNF608	beta_1	3.85e-43	0.254382	0.15	0.428	1.03e-38	1.82075
JUND	beta_1	0.000102989	0.65282	0.175	0.268	1	1.82055
PFKP	beta_1	3.61e-16	0.515466	0.15	0.31	9.61e-12	1.81781
SLC4A10	beta_1	8.37e-134	-0.500471	0.14	0.642	2.23e-129	1.81298
PCCA	beta_1	1.34e-127	-0.376099	0.148	0.647	3.59e-123	1.80831
AC046134.2	beta_1	4.05e-120	-0.367282	0.137	0.61	1.08e-115	1.798
UBE4B	beta_1	3.5e-133	-0.382566	0.145	0.654	9.34e-129	1.79792
AP3D1	beta_1	6.62e-28	0.471003	0.157	0.384	1.77e-23	1.79752
USP36	beta_1	3.37e-25	0.566944	0.152	0.363	8.98e-21	1.79538
GOLGA3	beta_1	3.51e-41	0.303109	0.156	0.434	9.36e-37	1.78452
SEC62	beta_1	2.14e-34	0.708504	0.109	0.321	5.7e-30	1.77773
PARD3B	beta_1	1.92e-101	-0.305379	0.132	0.553	5.12e-97	1.77476
ZFC3H1	beta_1	3.68e-49	0.284409	0.144	0.441	9.8e-45	1.76818
FRMD4B	beta_1	4.89e-48	1.3694	0.144	0.037	1.3e-43	1.7667
SF1	beta_1	4.02e-50	0.300516	0.152	0.461	1.07e-45	1.76666
LMAN1	beta_1	1.07e-30	0.608882	0.128	0.342	2.84e-26	1.76389
PRPF4B	beta_1	9.21e-56	0.264197	0.143	0.461	2.46e-51	1.76073
CCDC7	beta_1	9.68e-127	-0.504421	0.144	0.632	2.58e-122	1.75509
SMARCA5	beta_1	4.45e-51	0.319783	0.141	0.442	1.19e-46	1.74866
FSTL5	beta_1	0.000204736	1.04675	0.139	0.114	1	1.74095
RRBP1	beta_1	9.69e-13	0.763618	0.137	0.272	2.58e-08	1.73995
CCPG1	beta_1	2.26e-57	0.310788	0.13	0.438	6.02e-53	1.73926
SIPA1L2	beta_1	6.26e-187	-0.94249	0.14	0.725	1.67e-182	1.73919
LINC00271	beta_1	2.32e-94	-0.263276	0.116	0.505	6.19e-90	1.73075
EIF4G2	beta_1	0.00235055	0.850772	0.156	0.229	1	1.72351
ACTB	beta_1	2.13e-194	1.37377	0.249	0.014	5.68e-190	1.72107
ASB3	beta_1	2.32e-121	-0.312328	0.134	0.606	6.2e-117	1.72069
MAP3K4	beta_1	1.17e-45	0.395492	0.137	0.416	3.12e-41	1.71873
EZR	beta_1	0.00275827	1.10536	0.137	0.121	1	1.71853
FOXJ3	beta_1	6.74e-147	-0.429839	0.135	0.665	1.8e-142	1.71635
UMAD1	beta_1	2.32e-140	-0.487607	0.128	0.633	6.18e-136	1.71097
EIF4B	beta_1	1.1e-38	0.512815	0.134	0.383	2.92e-34	1.70827
ILF3	beta_1	1e-28	0.54472	0.146	0.367	2.67e-24	1.70588
AC008014.1	beta_1	1.12e-88	-0.278893	0.118	0.493	2.98e-84	1.6981
TRIM44	beta_1	1.77e-131	-0.324171	0.14	0.644	4.72e-127	1.69641
GTF2IRD1	beta_1	2.87e-105	-0.283554	0.142	0.59	7.65e-101	1.69551
HIP1R	beta_1	6.85e-19	0.634478	0.14	0.312	1.83e-14	1.69424
CSDE1	beta_1	1.44e-42	0.46302	0.14	0.408	3.84e-38	1.69376
KIF5B	beta_1	1.13e-37	0.506827	0.13	0.371	3.01e-33	1.69248
PCNX2	beta_1	3.8e-150	-0.560384	0.139	0.675	1.01e-145	1.68983
WDR7	beta_1	3.02e-124	-0.275603	0.134	0.616	8.06e-120	1.68679
SRRM1	beta_1	1.33e-55	0.252672	0.137	0.447	3.55e-51	1.68668
TACC1	beta_1	1.35e-20	0.67161	0.134	0.307	3.59e-16	1.68666
SNX9	beta_1	6.23e-117	-0.260976	0.136	0.605	1.66e-112	1.68594
SAMD5	beta_1	1.53e-18	0.413177	0.136	0.296	4.09e-14	1.68498
ILRUN	beta_1	1.24e-57	0.303213	0.125	0.431	3.3e-53	1.68413
ABCD3	beta_1	6.79e-46	0.384045	0.13	0.402	1.81e-41	1.68368
PPM1H	beta_1	9.99e-136	-0.465329	0.119	0.607	2.66e-131	1.67615
IQSEC1	beta_1	7.15e-254	-1.48372	0.152	0.815	1.91e-249	1.67589
AC104123.1	beta_1	8.09e-95	-0.274234	0.122	0.52	2.16e-90	1.67509
LINC01725	beta_1	1.16e-115	-0.786634	0.129	0.56	3.09e-111	1.67483
TMEM181	beta_1	7.72e-127	-0.431601	0.147	0.644	2.06e-122	1.67384
CCAR1	beta_1	2.85e-52	0.27821	0.145	0.453	7.6e-48	1.67264
EIF4A2	beta_1	2.98e-08	0.665035	0.149	0.26	0.000795514	1.67197
USP9Y	beta_1	3.35e-33	0.336233	0.085	0.269	8.94e-29	1.66878
FRS2	beta_1	2.01e-60	0.301283	0.122	0.433	5.36e-56	1.66514
SYNJ2	beta_1	3.54e-92	-0.321226	0.157	0.579	9.45e-88	1.66201
SPATS2L	beta_1	0.0246058	1.06751	0.126	0.117	1	1.66182
MCTP2	beta_1	3.81e-175	-0.746993	0.123	0.683	1.02e-170	1.66051
EXOC2	beta_1	8.7e-130	-0.384222	0.142	0.644	2.32e-125	1.6602
UBE2E2	beta_1	1.47e-97	-0.458897	0.133	0.533	3.92e-93	1.6575
SREK1	beta_1	3.29e-55	0.313671	0.126	0.426	8.77e-51	1.65024
GMDS	beta_1	2.32e-93	-0.314377	0.145	0.557	6.19e-89	1.6475
FAR1	beta_1	6.2e-54	0.348809	0.124	0.418	1.65e-49	1.64675
TBC1D8	beta_1	6.95e-122	-0.458502	0.15	0.637	1.85e-117	1.64393
KCNK1	beta_1	3.68e-28	0.457403	0.122	0.319	9.82e-24	1.6425
PEBP1	beta_1	0.00121941	0.861039	0.128	0.19	1	1.63755
GOLPH3	beta_1	7.54e-38	0.4857	0.132	0.375	2.01e-33	1.63234
PPP1R12B	beta_1	6.36e-122	-0.340658	0.138	0.619	1.7e-117	1.62946
OCIAD1	beta_1	1.92e-48	0.450351	0.127	0.405	5.11e-44	1.62828
EPCAM	beta_1	9.7e-11	0.7722	0.125	0.239	2.59e-06	1.61874
EFCAB2	beta_1	1.25e-108	-0.35281	0.134	0.577	3.33e-104	1.61751
DMXL1	beta_1	1.02e-115	-0.251133	0.135	0.6	2.72e-111	1.61718
NR1D2	beta_1	6.18e-44	0.328449	0.119	0.373	1.65e-39	1.61478
ABL1	beta_1	4.69e-100	-0.263365	0.128	0.545	1.25e-95	1.61469
CACNA1B	beta_1	1.19e-102	-0.385237	0.128	0.55	3.19e-98	1.61369
UNC5D	beta_1	6.78e-128	-1.18123	0.102	0.527	1.81e-123	1.61279
USO1	beta_1	2.09e-61	0.277605	0.124	0.439	5.57e-57	1.61252
LRRC8D	beta_1	8.02e-100	-0.290194	0.128	0.547	2.14e-95	1.60843
GSN	beta_1	5.29e-96	-0.251371	0.134	0.543	1.41e-91	1.60783
KCNIP1	beta_1	5.3e-58	1.31362	0.124	0.021	1.41e-53	1.60638
A1CF	beta_1	1.31e-22	0.458016	0.124	0.297	3.48e-18	1.60617
ABR	beta_1	5.71e-128	-0.527272	0.148	0.645	1.52e-123	1.60171
RPL3	beta_1	7.6e-06	0.772044	0.2	0.163	0.20276	1.60069
FGF12	beta_1	8.21e-33	0.324621	0.124	0.339	2.19e-28	1.597
WDFY2	beta_1	6.99e-114	-0.281425	0.129	0.581	1.87e-109	1.58988
RCOR1	beta_1	3.65e-50	0.269093	0.13	0.414	9.73e-46	1.58645
ESYT2	beta_1	1.04e-40	0.388053	0.132	0.386	2.78e-36	1.58423
TRMT11	beta_1	1.44e-123	-0.436569	0.127	0.596	3.84e-119	1.58197
TMEM260	beta_1	3.15e-36	0.451926	0.121	0.349	8.4e-32	1.5807
PLEKHA6	beta_1	2.35e-180	-0.966695	0.129	0.695	6.28e-176	1.58013
HNRNPA3	beta_1	3.5e-51	0.327342	0.142	0.442	9.34e-47	1.57443
MCU	beta_1	4.16e-44	0.277474	0.127	0.387	1.11e-39	1.57399
RSRC2	beta_1	3.72e-51	0.29272	0.14	0.439	9.92e-47	1.57392
TAF1D	beta_1	1.26e-47	0.374704	0.129	0.406	3.35e-43	1.57206
PEG10	beta_1	0.085016	0.971801	0.125	0.121	1	1.56972
CELF4	beta_1	1.03e-106	-0.342168	0.136	0.577	2.74e-102	1.56743
TPM1	beta_1	1.2e-31	0.474157	0.133	0.353	3.21e-27	1.5661
CPNE4	beta_1	3.68e-66	-0.623143	0.124	0.426	9.83e-62	1.56523
GRB10	beta_1	3.33e-117	-0.31884	0.118	0.567	8.89e-113	1.56437
AACS	beta_1	5.23e-132	-0.543403	0.133	0.624	1.39e-127	1.56403
RNF150	beta_1	7.94e-32	0.346184	0.116	0.32	2.12e-27	1.56102
PER2	beta_1	1.1e-28	0.396654	0.129	0.333	2.94e-24	1.56079
GAB1	beta_1	3.51e-06	0.769873	0.12	0.201	0.0934938	1.55464
BMP5	beta_1	2.16e-106	-0.428044	0.104	0.51	5.76e-102	1.55224
PER1	beta_1	6.45e-09	0.730066	0.132	0.239	0.00017209	1.5466
SARAF	beta_1	3.02e-10	0.666907	0.138	0.256	8.06e-06	1.5432
SPATA13	beta_1	4.78e-108	-0.331547	0.128	0.564	1.28e-103	1.54219
ABLIM2	beta_1	1.31e-35	0.329202	0.128	0.361	3.5e-31	1.54022
CAMK2G	beta_1	3.23e-17	0.621353	0.127	0.278	8.62e-13	1.53915
JUNB	beta_1	3.45e-07	1.01017	0.155	0.116	0.00920812	1.53874
GAK	beta_1	7.49e-40	0.27965	0.139	0.396	2e-35	1.53632
XIAP	beta_1	2.47e-53	0.314208	0.118	0.402	6.57e-49	1.53321
TGOLN2	beta_1	3.28e-29	0.512778	0.121	0.322	8.74e-25	1.53276
PAPOLA	beta_1	4.55e-55	0.324784	0.124	0.421	1.21e-50	1.53187
SLC3A2	beta_1	4e-28	0.396265	0.146	0.362	1.07e-23	1.53157
TPCN1	beta_1	4.8e-21	0.529952	0.133	0.308	1.28e-16	1.53056
PCDH7	beta_1	3.51e-76	-0.957655	0.115	0.427	9.37e-72	1.53
KLHL29	beta_1	7.61e-208	-1.34131	0.148	0.753	2.03e-203	1.52933
PLXNA2	beta_1	3.35e-83	-0.257344	0.129	0.503	8.94e-79	1.52786
NAALADL2	beta_1	1.63e-79	-0.29288	0.117	0.465	4.35e-75	1.52746
ATP1A1	beta_1	3.11e-19	0.591506	0.127	0.288	8.29e-15	1.52742
PRKAR1A	beta_1	6.04e-17	0.69874	0.127	0.277	1.61e-12	1.52623
PDE8B	beta_1	1.47e-144	-0.684235	0.124	0.629	3.93e-140	1.52222
TENT5A	beta_1	1.5e-15	0.58596	0.122	0.26	3.99e-11	1.52217
EPRS	beta_1	8.42e-56	0.262749	0.122	0.419	2.25e-51	1.51787
AEBP2	beta_1	3.36e-115	-0.33617	0.12	0.562	8.97e-111	1.51463
KIF26B	beta_1	5.55e-74	-0.601305	0.126	0.455	1.48e-69	1.51398
PEAK1	beta_1	2.28e-37	0.342297	0.117	0.344	6.07e-33	1.51308
GRM4	beta_1	6e-82	-0.373862	0.127	0.491	1.6e-77	1.51298
RASGRF1	beta_1	2.84e-128	-0.433899	0.115	0.585	7.58e-124	1.51223
FGGY	beta_1	1.46e-133	-0.474308	0.12	0.607	3.89e-129	1.51206
NRIP1	beta_1	2.3e-42	0.381848	0.127	0.382	6.14e-38	1.51046
YWHAQ	beta_1	4.06e-53	0.321459	0.121	0.406	1.08e-48	1.50704
ADAM10	beta_1	8.21e-53	0.273276	0.127	0.418	2.19e-48	1.49806
ANXA7	beta_1	8.46e-48	0.341646	0.13	0.408	2.26e-43	1.495
NECTIN3	beta_1	4.83e-136	-0.4836	0.117	0.603	1.29e-131	1.49328
EPB41	beta_1	5.5e-108	-0.314511	0.126	0.564	1.47e-103	1.49217
STX8	beta_1	4.07e-127	-0.40942	0.123	0.598	1.09e-122	1.49183
RAPGEF4	beta_1	5.22e-39	0.286125	0.114	0.345	1.39e-34	1.49132
FMN1	beta_1	6.48e-136	-0.786949	0.125	0.606	1.73e-131	1.49096
CDK6	beta_1	6.36e-110	-0.343958	0.124	0.559	1.7e-105	1.49044
RASD1	beta_1	1.87e-08	0.714859	0.129	0.23	0.000498127	1.48866
SEZ6L2	beta_1	1.76e-25	0.533059	0.119	0.301	4.69e-21	1.48792
CAPRIN1	beta_1	4.85e-38	0.404017	0.127	0.367	1.29e-33	1.48689
KLF12	beta_1	6.71e-108	-0.298544	0.117	0.543	1.79e-103	1.48567
CCDC186	beta_1	4.02e-26	0.520483	0.12	0.308	1.07e-21	1.48536
AHCTF1	beta_1	6.05e-54	0.329015	0.114	0.397	1.61e-49	1.48432
RALGPS2	beta_1	7.08e-40	0.287978	0.12	0.361	1.89e-35	1.48384
MAPRE1	beta_1	3.37e-42	0.376922	0.12	0.368	8.99e-38	1.47813
MYO1B	beta_1	4.01e-41	0.289714	0.131	0.385	1.07e-36	1.4776
FOSB	beta_1	0.00388468	0.959291	0.131	0.114	1	1.47551
CARMIL1	beta_1	5.99e-123	-0.481292	0.139	0.618	1.6e-118	1.47269
MTRNR2L12	beta_1	1.19e-79	-0.25292	0.129	0.493	3.18e-75	1.46888
PELI2	beta_1	3.19e-113	-0.40686	0.111	0.542	8.5e-109	1.46818
AC131571.1	beta_1	2.62e-139	-0.735742	0.091	0.548	6.99e-135	1.46025
KLF7	beta_1	2.44e-90	-0.284795	0.125	0.514	6.5e-86	1.45751
LINC01376	beta_1	4.43e-144	-0.685308	0.112	0.6	1.18e-139	1.45216
C7orf50	beta_1	2.42e-28	0.412006	0.131	0.336	6.45e-24	1.45204
EDEM3	beta_1	9.42e-58	0.254468	0.11	0.4	2.51e-53	1.45191
NKX2-2	beta_1	1.48e-91	-0.257925	0.136	0.542	3.94e-87	1.45154
RAP1GAP	beta_1	1.94e-35	0.430426	0.107	0.319	5.18e-31	1.45066
IRF2BP2	beta_1	5.87e-14	0.630348	0.119	0.247	1.57e-09	1.44858
GPM6A	beta_1	2.79e-133	-1.02924	0.106	0.544	7.44e-129	1.44683
VAV2	beta_1	3.38e-96	-0.341718	0.128	0.536	9.01e-92	1.44607
GAPVD1	beta_1	1.09e-50	0.292418	0.116	0.389	2.9e-46	1.44381
ITPR3	beta_1	6.66e-116	-0.402557	0.129	0.586	1.78e-111	1.44264
VWA5B2	beta_1	3.75e-11	0.655043	0.126	0.244	1e-06	1.44046
HIF1A	beta_1	4.23e-44	0.251737	0.136	0.403	1.13e-39	1.44012
ACADVL	beta_1	2.42e-20	0.496513	0.136	0.308	6.45e-16	1.43935
HOOK1	beta_1	1.52e-49	0.269528	0.122	0.399	4.04e-45	1.43634
TMEM59	beta_1	1.88e-15	0.665107	0.11	0.239	5.02e-11	1.43538
PTPN4	beta_1	3.13e-126	-0.3733	0.115	0.579	8.36e-122	1.43333
NALCN	beta_1	2.25e-135	-0.446231	0.104	0.577	5.99e-131	1.4326
TMEM259	beta_1	7.5e-27	0.355177	0.145	0.354	2e-22	1.43131
LAMA5	beta_1	1.18e-22	0.525053	0.116	0.284	3.15e-18	1.42773
EEF1A1	beta_1	2.16e-125	1.14367	0.174	0.011	5.75e-121	1.42772
FCHSD2	beta_1	1.17e-36	0.301492	0.119	0.345	3.13e-32	1.42615
TARS	beta_1	3.1e-51	0.321041	0.105	0.372	8.27e-47	1.42527
PWRN1	beta_1	1.41e-107	-0.446426	0.12	0.542	3.75e-103	1.4244
WWC1	beta_1	1.21e-20	0.427035	0.122	0.285	3.22e-16	1.42427
NORAD	beta_1	1.7e-15	0.629799	0.112	0.244	4.53e-11	1.4241
CALM2	beta_1	6.64e-07	0.631424	0.156	0.258	0.0177146	1.42356
CHD1	beta_1	3e-45	0.340103	0.116	0.372	8e-41	1.42224
MYH14	beta_1	1.86e-116	-0.369571	0.123	0.575	4.96e-112	1.42133
GARS-DT	beta_1	7.89e-110	-0.263148	0.122	0.561	2.1e-105	1.41923
FSTL4	beta_1	1.39e-96	-0.800353	0.112	0.487	3.71e-92	1.41868
AGFG1	beta_1	7.69e-56	0.282829	0.113	0.401	2.05e-51	1.41772
GPR158	beta_1	2.7e-125	-0.524158	0.114	0.573	7.2e-121	1.41772
ANKIB1	beta_1	4.93e-112	-0.26062	0.111	0.544	1.32e-107	1.41548
RAPH1	beta_1	2.36e-126	-0.32898	0.104	0.561	6.3e-122	1.41534
FAM168A	beta_1	2.81e-119	-0.380877	0.116	0.568	7.49e-115	1.41512
IDI1	beta_1	0.000645741	0.794793	0.111	0.168	1	1.41278
THRB	beta_1	2.06e-32	0.25286	0.116	0.322	5.5e-28	1.41168
FBXL2	beta_1	9.74e-120	-0.380136	0.108	0.551	2.6e-115	1.40899
HNRNPH3	beta_1	2.85e-47	0.364685	0.117	0.38	7.61e-43	1.40678
MED27	beta_1	4.03e-170	-0.807871	0.122	0.671	1.07e-165	1.40636
NCL	beta_1	0.0826558	0.85408	0.114	0.149	1	1.40521
EIF1	beta_1	0.719268	0.632633	0.186	0.219	1	1.40478
CIRBP	beta_1	2.18e-22	0.38572	0.148	0.337	5.82e-18	1.40385
DMTF1	beta_1	9.71e-53	0.29436	0.111	0.387	2.59e-48	1.3996
SCD	beta_1	5.65e-32	0.2742	0.122	0.33	1.51e-27	1.39862
ZSWIM5	beta_1	8.39e-114	-0.428104	0.113	0.547	2.24e-109	1.39727
XBP1	beta_1	8.57e-27	0.418614	0.133	0.332	2.28e-22	1.39572
AL139383.1	beta_1	5.57e-155	-0.719715	0.104	0.612	1.49e-150	1.39404
ARHGEF28	beta_1	2.34e-31	0.370387	0.126	0.338	6.24e-27	1.39199
SLC7A1	beta_1	4.45e-108	-0.313539	0.12	0.549	1.19e-103	1.39088
PPIP5K2	beta_1	4.32e-49	0.2967	0.108	0.369	1.15e-44	1.38982
REPS1	beta_1	1.77e-115	-0.335968	0.116	0.561	4.71e-111	1.38546
SUZ12	beta_1	5.66e-59	0.280257	0.104	0.392	1.51e-54	1.38449
RUNX1T1	beta_1	3.37e-129	-0.557027	0.104	0.56	8.99e-125	1.38313
PCMTD1	beta_1	1.84e-54	0.307406	0.108	0.388	4.9e-50	1.38198
LAMP1	beta_1	1.46e-21	0.540935	0.118	0.283	3.89e-17	1.38085
HECW2	beta_1	1.52e-08	0.660164	0.112	0.205	0.000404398	1.38025
PRKD1	beta_1	0.000169952	1.00034	0.105	0.079	1	1.37722
SPINT2	beta_1	1.81e-05	0.713618	0.126	0.203	0.482455	1.37691
ARHGAP44	beta_1	4.17e-165	-0.719435	0.114	0.654	1.11e-160	1.37493
FAAH2	beta_1	6.58e-114	-0.429516	0.096	0.514	1.76e-109	1.37485
FAM135B	beta_1	5.54e-90	-0.296309	0.109	0.483	1.48e-85	1.37158
PHF20L1	beta_1	1.88e-48	0.327882	0.106	0.364	5.03e-44	1.3697
ADD3	beta_1	1.72e-37	0.405842	0.096	0.307	4.6e-33	1.36856
HULC	beta_1	1.45e-93	-0.46686	0.104	0.478	3.88e-89	1.36096
NAMPT	beta_1	0.0169411	0.853616	0.11	0.153	1	1.35974
UBAC2	beta_1	3.4e-125	-0.314178	0.106	0.565	9.06e-121	1.35899
VWA8	beta_1	2e-124	-0.414604	0.111	0.569	5.34e-120	1.35741
ATG10	beta_1	1.04e-113	-0.335582	0.103	0.527	2.78e-109	1.35403
DDR1	beta_1	8.52e-09	0.731748	0.1	0.186	0.000227213	1.35322
WIPF2	beta_1	6.37e-47	0.31376	0.104	0.355	1.7e-42	1.34963
TMEM236	beta_1	3.06e-68	1.17852	0.115	0.013	8.16e-64	1.34861
INPP4A	beta_1	4.61e-113	-0.328128	0.12	0.565	1.23e-108	1.34825
TSHZ2	beta_1	5.94e-178	-1.33061	0.136	0.645	1.59e-173	1.3466
USP22	beta_1	1.74e-49	0.267523	0.117	0.388	4.63e-45	1.34466
CD59	beta_1	0.00335013	0.975768	0.122	0.105	1	1.34422
SNAP25-AS1	beta_1	2.62e-134	-0.643869	0.114	0.574	6.98e-130	1.34016
MORF4L2	beta_1	2.52e-64	0.26635	0.105	0.409	6.73e-60	1.33914
SF3B2	beta_1	2.39e-25	0.490779	0.117	0.299	6.37e-21	1.33471
COPB1	beta_1	1.2e-45	0.370948	0.102	0.347	3.2e-41	1.33448
TM9SF2	beta_1	3.93e-40	0.392435	0.104	0.331	1.05e-35	1.33448
PWRN4	beta_1	9.18e-102	-0.428008	0.104	0.5	2.45e-97	1.32986
AIG1	beta_1	1.75e-146	-0.631132	0.116	0.62	4.66e-142	1.32661
USH1C	beta_1	0.0596586	0.793955	0.117	0.156	1	1.32479
PRPF40A	beta_1	6.38e-44	0.348297	0.106	0.349	1.7e-39	1.32341
ITPR1	beta_1	0.105331	0.823006	0.119	0.155	1	1.3233
RAB28	beta_1	8.03e-104	-0.2522	0.1	0.503	2.14e-99	1.32307
SLC35F5	beta_1	2.24e-48	0.342384	0.103	0.357	5.97e-44	1.32196
DIS3L2	beta_1	2.11e-138	-0.424614	0.108	0.594	5.64e-134	1.31948
PRMT2	beta_1	1.65e-135	-0.436708	0.113	0.597	4.39e-131	1.31937
GEM	beta_1	5.62e-61	-0.403946	0.106	0.388	1.5e-56	1.31899
EIF4G1	beta_1	2.46e-19	0.564012	0.114	0.267	6.57e-15	1.31673
NEUROD1	beta_1	0.126059	0.861578	0.101	0.13	1	1.31537
SPTAN1	beta_1	1.21e-32	0.432523	0.115	0.324	3.24e-28	1.31458
FAM120B	beta_1	7.06e-120	-0.308532	0.107	0.555	1.88e-115	1.31173
SLC8A1	beta_1	2.58e-108	-0.724497	0.099	0.492	6.87e-104	1.3103
P4HB	beta_1	2.76e-45	0.252832	0.121	0.379	7.35e-41	1.30902
RADX	beta_1	8.41e-30	0.439118	0.1	0.286	2.24e-25	1.30884
SEZ6L	beta_1	4.71e-92	-0.384495	0.096	0.458	1.26e-87	1.30863
PRKCH	beta_1	4.81e-142	-0.713983	0.103	0.581	1.28e-137	1.3054
BEX1	beta_1	0.0143976	0.748315	0.118	0.164	1	1.30069
FTH1	beta_1	0.017207	0.35464	0.144	0.121	1	1.2995
FUT8	beta_1	2.31e-124	-0.419643	0.095	0.536	6.17e-120	1.29872
LNPEP	beta_1	2.62e-54	0.261825	0.098	0.366	6.99e-50	1.29837
AL445250.1	beta_1	7.47e-15	0.491755	0.072	0.172	1.99e-10	1.29675
TBC1D15	beta_1	1.51e-51	0.268152	0.1	0.362	4.04e-47	1.29631
BRD7	beta_1	1.24e-50	0.271161	0.104	0.368	3.3e-46	1.29527
PCDH17	beta_1	1.73e-31	0.366717	0.1	0.291	4.61e-27	1.29508
GPCPD1	beta_1	2.89e-43	0.338527	0.1	0.335	7.7e-39	1.29475
CACNA2D2	beta_1	5.78e-34	0.325063	0.117	0.333	1.54e-29	1.2915
ZFAND5	beta_1	1.95e-12	0.603064	0.112	0.227	5.2e-08	1.29071
PEMT	beta_1	1.57e-14	0.576994	0.123	0.258	4.19e-10	1.29039
SHC2	beta_1	1e-30	0.295179	0.117	0.32	2.68e-26	1.28837
LMO7	beta_1	1.32e-34	0.385937	0.104	0.31	3.53e-30	1.28736
CD99L2	beta_1	8.41e-29	0.401511	0.114	0.307	2.24e-24	1.28684
WDR45B	beta_1	1.63e-31	0.359001	0.112	0.314	4.34e-27	1.28399
AHCYL1	beta_1	6.28e-48	0.320774	0.1	0.349	1.67e-43	1.28129
MCC	beta_1	2.01e-136	-0.579685	0.105	0.581	5.35e-132	1.28059
IP6K2	beta_1	3.7e-40	0.350612	0.109	0.342	9.86e-36	1.28025
FAM110B	beta_1	1.81e-09	0.66984	0.095	0.183	4.82e-05	1.27952
RPL6	beta_1	1.91e-39	1.03382	0.135	0.038	5.08e-35	1.27841
CPNE8	beta_1	4.28e-19	0.456697	0.104	0.247	1.14e-14	1.27839
KLF6	beta_1	0.506724	0.766005	0.119	0.141	1	1.27833
GOLGA2	beta_1	7.05e-38	0.280216	0.117	0.347	1.88e-33	1.27701
CLIP2	beta_1	5.98e-08	0.665365	0.11	0.198	0.00159404	1.277
LINC01146	beta_1	6.99e-117	-0.605349	0.088	0.501	1.86e-112	1.27495
PTPRK	beta_1	1.15e-87	-0.27294	0.106	0.466	3.07e-83	1.27489
RAD21	beta_1	1.36e-34	0.46109	0.094	0.292	3.62e-30	1.27204
ST3GAL5	beta_1	2.49e-93	-0.277103	0.098	0.47	6.64e-89	1.26992
KIAA1328	beta_1	1.67e-91	-0.294889	0.106	0.482	4.45e-87	1.26907
STX1A	beta_1	1.26e-134	-0.609085	0.12	0.603	3.36e-130	1.26902
KIF12	beta_1	1.36e-10	0.579738	0.107	0.208	3.62e-06	1.26791
LDLRAD4	beta_1	5.39e-252	-1.49013	0.107	0.744	1.44e-247	1.26754
NMNAT2	beta_1	5.91e-149	-0.649474	0.097	0.589	1.58e-144	1.26445
DYNC1LI2	beta_1	7.51e-41	0.324574	0.112	0.348	2e-36	1.26412
MICU1	beta_1	1.62e-112	-0.405752	0.118	0.556	4.33e-108	1.26371
IGFBP7	beta_1	0.0105503	0.790041	0.125	0.11	1	1.26344
DOCK10	beta_1	1.28e-209	-1.09321	0.096	0.684	3.42e-205	1.2633
PABPC1	beta_1	1.18e-06	0.7228	0.117	0.2	0.0314716	1.26044
HSPD1	beta_1	0.0210949	0.697837	0.121	0.165	1	1.25889
CD81	beta_1	0.234407	0.765909	0.128	0.161	1	1.25777
HIPK3	beta_1	3.92e-48	0.266999	0.103	0.356	1.05e-43	1.25728
FARS2	beta_1	4.29e-153	-0.679401	0.119	0.638	1.14e-148	1.25488
RPL17	beta_1	7.74e-30	0.918022	0.151	0.058	2.06e-25	1.25371
CHD8	beta_1	1.98e-43	0.334388	0.1	0.335	5.29e-39	1.25292
EPN2	beta_1	2.82e-109	-0.271945	0.105	0.526	7.52e-105	1.25114
EIF5B	beta_1	9.34e-45	0.262615	0.102	0.343	2.49e-40	1.25109
SNRNP200	beta_1	1.18e-37	0.280878	0.111	0.334	3.16e-33	1.24933
ITGAV	beta_1	3.05e-41	0.27807	0.108	0.342	8.14e-37	1.24638
ANK2	beta_1	5.28e-16	0.308672	0.111	0.241	1.41e-11	1.24451
SLC25A16	beta_1	8.84e-42	0.324208	0.104	0.337	2.36e-37	1.24149
LRFN5	beta_1	0.383227	0.701005	0.087	0.103	1	1.23986
RNF115	beta_1	6.05e-105	-0.287305	0.108	0.52	1.61e-100	1.23501
TVP23C	beta_1	4.01e-150	-0.477114	0.089	0.581	1.07e-145	1.23499
SEMA6D	beta_1	1.31e-174	-1.09171	0.099	0.626	3.5e-170	1.2327
KPNB1	beta_1	6.94e-48	0.281525	0.101	0.352	1.85e-43	1.23262
MMP16	beta_1	0.0543379	0.73881	0.108	0.143	1	1.2319
TCERG1	beta_1	7.95e-49	0.261196	0.102	0.358	2.12e-44	1.23138
ERP29	beta_1	5.76e-06	0.700163	0.112	0.186	0.153752	1.22862
CALCOCO2	beta_1	1.11e-44	0.291861	0.104	0.347	2.97e-40	1.22795
ANKRD6	beta_1	9.87e-170	-0.859699	0.093	0.615	2.63e-165	1.22706
WDPCP	beta_1	1.82e-112	-0.40556	0.094	0.508	4.85e-108	1.22607
HDAC8	beta_1	5.38e-121	-0.520064	0.101	0.537	1.43e-116	1.22432
FANCC	beta_1	1.9e-132	-0.546657	0.102	0.569	5.07e-128	1.22037
RAI1	beta_1	5.92e-114	-0.459242	0.11	0.543	1.58e-109	1.21855
DNAJC12	beta_1	1.29e-31	0.353301	0.101	0.294	3.44e-27	1.21565
CREB1	beta_1	5.34e-50	0.282355	0.096	0.35	1.42e-45	1.21498
LINC01933	beta_1	2.64e-174	-1.26434	0.087	0.599	7.05e-170	1.21383
CSGALNACT1	beta_1	1.27e-65	1.08459	0.106	0.011	3.39e-61	1.21175
GALNT11	beta_1	7.56e-102	-0.252092	0.107	0.509	2.02e-97	1.20601
RASGEF1B	beta_1	1.05e-19	0.467006	0.106	0.253	2.8e-15	1.20593
TMEM63C	beta_1	1.91e-98	-0.259009	0.108	0.506	5.1e-94	1.20491
GRN	beta_1	1.55e-06	0.614506	0.112	0.19	0.0412256	1.2047
JMY	beta_1	8.18e-36	0.390608	0.093	0.295	2.18e-31	1.20451
CCNT2	beta_1	2.48e-49	0.280914	0.095	0.345	6.61e-45	1.20248
TTLL7	beta_1	2.47e-104	-0.28401	0.103	0.509	6.6e-100	1.20079
RFX3-AS1	beta_1	1.27e-32	0.303004	0.092	0.281	3.39e-28	1.19832
LAMP2	beta_1	3.69e-22	0.581631	0.087	0.231	9.85e-18	1.19701
USP7	beta_1	3.95e-36	0.316019	0.104	0.318	1.05e-31	1.1958
ARID4A	beta_1	3.15e-40	0.33166	0.091	0.307	8.41e-36	1.19433
FAM153CP	beta_1	1.63e-103	-0.368003	0.111	0.52	4.35e-99	1.1941
ZNF141	beta_1	5.99e-34	0.394541	0.093	0.287	1.6e-29	1.1925
HMGXB3	beta_1	1.3e-38	0.29516	0.104	0.326	3.48e-34	1.19068
HSPH1	beta_1	3.3e-23	0.395047	0.104	0.264	8.8e-19	1.18969
FAM189A1	beta_1	6.48e-16	0.295084	0.101	0.225	1.73e-11	1.1867
INSIG1	beta_1	2.46e-11	0.47304	0.104	0.206	6.55e-07	1.1847
NEDD9	beta_1	0.472017	0.840361	0.096	0.113	1	1.18262
CBX6	beta_1	1.65e-21	0.528359	0.09	0.234	4.39e-17	1.18034
ARVCF	beta_1	1.38e-33	0.273737	0.105	0.309	3.69e-29	1.17498
GTF3C1	beta_1	3.43e-126	-0.337196	0.093	0.541	9.16e-122	1.17373
DOP1B	beta_1	4.93e-13	0.569029	0.099	0.209	1.31e-08	1.17332
FAM50A	beta_1	6.73e-21	0.413177	0.112	0.269	1.8e-16	1.17322
ST3GAL3	beta_1	5.31e-113	-0.388082	0.093	0.508	1.42e-108	1.17275
AC023424.3	beta_1	3.9e-109	-0.470941	0.082	0.47	1.04e-104	1.17093
CENPC	beta_1	1e-108	-0.31756	0.103	0.521	2.67e-104	1.17035
CHM	beta_1	2.63e-101	-0.260537	0.109	0.517	7.01e-97	1.16935
SSR4	beta_1	2.28e-29	0.939621	0.124	0.042	6.08e-25	1.1682
ACACB	beta_1	9.59e-99	-0.304365	0.108	0.505	2.56e-94	1.1651
BAZ2A	beta_1	5.7e-41	0.27576	0.104	0.335	1.52e-36	1.16383
PRSS23	beta_1	6.23e-122	-0.624631	0.107	0.545	1.66e-117	1.16283
PLXNB2	beta_1	2.24e-18	0.539405	0.101	0.24	5.97e-14	1.16093
LRRTM3	beta_1	2.27e-127	-0.933171	0.084	0.507	6.05e-123	1.16016
BAIAP3	beta_1	2.52e-26	0.3456	0.108	0.286	6.72e-22	1.15969
SRSF3	beta_1	2.93e-05	0.688313	0.111	0.18	0.781288	1.1578
PROX1	beta_1	9.14e-17	0.571779	0.084	0.202	2.44e-12	1.15628
ZNF248	beta_1	1.93e-116	-0.384176	0.093	0.515	5.15e-112	1.1541
ARF1	beta_1	5.75e-17	0.4831	0.106	0.24	1.53e-12	1.15372
SLC6A6	beta_1	6.05e-249	-1.51434	0.112	0.747	1.61e-244	1.15315
ENTPD1-AS1	beta_1	2.67e-82	-0.254227	0.085	0.415	7.12e-78	1.15099
RAP1A	beta_1	2.89e-36	0.393176	0.084	0.278	7.71e-32	1.15079
CCNI	beta_1	1.48e-39	0.310428	0.104	0.328	3.95e-35	1.14756
EPS8L2	beta_1	4.42e-09	0.563698	0.108	0.202	0.000117995	1.14717
SUPT5H	beta_1	2.45e-35	0.300737	0.108	0.322	6.54e-31	1.14613
MFSD4B	beta_1	8.68e-133	-0.515291	0.091	0.545	2.31e-128	1.14405
CDK10	beta_1	4.76e-09	0.557119	0.117	0.217	0.000127029	1.14257
TYW1	beta_1	1.31e-106	-0.304791	0.102	0.514	3.48e-102	1.14092
MAPK1IP1L	beta_1	3.79e-46	0.319838	0.092	0.328	1.01e-41	1.13987
FYN	beta_1	5.38e-108	-0.362136	0.103	0.516	1.43e-103	1.13609
TSC22D2	beta_1	3.51e-43	0.343385	0.081	0.298	9.36e-39	1.13515
DGKH	beta_1	8.2e-28	0.349263	0.085	0.249	2.19e-23	1.13512
NPAS4	beta_1	0.951931	0.69567	0.098	0.106	1	1.13398
RGL1	beta_1	5.03e-147	-0.691539	0.095	0.58	1.34e-142	1.13374
IST1	beta_1	9.67e-45	0.314588	0.092	0.324	2.58e-40	1.13321
SPTB	beta_1	2.7e-88	-0.251839	0.103	0.469	7.2e-84	1.1307
MT-CO1	beta_1	2.44e-49	-1.58207	0.073	0.267	6.5e-45	1.12861
NEXMIF	beta_1	2.64e-167	-1.19561	0.086	0.591	7.04e-163	1.12842
CCDC47	beta_1	1.12e-15	0.587365	0.086	0.201	2.99e-11	1.12838
SUPT6H	beta_1	9.97e-40	0.290143	0.101	0.325	2.66e-35	1.12766
OTUD7A	beta_1	1.14e-108	-0.414166	0.092	0.497	3.04e-104	1.12743
DLK1	beta_1	4.71e-09	0.446662	0.099	0.185	0.000125687	1.12507
CTNNB1	beta_1	7.14e-51	0.25157	0.104	0.365	1.91e-46	1.12476
SPP1	beta_1	9.51e-44	0.960873	0.1	0.018	2.54e-39	1.124
ARF4	beta_1	2.55e-30	0.453104	0.086	0.261	6.79e-26	1.12138
PDXK	beta_1	4.61e-114	-0.36446	0.097	0.52	1.23e-109	1.12074
KSR2	beta_1	3.51e-96	-0.332316	0.094	0.469	9.35e-92	1.11876
ZNF10	beta_1	2.05e-143	-0.496813	0.085	0.559	5.47e-139	1.11783
FBXW4	beta_1	1.64e-125	-0.407631	0.103	0.559	4.38e-121	1.11664
CERK	beta_1	2.99e-25	0.408212	0.093	0.253	7.99e-21	1.11422
PTMA	beta_1	3.29e-117	1.05261	0.141	0.005	8.76e-113	1.11384
SLC38A2	beta_1	1.88e-38	0.256223	0.094	0.305	5.03e-34	1.11291
FDPS	beta_1	1.24e-35	0.267256	0.108	0.321	3.3e-31	1.11235
TMEM132B	beta_1	5.64e-141	-1.16158	0.09	0.541	1.51e-136	1.11176
MBOAT2	beta_1	9.96e-32	0.265219	0.093	0.278	2.66e-27	1.10816
ZHX3	beta_1	1.1e-119	-0.432225	0.087	0.511	2.93e-115	1.10605
SGPP2	beta_1	2.57e-115	-0.314401	0.084	0.495	6.86e-111	1.10585
PAUPAR	beta_1	7.18e-93	-0.707496	0.076	0.418	1.91e-88	1.10497
DPH6-DT	beta_1	7.07e-117	-0.597856	0.08	0.485	1.88e-112	1.10118
FARP2	beta_1	3.06e-106	-0.28699	0.093	0.495	8.17e-102	1.10041
UBE2G2	beta_1	3.68e-40	0.290971	0.093	0.31	9.8e-36	1.10013
XRCC6	beta_1	1.89e-34	0.320032	0.105	0.311	5.05e-30	1.09953
LIMA1	beta_1	1.67e-18	0.539899	0.085	0.211	4.45e-14	1.09943
ELMSAN1	beta_1	1.19e-25	0.422055	0.085	0.242	3.17e-21	1.09881
TMEM14B	beta_1	2.63e-92	-0.333235	0.1	0.469	7.03e-88	1.09798
DANT2	beta_1	2.81e-141	-0.839596	0.093	0.559	7.5e-137	1.09761
ELMO1	beta_1	2.23e-165	-1.26344	0.093	0.592	5.94e-161	1.09714
TMEM108	beta_1	5.45e-217	-1.2955	0.08	0.663	1.45e-212	1.09636
ACTN1	beta_1	3.64e-25	0.329594	0.101	0.269	9.72e-21	1.09519
CNTNAP5	beta_1	4.29e-10	0.339905	0.078	0.158	1.15e-05	1.09405
EPB41L1	beta_1	7.43e-112	-0.575567	0.084	0.484	1.98e-107	1.09329
PPP4R2	beta_1	3.68e-46	0.286361	0.082	0.31	9.8e-42	1.09287
TMEM263	beta_1	1.09e-32	0.421453	0.087	0.272	2.91e-28	1.09172
ACTR3	beta_1	8.6e-28	0.441328	0.101	0.28	2.29e-23	1.09142
ANXA4	beta_1	0.00505682	0.669416	0.097	0.14	1	1.08886
TOM1L2	beta_1	6.65e-138	-0.505259	0.093	0.56	1.77e-133	1.08885
POLR2B	beta_1	4.08e-44	0.286172	0.088	0.313	1.09e-39	1.08861
RBM27	beta_1	1.11e-48	0.262979	0.087	0.328	2.96e-44	1.08508
SAMD4A	beta_1	3.62e-16	0.260038	0.1	0.223	9.65e-12	1.08385
TMX4	beta_1	5.7e-48	0.270098	0.079	0.309	1.52e-43	1.08319
LMNA	beta_1	0.00189484	0.635258	0.104	0.153	1	1.08252
CDH18	beta_1	1.21e-53	-0.337714	0.089	0.336	3.23e-49	1.0771
TACC2	beta_1	6.85e-05	0.688108	0.092	0.149	1	1.07695
CLSTN1	beta_1	3.74e-40	0.310461	0.096	0.317	9.99e-36	1.07641
HMGCR	beta_1	3.47e-18	0.503539	0.091	0.22	9.24e-14	1.07465
ELF3	beta_1	0.125475	0.768283	0.101	0.096	1	1.0734
TRAPPC12	beta_1	2.11e-98	-0.259544	0.099	0.488	5.62e-94	1.07041
RIC3	beta_1	2.33e-108	-0.287551	0.095	0.503	6.2e-104	1.06948
DPP7	beta_1	1.11e-14	0.442229	0.106	0.229	2.96e-10	1.0662
FAM102A	beta_1	2.08e-86	-0.251649	0.096	0.451	5.56e-82	1.06383
SYT4	beta_1	1.49e-07	0.64487	0.09	0.164	0.00397106	1.06156
PDE5A	beta_1	5.08e-131	-0.478719	0.077	0.513	1.36e-126	1.05772
HSPA8	beta_1	6.51e-06	0.82237	0.107	0.074	0.173517	1.05715
CREM	beta_1	1.52e-23	0.370435	0.093	0.246	4.05e-19	1.05665
SEC16A	beta_1	7.36e-35	0.282329	0.099	0.302	1.96e-30	1.05597
GOLGA8A	beta_1	2.48e-89	-0.288583	0.096	0.458	6.6e-85	1.05562
NFE2L1	beta_1	2.04e-32	0.358823	0.081	0.259	5.44e-28	1.05491
MARCKS	beta_1	0.0249653	0.6621	0.091	0.125	1	1.05482
TUT7	beta_1	2.81e-40	0.288251	0.089	0.302	7.49e-36	1.05392
TMED10	beta_1	1.11e-45	0.26572	0.092	0.325	2.95e-41	1.05285
FAM219A	beta_1	5.7e-115	-0.432444	0.096	0.521	1.52e-110	1.05101
CRTC3	beta_1	1.77e-115	-0.371013	0.096	0.52	4.73e-111	1.04917
ATP6V0E1	beta_1	4.71e-30	0.353828	0.097	0.28	1.26e-25	1.0485
DGKD	beta_1	1.52e-127	-0.522584	0.088	0.529	4.07e-123	1.04805
SPPL2B	beta_1	9.48e-38	0.275137	0.09	0.297	2.53e-33	1.04673
AFTPH	beta_1	1.85e-34	0.364727	0.081	0.268	4.94e-30	1.04651
MIPOL1	beta_1	4.47e-107	-0.366414	0.085	0.478	1.19e-102	1.04231
GALK2	beta_1	8.57e-108	-0.35471	0.093	0.495	2.29e-103	1.04206
CSAD	beta_1	9.82e-33	0.272477	0.096	0.289	2.62e-28	1.03724
NTN1	beta_1	3.71e-173	-1.13819	0.075	0.581	9.89e-169	1.03521
PILRB	beta_1	2.54e-96	-0.280732	0.096	0.477	6.78e-92	1.03508
GLRA1	beta_1	4.68e-185	-1.21019	0.066	0.586	1.25e-180	1.03389
IQSEC3	beta_1	5.01e-16	0.435878	0.094	0.217	1.34e-11	1.03338
PGRMC2	beta_1	2.92e-32	0.36104	0.082	0.261	7.79e-28	1.032
TCAF1	beta_1	9.05e-39	0.327945	0.077	0.276	2.41e-34	1.0311
ENO1	beta_1	2.86e-16	0.40558	0.106	0.235	7.62e-12	1.03067
SLX4IP	beta_1	6.14e-112	-0.354577	0.087	0.494	1.64e-107	1.0302
ASXL3	beta_1	2.29e-30	0.306635	0.082	0.254	6.11e-26	1.03009
AQR	beta_1	1.2e-43	0.28522	0.083	0.303	3.21e-39	1.02916
PTH2R	beta_1	1.64e-60	-0.662387	0.062	0.305	4.38e-56	1.02746
CASTOR2	beta_1	7.43e-26	0.380612	0.089	0.249	1.98e-21	1.02692
SGCD	beta_1	1.3e-65	-0.440616	0.069	0.336	3.47e-61	1.02419
ANXA5	beta_1	6.03e-16	0.468553	0.095	0.216	1.61e-11	1.02385
EIF5	beta_1	1.39e-16	0.447691	0.09	0.212	3.69e-12	1.02323
TOLLIP	beta_1	1.88e-35	0.259149	0.095	0.297	5.02e-31	1.02269
ZHX2	beta_1	5.01e-85	-0.283068	0.09	0.434	1.34e-80	1.02188
COG7	beta_1	3.75e-32	0.287028	0.095	0.285	1e-27	1.02153
TLN1	beta_1	1.37e-18	0.488794	0.082	0.208	3.64e-14	1.02027
VWDE	beta_1	5.62e-140	-0.561595	0.09	0.558	1.5e-135	1.01945
RYR2	beta_1	7.34e-103	-0.717955	0.07	0.428	1.96e-98	1.01797
PVR	beta_1	8.84e-15	0.473705	0.093	0.208	2.36e-10	1.01712
SERBP1	beta_1	0.00607175	0.687265	0.092	0.132	1	1.01679
PDK3	beta_1	1.77e-34	0.325699	0.087	0.279	4.72e-30	1.01584
HIBCH	beta_1	1.19e-101	-0.28173	0.085	0.467	3.18e-97	1.01366
LDLRAD3	beta_1	1.01e-226	-1.18122	0.085	0.689	2.69e-222	1.0127
MTG1	beta_1	7.34e-35	0.276425	0.095	0.295	1.96e-30	1.01231
CBX5	beta_1	1.1e-25	0.489661	0.073	0.22	2.94e-21	1.01062
SERGEF	beta_1	5.07e-95	-0.25134	0.079	0.438	1.35e-90	1.00622
LRP5L	beta_1	1.36e-154	-0.787451	0.099	0.601	3.63e-150	1.00509
RHOA	beta_1	4.99e-12	0.556376	0.091	0.19	1.33e-07	1.0047
MCL1	beta_1	2.8e-07	0.643543	0.093	0.167	0.00747487	1.00389
CDC42	beta_1	1.31e-43	0.273832	0.092	0.319	3.5e-39	1.00345
PPARA	beta_1	2.74e-32	0.267012	0.084	0.265	7.32e-28	1.00289
CYP51A1	beta_1	1.42e-30	0.279609	0.089	0.268	3.8e-26	1.00217
CLEC16A	beta_1	9.47e-99	-0.315832	0.092	0.473	2.53e-94	1.00179
CNIH3	beta_1	6.85e-08	0.601412	0.085	0.159	0.00182732	1.00136
ETFDH	beta_1	8.83e-100	-0.271056	0.089	0.47	2.36e-95	1.00125
MTR	beta_1	3.54e-96	-0.276988	0.092	0.467	9.45e-92	1.0001
TIPARP	beta_1	5.71e-09	0.571372	0.086	0.167	0.000152261	1.0001
TRAF3IP2-AS1	beta_1	5.06e-105	-0.410252	0.081	0.465	1.35e-100	0.999945
NCBP3	beta_1	5.61e-28	0.337638	0.085	0.251	1.5e-23	0.99987
SYNCRIP	beta_1	1.32e-34	0.356573	0.083	0.272	3.52e-30	0.998138
WLS	beta_1	2.05e-108	-0.362503	0.083	0.478	5.47e-104	0.993542
RPL13	beta_1	2.04e-06	0.530712	0.134	0.091	0.054366	0.993271
DEPP1	beta_1	0.000204725	0.493737	0.085	0.134	1	0.986782
CD164	beta_1	9.02e-08	0.601036	0.089	0.163	0.00240456	0.981234
EMC10	beta_1	0.00105133	0.632342	0.09	0.137	1	0.980748
CAMKK1	beta_1	2.93e-157	-0.843057	0.093	0.593	7.81e-153	0.979697
GLCCI1	beta_1	1.16e-157	-0.912901	0.074	0.553	3.1e-153	0.979584
BEX2	beta_1	6.78e-30	0.320445	0.082	0.253	1.81e-25	0.97903
CST3	beta_1	5.18e-12	0.795301	0.108	0.057	1.38e-07	0.975385
BCAT2	beta_1	3.1e-96	-0.39955	0.094	0.469	8.28e-92	0.973194
DNM3	beta_1	1.71e-180	-1.11946	0.088	0.615	4.56e-176	0.972208
ZDBF2	beta_1	8.62e-31	0.321616	0.077	0.246	2.3e-26	0.969652
TIA1	beta_1	4.28e-33	0.316069	0.087	0.274	1.14e-28	0.969226
VWC2L	beta_1	6.88e-95	-0.367064	0.069	0.417	1.83e-90	0.968086
LINC01098	beta_1	9.11e-62	-0.938823	0.061	0.301	2.43e-57	0.96805
H3F3B	beta_1	8.88e-42	0.829328	0.141	0.04	2.37e-37	0.964434
NCOA7	beta_1	2.19e-11	0.507736	0.082	0.173	5.84e-07	0.963819
AC106795.3	beta_1	5.52e-94	-0.311762	0.077	0.433	1.47e-89	0.962521
YARS	beta_1	1.99e-107	-0.390522	0.089	0.489	5.3e-103	0.961826
CALR	beta_1	3.98e-25	0.87516	0.101	0.033	1.06e-20	0.959891
N4BP2	beta_1	3.72e-29	0.355412	0.072	0.231	9.93e-25	0.958877
MAN1C1	beta_1	8.69e-119	-0.697134	0.092	0.511	2.32e-114	0.957812
TBC1D32	beta_1	2.02e-109	-0.436505	0.083	0.48	5.39e-105	0.957433
SERINC3	beta_1	1.22e-17	0.508534	0.076	0.192	3.27e-13	0.957306
MAN2C1	beta_1	7.54e-19	0.402646	0.089	0.221	2.01e-14	0.956869
SET	beta_1	0.137336	0.663802	0.087	0.111	1	0.956372
TOR1AIP2	beta_1	1.29e-37	0.286805	0.077	0.27	3.43e-33	0.955896
COX7A2L	beta_1	2.66e-105	-0.356026	0.077	0.456	7.08e-101	0.955776
YPEL5	beta_1	1.29e-08	0.600406	0.077	0.151	0.000343435	0.954311
GNL3	beta_1	5.5e-20	0.463029	0.077	0.206	1.47e-15	0.953364
TBC1D9	beta_1	5.66e-28	0.319907	0.085	0.252	1.51e-23	0.94991
KCNH7	beta_1	9.85e-122	-0.985176	0.072	0.471	2.63e-117	0.946899
RTF1	beta_1	1.83e-41	0.270454	0.077	0.285	4.88e-37	0.946834
PRMT9	beta_1	9.37e-17	0.464438	0.082	0.199	2.5e-12	0.945655
ME3	beta_1	1.53e-182	-0.938723	0.082	0.618	4.09e-178	0.943138
ANKUB1	beta_1	1.9e-123	-0.588543	0.062	0.466	5.07e-119	0.938313
NCALD	beta_1	1.12e-75	-0.319237	0.084	0.395	3e-71	0.938186
ITPR2	beta_1	2.04e-88	-0.258544	0.076	0.414	5.45e-84	0.937763
GABPB1-AS1	beta_1	1.95e-108	-0.322563	0.07	0.452	5.2e-104	0.936395
NAA15	beta_1	4.83e-109	-0.388162	0.08	0.472	1.29e-104	0.936181
TXNRD1	beta_1	1.41e-82	-0.35931	0.088	0.42	3.76e-78	0.935361
C1QL1	beta_1	1.03e-29	0.323666	0.077	0.243	2.74e-25	0.934582
MTMR12	beta_1	2e-34	0.318929	0.074	0.255	5.34e-30	0.932053
KIAA1211	beta_1	4.38e-135	-0.810409	0.065	0.491	1.17e-130	0.931417
QPCT	beta_1	4.99e-07	0.595572	0.076	0.139	0.0132963	0.930791
AGAP3	beta_1	1.02e-26	0.28338	0.085	0.247	2.73e-22	0.930267
ZRANB2-AS2	beta_1	2.65e-77	-0.323388	0.073	0.378	7.08e-73	0.929779
JOSD1	beta_1	8.07e-08	0.609924	0.079	0.149	0.00215153	0.929176
SLC16A12	beta_1	3.31e-97	-0.357178	0.079	0.442	8.84e-93	0.926779
BACH2	beta_1	2e-55	-0.324924	0.086	0.339	5.34e-51	0.926402
RBCK1	beta_1	9.13e-23	0.424381	0.077	0.216	2.43e-18	0.925862
PKM	beta_1	1.82e-27	0.289869	0.1	0.274	4.86e-23	0.924987
EIF3E	beta_1	4.34e-41	0.321556	0.07	0.269	1.16e-36	0.924359
C11orf80	beta_1	5.33e-95	-0.333827	0.085	0.451	1.42e-90	0.920315
PPP2R1B	beta_1	8.83e-33	0.291421	0.083	0.266	2.35e-28	0.920189
PPP1R10	beta_1	7.31e-36	0.304819	0.081	0.272	1.95e-31	0.920174
SKIL	beta_1	3.02e-16	0.457602	0.082	0.197	8.06e-12	0.919307
BRD2	beta_1	1.38e-21	0.384627	0.085	0.224	3.68e-17	0.917863
GFOD2	beta_1	4.14e-14	0.480149	0.072	0.17	1.1e-09	0.917421
SRGAP3	beta_1	1.2e-116	-0.632604	0.079	0.485	3.2e-112	0.915614
S100PBP	beta_1	1.01e-27	0.369632	0.07	0.223	2.7e-23	0.915543
GATAD1	beta_1	2.47e-35	0.252211	0.079	0.267	6.57e-31	0.915031
MAPK4	beta_1	1.03e-18	0.343228	0.061	0.172	2.74e-14	0.913973
ATP6AP1	beta_1	0.000107839	0.575654	0.083	0.134	1	0.913911
LINC00174	beta_1	3.32e-96	-0.286082	0.073	0.43	8.85e-92	0.911825
MYO18A	beta_1	3.38e-28	0.33211	0.076	0.235	9.02e-24	0.911378
ETF1	beta_1	1.78e-25	0.400039	0.068	0.21	4.74e-21	0.90881
VPS37B	beta_1	1e-32	0.351185	0.069	0.24	2.67e-28	0.90781
GNG7	beta_1	1.24e-90	-0.386229	0.085	0.438	3.3e-86	0.907627
NPM1	beta_1	4.7e-07	0.510217	0.097	0.171	0.0125376	0.906992
FLG-AS1	beta_1	6.46e-104	-0.508492	0.073	0.447	1.72e-99	0.905802
NDUFAF2	beta_1	5.36e-90	-0.342639	0.086	0.439	1.43e-85	0.904897
TLE5	beta_1	4.91e-30	0.296039	0.086	0.26	1.31e-25	0.903378
OAZ1	beta_1	0.208701	0.680084	0.111	0.109	1	0.902888
BNIP3	beta_1	9.8e-20	0.415337	0.078	0.205	2.61e-15	0.902227
ITM2C	beta_1	5.01e-06	0.531812	0.072	0.127	0.133504	0.901775
ST13	beta_1	2.78e-30	0.325828	0.08	0.249	7.41e-26	0.90153
AF165147.1	beta_1	5.26e-101	-0.554363	0.049	0.39	1.4e-96	0.900913
ZNRF1	beta_1	1.14e-12	0.443841	0.079	0.174	3.04e-08	0.90061
BRF1	beta_1	9.22e-33	0.250242	0.081	0.262	2.46e-28	0.89953
DNAJA1	beta_1	2.22e-09	0.478337	0.093	0.179	5.93e-05	0.896546
TBC1D19	beta_1	4.51e-98	-0.267304	0.077	0.442	1.2e-93	0.896361
NARS	beta_1	6.39e-18	0.466943	0.069	0.183	1.71e-13	0.896234
OTULINL	beta_1	6.48e-90	-0.328975	0.077	0.42	1.73e-85	0.893852
ATP6AP2	beta_1	6.85e-13	0.483044	0.077	0.172	1.83e-08	0.893769
RFFL	beta_1	5.23e-92	-0.261198	0.076	0.424	1.4e-87	0.893729
RPS2	beta_1	0.0391366	0.489806	0.147	0.133	1	0.892685
CPNE3	beta_1	6.7e-26	0.380499	0.071	0.218	1.79e-21	0.890637
LINC00882	beta_1	1.52e-130	-0.631861	0.069	0.495	4.06e-126	0.890558
ABHD3	beta_1	4.4e-125	-0.792198	0.078	0.496	1.17e-120	0.890532
KCNG3	beta_1	9.04e-95	-0.312073	0.056	0.391	2.41e-90	0.889453
IPO7	beta_1	5.46e-41	0.255397	0.077	0.281	1.46e-36	0.889314
EVL	beta_1	5.3e-108	-0.461983	0.082	0.475	1.41e-103	0.888845
LAMB1	beta_1	0.000654429	0.639302	0.075	0.117	1	0.888027
SESN3	beta_1	3.1e-12	0.524479	0.072	0.161	8.26e-08	0.887933
SUSD6	beta_1	3.31e-110	-0.446321	0.079	0.473	8.83e-106	0.887483
AL139260.1	beta_1	5.3e-91	-0.334668	0.067	0.404	1.41e-86	0.886947
LINC02197	beta_1	4.86e-158	-0.887089	0.068	0.545	1.3e-153	0.886173
HS6ST1	beta_1	6.85e-91	-0.291012	0.074	0.418	1.83e-86	0.885501
CAMK2N1	beta_1	2.3e-19	0.408684	0.077	0.201	6.12e-15	0.884434
RNF180	beta_1	6.49e-100	-0.407109	0.074	0.441	1.73e-95	0.880219
ZC3H3	beta_1	1.35e-147	-0.802093	0.08	0.552	3.61e-143	0.880185
SPOP	beta_1	5.79e-100	-0.326237	0.084	0.461	1.54e-95	0.879559
DCTN1	beta_1	2.23e-26	0.365655	0.077	0.229	5.96e-22	0.878931
SMAD5	beta_1	6.42e-44	0.294569	0.058	0.256	1.71e-39	0.875648
ZFP91	beta_1	9.12e-29	0.309207	0.076	0.237	2.43e-24	0.874562
ARHGEF9	beta_1	1.24e-104	-0.334698	0.073	0.448	3.31e-100	0.873704
EGR3	beta_1	2.75e-15	0.288443	0.069	0.167	7.35e-11	0.873637
ABCC9	beta_1	5.37e-17	0.352403	0.07	0.18	1.43e-12	0.873102
SUPT16H	beta_1	4.39e-26	0.384323	0.067	0.211	1.17e-21	0.872551
RAP2C-AS1	beta_1	2.89e-77	-0.351819	0.069	0.371	7.7e-73	0.871856
ATP6V0D1	beta_1	3.47e-32	0.285764	0.079	0.255	9.26e-28	0.871414
WARS2-AS1	beta_1	3.4e-90	-0.308786	0.06	0.388	9.06e-86	0.86873
PTBP1	beta_1	4.74e-08	0.563781	0.08	0.152	0.00126432	0.868456
AC021231.1	beta_1	1.7e-104	-0.475829	0.059	0.419	4.53e-100	0.86304
YWHAH	beta_1	0.000239836	0.552987	0.081	0.13	1	0.861915
ATF4	beta_1	5.97e-07	0.507886	0.084	0.15	0.0159322	0.858767
PGK1	beta_1	7.01e-30	0.280644	0.075	0.238	1.87e-25	0.858549
ERLEC1	beta_1	1.25e-32	0.374972	0.06	0.222	3.33e-28	0.858031
GTDC1	beta_1	4.15e-84	-0.294315	0.069	0.391	1.11e-79	0.855153
YTHDF3	beta_1	3.27e-41	0.252263	0.069	0.269	8.71e-37	0.854446
GNS	beta_1	5.32e-30	0.309017	0.069	0.228	1.42e-25	0.853947
MTUS1	beta_1	2.98e-11	0.474485	0.068	0.15	7.94e-07	0.853772
LHFPL4	beta_1	4.59e-83	-0.255544	0.078	0.408	1.22e-78	0.853094
FAM222A	beta_1	7.06e-83	-0.263808	0.069	0.389	1.88e-78	0.852819
TAF7	beta_1	5.74e-14	0.493961	0.069	0.164	1.53e-09	0.851458
SMC3	beta_1	1.06e-31	0.300368	0.071	0.239	2.84e-27	0.850734
LPIN1	beta_1	8.76e-101	-0.36997	0.079	0.453	2.34e-96	0.848336
ABCF1	beta_1	3.53e-24	0.344107	0.076	0.22	9.4e-20	0.848115
FERMT2	beta_1	1.84e-27	0.28536	0.074	0.229	4.91e-23	0.846193
CCDC50	beta_1	1.7e-27	0.3447	0.069	0.219	4.53e-23	0.845198
PRH1	beta_1	4.59e-117	-0.494412	0.067	0.464	1.23e-112	0.845056
MYL6	beta_1	7.43e-113	0.862115	0.128	0.003	1.98e-108	0.844174
NFKB1	beta_1	2.72e-30	0.292859	0.071	0.234	7.26e-26	0.842779
IL6ST	beta_1	1.34e-26	0.320028	0.077	0.23	3.57e-22	0.842173
ATP6V1G1	beta_1	0.146904	0.581279	0.082	0.103	1	0.841266
MAP2K5	beta_1	4.18e-108	-0.394247	0.07	0.451	1.11e-103	0.841067
DDX27	beta_1	2.27e-18	0.411033	0.073	0.192	6.04e-14	0.841024
DHX15	beta_1	1.3e-32	0.334968	0.075	0.25	3.47e-28	0.840748
ARMCX3	beta_1	1.29e-29	0.346868	0.065	0.22	3.44e-25	0.836804
DCUN1D4	beta_1	1.65e-115	-0.436457	0.079	0.485	4.39e-111	0.834709
TMEM51	beta_1	2e-21	0.252113	0.073	0.202	5.34e-17	0.832254
ZBED5	beta_1	4.04e-30	0.287978	0.07	0.232	1.08e-25	0.831438
SSX2IP	beta_1	1.09e-11	0.517432	0.068	0.152	2.92e-07	0.829042
AP1G2	beta_1	1.02e-17	0.346497	0.085	0.208	2.73e-13	0.827389
ARPC2	beta_1	1.87e-18	0.35163	0.086	0.212	4.99e-14	0.826066
BCAS2	beta_1	3.41e-10	0.503604	0.073	0.152	9.09e-06	0.825734
PGAP1	beta_1	7.23e-36	0.285468	0.063	0.239	1.93e-31	0.825058
ZNF780B	beta_1	8.08e-125	-0.483916	0.068	0.485	2.16e-120	0.824741
PDE9A	beta_1	1.55e-17	0.356197	0.074	0.189	4.13e-13	0.823675
TRIM9	beta_1	2.84e-93	-0.375578	0.063	0.402	7.58e-89	0.823187
AL033504.1	beta_1	3.34e-14	0.254558	0.073	0.172	8.91e-10	0.822316
KIAA0556	beta_1	2.23e-100	-0.361928	0.078	0.45	5.94e-96	0.821545
CTR9	beta_1	3.65e-15	0.412107	0.069	0.171	9.74e-11	0.820634
FBXW8	beta_1	7.28e-103	-0.355466	0.076	0.45	1.94e-98	0.817333
CAMK1D	beta_1	2.05e-80	-0.607413	0.054	0.346	5.47e-76	0.815995
CRK	beta_1	9.15e-29	0.265193	0.072	0.23	2.44e-24	0.815885
DNMT1	beta_1	1.05e-25	0.307522	0.077	0.227	2.81e-21	0.815502
LRRC1	beta_1	1.44e-110	-0.38187	0.07	0.458	3.85e-106	0.814965
SEC11C	beta_1	1.16e-05	0.491802	0.081	0.136	0.310449	0.814123
PRPF38B	beta_1	2.87e-21	0.37378	0.069	0.197	7.66e-17	0.812579
FAM13A	beta_1	2.08e-98	-0.332962	0.065	0.416	5.55e-94	0.811418
NBR1	beta_1	1.38e-31	0.27833	0.067	0.231	3.68e-27	0.811334
NUBPL	beta_1	8.26e-99	-0.422359	0.074	0.436	2.2e-94	0.810851
FAM177A1	beta_1	1.79e-19	0.425643	0.067	0.185	4.77e-15	0.810386
TRAK2	beta_1	1.97e-19	0.367943	0.07	0.191	5.24e-15	0.808758
DEPTOR	beta_1	4.23e-18	0.320411	0.07	0.184	1.13e-13	0.808684
MAP4K3-DT	beta_1	1.79e-104	-0.385109	0.066	0.434	4.77e-100	0.807707
ME1	beta_1	8.02e-133	-0.655689	0.065	0.492	2.14e-128	0.805848
MGAT4C	beta_1	1.18e-66	-0.269262	0.055	0.314	3.16e-62	0.805507
MAP9	beta_1	3.54e-27	0.344371	0.058	0.2	9.45e-23	0.805311
HMGN1	beta_1	1.08e-18	0.273062	0.085	0.21	2.88e-14	0.805206
KCND3	beta_1	0.00249212	0.52099	0.066	0.101	1	0.805151
SLC25A25	beta_1	6.76e-16	0.380127	0.075	0.183	1.8e-11	0.804542
RAB14	beta_1	1.04e-16	0.428923	0.073	0.183	2.77e-12	0.802775
SYAP1	beta_1	8.61e-30	0.319353	0.06	0.212	2.3e-25	0.802344
LRPAP1	beta_1	1.71e-11	0.433228	0.069	0.152	4.56e-07	0.799122
UPF1	beta_1	3.12e-23	0.333267	0.065	0.196	8.33e-19	0.798076
MAP3K14	beta_1	3.68e-82	-0.276061	0.069	0.386	9.83e-78	0.798032
SUCLG2-AS1	beta_1	2.25e-124	-0.668049	0.064	0.471	6e-120	0.797017
NRG3	beta_1	6.89e-80	-0.92025	0.065	0.357	1.84e-75	0.794743
PPP1R14C	beta_1	1.8e-23	0.314733	0.057	0.184	4.81e-19	0.794709
VPS35	beta_1	2.75e-19	0.407641	0.067	0.184	7.34e-15	0.794044
EPAS1	beta_1	4.32e-71	-0.381115	0.073	0.359	1.15e-66	0.793863
AC084198.2	beta_1	8.26e-107	-0.336177	0.067	0.443	2.2e-102	0.793175
UBTF	beta_1	1.75e-16	0.40031	0.068	0.174	4.66e-12	0.791208
RNPS1	beta_1	3.06e-29	0.318904	0.07	0.228	8.16e-25	0.789757
SINHCAF	beta_1	8.05e-30	0.253968	0.061	0.214	2.15e-25	0.787837
NPHP4	beta_1	6.24e-18	0.423421	0.062	0.171	1.66e-13	0.787399
ABCA2	beta_1	9.49e-23	0.256618	0.079	0.219	2.53e-18	0.785498
ERCC5	beta_1	7.18e-29	0.255966	0.072	0.23	1.91e-24	0.785462
PARP1	beta_1	5.38e-18	0.420813	0.064	0.174	1.43e-13	0.782646
MLIP	beta_1	1.58e-06	0.394453	0.059	0.111	0.0420359	0.782451
NECTIN1	beta_1	3.06e-27	0.25015	0.065	0.211	8.16e-23	0.782161
AC025159.1	beta_1	8.83e-62	-0.403007	0.065	0.318	2.36e-57	0.780646
HSPA12A	beta_1	9.12e-106	-0.457978	0.063	0.431	2.43e-101	0.777772
LINC01266	beta_1	1.37e-109	-0.758143	0.069	0.446	3.65e-105	0.776552
SYT5	beta_1	0.00075895	0.537643	0.069	0.109	1	0.775498
SOD2	beta_1	5.17e-15	0.453066	0.071	0.171	1.38e-10	0.774687
TSPAN3	beta_1	1.56e-28	0.370465	0.058	0.204	4.15e-24	0.774334
ZNF800	beta_1	1.24e-27	0.301778	0.065	0.213	3.31e-23	0.774087
TPP1	beta_1	4.72e-22	0.38972	0.067	0.195	1.26e-17	0.773831
SOCS6	beta_1	5.56e-33	0.287343	0.055	0.214	1.48e-28	0.772546
ASAH1	beta_1	7.67e-19	0.36342	0.07	0.188	2.05e-14	0.771576
RBM10	beta_1	1.84e-25	0.32532	0.066	0.207	4.9e-21	0.771049
CD63	beta_1	2.61e-82	0.785462	0.116	0.008	6.95e-78	0.771037
HNRNPK	beta_1	1.77e-16	0.364589	0.088	0.207	4.71e-12	0.770833
ATP2B4	beta_1	1.44e-16	0.350365	0.075	0.186	3.84e-12	0.769118
MYO9B	beta_1	3.39e-28	0.255532	0.063	0.212	9.03e-24	0.765827
PRR26	beta_1	1.32e-21	0.323803	0.071	0.201	3.53e-17	0.765616
GRSF1	beta_1	5.94e-28	0.28354	0.07	0.224	1.58e-23	0.764666
CDC37	beta_1	3.08e-22	0.289642	0.075	0.211	8.21e-18	0.76407
CPT1A	beta_1	2.89e-25	0.270637	0.069	0.212	7.71e-21	0.763416
C6orf89	beta_1	1.21e-35	0.253788	0.061	0.233	3.24e-31	0.76311
CYLD	beta_1	1.63e-28	0.296504	0.062	0.211	4.35e-24	0.759916
OCLN	beta_1	3.59e-08	0.500479	0.069	0.136	0.000956807	0.759894
GPR137B	beta_1	1.22e-89	-0.520328	0.069	0.401	3.27e-85	0.759554
SAR1B	beta_1	7.24e-32	0.257676	0.064	0.226	1.93e-27	0.758508
ADAM9	beta_1	1.57e-22	0.328356	0.065	0.194	4.19e-18	0.757597
EIF3B	beta_1	5.65e-23	0.298623	0.07	0.205	1.51e-18	0.754099
NONO	beta_1	1.92e-23	0.360161	0.073	0.211	5.13e-19	0.753853
TMEM30A	beta_1	1.26e-11	0.442695	0.061	0.142	3.35e-07	0.751727
SHISAL2B	beta_1	5.24e-81	-0.605092	0.058	0.355	1.4e-76	0.751372
TMEM106B	beta_1	5.25e-35	0.268926	0.047	0.206	1.4e-30	0.749124
CCT4	beta_1	3.84e-32	0.263077	0.065	0.229	1.02e-27	0.748018
PKIB	beta_1	1.97e-110	-0.520871	0.064	0.442	5.24e-106	0.746641
PLEKHB2	beta_1	1.88e-18	0.363196	0.065	0.176	5e-14	0.745585
DDX18	beta_1	2.7e-28	0.268845	0.06	0.206	7.19e-24	0.74557
ZDHHC20	beta_1	2.06e-103	-0.368463	0.065	0.431	5.5e-99	0.745546
TMX3	beta_1	1.13e-23	0.351767	0.06	0.19	3.02e-19	0.74538
MFHAS1	beta_1	1.13e-74	-0.273627	0.064	0.355	3e-70	0.744776
PFN2	beta_1	9.08e-21	0.361834	0.065	0.186	2.42e-16	0.74392
SEC14L1	beta_1	8.3e-26	0.31983	0.057	0.193	2.21e-21	0.743294
REEP5	beta_1	9.96e-32	0.288582	0.061	0.22	2.66e-27	0.741672
NOL3	beta_1	1.17e-109	-0.48	0.068	0.45	3.11e-105	0.741473
ZNF710	beta_1	1.13e-09	0.417741	0.068	0.142	3.01e-05	0.741111
WSCD2	beta_1	6.34e-135	-0.805618	0.057	0.479	1.69e-130	0.740621
ARPP19	beta_1	1.79e-28	0.315745	0.065	0.215	4.76e-24	0.739632
ARFGAP1	beta_1	2.41e-10	0.401362	0.071	0.15	6.44e-06	0.738838
FN3K	beta_1	1.27e-18	0.318985	0.069	0.185	3.4e-14	0.738216
SRPRA	beta_1	3.79e-17	0.407817	0.058	0.161	1.01e-12	0.738056
CHIC1	beta_1	1.06e-81	-0.271765	0.068	0.383	2.81e-77	0.737126
SLCO3A1	beta_1	9.96e-140	-0.804258	0.059	0.49	2.66e-135	0.736583
CDH22	beta_1	1.36e-194	-1.32449	0.065	0.597	3.64e-190	0.735733
TP53INP1	beta_1	4.8e-11	0.449618	0.063	0.141	1.28e-06	0.735162
MIDN	beta_1	4.76e-09	0.435884	0.069	0.141	0.000126944	0.734002
CENPP	beta_1	6.01e-92	-0.591143	0.065	0.397	1.6e-87	0.732114
NECTIN2	beta_1	2.13e-19	0.316845	0.069	0.189	5.68e-15	0.731643
MAP1A	beta_1	3.19e-07	0.495483	0.056	0.111	0.00851803	0.731384
ARL5B	beta_1	5.43e-11	0.464308	0.059	0.135	1.45e-06	0.729459
INTS1	beta_1	9.36e-25	0.26277	0.066	0.205	2.5e-20	0.728501
LINC00907	beta_1	7.86e-75	-0.554622	0.052	0.329	2.1e-70	0.727264
ALOX12-AS1	beta_1	1.22e-139	-0.693373	0.065	0.504	3.25e-135	0.725875
NEU1	beta_1	9.65e-09	0.437728	0.064	0.131	0.000257381	0.724701
VAT1L	beta_1	7.13e-155	-0.983688	0.057	0.517	1.9e-150	0.724565
ZFYVE28	beta_1	9.39e-115	-0.551906	0.065	0.455	2.5e-110	0.724427
HM13	beta_1	3.18e-94	-0.318679	0.075	0.428	8.47e-90	0.721875
PGR	beta_1	1.9e-25	0.317464	0.053	0.183	5.05e-21	0.72169
ATP6V1E1	beta_1	4.61e-30	0.256765	0.063	0.219	1.23e-25	0.721522
KCNK16	beta_1	1.88e-92	-0.40422	0.075	0.422	5.01e-88	0.720769
ANAPC7	beta_1	6.37e-25	0.280499	0.063	0.2	1.7e-20	0.720382
AKAP6	beta_1	2.31e-105	-0.516726	0.059	0.422	6.15e-101	0.720189
SYBU	beta_1	1.47e-119	-0.598226	0.055	0.446	3.93e-115	0.718213
UBE2V2	beta_1	9.05e-27	0.333921	0.054	0.191	2.41e-22	0.716223
RPL37A	beta_1	2.71e-77	0.713217	0.112	0.008	7.23e-73	0.716013
STXBP6	beta_1	4.26e-08	0.358502	0.061	0.123	0.00113491	0.715662
MICAL1	beta_1	0.00060157	0.503588	0.069	0.11	1	0.715173
TTN-AS1	beta_1	1.59e-85	-0.301968	0.059	0.374	4.24e-81	0.713463
WDR13	beta_1	4.68e-11	0.40666	0.069	0.151	1.25e-06	0.713253
UBE2L3	beta_1	3.02e-27	0.274558	0.068	0.217	8.04e-23	0.712729
PABPN1	beta_1	3.21e-15	0.421494	0.065	0.164	8.56e-11	0.712543
TYW1B	beta_1	1.84e-87	-0.28541	0.061	0.385	4.9e-83	0.711413
AC093535.1	beta_1	1.72e-92	-0.67191	0.054	0.378	4.59e-88	0.707784
SSTR2	beta_1	1.19e-09	0.468078	0.051	0.115	3.17e-05	0.707411
FILIP1L	beta_1	2.97e-65	-0.28304	0.06	0.318	7.91e-61	0.706524
CPEB2	beta_1	6.95e-25	0.2819	0.057	0.19	1.85e-20	0.706261
CALD1	beta_1	1.65e-18	0.303332	0.065	0.175	4.4e-14	0.705478
AP000829.1	beta_1	4.91e-123	-0.846651	0.04	0.418	1.31e-118	0.705121
HNF4A	beta_1	1.45e-14	0.340649	0.067	0.164	3.86e-10	0.704276
STOX2	beta_1	4.12e-78	-0.375849	0.053	0.342	1.1e-73	0.703597
GDI1	beta_1	3.27e-07	0.454187	0.066	0.126	0.0087159	0.703305
SLC22A17	beta_1	4.79e-11	0.347717	0.073	0.157	1.28e-06	0.703248
PERP	beta_1	1.81e-11	0.415232	0.059	0.137	4.84e-07	0.702967
GTPBP4	beta_1	2.24e-10	0.440523	0.057	0.128	5.98e-06	0.699989
AL050309.1	beta_1	1.81e-53	-0.282349	0.047	0.261	4.83e-49	0.699261
CTNNA3	beta_1	4.05e-140	-1.24692	0.062	0.49	1.08e-135	0.698675
LRFN2	beta_1	0	-2.03195	0.065	0.755	0	0.697968
MYO15B	beta_1	3.29e-06	0.454269	0.066	0.12	0.0877888	0.697563
UTP18	beta_1	4.71e-23	0.309155	0.055	0.179	1.26e-18	0.696557
NUTM2A-AS1	beta_1	2.36e-92	-0.27476	0.059	0.392	6.3e-88	0.695739
EEF1G	beta_1	0.000109715	0.411427	0.089	0.139	1	0.693781
SPCS2	beta_1	4.15e-20	0.300498	0.067	0.187	1.11e-15	0.693015
TRIB3	beta_1	2.29e-13	0.271876	0.065	0.156	6.12e-09	0.692899
BICC1	beta_1	1.38e-06	0.472274	0.051	0.1	0.0369053	0.691837
MED1	beta_1	1.59e-18	0.328373	0.057	0.165	4.24e-14	0.691826
AC007319.1	beta_1	1.45e-36	-0.378075	0.057	0.224	3.86e-32	0.691527
OPRD1	beta_1	2.24e-78	-0.338631	0.048	0.332	5.97e-74	0.691397
PANK3	beta_1	2.58e-33	0.25181	0.051	0.208	6.87e-29	0.691125
TENT4A	beta_1	1.06e-88	-0.281768	0.063	0.391	2.82e-84	0.689247
ADAMTSL4-AS1	beta_1	9.17e-16	0.338598	0.057	0.152	2.44e-11	0.688554
PITRM1	beta_1	6.06e-24	0.261736	0.061	0.193	1.62e-19	0.688517
ZHX1	beta_1	5.9e-26	0.254241	0.055	0.189	1.57e-21	0.688113
IER2	beta_1	0.0141264	0.473741	0.071	0.1	1	0.687692
MEAF6	beta_1	7.54e-29	0.323063	0.054	0.198	2.01e-24	0.687429
C9orf72	beta_1	2.05e-26	0.308669	0.05	0.182	5.46e-22	0.686914
AL645568.1	beta_1	5.38e-104	-0.451159	0.057	0.415	1.43e-99	0.686141
AC006001.2	beta_1	2.13e-15	0.32592	0.061	0.158	5.68e-11	0.685575
APCDD1L-DT	beta_1	6.02e-184	-1.48478	0.053	0.551	1.6e-179	0.684934
ZBTB10	beta_1	2.09e-05	0.487907	0.061	0.107	0.556595	0.684669
NDUFA5	beta_1	1.9e-13	0.438554	0.049	0.129	5.08e-09	0.684631
SASH1	beta_1	4.44e-06	0.391204	0.061	0.111	0.118299	0.683983
DLEU1	beta_1	7e-104	-0.548788	0.053	0.403	1.87e-99	0.683448
DTNBP1	beta_1	2.16e-80	-0.292293	0.063	0.369	5.77e-76	0.682943
SLC37A1	beta_1	3.99e-92	-0.359948	0.065	0.405	1.06e-87	0.68293
BLOC1S6	beta_1	6.36e-24	0.292038	0.058	0.187	1.7e-19	0.682814
P4HTM	beta_1	5.12e-21	0.269919	0.071	0.198	1.36e-16	0.681333
PLXNB1	beta_1	4.59e-07	0.460987	0.063	0.121	0.0122536	0.680563
AMACR	beta_1	3.12e-19	0.30461	0.053	0.161	8.31e-15	0.680066
ATN1	beta_1	9.54e-28	0.254969	0.06	0.204	2.54e-23	0.680055
ADGRG5	beta_1	2.91e-10	0.371635	0.05	0.117	7.77e-06	0.679173
ITPRID2	beta_1	2.31e-17	0.372674	0.047	0.142	6.17e-13	0.678602
RNLS	beta_1	1.98e-76	-0.424966	0.05	0.331	5.28e-72	0.6784
PDIA6	beta_1	2.73e-16	0.367563	0.057	0.155	7.29e-12	0.677397
LMNTD1	beta_1	1.96e-124	-0.892931	0.05	0.443	5.23e-120	0.676137
CTSB	beta_1	3.28e-06	0.411995	0.068	0.122	0.0875761	0.675611
DGCR9	beta_1	7.6e-180	-1.0526	0.058	0.565	2.03e-175	0.675301
RPS6KA2	beta_1	5.48e-83	-0.340525	0.06	0.369	1.46e-78	0.674005
ATP8B1	beta_1	1.64e-72	-0.268273	0.051	0.324	4.36e-68	0.672718
ACTR3C	beta_1	1.12e-84	-0.251862	0.052	0.358	2.99e-80	0.671786
STXBP5-AS1	beta_1	3.34e-154	-1.02537	0.059	0.518	8.9e-150	0.66909
CSNK1G2	beta_1	8e-12	0.333101	0.065	0.149	2.13e-07	0.66812
HS6ST2	beta_1	4.67e-50	-0.370667	0.05	0.257	1.24e-45	0.667838
FAM204A	beta_1	3.15e-31	0.263262	0.047	0.194	8.4e-27	0.667564
SUB1	beta_1	1.84e-22	0.281809	0.067	0.195	4.91e-18	0.667315
HMGCS1	beta_1	7.98e-16	0.290246	0.064	0.164	2.13e-11	0.666804
ADAMTSL2	beta_1	1.17e-15	0.310593	0.058	0.154	3.13e-11	0.665037
LINC02615	beta_1	3.35e-106	-0.575535	0.057	0.417	8.95e-102	0.664985
TIMP1	beta_1	1.23e-74	0.682768	0.1	0.006	3.29e-70	0.664324
SUPT20H	beta_1	6.27e-89	-0.267385	0.063	0.392	1.67e-84	0.663442
CMC2	beta_1	3.68e-31	0.251447	0.047	0.193	9.82e-27	0.663175
TP53I13	beta_1	0.00110179	0.502253	0.065	0.103	1	0.661729
SUSD4	beta_1	4.49e-174	-1.02111	0.057	0.556	1.2e-169	0.661405
AC005670.3	beta_1	1.25e-89	-0.284827	0.061	0.391	3.32e-85	0.660366
EEF1D	beta_1	9.46e-10	0.318295	0.09	0.176	2.52e-05	0.659094
STPG2	beta_1	5.12e-91	-0.561833	0.058	0.384	1.37e-86	0.658753
SH3KBP1	beta_1	2.57e-06	0.407673	0.061	0.114	0.068648	0.655025
RASSF8	beta_1	3.9e-90	-0.410327	0.054	0.374	1.04e-85	0.65469
ZBTB11	beta_1	2.76e-24	0.250987	0.056	0.185	7.36e-20	0.654032
ZNF445	beta_1	6.54e-23	0.255253	0.057	0.181	1.75e-18	0.653535
AP004608.1	beta_1	6.3e-08	0.36484	0.061	0.122	0.00168004	0.653257
EDA	beta_1	4.66e-59	-0.390572	0.057	0.296	1.24e-54	0.650602
LASP1	beta_1	1.1e-17	0.326318	0.053	0.153	2.94e-13	0.650457
APLP1	beta_1	2.23e-12	0.403201	0.058	0.14	5.95e-08	0.650389
HMGN2	beta_1	7.84e-14	0.259439	0.082	0.183	2.09e-09	0.650061
NCKAP5	beta_1	1.74e-77	-0.578248	0.049	0.331	4.64e-73	0.64983
AKAP17A	beta_1	3.99e-18	0.275333	0.057	0.163	1.07e-13	0.648356
C5orf17	beta_1	4.97e-28	-0.365376	0.045	0.174	1.33e-23	0.648293
ZC3HAV1	beta_1	3.11e-15	0.367747	0.056	0.148	8.29e-11	0.648089
NME3	beta_1	2.09e-13	0.314251	0.073	0.169	5.57e-09	0.646236
UBE2N	beta_1	1.44e-22	0.348846	0.05	0.168	3.84e-18	0.643555
AKIRIN1	beta_1	7.36e-24	0.288435	0.059	0.189	1.96e-19	0.643071
ORC3	beta_1	2.72e-92	-0.314828	0.053	0.379	7.24e-88	0.64116
LINC00662	beta_1	4.98e-101	-0.523715	0.05	0.394	1.33e-96	0.63969
MGAT5	beta_1	7.38e-70	-0.275527	0.062	0.337	1.97e-65	0.639156
NFIL3	beta_1	3.2e-09	0.395368	0.052	0.115	8.53e-05	0.638565
ARCN1	beta_1	1.3e-24	0.271025	0.057	0.189	3.47e-20	0.637707
VPS29	beta_1	3.64e-24	0.288301	0.06	0.19	9.71e-20	0.637328
TMEM248	beta_1	1.75e-19	0.322484	0.051	0.158	4.66e-15	0.636599
CCT6A	beta_1	9.48e-14	0.3685	0.061	0.151	2.53e-09	0.636369
KIRREL3	beta_1	3.67e-136	-1.71805	0.048	0.45	9.79e-132	0.63587
GPX4	beta_1	0.00056433	0.426346	0.077	0.119	1	0.635636
CCDC30	beta_1	5.47e-76	-0.297834	0.053	0.338	1.46e-71	0.634338
SPTY2D1	beta_1	1.56e-09	0.462804	0.049	0.113	4.17e-05	0.634096
RAB17	beta_1	1.99e-18	0.29384	0.059	0.167	5.32e-14	0.633794
TNS1	beta_1	3.18e-112	-0.674328	0.055	0.425	8.48e-108	0.63291
SEMA6A	beta_1	4.38e-104	-0.626804	0.049	0.397	1.17e-99	0.632822
RHOT2	beta_1	7.7e-08	0.393728	0.061	0.121	0.00205275	0.632717
NT5DC3	beta_1	8.51e-13	0.352723	0.058	0.142	2.27e-08	0.632553
KCNH1	beta_1	2.84e-138	-0.988049	0.054	0.477	7.57e-134	0.631957
FAM160A1	beta_1	1.66e-94	-0.508807	0.049	0.373	4.42e-90	0.631864
PPA1	beta_1	2.12e-24	0.308761	0.052	0.178	5.67e-20	0.631628
L3MBTL4	beta_1	9.69e-92	-0.578592	0.048	0.364	2.59e-87	0.630727
BHLHE40	beta_1	2.5e-16	0.279639	0.053	0.149	6.67e-12	0.630709
KMT2B	beta_1	1.03e-13	0.303748	0.057	0.144	2.74e-09	0.630147
USF2	beta_1	2.41e-20	0.270938	0.056	0.169	6.42e-16	0.630129
RPS28	beta_1	2.35e-22	0.508037	0.113	0.041	6.26e-18	0.630048
NDUFV3	beta_1	1.02e-24	0.252433	0.055	0.184	2.71e-20	0.629735
PLSCR1	beta_1	4.65e-18	0.361771	0.053	0.156	1.24e-13	0.629417
LSG1	beta_1	5.4e-22	0.275385	0.049	0.163	1.44e-17	0.628422
TRERF1	beta_1	3.14e-114	-0.559842	0.055	0.431	8.37e-110	0.627129
DVL3	beta_1	1.22e-19	0.252703	0.057	0.169	3.25e-15	0.626788
OLFM2	beta_1	2.62e-69	-0.319423	0.051	0.315	6.98e-65	0.626714
KIAA0100	beta_1	9.07e-20	0.279529	0.057	0.17	2.42e-15	0.626258
GNAZ	beta_1	1.27e-11	0.327951	0.061	0.14	3.38e-07	0.625603
PGBD5	beta_1	5.2e-97	-0.450183	0.059	0.403	1.39e-92	0.624661
DGLUCY	beta_1	8.44e-88	-0.290546	0.051	0.365	2.25e-83	0.624568
AC092691.1	beta_1	4.67e-51	-0.778216	0.059	0.269	1.24e-46	0.624374
NACC2	beta_1	6.45e-18	0.263038	0.057	0.161	1.72e-13	0.62398
FMNL2	beta_1	8.14e-71	-0.50075	0.065	0.341	2.17e-66	0.623443
WIPI2	beta_1	1.5e-23	0.272791	0.052	0.175	3.99e-19	0.623189
SRF	beta_1	6.6e-07	0.421125	0.065	0.123	0.0176025	0.622799
FAM167A	beta_1	3.97e-12	0.329731	0.06	0.141	1.06e-07	0.621669
SUGT1	beta_1	7.46e-20	0.315488	0.054	0.165	1.99e-15	0.619199
TRIM13	beta_1	6.78e-89	-0.330996	0.052	0.368	1.81e-84	0.617821
CCDC158	beta_1	1.46e-15	0.326832	0.046	0.134	3.88e-11	0.617109
CDRT4	beta_1	8.34e-155	-0.833447	0.057	0.522	2.23e-150	0.616528
FAM149A	beta_1	7.15e-106	-0.460175	0.049	0.402	1.91e-101	0.616026
ARHGEF11	beta_1	2.24e-88	-0.343586	0.057	0.378	5.97e-84	0.61579
CCDC102B	beta_1	6.28e-19	0.255297	0.053	0.158	1.67e-14	0.61574
ZBTB21	beta_1	8.97e-17	0.331108	0.045	0.137	2.39e-12	0.615302
NBDY	beta_1	7.99e-87	-0.306588	0.055	0.37	2.13e-82	0.613759
OCRL	beta_1	2.59e-17	0.278294	0.061	0.167	6.9e-13	0.61273
ERI3	beta_1	2.92e-92	-0.2839	0.05	0.374	7.78e-88	0.612506
DNAJC8	beta_1	2.76e-12	0.336066	0.058	0.139	7.36e-08	0.611933
LUCAT1	beta_1	3.76e-67	-0.556425	0.05	0.304	1e-62	0.611604
VEZF1	beta_1	5.9e-16	0.339667	0.054	0.149	1.57e-11	0.610734
WDR25	beta_1	2.87e-68	-0.250801	0.053	0.317	7.64e-64	0.610115
CD55	beta_1	4.56e-14	0.313787	0.059	0.148	1.22e-09	0.609626
BCL6	beta_1	7.49e-08	0.366258	0.053	0.11	0.00199743	0.608935
HSF4	beta_1	1.8e-78	-0.340915	0.065	0.367	4.79e-74	0.606934
EIF1B-AS1	beta_1	8.36e-78	-0.322547	0.046	0.329	2.23e-73	0.605636
DAG1	beta_1	3.69e-20	0.299273	0.053	0.163	9.83e-16	0.603092
TMEM150C	beta_1	2.22e-113	-0.546121	0.041	0.403	5.91e-109	0.603037
F11R	beta_1	5.93e-20	0.310352	0.05	0.158	1.58e-15	0.602804
FMR1	beta_1	1.26e-21	0.282349	0.049	0.162	3.36e-17	0.601943
CLCN5	beta_1	3.37e-15	0.302545	0.052	0.142	8.98e-11	0.600668
DUT	beta_1	4.64e-14	0.272155	0.062	0.154	1.24e-09	0.599667
OAT	beta_1	1.74e-15	0.37421	0.042	0.127	4.65e-11	0.599096
GFM1	beta_1	4.33e-24	0.255447	0.053	0.178	1.16e-19	0.59859
ACSL1	beta_1	1.51e-85	-0.34567	0.055	0.364	4.04e-81	0.596516
TMEM33	beta_1	6.09e-11	0.365017	0.049	0.119	1.62e-06	0.594043
FAM3C	beta_1	4.43e-22	0.274007	0.051	0.168	1.18e-17	0.592981
PEX14	beta_1	2.53e-88	-0.333678	0.057	0.379	6.75e-84	0.592615
PDGFA	beta_1	6.23e-08	0.367998	0.053	0.111	0.00166048	0.592144
AFAP1	beta_1	4.63e-19	0.254935	0.045	0.146	1.24e-14	0.592082
SLC25A6	beta_1	3.5e-05	0.404692	0.06	0.104	0.93301	0.590318
SLC9A7	beta_1	4.49e-19	0.30458	0.048	0.151	1.2e-14	0.590164
DNAH5	beta_1	4.92e-92	-0.459984	0.049	0.37	1.31e-87	0.58667
GCK	beta_1	7.88e-91	-0.484008	0.059	0.385	2.1e-86	0.586574
GK5	beta_1	2.41e-20	0.269193	0.048	0.156	6.42e-16	0.582463
PPP1R12C	beta_1	9.44e-16	0.283109	0.057	0.152	2.52e-11	0.582425
AF279873.3	beta_1	4.65e-92	-0.736353	0.048	0.364	1.24e-87	0.582333
ABCA3	beta_1	2.56e-114	-0.566761	0.058	0.439	6.83e-110	0.581692
STAT1	beta_1	2.03e-17	0.306281	0.05	0.148	5.42e-13	0.581435
SAMD11	beta_1	3.6e-144	-0.83009	0.057	0.495	9.6e-140	0.581407
PLEC	beta_1	1.1e-12	0.300274	0.061	0.145	2.93e-08	0.581048
APBA1	beta_1	2.08e-153	-0.969047	0.047	0.494	5.54e-149	0.578979
DHRS7	beta_1	4.74e-13	0.39074	0.044	0.119	1.26e-08	0.578165
PRELID2	beta_1	1.96e-55	-0.3558	0.061	0.294	5.23e-51	0.577472
ANKRD18A	beta_1	1.19e-09	0.350437	0.051	0.116	3.18e-05	0.577382
ID4	beta_1	3.86e-12	0.294604	0.051	0.127	1.03e-07	0.576755
HPS1	beta_1	7.69e-12	0.319274	0.057	0.136	2.05e-07	0.576694
SFXN5	beta_1	4.28e-75	-0.283543	0.051	0.332	1.14e-70	0.575784
FFAR1	beta_1	1.24e-20	0.25998	0.037	0.138	3.31e-16	0.575248
CHTOP	beta_1	1.42e-22	0.251176	0.053	0.174	3.8e-18	0.575076
PSMD2	beta_1	1.86e-07	0.381772	0.05	0.103	0.00496892	0.574832
KRT8	beta_1	0.00037553	0.357479	0.069	0.11	1	0.574732
ABCB1	beta_1	6.5e-08	0.355833	0.048	0.102	0.00173262	0.574472
NDUFA13	beta_1	0.108978	0.419862	0.084	0.107	1	0.57377
SSB	beta_1	1.36e-10	0.344785	0.049	0.117	3.62e-06	0.573489
ENTPD6	beta_1	6.48e-09	0.357391	0.057	0.122	0.000172867	0.572522
AC079447.1	beta_1	2.01e-70	-0.370701	0.047	0.309	5.37e-66	0.571445
LEPR	beta_1	6.18e-10	0.335186	0.047	0.111	1.65e-05	0.571268
SRSF6	beta_1	5.91e-19	0.273758	0.051	0.156	1.58e-14	0.569765
NOP56	beta_1	2.25e-09	0.418705	0.049	0.111	5.99e-05	0.569195
PARG	beta_1	2.25e-80	-0.284861	0.056	0.355	6.01e-76	0.568548
THUMPD1	beta_1	3.85e-13	0.347026	0.045	0.121	1.03e-08	0.567369
LDAH	beta_1	5.61e-74	-0.259064	0.043	0.312	1.5e-69	0.566682
RNF6	beta_1	1.27e-14	0.277427	0.045	0.128	3.39e-10	0.566612
CFAP70	beta_1	3.14e-81	-0.329721	0.05	0.346	8.37e-77	0.566279
NFATC2IP	beta_1	9.53e-16	0.286048	0.051	0.143	2.54e-11	0.565915
MAX	beta_1	4.56e-76	-0.274543	0.049	0.33	1.22e-71	0.564641
CTSA	beta_1	6.59e-10	0.321127	0.057	0.126	1.76e-05	0.56433
SEC22A	beta_1	7.91e-80	-0.37233	0.053	0.347	2.11e-75	0.562966
SLC19A2	beta_1	6.29e-18	0.262054	0.046	0.143	1.68e-13	0.561902
DNAJB9	beta_1	7.2e-12	0.381223	0.045	0.117	1.92e-07	0.561732
CPEB1	beta_1	1.47e-95	-0.461271	0.046	0.373	3.92e-91	0.560815
CCT3	beta_1	7.18e-11	0.32498	0.055	0.128	1.91e-06	0.56034
KRAS	beta_1	5.74e-24	0.272184	0.047	0.168	1.53e-19	0.559339
MFSD11	beta_1	1.41e-75	-0.271039	0.051	0.333	3.76e-71	0.556964
CBX4	beta_1	3.35e-08	0.336888	0.052	0.11	0.00089311	0.555668
IMPAD1	beta_1	8.54e-16	0.344205	0.046	0.135	2.28e-11	0.554684
DGKB	beta_1	5.92e-42	-0.91851	0.049	0.221	1.58e-37	0.55325
TOMM20	beta_1	8.12e-17	0.29867	0.048	0.141	2.17e-12	0.551795
AC015923.1	beta_1	2.14e-99	-0.52385	0.036	0.358	5.7e-95	0.551584
SCTR	beta_1	4.88e-77	-0.280702	0.046	0.326	1.3e-72	0.551474
SVOP	beta_1	9.15e-77	-0.339047	0.049	0.332	2.44e-72	0.551098
LINC01237	beta_1	5.95e-90	-0.506574	0.055	0.377	1.59e-85	0.54983
RAB12	beta_1	1.1e-104	-0.400946	0.049	0.4	2.94e-100	0.549511
ZGRF1	beta_1	4.96e-12	0.254179	0.05	0.125	1.32e-07	0.547805
GLP1R	beta_1	8.66e-120	-0.5645	0.045	0.426	2.31e-115	0.547441
LCA5	beta_1	1.86e-10	0.357162	0.041	0.104	4.95e-06	0.547307
CYB5R3	beta_1	5.65e-16	0.263621	0.057	0.153	1.51e-11	0.546627
SARM1	beta_1	4.16e-83	-0.326202	0.053	0.355	1.11e-78	0.54571
PHYKPL	beta_1	4.36e-88	-0.354112	0.052	0.367	1.16e-83	0.545108
JAKMIP3	beta_1	4.29e-73	-0.320825	0.05	0.325	1.14e-68	0.545035
VDAC1	beta_1	3.01e-08	0.351077	0.053	0.112	0.000801752	0.544633
CBR3-AS1	beta_1	1.14e-14	0.320297	0.048	0.133	3.05e-10	0.541985
SLC7A14	beta_1	5.1e-12	0.308272	0.043	0.114	1.36e-07	0.541472
TSHZ3	beta_1	2.21e-119	-0.767533	0.046	0.426	5.88e-115	0.541458
DDX21	beta_1	1.89e-17	0.253438	0.046	0.141	5.05e-13	0.540728
H2AFV	beta_1	1.59e-22	0.268585	0.05	0.167	4.25e-18	0.539604
IQCB1	beta_1	8.33e-71	-0.267919	0.049	0.315	2.22e-66	0.539333
CLN8	beta_1	1.31e-11	0.317548	0.049	0.122	3.49e-07	0.535788
TOB2	beta_1	3.94e-11	0.342511	0.046	0.115	1.05e-06	0.535727
DDRGK1	beta_1	8.16e-12	0.28797	0.055	0.132	2.18e-07	0.533899
AC008269.1	beta_1	6.72e-113	-0.69212	0.051	0.422	1.79e-108	0.533524
SNU13	beta_1	2.68e-06	0.327083	0.065	0.118	0.0713789	0.531758
OTUD7B	beta_1	4.15e-72	-0.253074	0.044	0.309	1.11e-67	0.531751
COPS2	beta_1	4.69e-22	0.252877	0.049	0.165	1.25e-17	0.53139
KCNK17	beta_1	2.73e-49	-0.262767	0.049	0.254	7.29e-45	0.530683
ATXN3	beta_1	3.14e-79	-0.339343	0.05	0.341	8.36e-75	0.53038
TSPAN5	beta_1	8.36e-102	-0.77579	0.045	0.381	2.23e-97	0.527969
TOPORS	beta_1	6.68e-18	0.297271	0.037	0.127	1.78e-13	0.526504
UFM1	beta_1	2.36e-18	0.308955	0.044	0.141	6.3e-14	0.526089
RBFOX3	beta_1	5.08e-201	-1.58979	0.051	0.575	1.35e-196	0.525685
MAT2A	beta_1	2.01e-14	0.292234	0.056	0.145	5.36e-10	0.524287
RAB11FIP4	beta_1	4.12e-97	-0.47799	0.041	0.364	1.1e-92	0.523863
MIS18BP1	beta_1	2.76e-93	-0.45884	0.041	0.357	7.36e-89	0.522015
MIR2052HG	beta_1	5.35e-59	-0.513481	0.041	0.264	1.43e-54	0.521978
PPM1G	beta_1	3.49e-14	0.308501	0.049	0.132	9.31e-10	0.521071
NFKBIZ	beta_1	6.2e-17	0.252851	0.05	0.146	1.65e-12	0.52092
WNK2	beta_1	2.54e-74	-0.308874	0.045	0.316	6.79e-70	0.520128
RAI14	beta_1	4.73e-11	0.264622	0.045	0.112	1.26e-06	0.519519
PYGB	beta_1	4.01e-08	0.325102	0.052	0.109	0.00106851	0.519389
SDF4	beta_1	3.3e-11	0.266052	0.053	0.126	8.79e-07	0.518806
SLC25A29	beta_1	7.81e-96	-0.46907	0.047	0.375	2.08e-91	0.517636
MAP1LC3B	beta_1	2.12e-13	0.278478	0.051	0.133	5.65e-09	0.516254
PEPD	beta_1	1.62e-76	-0.254697	0.048	0.329	4.33e-72	0.515352
CELF2	beta_1	6.65e-63	-0.347286	0.041	0.276	1.77e-58	0.51395
MAP2K3	beta_1	2.41e-13	0.28362	0.048	0.127	6.42e-09	0.509489
OLMALINC	beta_1	5.08e-82	-0.35204	0.044	0.334	1.36e-77	0.509222
TES	beta_1	4.89e-08	0.347472	0.046	0.1	0.00130473	0.508992
C1orf127	beta_1	5.2e-112	-0.543885	0.041	0.398	1.39e-107	0.508136
MCUB	beta_1	1.73e-90	-0.46863	0.044	0.356	4.62e-86	0.506822
LYRM2	beta_1	1.54e-72	-0.271788	0.042	0.306	4.11e-68	0.506065
GABARAPL1	beta_1	4.35e-15	0.288711	0.045	0.131	1.16e-10	0.504607
TRIM66	beta_1	9.94e-77	-0.353593	0.048	0.329	2.65e-72	0.504164
KBTBD2	beta_1	7.54e-19	0.292219	0.033	0.125	2.01e-14	0.502808
VASP	beta_1	4.42e-09	0.318936	0.05	0.112	0.000117796	0.502286
OXR1	beta_1	2.06e-65	-0.506047	0.051	0.302	5.5e-61	0.501819
VAC14	beta_1	7.26e-81	-0.319471	0.047	0.339	1.94e-76	0.501348
ODC1	beta_1	7.86e-11	0.258532	0.048	0.116	2.1e-06	0.501037
GRM1	beta_1	3.68e-59	-0.409723	0.038	0.26	9.81e-55	0.500875
CTBS	beta_1	1.52e-17	0.273445	0.039	0.129	4.05e-13	0.500701
CLPX	beta_1	5.51e-14	0.301653	0.038	0.114	1.47e-09	0.500541
CCDC171	beta_1	7.16e-60	-0.324942	0.045	0.277	1.91e-55	0.500381
HDX	beta_1	1.43e-55	-0.258889	0.045	0.264	3.82e-51	0.499311
RASGRF2	beta_1	6.77e-89	-0.530678	0.041	0.344	1.81e-84	0.498959
MSMO1	beta_1	2.31e-08	0.279872	0.049	0.107	0.000615995	0.498899
TCERG1L	beta_1	1.04e-146	-1.17295	0.045	0.477	2.76e-142	0.498745
FRMPD4	beta_1	1.1e-62	-0.649635	0.044	0.279	2.92e-58	0.498357
HLF	beta_1	1.96e-57	-0.266841	0.045	0.271	5.22e-53	0.497243
C5orf15	beta_1	1.99e-22	0.257615	0.036	0.142	5.31e-18	0.496773
SOX2-OT	beta_1	1.64e-39	-0.260451	0.036	0.197	4.37e-35	0.494552
ZNF253	beta_1	9.88e-18	0.266031	0.037	0.126	2.64e-13	0.494469
ZCCHC8	beta_1	1.84e-74	-0.280569	0.047	0.322	4.89e-70	0.493783
MYRIP	beta_1	1.07e-68	-0.350578	0.041	0.293	2.84e-64	0.492094
MIRLET7BHG	beta_1	2.77e-138	-0.792069	0.053	0.48	7.38e-134	0.492062
HYOU1	beta_1	1.41e-14	0.264357	0.043	0.124	3.76e-10	0.490812
PPT1	beta_1	1.68e-16	0.288591	0.04	0.127	4.48e-12	0.488529
NUCB1	beta_1	2.28e-10	0.291008	0.05	0.117	6.07e-06	0.488141
AC003044.1	beta_1	6.44e-82	-0.659278	0.033	0.31	1.72e-77	0.487993
SQLE	beta_1	1.02e-08	0.291892	0.047	0.105	0.000270993	0.48663
FBXW5	beta_1	3.54e-07	0.287204	0.053	0.106	0.0094302	0.485955
RNF213-AS1	beta_1	2.93e-68	-0.269214	0.051	0.313	7.82e-64	0.485771
ZNF66	beta_1	2.4e-12	0.253774	0.045	0.118	6.41e-08	0.485349
P4HA2	beta_1	2.33e-14	0.26523	0.043	0.123	6.22e-10	0.484193
PIR	beta_1	3.71e-125	-0.733167	0.041	0.429	9.9e-121	0.484114
WASF3	beta_1	2.79e-82	-0.342249	0.046	0.34	7.43e-78	0.484038
KATNA1	beta_1	3.64e-17	0.287004	0.03	0.111	9.71e-13	0.4828
IPO9-AS1	beta_1	7.02e-120	-0.739056	0.045	0.425	1.87e-115	0.48203
DENND2A	beta_1	3.71e-64	-0.300173	0.04	0.279	9.91e-60	0.481329
FAM20C	beta_1	1.91e-08	0.311428	0.045	0.101	0.000508838	0.480584
SLCO5A1	beta_1	3.41e-74	-0.429501	0.036	0.296	9.1e-70	0.479721
SLC9A3R1	beta_1	1.6e-14	0.27152	0.043	0.124	4.26e-10	0.479352
PWP1	beta_1	2.5e-16	0.272599	0.04	0.126	6.66e-12	0.479116
STX18-AS1	beta_1	1.47e-63	-0.36957	0.045	0.286	3.92e-59	0.478952
THAP6	beta_1	7.37e-18	0.251421	0.034	0.122	1.97e-13	0.477466
HIF1A-AS3	beta_1	1.79e-79	-0.493488	0.044	0.327	4.77e-75	0.476985
KLHL5	beta_1	1.16e-66	-0.320654	0.049	0.303	3.1e-62	0.476001
KNDC1	beta_1	9.42e-75	-0.380055	0.047	0.321	2.51e-70	0.474828
HNRNPUL2	beta_1	1.68e-12	0.300973	0.04	0.111	4.49e-08	0.474148
MAPKBP1	beta_1	3.55e-66	-0.253327	0.045	0.295	9.47e-62	0.473849
PRKAR1B	beta_1	7.99e-74	-0.407275	0.05	0.325	2.13e-69	0.473435
CCT8	beta_1	1.36e-07	0.303857	0.048	0.1	0.00363865	0.471567
TNFRSF19	beta_1	3.95e-12	0.277513	0.042	0.113	1.05e-07	0.470345
CAPN13	beta_1	3.54e-162	-0.988139	0.04	0.498	9.45e-158	0.469362
CECR2	beta_1	2.39e-58	-0.273023	0.035	0.253	6.37e-54	0.467938
C21orf62-AS1	beta_1	2e-70	-0.370701	0.033	0.281	5.34e-66	0.467912
HIP1	beta_1	1.04e-55	-0.315522	0.041	0.257	2.78e-51	0.467624
CADPS2	beta_1	2.41e-08	0.256335	0.045	0.1	0.000643135	0.466
IK	beta_1	4.8e-11	0.266055	0.045	0.112	1.28e-06	0.463365
FAM227B	beta_1	6.03e-64	-0.284998	0.037	0.272	1.61e-59	0.461997
SRGAP2	beta_1	3.14e-92	-0.43644	0.046	0.365	8.37e-88	0.461888
ASCC1	beta_1	1.44e-69	-0.29131	0.043	0.3	3.83e-65	0.461687
HDAC2	beta_1	8.97e-19	0.258816	0.039	0.134	2.39e-14	0.461342
FOXA2	beta_1	1.1e-14	0.255096	0.041	0.121	2.94e-10	0.460074
SDCBP	beta_1	7.26e-14	0.280496	0.041	0.117	1.94e-09	0.45929
SLC25A37	beta_1	8.43e-10	0.255152	0.043	0.103	2.25e-05	0.458022
WARS	beta_1	1.43e-62	-0.297402	0.04	0.274	3.82e-58	0.456598
PHF6	beta_1	4.46e-19	0.268788	0.03	0.119	1.19e-14	0.454318
AL049779.4	beta_1	4.09e-60	-0.600004	0.037	0.258	1.09e-55	0.453339
MIR4435-2HG	beta_1	8.19e-90	-0.528574	0.037	0.34	2.18e-85	0.452133
SMAD9	beta_1	8.2e-68	-0.402076	0.034	0.277	2.19e-63	0.451432
KCTD16	beta_1	4.77e-41	-0.250242	0.035	0.201	1.27e-36	0.451062
PDE4B	beta_1	8.84e-31	-0.576718	0.043	0.178	2.36e-26	0.450067
NPHS1	beta_1	4.3e-62	-0.296113	0.04	0.273	1.15e-57	0.449581
PCA3	beta_1	2.05e-168	-1.17255	0.033	0.491	5.46e-164	0.444454
USP38	beta_1	1.64e-14	0.263568	0.036	0.112	4.37e-10	0.441662
SGCB	beta_1	5.14e-15	0.261385	0.029	0.102	1.37e-10	0.441278
CKMT2-AS1	beta_1	1.47e-84	-0.404521	0.037	0.328	3.91e-80	0.441198
LUZP1	beta_1	3.23e-10	0.275889	0.041	0.102	8.63e-06	0.440676
GALNT14	beta_1	4.69e-43	-0.291355	0.043	0.223	1.25e-38	0.439714
AL356599.1	beta_1	1.76e-77	-0.38014	0.037	0.308	4.71e-73	0.439338
SH3BGRL	beta_1	6.28e-64	-0.257523	0.037	0.272	1.67e-59	0.43684
HSPA13	beta_1	8.8e-13	0.250692	0.038	0.109	2.35e-08	0.436328
EXPH5	beta_1	1.82e-66	-0.495629	0.037	0.28	4.86e-62	0.436075
SCGB2B2	beta_1	2.82e-80	-0.453974	0.03	0.303	7.53e-76	0.433497
AC007563.2	beta_1	3.3e-71	-0.624903	0.043	0.302	8.79e-67	0.433348
BAG6	beta_1	2.21e-13	0.254951	0.039	0.113	5.89e-09	0.433207
NEK11	beta_1	6.55e-88	-0.478118	0.036	0.332	1.75e-83	0.432721
IGSF11	beta_1	1.94e-106	-0.586148	0.03	0.365	5.18e-102	0.431901
TAFA1	beta_1	4.98e-61	-0.542014	0.036	0.261	1.33e-56	0.431014
AC023509.6	beta_1	4.25e-66	-0.25537	0.037	0.278	1.13e-61	0.429807
AC068282.1	beta_1	9.91e-83	-0.393051	0.036	0.32	2.64e-78	0.428852
MBD4	beta_1	6.52e-12	0.266755	0.035	0.1	1.74e-07	0.427006
CC2D2A	beta_1	2.26e-79	-0.500166	0.033	0.306	6.02e-75	0.426359
PHLPP1	beta_1	7.66e-76	-0.412284	0.04	0.31	2.04e-71	0.426265
TSPAN9	beta_1	4.2e-86	-0.632566	0.043	0.341	1.12e-81	0.423971
MAST1	beta_1	1.99e-73	-0.322637	0.042	0.31	5.3e-69	0.423821
ACOXL	beta_1	1.69e-87	-0.65347	0.04	0.339	4.51e-83	0.422337
FRAS1	beta_1	4.16e-86	-0.654595	0.038	0.331	1.11e-81	0.421299
MT-ND5	beta_1	2.27e-87	-0.760549	0.05	0.347	6.07e-83	0.421047
EIF2B5	beta_1	2.17e-10	0.263008	0.04	0.101	5.79e-06	0.420273
AC132153.1	beta_1	3.97e-67	-0.396214	0.032	0.27	1.06e-62	0.420167
AL355612.1	beta_1	1.71e-71	-1.03443	0.03	0.274	4.55e-67	0.419568
RPA3	beta_1	7.23e-64	-0.254106	0.037	0.273	1.93e-59	0.419523
GALNT18	beta_1	4.03e-52	-0.33117	0.037	0.237	1.08e-47	0.418891
VAV3	beta_1	1.77e-77	-0.490563	0.037	0.309	4.71e-73	0.418681
LMO1	beta_1	4.69e-77	-0.423296	0.041	0.315	1.25e-72	0.413197
CHIC2	beta_1	3.11e-73	-0.264933	0.035	0.294	8.31e-69	0.41288
ABCA10	beta_1	7.77e-82	-0.416395	0.033	0.313	2.07e-77	0.410183
ASMTL-AS1	beta_1	1.08e-09	0.257015	0.042	0.102	2.88e-05	0.409086
IKZF2	beta_1	3.78e-61	-0.26403	0.035	0.262	1.01e-56	0.407342
ZC4H2	beta_1	7.18e-64	-0.40358	0.033	0.264	1.92e-59	0.407046
ELAC2	beta_1	1.01e-09	0.260523	0.041	0.1	2.7e-05	0.405552
ZCWPW2	beta_1	1.78e-61	-0.291678	0.033	0.257	4.74e-57	0.405078
AC098829.1	beta_1	6.67e-52	-0.356213	0.028	0.219	1.78e-47	0.404339
RORA-AS1	beta_1	9.98e-94	-0.492642	0.035	0.344	2.66e-89	0.404115
CYYR1	beta_1	1.28e-76	-0.48165	0.026	0.284	3.42e-72	0.403402
ZNF385D-AS2	beta_1	2.48e-169	-1.42418	0.03	0.489	6.62e-165	0.401873
FAM117A	beta_1	4.86e-67	-0.27485	0.036	0.28	1.3e-62	0.401636
AC007098.1	beta_1	8.88e-63	-0.339258	0.03	0.253	2.37e-58	0.400369
GGT7	beta_1	2.48e-75	-0.344985	0.045	0.319	6.62e-71	0.398433
CRYBG3	beta_1	5.76e-67	-0.39328	0.041	0.288	1.54e-62	0.397074
GREM2	beta_1	9.05e-50	-0.65918	0.037	0.228	2.41e-45	0.396013
AL110114.1	beta_1	7.45e-52	-0.264564	0.036	0.236	1.99e-47	0.39595
AC092683.1	beta_1	1.36e-90	-0.484581	0.038	0.345	3.62e-86	0.395783
AC068587.4	beta_1	1.42e-73	-0.352875	0.034	0.293	3.8e-69	0.393651
TFEB	beta_1	1.45e-94	-0.528815	0.036	0.349	3.86e-90	0.393185
AC079160.1	beta_1	5.91e-87	-0.828851	0.037	0.33	1.58e-82	0.393101
EEPD1	beta_1	1.36e-101	-0.710418	0.038	0.368	3.64e-97	0.390733
TMLHE-AS1	beta_1	6.05e-90	-0.613544	0.026	0.316	1.61e-85	0.389818
IQCH	beta_1	3.45e-72	-0.401898	0.033	0.286	9.2e-68	0.389507
AC107223.1	beta_1	2.81e-58	-0.326929	0.034	0.251	7.51e-54	0.387089
EPB41L4A	beta_1	2.43e-38	-0.32456	0.033	0.189	6.47e-34	0.379361
PPP2R2C	beta_1	7.24e-157	-1.01763	0.041	0.491	1.93e-152	0.378589
TLN2	beta_1	6.28e-63	-0.311507	0.026	0.248	1.68e-58	0.377153
AC074032.1	beta_1	1.97e-69	-0.263745	0.035	0.284	5.25e-65	0.376962
DTWD2	beta_1	5.74e-59	-0.253379	0.032	0.248	1.53e-54	0.373655
TSPEAR	beta_1	2.5e-103	-0.761378	0.026	0.349	6.67e-99	0.369928
STRADA	beta_1	4.48e-66	-0.304777	0.04	0.285	1.19e-61	0.369306
SLC9C1	beta_1	2.46e-71	-0.503181	0.033	0.283	6.56e-67	0.368676
CHCHD6	beta_1	4.02e-63	-0.288126	0.036	0.269	1.07e-58	0.367106
ARMH1	beta_1	2.56e-63	-0.361739	0.033	0.262	6.82e-59	0.363809
AP002336.2	beta_1	4.11e-93	-0.491254	0.031	0.335	1.1e-88	0.363024
AF117829.1	beta_1	1.05e-67	-0.371077	0.033	0.274	2.81e-63	0.361855
C12orf40	beta_1	1.44e-107	-0.672624	0.026	0.358	3.84e-103	0.361133
NIFK-AS1	beta_1	8.63e-46	-0.262354	0.031	0.209	2.3e-41	0.36104
B3GNT5	beta_1	2.74e-78	-0.374003	0.026	0.288	7.32e-74	0.359205
AC245060.5	beta_1	1.6e-58	-0.31798	0.038	0.26	4.25e-54	0.356014
AC008571.2	beta_1	3.66e-57	-0.677347	0.027	0.232	9.77e-53	0.35566
KLHL1	beta_1	2.65e-51	-0.440416	0.022	0.206	7.07e-47	0.355571
GRIN2A	beta_1	1.11e-78	-0.746383	0.03	0.295	2.96e-74	0.3532
ATF7IP2	beta_1	1.21e-52	-0.277947	0.037	0.241	3.21e-48	0.353127
AC096564.1	beta_1	1.97e-88	-0.594882	0.029	0.318	5.25e-84	0.351715
AP000462.1	beta_1	1.03e-83	-0.47174	0.022	0.294	2.74e-79	0.351644
TAFA2	beta_1	1.34e-39	-0.251814	0.032	0.191	3.56e-35	0.349867
AL357153.2	beta_1	2.56e-78	-0.501052	0.031	0.298	6.82e-74	0.345432
AC119673.2	beta_1	1.03e-50	-0.376979	0.038	0.237	2.75e-46	0.344036
ZNF235	beta_1	2.39e-59	-0.328859	0.03	0.244	6.39e-55	0.342102
ESR1	beta_1	1.16e-112	-0.782296	0.033	0.383	3.1e-108	0.338922
GPSM1	beta_1	3.95e-52	-0.329368	0.033	0.229	1.05e-47	0.336787
SEMA4D	beta_1	2.41e-77	-0.412243	0.029	0.291	6.42e-73	0.335327
AC104827.1	beta_1	5.82e-63	-0.297735	0.022	0.239	1.55e-58	0.33416
TRMT9B	beta_1	2.39e-69	-0.367795	0.029	0.27	6.38e-65	0.333635
AC107021.1	beta_1	6.68e-82	-0.727265	0.031	0.302	1.78e-77	0.333103
LINC01515	beta_1	1.14e-62	-0.514186	0.028	0.25	3.03e-58	0.331088
ARL17A	beta_1	6.84e-66	-0.339127	0.033	0.271	1.82e-61	0.330163
ZPLD1	beta_1	3.26e-38	-0.478361	0.026	0.172	8.68e-34	0.329352
SGIP1	beta_1	8.32e-71	-0.737041	0.036	0.285	2.22e-66	0.324425
CHST8	beta_1	3.4e-86	-0.533496	0.022	0.3	9.08e-82	0.324343
KCTD1	beta_1	1.04e-49	-0.263626	0.027	0.212	2.76e-45	0.322978
SDCBP2-AS1	beta_1	4.4e-64	-0.291867	0.033	0.266	1.17e-59	0.321107
RIMKLA	beta_1	3.69e-79	-0.44983	0.026	0.29	9.84e-75	0.320818
RTCB	beta_1	2.14e-63	-0.294785	0.032	0.261	5.71e-59	0.317857
FBXL13	beta_1	1.85e-73	-0.458988	0.03	0.284	4.93e-69	0.317591
PUDP	beta_1	2.66e-56	-0.399915	0.035	0.246	7.08e-52	0.316023
ENO4	beta_1	5.49e-97	-0.543023	0.026	0.334	1.46e-92	0.315195
WDR12	beta_1	1.36e-63	-0.294566	0.026	0.25	3.64e-59	0.31464
AC012404.1	beta_1	3.98e-66	-0.356559	0.028	0.26	1.06e-61	0.313794
AP001011.1	beta_1	1.36e-82	-0.449424	0.025	0.297	3.64e-78	0.313004
ZNF337-AS1	beta_1	5.93e-68	-0.333945	0.026	0.262	1.58e-63	0.312997
LINC02018	beta_1	9.52e-46	-0.293481	0.034	0.214	2.54e-41	0.312137
DGKG	beta_1	4.46e-85	-0.611535	0.027	0.308	1.19e-80	0.311562
TMEM241	beta_1	2.1e-70	-0.426554	0.021	0.257	5.6e-66	0.30199
AC034195.1	beta_1	3.57e-37	-0.320769	0.028	0.175	9.52e-33	0.301481
AMPH	beta_1	4.35e-61	-0.346359	0.024	0.238	1.16e-56	0.301074
CDH2	beta_1	1.8e-45	-0.276822	0.026	0.197	4.81e-41	0.299869
DNAJC9	beta_1	5.74e-65	-0.367976	0.032	0.265	1.53e-60	0.298682
MAK	beta_1	4.16e-80	-0.46728	0.023	0.286	1.11e-75	0.298339
FAM222A-AS1	beta_1	5.05e-92	-0.669642	0.02	0.308	1.35e-87	0.295224
SHOC1	beta_1	1.47e-70	-0.512867	0.026	0.267	3.92e-66	0.293795
MYCBP2-AS1	beta_1	3.74e-67	-0.379091	0.026	0.258	9.99e-63	0.293683
LINC00923	beta_1	2.72e-39	-0.260139	0.022	0.17	7.24e-35	0.290111
AC023590.1	beta_1	2.64e-156	-1.13613	0.031	0.465	7.05e-152	0.289284
MAPT	beta_1	2.11e-99	-0.716128	0.025	0.335	5.62e-95	0.28593
LINC02245	beta_1	1.1e-50	-0.250021	0.027	0.215	2.92e-46	0.282768
ESR2	beta_1	3.34e-84	-0.476124	0.022	0.295	8.9e-80	0.282588
MSRA	beta_1	1.2e-47	-0.315453	0.025	0.201	3.19e-43	0.282438
LINC00513	beta_1	3.39e-98	-0.614113	0.027	0.338	9.05e-94	0.282063
C11orf65	beta_1	5e-61	-0.334636	0.018	0.225	1.33e-56	0.281528
HHAT	beta_1	1.2e-55	-0.366182	0.027	0.229	3.19e-51	0.280361
Z83843.1	beta_1	5.89e-66	-0.267395	0.025	0.253	1.57e-61	0.279627
MAMDC2-AS1	beta_1	1.04e-58	-0.309163	0.02	0.223	2.78e-54	0.277399
TEC	beta_1	9.31e-75	-0.436016	0.024	0.275	2.48e-70	0.27586
AC099788.1	beta_1	2.84e-92	-0.742988	0.019	0.308	7.59e-88	0.275565
LINC02762	beta_1	2.45e-54	-0.341568	0.028	0.227	6.52e-50	0.275531
ZC3H12B	beta_1	1.51e-44	-0.323959	0.021	0.184	4.02e-40	0.274363
AC006504.5	beta_1	8.39e-61	-0.415434	0.03	0.248	2.24e-56	0.27379
DNAH12	beta_1	2.47e-50	-0.259752	0.02	0.199	6.6e-46	0.273233
AC084114.1	beta_1	1.88e-49	-0.384973	0.021	0.198	5e-45	0.27317
CASZ1	beta_1	4.5e-86	-0.536085	0.022	0.3	1.2e-81	0.272743
CLVS1	beta_1	9.06e-44	-0.331401	0.022	0.185	2.42e-39	0.270158
AC011092.2	beta_1	6.44e-51	-0.270714	0.023	0.208	1.72e-46	0.269109
MAMDC2	beta_1	2.37e-91	-0.626667	0.023	0.314	6.32e-87	0.266532
GNG12-AS1	beta_1	2.52e-96	-0.649702	0.027	0.333	6.72e-92	0.266144
AUXG01000058.1	beta_1	1.89e-109	-0.813108	0.033	0.373	5.04e-105	0.265891
TFCP2L1	beta_1	2.02e-66	-0.38304	0.022	0.248	5.39e-62	0.264707
UNC5C	beta_1	2.2e-60	-0.648442	0.031	0.247	5.86e-56	0.264686
AC025283.2	beta_1	7.58e-50	-0.253362	0.025	0.208	2.02e-45	0.264647
PEX5L	beta_1	3.5e-47	-0.536062	0.02	0.189	9.34e-43	0.264265
AC073529.1	beta_1	9.8e-34	-0.253015	0.019	0.147	2.61e-29	0.26408
AC027018.1	beta_1	2.83e-48	-0.281114	0.024	0.202	7.56e-44	0.261745
SPECC1	beta_1	2.87e-68	-0.403958	0.025	0.259	7.66e-64	0.259782
FSIP2	beta_1	1.13e-48	-0.297758	0.021	0.196	3e-44	0.259016
TTC39C	beta_1	1.32e-52	-0.301568	0.022	0.209	3.52e-48	0.257703
LINC00535	beta_1	1.04e-54	-0.386815	0.023	0.219	2.76e-50	0.256735
AC087457.1	beta_1	1.35e-52	-0.264584	0.022	0.21	3.61e-48	0.256451
LINC02055	beta_1	4.01e-24	-0.496509	0.03	0.134	1.07e-19	0.254534
KCNMA1-AS1	beta_1	1.6e-73	-0.535929	0.022	0.266	4.27e-69	0.253177
BCL2L14	beta_1	1e-54	-0.268006	0.021	0.214	2.68e-50	0.248841
FBXO32	beta_1	2.45e-39	-0.273334	0.022	0.17	6.53e-35	0.248375
AL157938.2	beta_1	6.74e-59	-0.2806	0.018	0.22	1.8e-54	0.24735
AP000446.1	beta_1	1.12e-51	-0.379365	0.018	0.2	3e-47	0.244907
AL035427.1	beta_1	5.05e-52	-0.335616	0.017	0.198	1.35e-47	0.244778
UBTD1	beta_1	3.49e-48	-0.268583	0.022	0.197	9.3e-44	0.244531
AFG1L	beta_1	1.83e-58	-0.334376	0.024	0.231	4.87e-54	0.24285
PTGR1	beta_1	1.49e-68	-0.395928	0.025	0.26	3.98e-64	0.242527
AC009686.1	beta_1	6.67e-75	-0.458011	0.02	0.267	1.78e-70	0.240093
NIPAL2	beta_1	6.7e-43	-0.262817	0.026	0.189	1.79e-38	0.239892
AC006019.3	beta_1	3.65e-115	-0.73825	0.017	0.357	9.75e-111	0.238342
AL513327.1	beta_1	6.77e-75	-0.421118	0.022	0.27	1.81e-70	0.234961
AC012085.2	beta_1	9.83e-104	-0.71983	0.018	0.333	2.62e-99	0.233785
AP001831.1	beta_1	2.94e-151	-1.13118	0.022	0.44	7.84e-147	0.226685
ALOX5	beta_1	1.32e-78	-0.541229	0.02	0.276	3.53e-74	0.223612
HAP1	beta_1	2.07e-48	-0.353142	0.022	0.198	5.53e-44	0.222193
AC008467.1	beta_1	2.1e-45	-0.30233	0.02	0.185	5.59e-41	0.221506
GLRX	beta_1	1.18e-48	-0.276781	0.02	0.195	3.15e-44	0.220678
RORB	beta_1	1.06e-46	-0.381277	0.021	0.19	2.82e-42	0.219142
NCK1-DT	beta_1	1.46e-54	-0.262648	0.022	0.215	3.89e-50	0.21886
AC016042.1	beta_1	1.77e-73	-0.621767	0.017	0.256	4.71e-69	0.214577
FMO5	beta_1	3.6e-54	-0.306951	0.015	0.2	9.59e-50	0.214421
ZMAT4	beta_1	2.44e-51	-0.39998	0.016	0.194	6.52e-47	0.213606
SEC14L2	beta_1	4.38e-51	-0.261537	0.022	0.205	1.17e-46	0.212941
CNKSR2	beta_1	1.96e-46	-0.281683	0.017	0.181	5.23e-42	0.212669
SLC8A1-AS1	beta_1	1.84e-41	-0.322345	0.017	0.166	4.91e-37	0.212016
SDK2	beta_1	3.2e-45	-0.37876	0.018	0.181	8.53e-41	0.211933
SWT1	beta_1	9.28e-52	-0.312146	0.022	0.209	2.47e-47	0.210341
TNR	beta_1	6.85e-47	-0.380452	0.019	0.188	1.83e-42	0.209932
AP003086.1	beta_1	6.2e-67	-0.547476	0.025	0.253	1.65e-62	0.208041
SSTR5-AS1	beta_1	1.61e-76	-0.529604	0.021	0.272	4.3e-72	0.206813
AC073050.1	beta_1	1.91e-25	-0.275012	0.018	0.118	5.11e-21	0.205187
SLC9A9	beta_1	6.97e-41	-0.348062	0.021	0.173	1.86e-36	0.202105
SMAD7	beta_1	1.07e-45	-0.278193	0.016	0.178	2.86e-41	0.195433
AL359706.1	beta_1	1.77e-47	-0.30056	0.013	0.176	4.71e-43	0.192404
AMZ1	beta_1	6.71e-105	-0.716773	0.022	0.345	1.79e-100	0.190379
REEP1	beta_1	8.43e-40	-0.282268	0.018	0.165	2.25e-35	0.190045
AC233976.1	beta_1	3.91e-41	-0.292317	0.018	0.167	1.04e-36	0.188721
NFATC2	beta_1	3.48e-58	-0.469355	0.02	0.22	9.28e-54	0.186497
LINC01362	beta_1	2.63e-38	-0.306047	0.012	0.147	7.01e-34	0.186352
AC009690.2	beta_1	5.38e-58	-0.352491	0.018	0.218	1.44e-53	0.185061
GNAS-AS1	beta_1	4.96e-104	-0.764748	0.021	0.338	1.32e-99	0.183936
MIR646HG	beta_1	2.19e-31	-0.436636	0.018	0.136	5.85e-27	0.183574
MTMR8	beta_1	4.58e-39	-0.259607	0.019	0.164	1.22e-34	0.183399
ANKRD34C-AS1	beta_1	2.33e-99	-0.879204	0.016	0.317	6.21e-95	0.182478
DIRC3	beta_1	5.43e-58	-0.699581	0.012	0.204	1.45e-53	0.181698
MAGI1-AS1	beta_1	1.78e-54	-0.301873	0.017	0.205	4.74e-50	0.181358
SEMA6A-AS1	beta_1	3.7e-62	-0.412145	0.014	0.221	9.86e-58	0.179108
PKIA-AS1	beta_1	3.6e-40	-0.281023	0.014	0.158	9.6e-36	0.179098
SYT9	beta_1	8.05e-46	-0.260512	0.014	0.175	2.15e-41	0.176941
AL121917.1	beta_1	1.36e-159	-1.39692	0.018	0.447	3.63e-155	0.176902
DISP3	beta_1	8.53e-55	-0.436014	0.019	0.21	2.28e-50	0.175169
SHISA6	beta_1	5.36e-29	-0.336074	0.017	0.127	1.43e-24	0.174501
GCGR	beta_1	9.15e-111	-0.828568	0.023	0.357	2.44e-106	0.173739
FSIP2-AS1	beta_1	2.3e-60	-0.541859	0.018	0.223	6.15e-56	0.173399
LINC00624	beta_1	3.5e-50	-0.308845	0.014	0.186	9.33e-46	0.173309
RAB15	beta_1	2.99e-49	-0.296663	0.016	0.188	7.97e-45	0.173142
AC092666.1	beta_1	2.18e-74	-0.513289	0.019	0.263	5.83e-70	0.172012
CEMIP	beta_1	2.03e-70	-0.535504	0.015	0.244	5.43e-66	0.171891
ALK	beta_1	6.38e-38	-0.356514	0.014	0.151	1.7e-33	0.168804
TMEM132A	beta_1	5.22e-43	-0.292212	0.018	0.174	1.39e-38	0.168208
KCNQ2	beta_1	8.88e-66	-0.447511	0.017	0.236	2.37e-61	0.167738
ZBTB20-AS5	beta_1	1.01e-123	-0.918173	0.018	0.375	2.71e-119	0.165521
DIAPH2-AS1	beta_1	3.74e-59	-0.578039	0.015	0.213	9.97e-55	0.163646
KCNQ3	beta_1	1.12e-24	-0.585889	0.018	0.115	3e-20	0.161717
AC006355.2	beta_1	2.79e-58	-0.347136	0.013	0.207	7.44e-54	0.159541
CCDC88C	beta_1	5.85e-67	-0.521519	0.015	0.236	1.56e-62	0.158836
CFAP61	beta_1	5.2e-34	-0.252021	0.014	0.137	1.39e-29	0.155335
CHODL	beta_1	1.6e-33	-0.446893	0.013	0.134	4.28e-29	0.153545
AL024495.1	beta_1	1.02e-50	-0.515414	0.012	0.183	2.73e-46	0.152899
CABLES1	beta_1	5.9e-53	-0.517348	0.014	0.195	1.57e-48	0.151528
ACP6	beta_1	4.83e-47	-0.291569	0.016	0.182	1.29e-42	0.151035
AC019130.1	beta_1	3.58e-34	-0.294883	0.012	0.134	9.55e-30	0.146726
GSDME	beta_1	2.84e-57	-0.361524	0.01	0.199	7.58e-53	0.146507
AC026803.3	beta_1	9.89e-58	-0.357466	0.018	0.215	2.64e-53	0.145422
ALG13-AS1	beta_1	1.91e-49	-0.281128	0.009	0.174	5.09e-45	0.145152
MBNL3	beta_1	8.1e-43	-0.278758	0.015	0.168	2.16e-38	0.144145
AP001825.1	beta_1	9.45e-41	-0.284304	0.009	0.148	2.52e-36	0.140211
LMO2	beta_1	1.71e-48	-0.381651	0.02	0.193	4.57e-44	0.139999
FAM171A1	beta_1	4.94e-37	-0.270706	0.016	0.151	1.32e-32	0.135877
AC068931.1	beta_1	3.03e-70	-0.544716	0.009	0.231	8.09e-66	0.134573
PHKA1	beta_1	8.46e-44	-0.291099	0.014	0.167	2.26e-39	0.132691
AC132217.2	beta_1	3.13e-58	-0.692829	0.012	0.205	8.35e-54	0.131407
NDUFAF5	beta_1	1.68e-42	-0.285514	0.017	0.17	4.48e-38	0.131384
SNHG22	beta_1	1.36e-36	-0.268425	0.015	0.149	3.64e-32	0.130698
ANKRD7	beta_1	7.33e-36	-0.319635	0.014	0.143	1.96e-31	0.130367
SLC5A4-AS1	beta_1	2.68e-46	-0.522418	0.009	0.164	7.14e-42	0.129861
AC008735.2	beta_1	9.05e-48	-0.282097	0.015	0.182	2.41e-43	0.128136
APCDD1L	beta_1	4.64e-64	-0.647808	0.014	0.225	1.24e-59	0.123739
RHBDL2	beta_1	4.96e-47	-0.341494	0.013	0.175	1.32e-42	0.122873
ROR1-AS1	beta_1	9.57e-65	-0.465524	0.009	0.216	2.55e-60	0.119329
LINC01435	beta_1	1.92e-25	-0.372145	0.013	0.108	5.13e-21	0.117633
SULF2	beta_1	4.63e-37	-0.403503	0.018	0.155	1.24e-32	0.116679
CLIC6	beta_1	1.91e-35	-0.356212	0.013	0.139	5.1e-31	0.113976
AL117381.1	beta_1	5.1e-47	-0.289962	0.013	0.175	1.36e-42	0.113927
AC138123.1	beta_1	5.44e-26	-0.310104	0.013	0.11	1.45e-21	0.110788
AP002370.2	beta_1	3.98e-40	-0.33918	0.01	0.147	1.06e-35	0.110047
LINC00960	beta_1	1.12e-42	-0.317406	0.012	0.16	2.99e-38	0.106585
NTNG2	beta_1	1.89e-39	-0.355955	0.013	0.152	5.03e-35	0.106474
AC100800.1	beta_1	5.24e-39	-0.256334	0.008	0.141	1.4e-34	0.104181
ABHD15-AS1	beta_1	3.01e-47	-0.286777	0.01	0.169	8.04e-43	0.102702
AL157871.4	beta_1	1.94e-32	-0.258695	0.012	0.128	5.17e-28	0.100791
NDRG4	beta_1	1.86e-47	-0.431032	0.012	0.174	4.96e-43	0.0992028
AL109930.1	beta_1	2.09e-82	-0.803428	0.012	0.269	5.59e-78	0.0973557
AC093865.1	beta_1	1.43e-34	-0.376688	0.013	0.137	3.81e-30	0.0964252
AC092120.3	beta_1	9e-46	-0.28316	0.008	0.161	2.4e-41	0.0961373
RGS7BP	beta_1	3.06e-25	-0.347194	0.01	0.101	8.16e-21	0.0930047
MYRFL	beta_1	2.35e-49	-0.424584	0.01	0.175	6.28e-45	0.0919353
XG	beta_1	7.61e-54	-0.610502	0.01	0.189	2.03e-49	0.0901099
AC110760.1	beta_1	1.8e-40	-0.27915	0.006	0.142	4.79e-36	0.0878616
AC055733.2	beta_1	3.34e-35	-0.260143	0.007	0.128	8.9e-31	0.0856277
RBP2	beta_1	2.06e-43	-0.306261	0.007	0.153	5.5e-39	0.0846864
CD81-AS1	beta_1	2.06e-29	-0.255994	0.01	0.116	5.49e-25	0.0822018
C3orf67-AS1	beta_1	1.27e-30	-0.27842	0.01	0.118	3.39e-26	0.0770606
MT-CO3	beta_1	1.9e-37	-1.12404	0.002	0.124	5.06e-33	0.0753234
TDRG1	beta_1	5.05e-32	-0.272836	0.004	0.111	1.35e-27	0.0747849
RIN3	beta_1	3.46e-41	-0.266501	0.007	0.146	9.22e-37	0.0745499
GLIPR1L1	beta_1	6.57e-34	-0.250603	0.007	0.123	1.75e-29	0.0729124
MT-ND4	beta_1	7.9e-36	-1.12112	0.004	0.122	2.11e-31	0.0707057
SLC2A1-AS1	beta_1	7.54e-39	-0.305788	0.006	0.137	2.01e-34	0.0684259
RPS21	beta_1	8.5e-39	-0.341282	0.006	0.137	2.27e-34	0.0675669
PLCH2	beta_1	1.1e-60	-0.590935	0.01	0.208	2.92e-56	0.0662251
AL117190.2	beta_1	9.94e-57	-0.460554	0.01	0.194	2.65e-52	0.0658604
P4HA3	beta_1	1.3e-35	-0.253469	0.006	0.127	3.47e-31	0.0641722
AC025211.1	beta_1	3.66e-35	-0.261464	0.006	0.126	9.76e-31	0.0619203
DEUP1	beta_1	2.05e-46	-0.469249	0.01	0.166	5.47e-42	0.0615221
TMEM132C	beta_1	1.08e-27	-0.441917	0.01	0.108	2.87e-23	0.0598462
GREB1	beta_1	8.85e-45	-0.354371	0.009	0.159	2.36e-40	0.0581442
AC006019.1	beta_1	5.94e-73	-0.509714	0.006	0.233	1.58e-68	0.0566272
AC006547.1	beta_1	5.65e-35	-0.25024	0.006	0.124	1.51e-30	0.0496178
NECTIN3-AS1	beta_1	2.63e-35	-0.349392	0.006	0.125	7.02e-31	0.0481683
XDH	beta_1	1.73e-35	-0.355008	0.006	0.125	4.6e-31	0.0461624
ACSM6	beta_1	1.33e-38	-0.348268	0.005	0.133	3.54e-34	0.0406786
MT-ND2	beta_1	7.55e-49	-0.85294	0.005	0.162	2.01e-44	0.0393975
C1QTNF7	beta_1	2.51e-29	-0.303087	0.004	0.103	6.69e-25	0.0384561
KRTAP10-4	beta_1	3.6e-33	-0.337877	0.002	0.111	9.6e-29	0.0357118
FAM78B	beta_1	2.31e-34	-0.302056	0.003	0.117	6.15e-30	0.0356887
CYYR1-AS1	beta_1	1.32e-49	-0.509254	0.005	0.165	3.53e-45	0.0355606
MT-ND1	beta_1	4.2e-54	-0.862219	0.003	0.174	1.12e-49	0.0328247
CNTN4-AS2	beta_1	1.87e-38	-0.31899	0.004	0.131	4.99e-34	0.0315274
MT-CYB	beta_1	7.94e-53	-1.28849	0.004	0.172	2.12e-48	0.0278354
RTL1	beta_1	2.34e-50	-0.382793	0.003	0.164	6.25e-46	0.0272738
STPG2-AS1	beta_1	2.08e-30	-0.346325	0.003	0.104	5.55e-26	0.027084
AC011933.4	beta_1	1.49e-38	-0.293965	0.002	0.128	3.98e-34	0.0257059
AC116337.3	beta_1	1.29e-44	-0.383416	0.002	0.144	3.43e-40	0.0236043
AC009102.4	beta_1	1.71e-35	-0.260344	0.003	0.12	4.55e-31	0.0219732
ZBTB20-AS2	beta_1	1.44e-32	-0.253838	0.002	0.109	3.85e-28	0.0194577
AP001528.1	beta_1	2.02e-42	-0.387878	0.002	0.139	5.39e-38	0.017837
LINC01470	beta_1	3.26e-31	-0.418713	0.002	0.105	8.68e-27	0.0100449
AP001021.3	beta_1	4.51e-38	-0.470815	0.001	0.122	1.2e-33	0.0076909
MT-CO1	beta_2	7.36e-122	1.85248	0.4	0.14	1.96e-117	9.65779
MT-CO2	beta_2	2.58e-142	1.71477	0.194	0.01	6.89e-138	2.78595
FTL	beta_2	1.22e-102	1.63234	0.452	0.203	3.26e-98	7.03774
MT-ND4	beta_2	4.23e-140	1.58591	0.239	0.028	1.13e-135	2.74269
MT-CO3	beta_2	1.18e-129	1.45903	0.235	0.031	3.14e-125	2.62769
MT-CYB	beta_2	5.23e-119	1.36808	0.285	0.063	1.39e-114	2.73175
MT-ND2	beta_2	9.26e-125	1.10973	0.279	0.055	2.47e-120	1.65905
MT-ND1	beta_2	1.28e-118	1.03176	0.288	0.064	3.41e-114	1.58587
MT-ATP6	beta_2	2.93e-79	0.922353	0.102	0.003	7.82e-75	1.02075
FTH1	beta_2	7.6e-75	0.867564	0.244	0.071	2.03e-70	1.75603
MT-ND5	beta_2	7.92e-62	0.832668	0.409	0.22	2.11e-57	2.11446
PTH2R	beta_2	1.36e-56	0.830563	0.377	0.19	3.62e-52	3.19033
NTN1	beta_2	5.3e-66	0.721624	0.614	0.398	1.41e-61	4.36827
ABHD3	beta_2	4.31e-47	0.695794	0.518	0.348	1.15e-42	3.00556
NEXMIF	beta_2	1.26e-39	0.654046	0.585	0.427	3.37e-35	4.66312
CAMK1D	beta_2	5.67e-39	0.594748	0.386	0.231	1.51e-34	2.31475
SLC35F3	beta_2	1.02e-32	0.578331	0.691	0.547	2.71e-28	7.31712
DLGAP4	beta_2	1.42e-39	0.537413	0.589	0.431	3.78e-35	3.45013
SPIRE1	beta_2	4.29e-38	0.53643	0.731	0.588	1.14e-33	5.68296
MTRNR2L12	beta_2	7.18e-39	0.53594	0.516	0.363	1.92e-34	2.59339
UNC5D	beta_2	6.61e-19	0.527913	0.504	0.398	1.76e-14	5.54762
NEBL	beta_2	1.53e-40	0.519355	0.858	0.724	4.09e-36	11.2021
PLUT	beta_2	4.51e-21	0.506666	0.595	0.48	1.2e-16	7.24491
PRKCA	beta_2	1.61e-43	0.486741	0.775	0.618	4.29e-39	6.61571
TMEM132B	beta_2	1.32e-28	0.482295	0.541	0.392	3.51e-24	4.13046
OPRD1	beta_2	4.29e-49	0.475381	0.387	0.212	1.14e-44	1.51909
LRFN2	beta_2	2e-42	0.474643	0.718	0.545	5.33e-38	6.12937
UGDH	beta_2	3.8e-37	0.4717	0.364	0.21	1.01e-32	1.67375
TBC1D4	beta_2	1.43e-36	0.468411	0.683	0.524	3.83e-32	4.78885
BACH2	beta_2	2.78e-14	0.467976	0.341	0.255	7.43e-10	1.83818
APCDD1L-DT	beta_2	3.61e-21	0.461381	0.514	0.405	9.63e-17	3.96067
SQSTM1	beta_2	1.92e-21	0.458232	0.795	0.677	5.12e-17	10.4943
[truncated: 1,043 more rows]

## Sheet: in vivo
Gene	Sub-cluster	p_val	avg_log2FC	pct.1	pct.2	p_val_adj	Ave Counts
SST	beta_1	1.07135e-142	2.94977	1	0.585	2.96763e-138	39.2762
GCG	beta_1	6.22714e-139	2.92292	1	0.667	1.72492e-134	52.3196
GPC6	beta_1	7.41756e-160	2.71795	1	0.386	2.05466e-155	19.3106
DMD	beta_1	6.53965e-243	2.68908	0.996	0.17	1.81148e-238	9.79671
TTR	beta_1	9.54625e-123	2.59671	1	0.533	2.64431e-118	21.8933
GLS	beta_1	1.89341e-141	2.58858	1	0.468	5.24475e-137	16.6424
AL591501.1	beta_1	8.15448e-281	2.52846	1	0.131	2.25879e-276	7.92589
FAP	beta_1	1.67382e-245	2.38044	0.907	0.127	4.63649e-241	6.67053
PTPRT	beta_1	2.2933e-289	2.20767	0.968	0.113	6.35243e-285	5.50562
POU6F2	beta_1	3.71379e-275	2.19787	0.96	0.121	1.02872e-270	5.58748
IAPP	beta_1	2.8628e-109	2.09509	1	0.765	7.92995e-105	39.2536
PLPPR1	beta_1	3.62152e-195	1.95093	0.907	0.161	1.00316e-190	5.14968
KCNJ3	beta_1	2.3743e-84	1.91848	0.555	0.13	6.57681e-80	4.3882
TENM2	beta_1	2.21783e-185	1.88836	0.713	0.091	6.14339e-181	3.90843
SNTG1	beta_1	3.44042e-81	1.74102	1	0.654	9.52996e-77	21.4702
PAPPA2	beta_1	3.87093e-121	1.70575	0.563	0.089	1.07225e-116	3.30079
CHGB	beta_1	7.6138e-15	1.69412	0.429	0.31	2.10902e-10	5.80893
SLC35F4	beta_1	7.849e-116	1.6494	0.988	0.323	2.17417e-111	6.41022
SNED1	beta_1	3.18905e-128	1.58226	0.931	0.299	8.83368e-124	4.7982
DSCAM	beta_1	7.11952e-127	1.5806	1	0.306	1.97211e-122	5.77053
FGF12	beta_1	2.99017e-59	1.49444	0.664	0.266	8.28277e-55	4.32009
SOX5	beta_1	1.1538e-72	1.46883	1	0.837	3.19603e-68	16.7435
DCC	beta_1	3.02178e-12	1.36067	0.19	0.076	8.37033e-08	2.18289
HNF1A-AS1	beta_1	2.96291e-98	1.33995	0.972	0.361	8.20726e-94	5.11428
DACH1	beta_1	3.64916e-66	1.32292	1	0.921	1.01082e-61	20.2238
ALDH1A1	beta_1	8.13566e-16	1.30747	0.377	0.214	2.25358e-11	3.10102
CHGA	beta_1	0.00173121	1.2935	0.356	0.379	1	4.77428
HS6ST3	beta_1	4.45383e-76	1.28046	1	0.939	1.23371e-71	30.3814
PPY	beta_1	1.31223e-09	1.21893	0.182	0.082	3.63488e-05	1.90061
MYO10	beta_1	5.70563e-16	1.20646	0.17	0.052	1.58046e-11	1.63767
MOB1B	beta_1	1.23232e-40	1.20082	1	0.698	3.41352e-36	9.05663
ELL2	beta_1	1.20356e-55	1.19729	0.996	0.601	3.33385e-51	6.83676
ARRDC4	beta_1	1.3774e-07	1.18081	0.15	0.069	0.00381539	1.72425
FSTL5	beta_1	7.87685e-05	1.17879	0.162	0.097	1	2.15914
SCG5	beta_1	1.46607e-45	1.17443	0.984	0.66	4.06102e-41	7.5962
LINC02388	beta_1	8.34114e-10	1.16912	0.13	0.045	2.31049e-05	1.64479
AUTS2	beta_1	6.7041e-75	1.16108	0.992	0.425	1.85703e-70	5.74054
ARFGEF3	beta_1	6.29462e-59	1.14851	0.988	0.566	1.74361e-54	5.95184
SPOCK3	beta_1	4.63306e-09	1.1429	0.134	0.051	0.000128336	1.55469
ASPH	beta_1	9.49559e-50	1.14114	0.915	0.58	2.63028e-45	5.84474
GALNT13	beta_1	4.38349e-51	1.14091	0.915	0.49	1.21423e-46	5.63325
INS	beta_1	3.45656e-116	1.13584	1	0.99	9.57467e-112	375.303
PCSK1N	beta_1	0.000884337	1.12407	0.247	0.206	1	2.45614
HNRNPC	beta_1	2.21307e-27	1.05843	0.81	0.629	6.1302e-23	5.72916
CEP126	beta_1	5.20859e-41	1.0499	0.988	0.625	1.44278e-36	6.27582
CDH18	beta_1	9.43789e-65	1.03489	0.96	0.413	2.6143e-60	6.75618
LUC7L3	beta_1	9.2301e-39	1.01933	0.915	0.64	2.55674e-34	5.8252
ZMYM2	beta_1	5.18385e-32	1.00976	0.951	0.699	1.43593e-27	6.7087
ERBB4	beta_1	9.40557e-05	1.00844	0.146	0.084	1	1.56041
MYH10	beta_1	6.4827e-32	0.995164	0.704	0.442	1.79571e-27	3.92941
PHIP	beta_1	3.6178e-35	0.992722	0.854	0.585	1.00213e-30	5.23496
SLC7A2	beta_1	1.00994e-48	0.991895	0.972	0.557	2.79753e-44	5.8725
GTF2I	beta_1	1.47176e-35	0.985645	0.923	0.664	4.07678e-31	5.92029
AC006369.1	beta_1	6.23383e-60	0.982725	0.984	0.499	1.72677e-55	4.97607
RPS6KA3	beta_1	1.50356e-35	0.968181	0.737	0.47	4.16486e-31	3.97633
DDX17	beta_1	6.79218e-29	0.964515	0.992	0.784	1.88143e-24	8.1921
FAM135A	beta_1	3.59979e-30	0.959176	0.899	0.651	9.97142e-26	6.21022
SSR4	beta_1	0.000604644	0.953771	0.154	0.1	1	1.43527
DOCK4	beta_1	7.16246e-31	0.951995	0.785	0.494	1.984e-26	4.62743
NUMB	beta_1	1.29431e-21	0.943257	0.652	0.482	3.58524e-17	3.87516
FBXW7	beta_1	4.40052e-32	0.934879	0.976	0.694	1.21894e-27	6.54944
AL138694.1	beta_1	3.4275e-06	0.906963	0.117	0.052	0.0949418	1.15404
NOVA1	beta_1	8.96862e-19	0.906271	0.741	0.582	2.48431e-14	5.09832
PAN3	beta_1	2.18966e-29	0.897472	0.899	0.654	6.06535e-25	5.50183
WDFY3	beta_1	6.15359e-31	0.895628	0.984	0.695	1.70454e-26	6.1132
RFX6	beta_1	2.42629e-29	0.894003	1	0.688	6.72081e-25	6.68283
GRIK2	beta_1	6.29298e-15	0.888015	1	0.777	1.74316e-10	9.00949
MTMR7	beta_1	1.06649e-43	0.887496	0.96	0.614	2.95417e-39	5.17273
STARD13	beta_1	8.49914e-38	0.88411	0.931	0.566	2.35426e-33	5.00787
CACNB2	beta_1	1.96195e-41	0.878573	1	0.952	5.43461e-37	17.8382
SMARCA2	beta_1	3.12839e-37	0.872934	0.972	0.667	8.66563e-33	5.61746
PCSK2	beta_1	5.08433e-34	0.872588	1	0.854	1.40836e-29	12.3701
KCNMB2	beta_1	2.87252e-53	0.869826	1	0.982	7.95689e-49	31.8651
EPS15	beta_1	6.66407e-32	0.868851	0.862	0.611	1.84595e-27	4.93512
BIRC6	beta_1	3.74169e-19	0.868079	0.992	0.792	1.03645e-14	7.40429
RGS17	beta_1	5.11275e-35	0.864635	0.968	0.648	1.41623e-30	5.67677
AL445250.1	beta_1	6.10054e-45	0.862339	0.98	0.532	1.68985e-40	5.33589
PBX3	beta_1	4.48567e-22	0.860574	1	0.727	1.24253e-17	7.73
HSP90B1	beta_1	0.5743	0.843957	0.186	0.209	1	1.76019
PARD3B	beta_1	5.6073e-33	0.843654	0.903	0.565	1.55322e-28	4.92813
NIPBL	beta_1	1.76638e-24	0.84065	0.964	0.732	4.89287e-20	6.09292
MYO1B	beta_1	7.05388e-21	0.838546	0.68	0.508	1.95392e-16	3.85165
DZIP3	beta_1	2.02583e-24	0.837525	0.814	0.619	5.61155e-20	4.76326
DSP	beta_1	0.152476	0.83747	0.211	0.322	1	2.43882
KIAA1217	beta_1	0.113213	0.835627	0.134	0.115	1	1.37585
PPP3CA	beta_1	1.48168e-22	0.831868	0.745	0.539	4.10425e-18	4.29738
TAOK1	beta_1	2.57056e-14	0.830811	0.709	0.604	7.12046e-10	4.60391
HSP90AB1	beta_1	0.615423	0.825947	0.202	0.235	1	1.86998
PNISR	beta_1	2.0981e-23	0.825543	0.903	0.691	5.81173e-19	5.59734
PCM1	beta_1	4.56103e-25	0.823398	0.887	0.666	1.2634e-20	5.11951
AC090531.1	beta_1	8.20804e-07	0.823028	0.113	0.047	0.0227363	1.00492
SCG2	beta_1	0.0942809	0.818364	0.146	0.127	1	1.31699
SETD2	beta_1	1.87288e-27	0.816689	0.883	0.642	5.18787e-23	4.91039
PRKCE	beta_1	2.97079e-32	0.813411	1	0.814	8.22908e-28	8.9437
FNBP1L	beta_1	7.57744e-31	0.812804	0.931	0.646	2.09895e-26	5.15667
UBC	beta_1	0.000495038	0.81253	0.126	0.073	1	1.08833
R3HDM1	beta_1	6.20922e-25	0.809056	0.915	0.672	1.71995e-20	5.4612
TUSC3	beta_1	1.21273e-16	0.808978	0.704	0.583	3.35925e-12	4.35679
ZNF148	beta_1	9.56817e-27	0.808974	0.911	0.657	2.65038e-22	5.1158
MAP4K4	beta_1	5.62604e-30	0.807495	0.951	0.645	1.55841e-25	5.25521
RFX3	beta_1	1.4506e-16	0.797706	0.992	0.758	4.01818e-12	7.08978
CDK13	beta_1	8.57746e-15	0.797213	0.749	0.63	2.37596e-10	4.70128
GOLGA4	beta_1	3.8064e-20	0.795984	0.984	0.759	1.05437e-15	6.6235
ZDHHC14	beta_1	5.60712e-36	0.791049	0.923	0.546	1.55317e-31	4.40283
ULK4	beta_1	3.47084e-29	0.790674	0.98	0.669	9.61423e-25	5.72736
CLU	beta_1	0.201764	0.788561	0.138	0.127	1	1.28968
RAB3C	beta_1	7.48758e-29	0.787561	0.923	0.617	2.07406e-24	5.19996
FYB2	beta_1	1.56382e-15	0.784823	0.563	0.377	4.33179e-11	3.066
CSGALNACT1	beta_1	1.27973e-06	0.778454	0.105	0.042	0.0354485	0.936205
TM4SF4	beta_1	0.104666	0.777974	0.109	0.088	1	1.16554
UBR5	beta_1	1.18362e-26	0.774642	0.874	0.648	3.27864e-22	4.88886
AKAP9	beta_1	1.01387e-16	0.773556	0.98	0.78	2.80843e-12	6.4844
MIA2	beta_1	2.00083e-26	0.768221	0.907	0.64	5.5423e-22	4.93193
ITGB1	beta_1	0.551388	0.764058	0.17	0.223	1	1.73914
CDC42BPA	beta_1	1.21791e-07	0.760356	1	0.86	0.00337361	8.76815
PDXDC1	beta_1	1.21971e-30	0.757101	0.899	0.636	3.37861e-26	4.54872
BBX	beta_1	6.3482e-18	0.752168	0.858	0.675	1.75845e-13	5.19921
FRYL	beta_1	3.8124e-18	0.751542	0.802	0.652	1.05603e-13	4.68275
FAM214A	beta_1	1.51428e-07	0.749532	0.607	0.576	0.00419455	4.05779
RIN2	beta_1	5.24796e-26	0.748349	0.988	0.67	1.45369e-21	5.56441
BPTF	beta_1	3.89554e-25	0.745887	0.968	0.724	1.07906e-20	5.50261
CSRNP3	beta_1	2.16628e-19	0.74559	1	0.732	6.00058e-15	6.35576
USP34	beta_1	6.89811e-15	0.745167	0.992	0.818	1.91078e-10	6.92148
SCG3	beta_1	0.12755	0.745075	0.235	0.37	1	2.48396
EPB41L5	beta_1	1.29371e-24	0.745034	0.85	0.593	3.58357e-20	4.56464
ABCA5	beta_1	9.36586e-14	0.744605	0.951	0.785	2.59434e-09	6.50286
THRB	beta_1	5.63429e-10	0.738521	0.502	0.379	1.5607e-05	2.80214
STRN3	beta_1	7.45975e-10	0.736832	0.644	0.578	2.06635e-05	4.04811
EPC1	beta_1	5.6514e-15	0.736716	0.765	0.644	1.56544e-10	4.56322
SENP6	beta_1	2.88525e-23	0.735157	0.919	0.691	7.99214e-19	5.06124
RASAL2	beta_1	6.49223e-28	0.734932	0.955	0.658	1.79835e-23	5.31571
PAFAH1B1	beta_1	1.87835e-18	0.734656	0.907	0.714	5.20304e-14	5.44932
MAGI3	beta_1	2.04721e-29	0.733566	0.81	0.493	5.67078e-25	3.82154
STXBP5	beta_1	1.17466e-09	0.730779	0.996	0.808	3.25381e-05	7.98373
ARID4B	beta_1	4.93008e-22	0.728739	0.842	0.649	1.36563e-17	4.59624
WAC	beta_1	2.46457e-11	0.728359	0.668	0.601	6.82686e-07	4.05942
UGGT2	beta_1	1.67433e-22	0.727101	0.879	0.669	4.6379e-18	4.96522
TSC22D1	beta_1	1.14686e-23	0.724468	0.992	0.706	3.1768e-19	5.83998
CHD6	beta_1	2.83906e-26	0.724256	0.891	0.643	7.86419e-22	4.56147
ZNF292	beta_1	1.87837e-06	0.724069	0.644	0.622	0.0520309	4.35784
RBM39	beta_1	8.33303e-14	0.723407	0.725	0.63	2.30825e-09	4.25482
PKN2	beta_1	9.27116e-07	0.722821	0.571	0.557	0.0256811	3.71589
PBX1	beta_1	7.74432e-26	0.722147	0.988	0.653	2.14518e-21	5.41772
AC118549.1	beta_1	4.73872e-18	0.720641	0.789	0.621	1.31262e-13	4.41663
AAK1	beta_1	1.1222e-20	0.718501	0.85	0.661	3.1085e-16	4.70232
CBFA2T2	beta_1	4.59229e-18	0.716711	0.972	0.728	1.27207e-13	5.91102
ST18	beta_1	4.82182e-15	0.715833	1	0.781	1.33564e-10	6.98748
RBM26	beta_1	6.90375e-13	0.710811	0.709	0.611	1.91234e-08	4.16073
LCOR	beta_1	9.2113e-14	0.710193	0.757	0.628	2.55153e-09	4.43902
APP	beta_1	8.56175e-17	0.709639	0.806	0.646	2.37161e-12	4.80729
KCNMB2-AS1	beta_1	2.53034e-27	0.709408	1	0.894	7.00905e-23	15.7044
EEF1A1	beta_1	0.319697	0.709207	0.15	0.148	1	1.28368
TCF4	beta_1	2.26817e-08	0.708127	0.664	0.623	0.000628283	4.44365
TENM3	beta_1	5.56078e-13	0.707723	0.636	0.472	1.54033e-08	3.78479
MEF2A	beta_1	1.04303e-23	0.704872	0.972	0.698	2.88918e-19	5.29814
SH3GL2	beta_1	9.92085e-21	0.70464	0.972	0.7	2.74808e-16	5.93066
HSPA8	beta_1	0.00656846	0.703238	0.126	0.085	1	0.972583
ZMYM4	beta_1	7.84297e-05	0.702535	0.579	0.586	1	3.88388
PHTF2	beta_1	6.41388e-16	0.701873	0.996	0.786	1.77665e-11	7.16053
CCDC91	beta_1	1.50071e-20	0.701709	0.98	0.723	4.15697e-16	6.76915
MAP7	beta_1	5.55206e-20	0.701182	0.984	0.73	1.53792e-15	5.75188
DYRK1A	beta_1	8.42599e-22	0.700046	0.951	0.708	2.334e-17	5.3514
GRAMD2B	beta_1	2.62789e-16	0.697793	0.794	0.578	7.27924e-12	4.44172
PAPSS2	beta_1	2.34383e-17	0.695477	0.842	0.624	6.49242e-13	5.01441
ROCK1	beta_1	2.05971e-24	0.695226	0.866	0.643	5.70539e-20	4.39808
UBR3	beta_1	8.33886e-21	0.694821	0.879	0.678	2.30986e-16	4.78241
CELF1	beta_1	1.71222e-27	0.694457	0.899	0.652	4.74284e-23	4.59257
SIPA1L3	beta_1	2.13212e-25	0.692947	1	0.909	5.90598e-21	11.6579
BICRAL	beta_1	2.08577e-14	0.692008	0.794	0.633	5.77759e-10	4.52096
JPX	beta_1	7.38464e-22	0.690018	0.98	0.713	2.04555e-17	5.52512
REV3L	beta_1	7.53145e-08	0.688409	0.996	0.826	0.00208621	7.31234
MED13L	beta_1	3.28935e-17	0.684365	0.98	0.758	9.11151e-13	6.0138
ARHGEF28	beta_1	0.582172	0.683884	0.255	0.298	1	2.00682
DLG1	beta_1	2.21338e-19	0.683754	0.939	0.698	6.13105e-15	5.39172
ELF2	beta_1	2.67247e-07	0.681838	0.632	0.588	0.00740274	4.02345
ASCC3	beta_1	3.89234e-15	0.68036	0.85	0.678	1.07818e-10	5.00131
ZCCHC7	beta_1	2.19832e-11	0.678198	0.98	0.786	6.08934e-07	7.0458
NOL4	beta_1	2.48607e-17	0.677654	1	0.983	6.88642e-13	18.9179
PPP6R3	beta_1	5.28457e-23	0.675675	0.96	0.713	1.46383e-18	5.16707
BMPR2	beta_1	2.11158e-20	0.672155	0.891	0.656	5.84908e-16	4.8566
DENND4A	beta_1	1.75312e-17	0.670137	0.943	0.711	4.85614e-13	5.51139
CPEB3	beta_1	5.23879e-18	0.669225	0.814	0.618	1.45114e-13	4.24372
KDM4C	beta_1	1.56624e-14	0.668948	0.85	0.693	4.33847e-10	4.922
FBXW11	beta_1	3.64805e-07	0.667556	0.603	0.557	0.0101051	3.60559
SGMS1	beta_1	1.7239e-26	0.66705	0.915	0.663	4.77521e-22	4.55861
LRBA	beta_1	7.48843e-06	0.666376	1	0.934	0.20743	10.4917
KLF12	beta_1	4.01974e-16	0.665139	0.862	0.653	1.11347e-11	4.86843
SEC31A	beta_1	2.05453e-15	0.664586	0.879	0.735	5.69104e-11	5.29186
BRAF	beta_1	3.63856e-10	0.66372	0.984	0.794	1.00788e-05	6.37618
HERC4	beta_1	2.17072e-16	0.663467	0.895	0.69	6.01289e-12	5.01684
BICD1	beta_1	4.46085e-23	0.663328	0.964	0.68	1.23566e-18	5.03362
NCOR1	beta_1	5.74929e-11	0.66192	0.7	0.624	1.59255e-06	4.02765
EVI5	beta_1	3.03896e-14	0.660656	0.781	0.648	8.41792e-10	4.42652
DIP2B	beta_1	4.2196e-17	0.659001	0.992	0.743	1.16883e-12	5.68716
HLA-A	beta_1	0.00777624	0.658462	0.105	0.067	1	0.840639
KIF13A	beta_1	2.37884e-13	0.6545	1	0.795	6.5894e-09	6.69013
HSP90AA1	beta_1	0.194836	0.653247	0.211	0.314	1	1.99511
ZNF638	beta_1	3.0404e-09	0.652817	0.996	0.834	8.42192e-05	6.73125
PAX6	beta_1	1.54231e-15	0.652417	0.83	0.668	4.2722e-11	4.80982
LRRTM4	beta_1	8.70617e-23	0.651482	1	0.832	2.41161e-18	16.4196
CPEB4	beta_1	9.44744e-05	0.650774	0.628	0.634	1	4.13636
CERS6	beta_1	2.30993e-23	0.649996	0.935	0.655	6.3985e-19	4.71998
RALGAPA1	beta_1	4.53214e-16	0.649471	0.988	0.789	1.2554e-11	6.02211
USH2A	beta_1	0.551183	0.648953	0.109	0.137	1	1.24272
MAN1A1	beta_1	1.52339e-09	0.648059	1	0.811	4.2198e-05	8.5419
BRWD1	beta_1	0.000269893	0.647842	0.571	0.598	1	3.76303
RUNX1T1	beta_1	6.25823e-18	0.647605	0.858	0.63	1.73353e-13	4.92697
SLC38A4	beta_1	0.325143	0.64636	0.13	0.177	1	1.36475
FBXO11	beta_1	1.16611e-18	0.644635	0.907	0.674	3.23012e-14	4.89798
ATP8A1	beta_1	1.11034e-14	0.644496	0.903	0.724	3.07565e-10	5.75618
STAU2	beta_1	1.1424e-10	0.640996	0.721	0.621	3.16443e-06	4.20441
JAKMIP2	beta_1	3.53607e-14	0.63968	0.781	0.627	9.79492e-10	4.2477
ITM2B	beta_1	0.364265	0.639674	0.13	0.175	1	1.21067
NCAM1	beta_1	1.15612e-21	0.639185	0.992	0.666	3.20246e-17	5.1402
KIAA2026	beta_1	1.71184e-08	0.638425	0.668	0.607	0.000474179	3.97667
TBCK	beta_1	6.58847e-15	0.637269	0.81	0.657	1.82501e-10	4.47316
SGCE	beta_1	1.53469e-09	0.637199	0.717	0.629	4.2511e-05	4.24896
PHLDB2	beta_1	2.29903e-14	0.63585	0.729	0.57	6.36831e-10	3.83155
ESRRG	beta_1	6.70146e-13	0.63478	0.773	0.592	1.8563e-08	4.55697
DDX5	beta_1	3.36579e-08	0.634054	0.996	0.829	0.000932325	9.14405
ITFG1	beta_1	1.59583e-18	0.63042	0.951	0.703	4.42044e-14	5.14257
MON2	beta_1	5.7616e-13	0.630391	0.794	0.67	1.59596e-08	4.37546
VPS13A	beta_1	8.05293e-12	0.629671	0.676	0.583	2.23066e-07	3.62571
PDS5B	beta_1	1.61174e-05	0.627773	0.538	0.525	0.446453	3.34314
PTK2	beta_1	1.81736e-12	0.626172	1	0.955	5.03409e-08	12.471
PTEN	beta_1	7.40525e-11	0.625196	0.753	0.65	2.05125e-06	4.36585
UBE2H	beta_1	5.26081e-14	0.62415	0.814	0.674	1.45725e-09	4.47326
DSCAML1	beta_1	9.22099e-32	0.623598	0.858	0.497	2.55421e-27	3.83614
DPYSL2	beta_1	8.99552e-20	0.623207	0.842	0.6	2.49176e-15	4.22988
RHOBTB3	beta_1	7.58896e-16	0.621283	0.862	0.682	2.10214e-11	4.99547
KANSL1L	beta_1	0.000140548	0.618227	0.538	0.534	1	3.3266
PIAS1	beta_1	3.86471e-06	0.617238	0.992	0.861	0.107052	8.25966
SPATS2L	beta_1	0.444083	0.61641	0.097	0.126	1	1.0765
NSD1	beta_1	3.62931e-06	0.614733	0.595	0.563	0.100532	3.44289
FAM172A	beta_1	2.16627e-20	0.613834	0.895	0.668	6.00057e-16	4.70706
ATP9A	beta_1	0.000275916	0.611281	0.47	0.469	1	2.76146
GSK3B	beta_1	5.08321e-17	0.610887	0.939	0.728	1.40805e-12	5.06029
TNS3	beta_1	2.07938e-16	0.60999	0.761	0.572	5.75988e-12	3.71809
POGZ	beta_1	3.63505e-08	0.609886	0.668	0.623	0.00100691	3.97187
HERC1	beta_1	2.61204e-16	0.609845	0.866	0.706	7.23536e-12	4.61046
ARL15	beta_1	4.64905e-12	0.609694	1	0.947	1.28779e-07	12.5106
GRIA3	beta_1	6.29864e-18	0.609447	1	0.711	1.74472e-13	5.52696
PDE8A	beta_1	1.14718e-15	0.608333	0.899	0.694	3.17768e-11	4.90092
USP47	beta_1	2.69421e-17	0.603165	0.842	0.659	7.46296e-13	4.26788
GDA	beta_1	0.118715	0.602686	0.344	0.379	1	2.29518
AL022068.1	beta_1	1.52655e-17	0.602311	0.996	0.653	4.22854e-13	6.49492
ASB3	beta_1	1.72106e-18	0.602118	0.96	0.695	4.76734e-14	5.10243
TNKS	beta_1	1.14783e-16	0.600972	0.887	0.686	3.17949e-12	4.47166
ITPR1	beta_1	0.599928	0.600343	0.097	0.12	1	0.994029
PDE3B	beta_1	2.87239e-15	0.600291	0.996	0.854	7.95653e-11	10.3757
MLLT10	beta_1	2.38965e-20	0.596889	0.907	0.681	6.61934e-16	4.45009
SNTG2	beta_1	1.88817e-15	0.596257	0.482	0.26	5.23022e-11	2.36909
GPATCH8	beta_1	1.98861e-14	0.593147	0.98	0.747	5.50846e-10	5.44827
PLCE1	beta_1	0.807218	0.592978	0.105	0.123	1	1.04559
ATRX	beta_1	1.25251e-13	0.592085	0.968	0.748	3.46945e-09	5.47129
CTNND2	beta_1	1.56291e-17	0.590345	0.968	0.675	4.32925e-13	5.50398
UBE2K	beta_1	0.206104	0.588787	0.445	0.54	1	3.16509
PHF21A	beta_1	6.02503e-10	0.587697	0.992	0.775	1.66893e-05	6.15825
SOX6	beta_1	1.54896e-09	0.586999	1	0.921	4.29062e-05	10.9037
SCGN	beta_1	1.13226e-13	0.586584	0.988	0.795	3.13635e-09	6.49959
VPS13B	beta_1	4.87453e-10	0.585255	0.996	0.82	1.35024e-05	6.42335
AGO3	beta_1	3.29083e-17	0.584572	0.964	0.725	9.11561e-13	5.14985
MACF1	beta_1	0.00307768	0.58196	1	0.876	1	8.31825
CPE	beta_1	1.23723e-17	0.581558	0.996	0.941	3.42714e-13	19.1777
TRAK1	beta_1	9.5657e-18	0.580814	0.98	0.737	2.6497e-13	5.13698
C20orf194	beta_1	4.61304e-11	0.580248	0.704	0.61	1.27781e-06	3.77575
GIGYF2	beta_1	4.37143e-06	0.579862	0.652	0.638	0.121089	3.90499
SIPA1L1	beta_1	6.43479e-11	0.575837	0.98	0.765	1.78244e-06	6.05712
STAG1	beta_1	1.43143e-08	0.575536	0.709	0.615	0.000396506	3.98897
COBL	beta_1	3.38464e-12	0.574536	0.668	0.537	9.37546e-08	3.33003
AC046134.2	beta_1	5.77342e-18	0.573976	0.858	0.633	1.59924e-13	4.12602
HIPK2	beta_1	2.50288e-16	0.573816	0.879	0.675	6.93298e-12	4.49426
GNAQ	beta_1	1.03784e-15	0.57358	0.984	0.723	2.87481e-11	5.18212
CTNND1	beta_1	1.23973e-14	0.573434	0.818	0.663	3.43405e-10	4.14681
HNRNPH3	beta_1	0.0149985	0.572698	0.178	0.306	1	1.68317
NCOA1	beta_1	9.80409e-15	0.571252	0.992	0.742	2.71573e-10	5.53397
VPS13C	beta_1	8.15093e-13	0.570525	0.988	0.791	2.25781e-08	5.73149
UNC80	beta_1	0.002819	0.570335	1	0.907	1	8.83041
N4BP2L2	beta_1	0.00139624	0.567466	1	0.907	1	8.69408
ZNF609	beta_1	1.21974e-14	0.566997	0.976	0.733	3.37868e-10	5.28522
ADGRV1	beta_1	4.67437e-08	0.565709	0.777	0.701	0.0012948	4.74316
PDLIM5	beta_1	1.38259e-06	0.564049	0.64	0.598	0.0382978	3.75836
CALM1	beta_1	0.0180997	0.563595	0.166	0.283	1	1.60557
TUT4	beta_1	0.000125393	0.563489	0.599	0.616	1	3.61488
ZNF721	beta_1	1.95074e-14	0.561543	0.798	0.653	5.40355e-10	4.00964
GCNT1	beta_1	2.9502e-24	0.560747	0.947	0.638	8.17205e-20	4.37049
TLK1	beta_1	5.03483e-14	0.560323	0.85	0.685	1.39465e-09	4.35769
SDCCAG8	beta_1	9.33752e-13	0.559837	0.858	0.706	2.58649e-08	4.58786
KIAA1958	beta_1	4.71388e-11	0.55778	0.761	0.613	1.30575e-06	4.02607
DENND1A	beta_1	1.149e-14	0.555547	0.806	0.639	3.18273e-10	4.05913
TPT1	beta_1	0.807078	0.555089	0.101	0.107	1	0.842842
TBL1X	beta_1	1.11817e-19	0.554485	0.943	0.624	3.09734e-15	4.66583
TENM4	beta_1	2.20277e-15	0.554057	0.798	0.563	6.10168e-11	3.96634
CLASP1	beta_1	2.64257e-11	0.553485	0.968	0.773	7.31993e-07	5.48058
HOOK3	beta_1	0.0106158	0.55331	0.51	0.565	1	3.21057
MAFB	beta_1	0.283371	0.552941	0.13	0.179	1	1.17151
FTO	beta_1	2.94153e-11	0.551256	0.968	0.782	8.14803e-07	5.64055
ANKHD1	beta_1	0.00079129	0.549712	0.563	0.58	1	3.39774
KIF1B	beta_1	1.51173e-09	0.549614	0.709	0.612	4.18749e-05	3.69539
ACBD6	beta_1	1.0902e-13	0.549179	0.838	0.67	3.01985e-09	4.32845
GAD2	beta_1	5.20735e-05	0.549131	0.688	0.635	1	5.01741
SETD5	beta_1	7.78492e-13	0.548386	0.919	0.74	2.15642e-08	4.86982
ZFAND3	beta_1	1.61132e-08	0.546067	1	0.95	0.000446335	10.8277
SHTN1	beta_1	0.000235144	0.544471	0.688	0.702	1	4.28346
MKLN1	beta_1	8.81355e-10	0.543963	0.931	0.755	2.44135e-05	5.58033
GBF1	beta_1	1.33099e-11	0.543837	0.826	0.705	3.68685e-07	4.39588
NEUROD1	beta_1	0.0765896	0.543369	0.093	0.148	1	0.998933
ECHDC2	beta_1	1.38312e-11	0.543338	0.757	0.639	3.83123e-07	3.83332
WNK1	beta_1	0.00169181	0.542481	0.526	0.557	1	3.16492
MARK3	beta_1	1.61453e-09	0.541278	0.749	0.657	4.47224e-05	3.9046
PPP6R2	beta_1	1.00263e-21	0.54121	0.947	0.678	2.77728e-17	4.26889
SNAP91	beta_1	2.92595e-11	0.541191	0.96	0.725	8.10489e-07	5.48521
SEC24D	beta_1	1.06986e-12	0.539946	0.854	0.687	2.9635e-08	4.5142
ARID1B	beta_1	6.56897e-08	0.539885	1	0.939	0.00181961	10.6181
COG5	beta_1	0.000109197	0.538464	0.644	0.63	1	3.84573
RALGPS1	beta_1	7.76478e-20	0.538458	0.968	0.695	2.15084e-15	4.70425
CNTN1	beta_1	2.66209e-12	0.537664	1	0.918	7.37399e-08	11.3403
NFAT5	beta_1	7.69721e-13	0.535694	0.996	0.754	2.13213e-08	5.30168
PSMA1	beta_1	1.19925e-12	0.535149	0.7	0.534	3.32191e-08	3.50999
PRKACB	beta_1	9.57908e-05	0.534476	0.628	0.613	1	3.82882
GAB1	beta_1	0.385537	0.53447	0.109	0.145	1	1.01765
NRCAM	beta_1	0.140908	0.533686	1	0.909	1	8.93315
NEURL1	beta_1	3.50263e-09	0.533523	0.611	0.529	9.70227e-05	2.94296
RBP4	beta_1	0.14035	0.533257	0.101	0.082	1	0.75575
MBD5	beta_1	1.2984e-07	0.532894	1	0.942	0.00359658	10.8453
NAV1	beta_1	3.81325e-20	0.531904	0.915	0.643	1.05627e-15	4.21583
PICALM	beta_1	0.865687	0.531681	0.401	0.528	1	2.87351
AP3B1	beta_1	1.32606e-07	0.531524	0.725	0.655	0.00367319	4.21918
NEK1	beta_1	7.73782e-13	0.531478	0.919	0.713	2.14338e-08	5.15554
NEBL	beta_1	0.000382687	0.53043	1	0.801	1	7.2793
PIBF1	beta_1	8.02631e-05	0.530311	0.684	0.658	1	4.17595
DTNA	beta_1	7.09697e-10	0.52893	0.976	0.73	1.96586e-05	5.71431
CDKAL1	beta_1	3.6949e-08	0.528513	0.818	0.705	0.00102349	4.7344
XRN1	beta_1	2.02142e-05	0.526958	0.567	0.554	0.559933	3.07635
FAM135B	beta_1	4.81724e-18	0.526349	0.98	0.672	1.33438e-13	5.1672
TMEM178B	beta_1	9.68183e-12	0.525926	1	0.939	2.68187e-07	12.9014
ANKRD12	beta_1	1.1676e-10	0.52513	0.972	0.752	3.23425e-06	5.44111
TCF12	beta_1	0.0024088	0.524499	1	0.86	1	7.46958
TMEM117	beta_1	2.20978e-19	0.524345	0.919	0.64	6.12109e-15	4.25573
NLK	beta_1	1.24377e-09	0.523961	0.895	0.702	3.44523e-05	4.97102
TMEM135	beta_1	2.62844e-05	0.519027	0.664	0.645	0.728079	3.89533
NRXN1	beta_1	2.96508e-28	0.518978	1	0.998	8.21328e-24	32.1649
SEZ6L	beta_1	6.13023e-14	0.517914	0.721	0.502	1.69807e-09	3.45878
PGR	beta_1	0.0618154	0.516695	0.146	0.229	1	1.39949
GLG1	beta_1	1.99458e-09	0.516094	0.713	0.63	5.52497e-05	3.63435
ZNF462	beta_1	5.15359e-12	0.515573	0.891	0.71	1.42754e-07	4.73162
AGAP1	beta_1	2.90877e-16	0.515276	1	0.693	8.0573e-12	5.11694
SLC35F3	beta_1	1.66148e-23	0.514355	0.968	0.583	4.6023e-19	4.70945
NSMCE2	beta_1	6.89907e-11	0.514042	0.915	0.702	1.91104e-06	4.91024
PPP1R9A	beta_1	1.0303e-06	0.513583	1	0.819	0.0285394	6.49696
USP25	beta_1	1.20411e-05	0.513525	0.134	0.308	0.333539	1.72041
SRPK2	beta_1	1.86009e-12	0.511128	0.976	0.74	5.15244e-08	5.11674
RAB10	beta_1	1.75163e-09	0.511015	0.802	0.677	4.852e-05	4.18776
ANKRD17	beta_1	7.77972e-07	0.510732	0.984	0.835	0.0215498	6.43001
CSNK1A1	beta_1	0.954638	0.510291	0.417	0.558	1	3.00909
UBE3C	beta_1	8.58395e-07	0.510011	0.964	0.808	0.0237776	5.68569
CLASP2	beta_1	2.55176e-05	0.508425	0.996	0.858	0.706838	6.90826
MAP4K3	beta_1	1.72849e-06	0.508003	0.688	0.642	0.0478791	3.68873
SIK3	beta_1	6.66405e-09	0.505222	1	0.93	0.000184594	9.62781
LCORL	beta_1	8.00989e-12	0.504023	0.822	0.654	2.21874e-07	4.27464
PSAP	beta_1	0.0806954	0.504007	0.097	0.153	1	0.940001
EIF4G3	beta_1	0.48551	0.503765	1	0.91	1	8.81831
RPL11	beta_1	0.879184	0.503554	0.101	0.116	1	0.802464
KMT2C	beta_1	1.06444e-08	0.502225	0.988	0.802	0.00029485	5.6273
HERC2	beta_1	4.09999e-09	0.502042	0.842	0.728	0.00011357	4.57577
TMEM260	beta_1	0.0139979	0.501595	0.146	0.253	1	1.35452
RASGEF1B	beta_1	0.151527	0.500017	0.117	0.173	1	1.06756
ATXN10	beta_1	7.79475e-14	0.499015	0.789	0.62	2.15914e-09	3.7309
CAMKMT	beta_1	1.3156e-14	0.497357	0.972	0.699	3.64421e-10	5.02959
KDM2A	beta_1	3.71612e-12	0.497137	0.838	0.677	1.02936e-07	4.16136
H3F3A	beta_1	0.266399	0.497042	0.101	0.141	1	0.905398
SCFD1	beta_1	0.0798934	0.495684	0.514	0.593	1	3.30903
SCMH1	beta_1	3.32962e-11	0.495298	0.964	0.723	9.22305e-07	5.14004
FAM110B	beta_1	0.0315107	0.495033	0.085	0.147	1	0.967291
RCAN2	beta_1	1.34179e-09	0.494633	1	0.761	3.71675e-05	6.53552
SLC4A10	beta_1	0.000131244	0.49362	0.984	0.821	1	6.81773
LMCD1-AS1	beta_1	2.44103e-20	0.492508	0.887	0.536	6.76164e-16	4.12649
CHD9	beta_1	0.0539225	0.487724	1	0.879	1	7.51135
TIAM1	beta_1	1.82048e-12	0.487548	0.842	0.644	5.04273e-08	4.32337
SOS1	beta_1	0.000170303	0.487172	0.591	0.574	1	3.2533
TMCC1	beta_1	4.7179e-14	0.48665	0.931	0.696	1.30686e-09	4.65166
ATG7	beta_1	6.26506e-15	0.484719	0.927	0.686	1.73542e-10	4.44486
XPR1	beta_1	1.43865e-06	0.484252	0.98	0.809	0.0398506	5.82687
HECW2	beta_1	0.000107413	0.481877	0.138	0.293	1	1.6903
SPINT2	beta_1	0.0781398	0.481231	0.105	0.165	1	0.953078
MPP6	beta_1	2.09214e-13	0.480963	0.939	0.707	5.79521e-09	4.94593
ACACA	beta_1	1.11934e-11	0.479722	0.947	0.719	3.10059e-07	4.8135
SSBP2	beta_1	0.000219275	0.479611	1	0.84	1	7.26741
ARGLU1	beta_1	2.05598e-05	0.479492	0.17	0.369	0.569507	1.86722
CHD7	beta_1	2.17301e-09	0.479299	0.846	0.712	6.01924e-05	4.45399
RPL6	beta_1	0.38189	0.475769	0.089	0.118	1	0.793149
PATJ	beta_1	9.14066e-05	0.475613	0.996	0.843	1	6.57653
MBNL1	beta_1	0.000429488	0.475416	1	0.847	1	7.56555
SUMF1	beta_1	0.00288544	0.475066	0.51	0.484	1	3.09698
RABGAP1L	beta_1	9.32971e-08	0.474694	1	0.968	0.00258433	13.5033
R3HDM2	beta_1	1.38158e-11	0.472814	0.98	0.734	3.82698e-07	4.86217
NF1	beta_1	0.000371991	0.471957	0.992	0.835	1	6.03833
PCNX2	beta_1	3.64925e-08	0.471147	0.895	0.735	0.00101084	4.63934
FER	beta_1	3.72917e-07	0.471143	0.777	0.671	0.0103298	4.42149
KMT2E	beta_1	0.0292184	0.471064	0.526	0.594	1	3.19558
FNDC3A	beta_1	0.0845733	0.470978	1	0.863	1	7.45999
DAAM1	beta_1	3.66252e-05	0.470561	0.757	0.707	1	4.62553
LINC01091	beta_1	3.66602e-12	0.470342	0.984	0.666	1.01549e-07	5.84136
RBM47	beta_1	0.00154708	0.469912	0.498	0.474	1	2.80606
ISL1	beta_1	4.52839e-05	0.46978	0.113	0.261	1	1.34497
CPSF6	beta_1	0.000122279	0.469345	0.158	0.33	1	1.60635
ZNF207	beta_1	8.69706e-06	0.468824	0.186	0.411	0.240908	2.00208
DIAPH2	beta_1	6.91471e-11	0.468088	0.996	0.749	1.91538e-06	5.60975
MFSD4B	beta_1	3.41508e-06	0.467501	0.688	0.637	0.0945977	3.80493
GNB1	beta_1	1.67632e-07	0.467434	0.656	0.595	0.00464339	3.3222
CCNY	beta_1	3.74233e-09	0.467194	0.769	0.66	0.000103663	3.88384
LINC01473	beta_1	6.59673e-06	0.467127	0.939	0.738	0.182729	5.63016
DOCK1	beta_1	8.61452e-10	0.46701	0.988	0.728	2.38622e-05	5.16613
SNAP25	beta_1	0.00169204	0.466554	1	0.845	1	6.66041
PKD2	beta_1	0.00620755	0.464941	0.522	0.554	1	2.9285
ATXN1	beta_1	4.4715e-15	0.464001	0.968	0.695	1.23861e-10	4.70567
PTBP2	beta_1	0.0629377	0.46255	0.51	0.577	1	3.14595
SPAG9	beta_1	0.0112913	0.462283	0.567	0.607	1	3.34142
JMJD1C	beta_1	3.77957e-06	0.461689	1	0.975	0.104694	14.118
TMEM65	beta_1	0.04697	0.459958	0.555	0.6	1	3.44111
VTI1A	beta_1	7.24093e-10	0.458035	0.777	0.646	2.00574e-05	3.84992
MAPK10	beta_1	6.00039e-06	0.457735	1	0.982	0.166211	15.8626
RBM6	beta_1	3.27617e-05	0.456918	0.988	0.812	0.907499	5.82684
SPC25	beta_1	5.26426e-05	0.456533	0.741	0.683	1	4.86322
SLC35F5	beta_1	0.000219923	0.454517	0.142	0.294	1	1.4273
A1CF	beta_1	0.00646444	0.453473	0.105	0.196	1	1.12817
RNF111	beta_1	0.222526	0.450172	0.49	0.587	1	3.0084
EIF4G2	beta_1	0.0214926	0.44864	0.093	0.164	1	0.896336
NR3C2	beta_1	8.09799e-09	0.447125	0.984	0.749	0.000224314	5.277
RPL3	beta_1	0.641327	0.446164	0.105	0.106	1	0.739812
ZMYND8	beta_1	8.84807e-10	0.444766	0.87	0.719	2.45092e-05	4.30041
[truncated: 3,747 more rows]
