# Supplementary material for: Single-nucleus RNA sequencing of human pancreatic islets identifies novel gene sets and distinguishes β-cell subpopulations with dynamic transcriptome profiles
Source: Genome Med. 2023 May 1;15:30. doi: 10.1186/s13073-023-01179-2 (PMC10150516; doi:10.1186/s13073-023-01179-2)
Supplement: Supplementary file 5 — Additional file 5: Data S4. Differentially expressed genes in the human β-cell 3-2 transition subclusters from the integrated datasets in the in vitro studies. [file 13073_2023_1179_MOESM5_ESM.xlsx]

## Sheet: Beta 2-3 transition
Beta	p_val	avg_log2FC	pct.1	pct.2	p_val_adj
FTL	1.65e-62	2.67743	0.941	0.499	4.41e-58
RPLP1	3.15e-46	2.01107	0.777	0.399	8.4e-42
EEF1A1	2.68e-38	1.80108	0.708	0.349	7.14e-34
FTH1	7.26e-38	2.6343	0.723	0.392	1.94e-33
RPL37A	1.46e-37	2.08007	0.673	0.342	3.89e-33
RPL17	2.47e-37	1.78439	0.713	0.37	6.58e-33
RPS28	4.12e-37	2.08438	0.683	0.36	1.1e-32
MEG3	2.69e-36	-1.67805	0.243	0.728	7.18e-32
RPL13	7.78e-36	1.85811	0.703	0.386	2.07e-31
RPL7A	1.03e-34	1.78784	0.663	0.335	2.75e-30
LINC00511	1.78e-34	-1.92746	0.203	0.66	4.76e-30
RPS3	2.29e-34	1.80601	0.733	0.426	6.12e-30
RPL38	2.67e-34	1.80214	0.609	0.306	7.13e-30
RPL21	5.76e-34	1.9798	0.634	0.333	1.54e-29
CACNA1A	1.08e-33	-1.57011	0.252	0.717	2.89e-29
RPS8	1.2e-33	2.03109	0.589	0.314	3.2e-29
RPL41	1.38e-33	2.09113	0.619	0.33	3.69e-29
RPL13A	3.85e-33	1.76605	0.748	0.5	1.03e-28
RPL23A	4.29e-33	1.96059	0.609	0.32	1.15e-28
RPS11	4.4e-33	1.75875	0.649	0.331	1.17e-28
RPL6	5.69e-33	1.81379	0.678	0.357	1.52e-28
GSE1	1.12e-32	-1.68673	0.149	0.607	2.99e-28
RAP1GAP2	1.77e-32	-1.53977	0.267	0.707	4.72e-28
LPP	3.06e-32	-1.40999	0.124	0.576	8.15e-28
ABCC8	5.2e-32	-1.43144	0.337	0.779	1.39e-27
MLXIPL	5.26e-32	-1.36947	0.178	0.651	1.4e-27
RPS20	5.56e-32	1.8764	0.609	0.315	1.48e-27
RPL30	8.14e-32	1.93261	0.579	0.322	2.17e-27
RPS15	1.35e-31	1.95781	0.584	0.317	3.6e-27
FTX	1.59e-31	-1.45432	0.302	0.731	4.25e-27
RPS16	1.8e-31	1.74397	0.619	0.318	4.8e-27
RPS24	2.27e-31	1.88244	0.594	0.326	6.06e-27
RPL9	2.38e-31	1.71912	0.609	0.32	6.34e-27
RPL34	2.41e-31	2.15772	0.584	0.321	6.43e-27
RPS6	5.77e-31	1.85741	0.609	0.32	1.54e-26
RPS27A	1.1e-30	1.82354	0.599	0.328	2.92e-26
TNRC6A	1.34e-30	-1.3013	0.188	0.638	3.56e-26
GOLGA4	1.35e-30	-0.793494	0.248	0.71	3.6e-26
RPL22	1.78e-30	1.74337	0.584	0.306	4.76e-26
DPP6	1.92e-30	-1.74555	0.376	0.75	5.11e-26
HOOK2	2.55e-30	-1.1208	0.178	0.623	6.81e-26
RPL32	3.45e-30	2.01449	0.579	0.315	9.21e-26
RPL28	6.65e-30	1.8661	0.584	0.313	1.77e-25
RERE	8.04e-30	-1.02591	0.203	0.671	2.14e-25
ATP5F1E	1e-29	1.6636	0.604	0.321	2.67e-25
RPL8	1.08e-29	1.82718	0.584	0.32	2.87e-25
RPL27A	1.1e-29	1.75646	0.609	0.319	2.93e-25
DIP2C	1.1e-29	-1.65382	0.223	0.647	2.93e-25
RPS3A	1.34e-29	1.90092	0.594	0.324	3.57e-25
RPS15A	1.62e-29	1.87834	0.569	0.307	4.33e-25
RPL24	1.9e-29	1.77662	0.599	0.323	5.08e-25
RPS29	2.15e-29	1.78127	0.599	0.316	5.75e-25
RPL11	2.68e-29	1.8503	0.579	0.327	7.15e-25
RPL7	2.94e-29	1.77407	0.599	0.312	7.85e-25
RPS13	3e-29	1.84989	0.574	0.315	8.01e-25
RPS12	3.02e-29	1.97572	0.569	0.315	8.06e-25
RPS18	3.48e-29	1.80337	0.589	0.326	9.27e-25
ARID1B	5.21e-29	-0.934181	0.168	0.637	1.39e-24
RPL14	6.69e-29	1.83089	0.589	0.318	1.78e-24
RPL39	7.35e-29	1.84467	0.564	0.297	1.96e-24
RPL5	7.39e-29	1.6575	0.614	0.324	1.97e-24
SCAPER	1.02e-28	-1.17956	0.144	0.587	2.73e-24
RPS2	1.04e-28	1.68277	0.678	0.413	2.78e-24
PNISR	1.12e-28	-0.989228	0.198	0.658	2.98e-24
SNHG14	1.23e-28	-1.14541	0.307	0.752	3.28e-24
RPL3	1.28e-28	1.69735	0.728	0.436	3.42e-24
RPL31	1.29e-28	1.91991	0.609	0.343	3.45e-24
RPS25	1.67e-28	1.89269	0.564	0.307	4.46e-24
RPS14	2.05e-28	1.81604	0.579	0.321	5.48e-24
RPL26	2.27e-28	1.91421	0.574	0.32	6.06e-24
TPT1	2.29e-28	1.94081	0.589	0.321	6.11e-24
ZNF385D	2.35e-28	-1.77511	0.262	0.661	6.27e-24
RPH3AL	2.68e-28	-1.43497	0.173	0.6	7.14e-24
RPL18	2.91e-28	1.5915	0.624	0.344	7.76e-24
RPL37	3.72e-28	1.92812	0.574	0.311	9.92e-24
PLCXD3	5.32e-28	-1.26924	0.332	0.737	1.42e-23
RPS27	5.92e-28	2.01722	0.579	0.323	1.58e-23
KCNMA1	6.66e-28	-1.18256	0.371	0.759	1.78e-23
RPL35A	8.05e-28	1.73891	0.574	0.311	2.15e-23
ATP2A3	8.99e-28	-1.10467	0.208	0.651	2.4e-23
USP34	1.01e-27	-0.840078	0.198	0.642	2.69e-23
PLCB4	1.01e-27	-0.93501	0.178	0.618	2.7e-23
RPS7	1.11e-27	1.67993	0.594	0.316	2.96e-23
AHI1	1.63e-27	-0.871261	0.248	0.699	4.34e-23
RPL12	1.67e-27	1.95531	0.574	0.309	4.46e-23
RPL15	1.95e-27	1.73393	0.574	0.322	5.21e-23
CACNA1D	2.72e-27	-1.39348	0.277	0.695	7.26e-23
PTPRN2	3.1e-27	-1.44236	0.312	0.722	8.27e-23
UBA52	3.57e-27	1.66648	0.569	0.303	9.53e-23
IQSEC1	3.62e-27	-1.39456	0.109	0.532	9.65e-23
RPS23	4.28e-27	1.91299	0.569	0.324	1.14e-22
RPL35	4.37e-27	1.69029	0.554	0.299	1.17e-22
AKAP9	5.05e-27	-0.646514	0.233	0.691	1.35e-22
SETBP1	7.87e-27	-1.2603	0.114	0.539	2.1e-22
RPL29	9.16e-27	1.77052	0.564	0.308	2.44e-22
PFDN5	1.1e-26	1.5312	0.584	0.315	2.94e-22
RPSA	1.15e-26	1.57327	0.634	0.362	3.07e-22
CADPS	1.31e-26	-1.20088	0.361	0.761	3.51e-22
RPL36	1.34e-26	1.87199	0.554	0.316	3.58e-22
RPL10	1.53e-26	1.78895	0.569	0.312	4.08e-22
ANKRD11	1.73e-26	-0.757839	0.243	0.699	4.62e-22
RPS4X	1.73e-26	1.77986	0.579	0.321	4.62e-22
RPL18A	1.75e-26	1.75376	0.554	0.313	4.67e-22
CASR	2.08e-26	-1.25395	0.193	0.637	5.54e-22
RPS5	2.52e-26	1.71385	0.559	0.304	6.72e-22
RPS19	2.89e-26	1.7268	0.564	0.304	7.7e-22
MYO1D	3.07e-26	-1.07198	0.188	0.609	8.18e-22
HINT1	4.07e-26	1.44705	0.599	0.312	1.09e-21
STXBP5L	5.31e-26	-1.07663	0.134	0.553	1.42e-21
ERC1	5.62e-26	-0.910432	0.213	0.655	1.5e-21
CACNA1C	7.09e-26	-1.40582	0.208	0.62	1.89e-21
FAU	7.89e-26	1.56671	0.564	0.309	2.11e-21
SYNE2	8.01e-26	-0.737911	0.218	0.672	2.14e-21
RPL19	8.44e-26	1.705	0.569	0.321	2.25e-21
PCLO	1.04e-25	-0.705089	0.248	0.688	2.78e-21
SNX29	1.08e-25	-1.19139	0.218	0.632	2.89e-21
RPL10A	1.34e-25	1.5126	0.584	0.307	3.57e-21
KMT2C	1.41e-25	-0.852752	0.178	0.619	3.77e-21
RPL36A	1.53e-25	1.72609	0.53	0.28	4.09e-21
PPL	1.89e-25	-0.892286	0.149	0.556	5.04e-21
RIMBP2	1.96e-25	-1.20109	0.193	0.623	5.23e-21
MEG8	2.17e-25	-1.40211	0.144	0.55	5.79e-21
PDXDC1	2.45e-25	-0.767232	0.114	0.502	6.52e-21
RPS26	2.59e-25	1.81645	0.545	0.302	6.92e-21
COX7C	3.02e-25	1.62782	0.55	0.302	8.05e-21
RIMS2	3.07e-25	-1.03967	0.312	0.714	8.18e-21
DACH2	3.19e-25	-1.60635	0.094	0.492	8.52e-21
RPS17	3.59e-25	1.49282	0.574	0.298	9.58e-21
RBM6	4.29e-25	-1.02092	0.158	0.567	1.14e-20
RPS9	5.91e-25	1.65332	0.604	0.348	1.58e-20
KANSL1	6.46e-25	-1.00908	0.193	0.606	1.72e-20
ZNF292	6.81e-25	-0.817654	0.243	0.662	1.82e-20
ELP4	6.92e-25	-1.04049	0.228	0.637	1.84e-20
CDC42BPA	7.93e-25	-0.738364	0.188	0.618	2.11e-20
RUFY3	7.95e-25	-0.761997	0.238	0.654	2.12e-20
RPLP2	7.98e-25	1.48154	0.584	0.324	2.13e-20
VPS13C	8.77e-25	-0.698322	0.233	0.673	2.34e-20
PPDPF	1.36e-24	1.54923	0.594	0.35	3.63e-20
MALAT1	1.45e-24	-1.05774	0.52	0.903	3.86e-20
ARL15	1.69e-24	-1.12196	0.208	0.609	4.52e-20
SIPA1L3	2.05e-24	-1.20024	0.208	0.6	5.48e-20
MACF1	2.39e-24	-0.702974	0.248	0.681	6.36e-20
IGF1R	2.85e-24	-1.02719	0.287	0.672	7.6e-20
RALGAPA2	3.03e-24	-1.12227	0.079	0.466	8.09e-20
MED27	3.06e-24	-1.15	0.104	0.477	8.17e-20
SLC2A13	3.16e-24	-0.926645	0.168	0.579	8.42e-20
CHD9	3.18e-24	-0.585003	0.243	0.662	8.49e-20
HERC2	3.86e-24	-0.859395	0.149	0.546	1.03e-19
AGBL4	3.95e-24	-1.65294	0.218	0.584	1.05e-19
ASAP1	4.98e-24	-0.895846	0.238	0.654	1.33e-19
MON2	5.66e-24	-0.692805	0.059	0.451	1.51e-19
TRIM2	5.71e-24	-0.963841	0.114	0.516	1.52e-19
PRUNE2	6.78e-24	-0.861412	0.188	0.607	1.81e-19
ACACA	6.79e-24	-1.13483	0.094	0.47	1.81e-19
CHD7	8.17e-24	-0.715969	0.149	0.551	2.18e-19
FNDC3A	9.06e-24	-0.727516	0.252	0.662	2.42e-19
CADM1	1.52e-23	-0.856033	0.262	0.676	4.05e-19
MSI2	1.55e-23	-0.914452	0.208	0.617	4.13e-19
BPTF	1.68e-23	-0.354732	0.193	0.601	4.48e-19
ATP6V0A1	1.7e-23	-0.741947	0.158	0.54	4.54e-19
TTC7B	1.88e-23	-0.980687	0.094	0.487	5.01e-19
NAV1	2.35e-23	-0.891237	0.149	0.538	6.26e-19
UQCRB	2.85e-23	1.42414	0.559	0.305	7.6e-19
SERF2	3.43e-23	1.51835	0.55	0.303	9.14e-19
MEIS2	3.58e-23	-1.14833	0.485	0.829	9.56e-19
ME3	3.77e-23	-1.24376	0.02	0.369	1e-18
TRAPPC9	4.14e-23	-1.01426	0.163	0.567	1.1e-18
SYT7	4.59e-23	-0.60806	0.198	0.601	1.22e-18
MACROD2	5.26e-23	-1.51156	0.178	0.558	1.4e-18
ZBTB20	5.94e-23	-0.816299	0.312	0.722	1.58e-18
SORBS2	6.57e-23	-0.761965	0.173	0.575	1.75e-18
RPLP0	6.71e-23	1.56486	0.649	0.437	1.79e-18
UBR3	6.8e-23	-0.603195	0.094	0.478	1.81e-18
EHMT1	7.93e-23	-1.11266	0.094	0.461	2.11e-18
EDARADD	8.87e-23	-0.870413	0.109	0.476	2.36e-18
TBC1D22A	9.57e-23	-1.13684	0.173	0.554	2.55e-18
SLC6A6	9.76e-23	-1.05794	0.129	0.514	2.6e-18
LONP2	1.2e-22	-0.598128	0.139	0.528	3.19e-18
LRBA	1.5e-22	-0.635099	0.178	0.598	4.01e-18
GNAO1	1.51e-22	-0.758405	0.139	0.527	4.03e-18
NCOR1	1.58e-22	-0.581082	0.153	0.545	4.22e-18
LDLRAD3	1.92e-22	-1.15633	0.04	0.4	5.13e-18
CCDC91	1.94e-22	-0.876847	0.173	0.542	5.18e-18
SORL1	1.95e-22	-0.56156	0.198	0.595	5.21e-18
NRXN1	2.39e-22	-0.695269	0.322	0.737	6.38e-18
STAT3	2.46e-22	-0.636347	0.178	0.588	6.57e-18
FNIP1	2.57e-22	-0.56106	0.158	0.563	6.86e-18
ZMYND8	2.6e-22	-0.806401	0.139	0.514	6.92e-18
POLR2J3	2.72e-22	-0.763345	0.109	0.481	7.25e-18
PAPSS2	2.83e-22	-0.828458	0.243	0.643	7.54e-18
HERC1	2.94e-22	-0.759569	0.119	0.51	7.85e-18
KIF1A	3.19e-22	-0.584777	0.198	0.606	8.5e-18
EEF1G	3.62e-22	1.38133	0.604	0.376	9.66e-18
NCOR2	3.88e-22	-0.918751	0.163	0.544	1.04e-17
RPL23	4.11e-22	1.709	0.545	0.308	1.1e-17
FOCAD	4.19e-22	-0.905805	0.094	0.473	1.12e-17
ELAVL4	4.34e-22	-0.780907	0.183	0.559	1.16e-17
PLCL2	5.84e-22	-0.77805	0.099	0.488	1.56e-17
SPAG16	6.63e-22	-1.03609	0.401	0.751	1.77e-17
DLG2	6.66e-22	-1.04737	0.134	0.512	1.78e-17
BAZ2B	7.56e-22	-0.498324	0.188	0.601	2.02e-17
N4BP2L2	8.2e-22	-0.657571	0.312	0.739	2.19e-17
MCF2L2	8.69e-22	-0.720649	0.094	0.48	2.32e-17
RPS21	9.1e-22	1.61373	0.589	0.378	2.43e-17
GRK3	9.25e-22	-1.12379	0.109	0.458	2.47e-17
NBEA	1.01e-21	-0.567375	0.262	0.672	2.71e-17
TOMM7	1.05e-21	1.34405	0.535	0.292	2.8e-17
TRAK1	1.09e-21	-0.768772	0.104	0.47	2.9e-17
EFNA5	1.09e-21	-0.835573	0.134	0.531	2.9e-17
DYNC1I1	1.13e-21	-0.633651	0.089	0.461	3.01e-17
ATP5MG	1.17e-21	1.43444	0.525	0.287	3.12e-17
NACA	1.2e-21	1.52797	0.55	0.305	3.21e-17
RBM25	1.28e-21	-0.900458	0.134	0.493	3.41e-17
NSD3	1.4e-21	-0.711579	0.149	0.513	3.72e-17
VPS13B	1.41e-21	-0.722318	0.094	0.481	3.76e-17
DNAH14	1.64e-21	-0.936325	0.139	0.502	4.37e-17
ANKS1B	1.7e-21	-1.30864	0.084	0.448	4.55e-17
ATRNL1	1.92e-21	-0.940406	0.178	0.556	5.12e-17
NRCAM	2.15e-21	-0.567987	0.183	0.574	5.73e-17
SND1	2.16e-21	-0.869979	0.252	0.626	5.77e-17
SAMD3	2.19e-21	-1.40225	0.054	0.398	5.83e-17
ROBO1	2.23e-21	-0.750834	0.129	0.525	5.95e-17
UBE3C	2.65e-21	-0.643814	0.129	0.52	7.06e-17
RACK1	2.68e-21	1.44241	0.535	0.301	7.14e-17
CDK14	2.94e-21	-1.07672	0.084	0.439	7.84e-17
ATXN2	3.34e-21	-0.673429	0.183	0.575	8.92e-17
RABGAP1L	3.42e-21	-0.707303	0.238	0.629	9.11e-17
NF1	3.44e-21	-0.573051	0.163	0.546	9.16e-17
BTBD9	3.45e-21	-0.873176	0.109	0.479	9.21e-17
SPTBN4	3.62e-21	-0.948717	0.114	0.475	9.67e-17
FGF14	3.74e-21	-1.33059	0.188	0.554	9.98e-17
ABLIM1	4.4e-21	-0.798266	0.149	0.514	1.17e-16
MCTP2	4.46e-21	-1.08906	0.074	0.423	1.19e-16
KIF1B	4.74e-21	-0.900795	0.099	0.445	1.26e-16
VPS13A	5.02e-21	-0.883291	0.119	0.475	1.34e-16
CHST9	5.41e-21	-0.876905	0.248	0.616	1.44e-16
ROR1	5.44e-21	-1.10888	0.168	0.543	1.45e-16
SMYD3	5.55e-21	-0.932932	0.124	0.487	1.48e-16
SEC24D	6.38e-21	-0.839716	0.119	0.463	1.7e-16
ZNF638	6.56e-21	-0.443143	0.193	0.589	1.75e-16
MPP6	7.08e-21	-0.61042	0.213	0.589	1.89e-16
ACBD6	7.18e-21	-0.760876	0.149	0.499	1.92e-16
KLHL29	7.21e-21	-1.34227	0.069	0.422	1.92e-16
TOX	7.98e-21	-0.974619	0.114	0.479	2.13e-16
ATG7	8.55e-21	-1.12351	0.119	0.474	2.28e-16
ASH1L	8.93e-21	-0.535056	0.248	0.642	2.38e-16
EIF4G3	8.98e-21	-0.698962	0.267	0.657	2.4e-16
TMEM181	9.49e-21	-0.623621	0.114	0.473	2.53e-16
BBX	9.7e-21	-0.465356	0.168	0.554	2.59e-16
NFASC	1.17e-20	-0.878734	0.144	0.51	3.13e-16
SIPA1L2	1.18e-20	-0.828162	0.109	0.473	3.14e-16
FOXO1	1.19e-20	-0.827458	0.158	0.538	3.17e-16
FNDC3B	1.22e-20	-0.790241	0.203	0.584	3.27e-16
DOCK3	1.29e-20	-0.869898	0.099	0.463	3.43e-16
KIF5C	1.42e-20	-0.498225	0.153	0.521	3.8e-16
HDAC9	1.49e-20	-1.05473	0.168	0.556	3.97e-16
ZMIZ1	1.51e-20	-0.680383	0.149	0.523	4.03e-16
ADK	1.54e-20	-0.80949	0.178	0.556	4.11e-16
MAML3	1.57e-20	-0.681169	0.272	0.623	4.2e-16
DST	1.58e-20	-0.414286	0.287	0.712	4.21e-16
RGS7	1.58e-20	-1.06431	0.213	0.59	4.21e-16
NAV2	1.6e-20	-1.17099	0.094	0.44	4.27e-16
SOBP	1.61e-20	-0.79962	0.109	0.458	4.31e-16
ATP9A	1.69e-20	-0.546634	0.168	0.546	4.52e-16
UNC80	1.77e-20	-0.69323	0.139	0.506	4.71e-16
ITFG1	1.81e-20	-0.846666	0.163	0.517	4.84e-16
MYCBP2	1.87e-20	-0.46573	0.213	0.587	4.98e-16
PDZD2	2.04e-20	-1.02755	0.163	0.543	5.45e-16
MKLN1	2.26e-20	-0.752821	0.144	0.507	6.02e-16
CTNNA2	2.55e-20	-0.995079	0.139	0.511	6.8e-16
POGZ	2.79e-20	-0.755138	0.114	0.469	7.43e-16
RPL4	2.8e-20	1.15364	0.53	0.295	7.46e-16
ERO1B	2.94e-20	-0.892197	0.619	0.878	7.85e-16
PPM1E	3.35e-20	-1.12093	0.158	0.511	8.93e-16
CRADD	3.45e-20	-0.98786	0.099	0.444	9.19e-16
LRFN2	3.58e-20	-1.24364	0.079	0.427	9.55e-16
LIMCH1	3.76e-20	-0.680283	0.198	0.576	1e-15
GNA12	3.95e-20	-0.86133	0.099	0.44	1.05e-15
PALM2-AKAP2	4.08e-20	-0.800319	0.119	0.477	1.09e-15
COX4I1	4.28e-20	1.22082	0.569	0.311	1.14e-15
FGD4	4.69e-20	-0.784834	0.084	0.428	1.25e-15
PIK3C2A	4.83e-20	-0.434803	0.153	0.523	1.29e-15
MAPK8	5.02e-20	-0.961551	0.069	0.397	1.34e-15
UNC79	5.46e-20	-0.675721	0.139	0.519	1.46e-15
SPAG9	6.21e-20	-0.516677	0.203	0.58	1.66e-15
LRMDA	6.35e-20	-1.35022	0.089	0.43	1.69e-15
PPP6R3	6.54e-20	-0.634483	0.153	0.513	1.75e-15
PIAS1	6.89e-20	-0.426782	0.178	0.546	1.84e-15
BIRC6	7.1e-20	-0.555729	0.213	0.581	1.89e-15
CACNA2D1	7.28e-20	-0.557671	0.223	0.622	1.94e-15
XRN1	7.38e-20	-0.676381	0.109	0.45	1.97e-15
AFF4	8.01e-20	-0.511847	0.198	0.589	2.14e-15
FBXW7	8.34e-20	-0.726399	0.188	0.554	2.23e-15
SRRM2	8.55e-20	-0.661124	0.307	0.693	2.28e-15
ECHDC2	8.93e-20	-0.863682	0.139	0.476	2.38e-15
MAGI2	9.16e-20	-1.00668	0.376	0.711	2.44e-15
ARID4B	1.03e-19	-0.391933	0.173	0.542	2.74e-15
GLIS3	1.07e-19	-0.966338	0.297	0.662	2.84e-15
UNC13A	1.1e-19	-0.777685	0.114	0.465	2.92e-15
GMDS-DT	1.11e-19	-0.951419	0.109	0.465	2.97e-15
TSHZ2	1.16e-19	-1.02667	0.074	0.417	3.09e-15
GPI	1.22e-19	-0.829948	0.178	0.53	3.26e-15
PI4KA	1.26e-19	-0.697084	0.139	0.512	3.37e-15
TMCC1	1.26e-19	-0.810129	0.144	0.486	3.37e-15
ADAMTS2	1.37e-19	-1.06781	0.064	0.39	3.66e-15
PCNX2	1.46e-19	-0.870086	0.064	0.399	3.9e-15
STX1A	1.46e-19	-0.781301	0.144	0.487	3.91e-15
SPIRE1	1.47e-19	-0.897628	0.163	0.522	3.93e-15
MICAL3	1.52e-19	-0.760798	0.099	0.434	4.06e-15
RSRC1	1.56e-19	-0.500801	0.139	0.498	4.15e-15
ZMYM2	1.64e-19	-0.614057	0.129	0.491	4.37e-15
NRG1	1.74e-19	-1.47269	0.153	0.494	4.65e-15
RORA	1.75e-19	-1.22567	0.327	0.647	4.68e-15
PTPRA	1.86e-19	-0.580988	0.119	0.456	4.96e-15
HECTD4	1.9e-19	-0.617284	0.183	0.563	5.08e-15
EEF1B2	2.05e-19	1.2681	0.54	0.288	5.47e-15
AC118549.1	2.17e-19	-0.696327	0.139	0.49	5.79e-15
SEC31A	2.28e-19	-0.449054	0.252	0.63	6.07e-15
GPBP1	2.32e-19	-0.656819	0.153	0.501	6.18e-15
RNF130	2.37e-19	-0.733305	0.198	0.548	6.31e-15
GIPR	2.37e-19	-1.11218	0.094	0.418	6.32e-15
SLC4A7	2.6e-19	-0.736352	0.074	0.409	6.95e-15
WDR70	2.8e-19	-0.591201	0.069	0.405	7.48e-15
RPL36AL	3.23e-19	1.39112	0.51	0.288	8.6e-15
SIL1	3.26e-19	-0.445137	0.218	0.582	8.69e-15
RAB11FIP3	3.59e-19	-1.01042	0.005	0.303	9.58e-15
MYO3A	3.62e-19	-0.614641	0.228	0.597	9.66e-15
TMEM131	3.77e-19	-0.657174	0.084	0.411	1e-14
EXOC2	3.8e-19	-0.857505	0.074	0.406	1.01e-14
VLDLR-AS1	4.09e-19	-1.06933	0.119	0.443	1.09e-14
UTRN	4.2e-19	-0.461876	0.124	0.483	1.12e-14
PRKCA	4.34e-19	-0.8912	0.124	0.483	1.16e-14
ST18	4.38e-19	-0.575775	0.203	0.588	1.17e-14
DIP2B	4.39e-19	-0.695718	0.173	0.537	1.17e-14
DENND4A	4.47e-19	-0.556404	0.114	0.465	1.19e-14
TBL1XR1	4.47e-19	-0.690023	0.139	0.478	1.19e-14
NEBL	4.68e-19	-0.895771	0.248	0.613	1.25e-14
DIAPH2	4.82e-19	-0.762141	0.144	0.488	1.29e-14
GSK3B	4.93e-19	-0.680237	0.153	0.508	1.32e-14
SDCCAG8	4.94e-19	-0.711374	0.153	0.49	1.32e-14
CCDC18-AS1	5.13e-19	-0.725878	0.099	0.423	1.37e-14
FNBP4	5.26e-19	-0.814934	0.074	0.393	1.4e-14
REV3L	5.31e-19	-0.341633	0.173	0.532	1.42e-14
LINC01278	5.4e-19	-0.858527	0.089	0.417	1.44e-14
ZNF721	5.42e-19	-0.601933	0.124	0.471	1.45e-14
PRRC2B	5.76e-19	-0.35101	0.124	0.478	1.53e-14
R3HDM2	5.94e-19	-0.66934	0.193	0.537	1.58e-14
SHPRH	6.04e-19	-0.545694	0.099	0.436	1.61e-14
SUSD4	6.51e-19	-0.877796	0.054	0.369	1.74e-14
DPH6	6.83e-19	-0.967243	0.114	0.446	1.82e-14
CNTN4	6.89e-19	-1.0042	0.218	0.58	1.84e-14
CUX1	7.21e-19	-0.630393	0.168	0.528	1.92e-14
GLRA1	7.65e-19	-1.17438	0.03	0.34	2.04e-14
DTNA	7.72e-19	-1.04947	0.144	0.487	2.06e-14
NLGN1	8.08e-19	-1.21728	0.178	0.531	2.15e-14
DDX17	8.82e-19	-0.588781	0.277	0.672	2.35e-14
RTN1	9e-19	-0.305476	0.168	0.534	2.4e-14
NEK1	9.02e-19	-0.67836	0.114	0.451	2.4e-14
ARFGEF2	9.2e-19	-0.741775	0.094	0.419	2.45e-14
SNHG6	9.25e-19	1.36946	0.475	0.272	2.47e-14
ARFGEF1	9.61e-19	-0.361764	0.109	0.449	2.56e-14
TNS3	9.85e-19	-0.748794	0.129	0.467	2.63e-14
RPL27	1.09e-18	1.26572	0.5	0.286	2.89e-14
PLAGL1	1.12e-18	-0.856997	0.124	0.465	2.99e-14
LINC01933	1.13e-18	-1.10056	0.03	0.342	3.01e-14
FARS2	1.14e-18	-0.900951	0.059	0.373	3.03e-14
CDKAL1	1.15e-18	-0.873692	0.109	0.445	3.07e-14
SYT14	1.19e-18	-0.694807	0.213	0.58	3.16e-14
ROCK1	1.27e-18	-0.286854	0.183	0.549	3.38e-14
ENOSF1	1.29e-18	-0.69977	0.124	0.45	3.43e-14
TRIM44	1.34e-18	-0.340973	0.153	0.496	3.58e-14
KAT6A	1.4e-18	-0.635556	0.114	0.442	3.73e-14
PLEKHA6	1.46e-18	-0.939916	0.099	0.435	3.9e-14
SAMD12	1.56e-18	-0.708306	0.183	0.527	4.17e-14
ZNF609	1.71e-18	-0.398547	0.124	0.459	4.55e-14
MAP4K4	1.73e-18	-0.591742	0.144	0.489	4.6e-14
NR3C1	1.76e-18	-0.473498	0.203	0.559	4.71e-14
TRMT11	1.9e-18	-0.394909	0.104	0.43	5.06e-14
PPP6R2	1.99e-18	-0.69667	0.134	0.471	5.31e-14
HIVEP3	2.01e-18	-0.78713	0.163	0.51	5.36e-14
STAG1	2.02e-18	-0.929262	0.119	0.44	5.4e-14
PKN2	2.1e-18	-0.267384	0.124	0.475	5.6e-14
SNHG29	2.21e-18	1.33429	0.525	0.288	5.89e-14
NKTR	2.28e-18	-0.460922	0.153	0.511	6.09e-14
XKR6	2.32e-18	-0.86748	0.094	0.431	6.2e-14
LUC7L3	2.4e-18	-0.560038	0.243	0.618	6.39e-14
LPGAT1	2.49e-18	-0.670675	0.109	0.429	6.64e-14
USP47	2.51e-18	-0.291654	0.134	0.471	6.71e-14
MYT1L	2.52e-18	-0.643985	0.139	0.503	6.72e-14
SPIDR	2.58e-18	-0.921146	0.208	0.551	6.87e-14
LINGO2	2.68e-18	-0.907728	0.163	0.518	7.16e-14
FMN2	2.77e-18	-0.703319	0.168	0.526	7.38e-14
DYM	2.84e-18	-0.698279	0.104	0.44	7.58e-14
ASB3	2.9e-18	-0.359335	0.054	0.373	7.73e-14
WAC	3.02e-18	-0.443924	0.183	0.531	8.06e-14
AC097376.3	3.39e-18	-0.862771	0.129	0.449	9.04e-14
KDM4C	3.51e-18	-0.611982	0.129	0.468	9.37e-14
LUC7L2	3.61e-18	-0.411045	0.153	0.505	9.64e-14
PTEN	3.78e-18	-0.304598	0.208	0.561	1.01e-13
EIF1	3.87e-18	1.27332	0.649	0.457	1.03e-13
EXOC4	4.18e-18	-0.558675	0.198	0.553	1.12e-13
CAMK2B	4.31e-18	-0.824919	0.104	0.416	1.15e-13
TUT4	4.33e-18	-0.468333	0.198	0.539	1.16e-13
TTC28	4.37e-18	-0.813572	0.144	0.489	1.17e-13
TAOK1	4.45e-18	-0.502007	0.139	0.475	1.19e-13
TMOD1	4.9e-18	-0.87946	0.248	0.587	1.31e-13
TRIO	5.14e-18	-0.640317	0.178	0.534	1.37e-13
GOLGB1	5.31e-18	-0.276891	0.178	0.543	1.42e-13
RBM33	5.61e-18	-0.519084	0.069	0.386	1.5e-13
PDE8B	5.74e-18	-0.770709	0.104	0.426	1.53e-13
JPX	6.1e-18	-0.487117	0.198	0.533	1.63e-13
DOCK10	6.22e-18	-0.771196	0.079	0.402	1.66e-13
BBS9	6.35e-18	-0.691351	0.094	0.422	1.69e-13
VTI1A	6.41e-18	-0.533331	0.084	0.415	1.71e-13
MAP4K3	6.63e-18	-0.48047	0.089	0.419	1.77e-13
CHD6	6.8e-18	-0.503109	0.168	0.502	1.81e-13
SETD2	6.91e-18	-0.462168	0.149	0.486	1.84e-13
SFPQ	7.34e-18	-0.71386	0.114	0.426	1.96e-13
ZFHX3	7.51e-18	-0.638403	0.158	0.501	2e-13
CNTN1	7.58e-18	-0.599716	0.257	0.619	2.02e-13
AL139383.1	7.73e-18	-0.941703	0.05	0.352	2.06e-13
FNBP1L	8.03e-18	-0.539265	0.193	0.533	2.14e-13
TNKS	8.05e-18	-0.73745	0.144	0.473	2.15e-13
ATM	8.18e-18	-0.549201	0.129	0.454	2.18e-13
SLC39A11	8.31e-18	-0.762784	0.163	0.512	2.22e-13
TEAD1	8.68e-18	-0.2986	0.168	0.53	2.32e-13
GTF2IRD1	8.72e-18	-0.908246	0.04	0.342	2.32e-13
TBC1D8	9.2e-18	-0.82216	0.064	0.379	2.45e-13
WDR7	9.51e-18	-0.69857	0.074	0.384	2.54e-13
SBF2	9.55e-18	-0.817164	0.193	0.547	2.55e-13
CARMIL1	9.55e-18	-0.596389	0.059	0.374	2.55e-13
MIR29B2CHG	1.05e-17	-0.810824	0.104	0.43	2.79e-13
KCTD8	1.06e-17	-0.912194	0.069	0.389	2.83e-13
GIGYF2	1.06e-17	-0.627425	0.173	0.501	2.84e-13
NFAT5	1.16e-17	-0.519541	0.109	0.43	3.09e-13
LARP1	1.16e-17	-0.429765	0.213	0.56	3.11e-13
NCOA2	1.21e-17	-0.429368	0.109	0.45	3.23e-13
WLS	1.21e-17	-0.761432	0.084	0.381	3.24e-13
ALCAM	1.24e-17	-0.638441	0.317	0.687	3.29e-13
TOM1L2	1.24e-17	-0.760681	0.045	0.341	3.3e-13
GPATCH8	1.26e-17	-0.580197	0.173	0.509	3.36e-13
SMARCA2	1.28e-17	-0.515402	0.158	0.502	3.41e-13
FAM155A	1.29e-17	-1.1573	0.203	0.536	3.44e-13
C11orf49	1.34e-17	-0.440007	0.149	0.472	3.58e-13
ZNF91	1.35e-17	-0.394038	0.158	0.488	3.61e-13
MTSS1	1.41e-17	-0.657843	0.173	0.518	3.77e-13
OSBPL8	1.44e-17	-0.528894	0.168	0.508	3.84e-13
NCOA1	1.44e-17	-0.539769	0.149	0.479	3.85e-13
TBC1D4	1.45e-17	-0.382938	0.119	0.449	3.86e-13
PLCB1	1.51e-17	-0.713333	0.193	0.542	4.04e-13
COG5	1.64e-17	-0.67791	0.069	0.386	4.37e-13
ANKH	1.72e-17	-0.264294	0.223	0.588	4.59e-13
SIPA1L1	1.75e-17	-0.628577	0.144	0.491	4.66e-13
ANKS1A	1.76e-17	-0.628767	0.054	0.361	4.7e-13
SRP14	1.83e-17	0.981945	0.564	0.318	4.87e-13
NECTIN3	1.85e-17	-0.571298	0.149	0.468	4.92e-13
MARK3	1.87e-17	-0.387135	0.124	0.453	4.98e-13
MTDH	1.88e-17	-0.605927	0.243	0.583	5e-13
FTO	1.98e-17	-0.628645	0.149	0.487	5.27e-13
TMEM65	2.1e-17	-0.548134	0.104	0.424	5.6e-13
DNM3	2.16e-17	-0.993477	0.059	0.364	5.75e-13
FRY	2.17e-17	-0.612669	0.079	0.401	5.78e-13
MAPK10	2.37e-17	-0.815508	0.208	0.559	6.33e-13
PDE4D	2.37e-17	-1.17	0.327	0.641	6.33e-13
GBF1	2.49e-17	-0.502141	0.099	0.423	6.64e-13
PPP1R12B	2.5e-17	-0.76375	0.064	0.372	6.67e-13
KCNMB2-AS1	2.53e-17	-1.46534	0.089	0.401	6.75e-13
FAF1	2.71e-17	-0.589192	0.183	0.52	7.24e-13
CDK8	2.74e-17	-0.682122	0.089	0.409	7.31e-13
PATJ	2.74e-17	-0.584743	0.248	0.602	7.31e-13
AOPEP	2.82e-17	-0.568572	0.307	0.661	7.52e-13
FGGY	2.82e-17	-0.596192	0.079	0.38	7.52e-13
FAM222B	2.83e-17	-0.66175	0.084	0.393	7.55e-13
CUL3	3.16e-17	-0.419701	0.104	0.419	8.43e-13
SPPL3	3.18e-17	-0.28676	0.089	0.405	8.47e-13
CPQ	3.24e-17	-0.745928	0.173	0.485	8.65e-13
PKD1	3.32e-17	-0.887125	0.079	0.379	8.86e-13
RAB3GAP2	3.34e-17	-0.38358	0.119	0.438	8.9e-13
ARHGAP44	3.46e-17	-0.82371	0.084	0.392	9.23e-13
AFDN	3.58e-17	-0.33774	0.149	0.489	9.55e-13
AP3B1	3.59e-17	-0.572203	0.153	0.476	9.57e-13
PITPNC1	3.79e-17	-0.5341	0.158	0.502	1.01e-12
LRP5L	3.87e-17	-0.704415	0.05	0.351	1.03e-12
AGAP1	4.01e-17	-0.702699	0.168	0.532	1.07e-12
XPR1	4.44e-17	-0.546719	0.173	0.515	1.18e-12
SHTN1	4.52e-17	-0.532082	0.233	0.571	1.21e-12
FHIT	4.61e-17	-1.08043	0.139	0.461	1.23e-12
TNIK	4.7e-17	-0.683424	0.134	0.466	1.25e-12
NCAM1	4.83e-17	-0.599835	0.139	0.46	1.29e-12
MAP2	4.84e-17	-0.507179	0.203	0.554	1.29e-12
IMMP2L	4.97e-17	-0.747215	0.248	0.594	1.33e-12
SNRNP70	5e-17	-0.597044	0.188	0.506	1.33e-12
SPEN	5.43e-17	-0.625737	0.074	0.374	1.45e-12
PBRM1	5.45e-17	-0.365841	0.139	0.45	1.45e-12
CPEB4	5.68e-17	-0.502314	0.183	0.516	1.51e-12
GPHN	5.76e-17	-0.861835	0.238	0.574	1.53e-12
ZC3H3	5.79e-17	-0.77668	0.069	0.37	1.54e-12
STRN3	5.88e-17	-0.401256	0.158	0.49	1.57e-12
UQCR11	5.89e-17	1.0676	0.48	0.264	1.57e-12
VEZT	6.34e-17	-0.569207	0.094	0.402	1.69e-12
FAM219A	6.4e-17	-0.896162	0.05	0.329	1.71e-12
AC068051.1	6.4e-17	-1.42849	0.124	0.44	1.71e-12
DNAJC1	6.56e-17	-0.480677	0.243	0.587	1.75e-12
ASCC3	6.9e-17	-0.481833	0.163	0.493	1.84e-12
NEXMIF	7.03e-17	-0.834397	0.084	0.394	1.87e-12
PARD3	7.13e-17	-0.7552	0.168	0.52	1.9e-12
RBFOX2	7.21e-17	-0.439295	0.208	0.559	1.92e-12
PUM2	7.29e-17	-0.285325	0.099	0.412	1.95e-12
RALGAPA1	7.45e-17	-0.408851	0.183	0.531	1.99e-12
RIC3	7.45e-17	-0.431422	0.114	0.413	1.99e-12
RANBP2	7.51e-17	-0.31136	0.149	0.488	2e-12
KCNB2	7.57e-17	-0.843005	0.277	0.631	2.02e-12
CRTC3	7.6e-17	-0.689237	0.064	0.348	2.03e-12
NRDC	7.71e-17	-0.328628	0.203	0.53	2.06e-12
ARGLU1	7.77e-17	-0.338901	0.183	0.531	2.07e-12
ZKSCAN1	7.99e-17	-0.423687	0.203	0.552	2.13e-12
ZFAND3	8.05e-17	-0.458112	0.248	0.612	2.15e-12
HIPK2	8.21e-17	-0.497791	0.228	0.567	2.19e-12
BRAF	8.41e-17	-0.654979	0.153	0.479	2.24e-12
ITSN2	8.46e-17	-0.71708	0.099	0.388	2.26e-12
WDFY2	8.47e-17	-0.700547	0.079	0.382	2.26e-12
APPL2	8.69e-17	-0.587931	0.084	0.379	2.32e-12
FER	8.72e-17	-0.553132	0.114	0.453	2.32e-12
NBAS	8.88e-17	-0.468754	0.149	0.471	2.37e-12
LINC01473	9.09e-17	-0.633822	0.079	0.399	2.42e-12
MTUS2	9.12e-17	-0.874035	0.292	0.61	2.43e-12
EPB41	9.19e-17	-0.581134	0.094	0.397	2.45e-12
UNC13B	9.49e-17	-0.758303	0.124	0.451	2.53e-12
GLG1	1.1e-16	-0.451278	0.178	0.517	2.94e-12
GPATCH2L	1.12e-16	-0.751642	0.069	0.362	2.98e-12
BICRAL	1.14e-16	-0.540319	0.084	0.39	3.04e-12
FXYD2	1.19e-16	1.51353	0.688	0.537	3.17e-12
SLC25A6	1.25e-16	1.35276	0.53	0.334	3.34e-12
MLLT10	1.27e-16	-0.596444	0.168	0.49	3.4e-12
CERS6	1.28e-16	-0.437829	0.188	0.515	3.42e-12
UBE2H	1.28e-16	-0.523439	0.248	0.588	3.43e-12
SLC30A8	1.35e-16	-0.750448	0.54	0.796	3.6e-12
MAN1A2	1.42e-16	-0.475759	0.153	0.469	3.78e-12
HELZ	1.42e-16	-0.487221	0.094	0.401	3.79e-12
DANT2	1.49e-16	-0.894788	0.03	0.308	3.98e-12
CLIP1	1.5e-16	-0.693184	0.129	0.439	4.01e-12
XIST	1.51e-16	-1.50949	0.119	0.404	4.03e-12
S100A6	1.53e-16	1.09448	0.347	0.143	4.08e-12
CLASP2	1.58e-16	-0.287299	0.149	0.49	4.22e-12
MAST4	1.59e-16	-0.262275	0.139	0.455	4.25e-12
STXBP5	1.6e-16	-0.702335	0.183	0.51	4.28e-12
DIS3L2	1.67e-16	-0.480434	0.059	0.353	4.45e-12
PHF21A	1.68e-16	-0.534671	0.124	0.446	4.49e-12
CASC4	1.72e-16	-0.388324	0.168	0.484	4.58e-12
GNB1	1.72e-16	-0.489081	0.248	0.591	4.6e-12
LUC7L	1.75e-16	-0.463183	0.109	0.422	4.67e-12
RUNX1T1	1.76e-16	-0.478337	0.094	0.383	4.7e-12
SGMS1	1.79e-16	-0.603717	0.094	0.395	4.79e-12
ABR	1.81e-16	-0.6199	0.099	0.41	4.82e-12
SIK3	1.82e-16	-0.679302	0.233	0.578	4.85e-12
SCD5	1.87e-16	-0.634327	0.163	0.495	4.98e-12
CMIP	1.88e-16	-0.385543	0.233	0.589	5.01e-12
FAM172A	1.89e-16	-0.483226	0.168	0.508	5.05e-12
ICA1L	1.92e-16	-0.357616	0.064	0.355	5.12e-12
FAM153CP	1.94e-16	-0.725569	0.079	0.364	5.16e-12
PTPRJ	1.94e-16	-0.435384	0.144	0.474	5.16e-12
WSB1	1.94e-16	-0.422374	0.262	0.639	5.17e-12
RYBP	1.96e-16	-0.481226	0.094	0.398	5.22e-12
GUK1	1.97e-16	1.1918	0.53	0.338	5.26e-12
ATP5MC2	1.98e-16	1.12818	0.545	0.334	5.28e-12
MYO6	2e-16	-0.419879	0.153	0.48	5.33e-12
SLC35F3	2.02e-16	-0.783401	0.134	0.451	5.37e-12
LDLRAD4	2.05e-16	-0.962147	0.109	0.421	5.46e-12
SLC29A4	2.13e-16	-0.325156	0.134	0.443	5.68e-12
COMMD10	2.22e-16	-0.656376	0.178	0.485	5.91e-12
SNAP91	2.23e-16	-0.400194	0.114	0.428	5.94e-12
UBR1	2.31e-16	-0.657773	0.069	0.359	6.16e-12
KIAA1324	2.36e-16	-0.382347	0.277	0.642	6.3e-12
ATXN1	2.39e-16	-0.663638	0.089	0.403	6.36e-12
PAX6	2.39e-16	-0.535841	0.332	0.67	6.38e-12
CELF1	2.4e-16	-0.456043	0.168	0.487	6.39e-12
PAFAH1B1	2.45e-16	-0.322687	0.252	0.614	6.55e-12
DPYSL2	2.5e-16	-0.4956	0.198	0.519	6.67e-12
HLCS	2.51e-16	-0.875207	0.059	0.35	6.7e-12
TTC17	2.56e-16	-0.331281	0.173	0.52	6.83e-12
NINL	2.71e-16	-0.627355	0.059	0.348	7.23e-12
GLCCI1	2.77e-16	-0.914371	0.054	0.343	7.38e-12
RCOR3	2.81e-16	-0.371549	0.168	0.48	7.48e-12
CREB3L2	2.84e-16	-0.264842	0.134	0.445	7.58e-12
AAK1	2.86e-16	-0.553995	0.163	0.494	7.63e-12
PTPN3	2.92e-16	-0.683552	0.173	0.486	7.79e-12
TMEM108	3.05e-16	-0.945205	0.069	0.37	8.12e-12
ACLY	3.07e-16	-0.501657	0.178	0.505	8.18e-12
APBB2	3.14e-16	-0.930874	0.079	0.366	8.38e-12
CAMKK1	3.16e-16	-0.824982	0.089	0.379	8.43e-12
TMA7	3.34e-16	1.11432	0.485	0.275	8.91e-12
NAV3	3.35e-16	-1.17995	0.064	0.358	8.93e-12
TTC37	3.51e-16	-0.268408	0.163	0.488	9.35e-12
UBE4B	3.62e-16	-0.726322	0.114	0.411	9.65e-12
WDFY3	3.75e-16	-0.42383	0.144	0.486	1e-11
MBD5	3.81e-16	-0.73098	0.193	0.531	1.02e-11
G6PC2	3.84e-16	-0.352374	0.272	0.633	1.02e-11
MED13L	3.88e-16	-0.326581	0.163	0.501	1.03e-11
UVRAG	4.08e-16	-0.616325	0.104	0.404	1.09e-11
SDK1	4.32e-16	-0.827312	0.272	0.61	1.15e-11
MYH14	4.51e-16	-0.654798	0.104	0.402	1.2e-11
NR3C2	4.54e-16	-0.448748	0.124	0.455	1.21e-11
ANKRD26	4.95e-16	-0.725834	0.089	0.372	1.32e-11
SSBP2	4.97e-16	-0.507538	0.228	0.582	1.33e-11
URI1	5.11e-16	-0.568878	0.139	0.435	1.36e-11
IGF2R	5.18e-16	-0.635228	0.104	0.397	1.38e-11
GAS5	5.19e-16	1.28596	0.485	0.294	1.38e-11
SOS1	5.4e-16	-0.639571	0.064	0.347	1.44e-11
BOD1L1	5.41e-16	-0.60335	0.099	0.388	1.44e-11
ATP2C1	5.49e-16	-0.512786	0.084	0.371	1.46e-11
ELF2	5.55e-16	-0.419337	0.129	0.442	1.48e-11
ZNF407	5.64e-16	-0.690021	0.084	0.385	1.5e-11
PAN3	5.88e-16	-0.342268	0.079	0.379	1.57e-11
MCF2L	6.2e-16	-0.832403	0.104	0.395	1.65e-11
SYNRG	6.23e-16	-0.565753	0.114	0.405	1.66e-11
CNNM2	6.7e-16	-0.512104	0.059	0.351	1.79e-11
RAB6A	6.81e-16	-0.444814	0.094	0.378	1.82e-11
HDAC4	7.05e-16	-0.669435	0.074	0.369	1.88e-11
FAM214A	7.08e-16	-0.558947	0.064	0.347	1.89e-11
ARFIP1	7.15e-16	-0.624738	0.079	0.362	1.91e-11
CLASP1	7.52e-16	-0.544628	0.134	0.45	2.01e-11
PTPN4	8.21e-16	-0.69247	0.089	0.379	2.19e-11
THADA	8.53e-16	-0.530218	0.064	0.349	2.28e-11
MIA2	8.87e-16	-0.474253	0.188	0.52	2.36e-11
NOL4	9.22e-16	-0.469019	0.243	0.599	2.46e-11
INVS	9.22e-16	-0.653389	0.109	0.415	2.46e-11
RPRD2	9.39e-16	-0.473313	0.124	0.424	2.5e-11
ATP5MD	9.65e-16	1.0912	0.465	0.268	2.57e-11
TRPS1	9.71e-16	-0.754148	0.025	0.286	2.59e-11
KDM2A	1.05e-15	-0.504808	0.153	0.472	2.8e-11
TTC3	1.06e-15	-0.565421	0.485	0.795	2.82e-11
BTAF1	1.06e-15	-0.780783	0.05	0.32	2.84e-11
MCC	1.08e-15	-0.646355	0.064	0.347	2.87e-11
SETD5	1.1e-15	-0.299212	0.183	0.522	2.94e-11
PPP1R9A	1.13e-15	-0.441446	0.203	0.536	3e-11
UBR5	1.2e-15	-0.314802	0.153	0.483	3.2e-11
TCF25	1.24e-15	-0.484258	0.287	0.642	3.31e-11
HECTD1	1.25e-15	-0.459043	0.124	0.422	3.34e-11
RALGPS1	1.3e-15	-0.533199	0.124	0.434	3.48e-11
PTPRM	1.32e-15	-0.434411	0.099	0.409	3.53e-11
PKD2	1.33e-15	-0.429113	0.099	0.399	3.54e-11
RNF13	1.33e-15	-0.525989	0.124	0.415	3.55e-11
MAP3K4	1.33e-15	-0.635802	0.04	0.309	3.55e-11
TCF20	1.34e-15	-0.654987	0.074	0.361	3.58e-11
STAG2	1.43e-15	-0.265413	0.129	0.429	3.82e-11
VPS54	1.48e-15	-0.412084	0.064	0.343	3.96e-11
NUMB	1.49e-15	-0.528433	0.089	0.373	3.99e-11
EXOC6B	1.52e-15	-0.512433	0.144	0.483	4.04e-11
CMTM8	1.55e-15	-0.484933	0.297	0.625	4.13e-11
ADD1	1.57e-15	-0.324347	0.094	0.382	4.19e-11
TMEM132B	1.58e-15	-1.23363	0.05	0.322	4.2e-11
MAPKAP1	1.6e-15	-0.558402	0.099	0.378	4.26e-11
RIN2	1.64e-15	-0.569207	0.193	0.506	4.38e-11
DNMT3A	1.65e-15	-0.598376	0.064	0.352	4.4e-11
CCNH	1.68e-15	-0.759763	0.114	0.397	4.48e-11
TBCK	1.77e-15	-0.591375	0.084	0.378	4.73e-11
LENG8	1.81e-15	-0.727026	0.064	0.337	4.82e-11
DSCAML1	1.84e-15	-0.755245	0.114	0.424	4.9e-11
KIDINS220	1.93e-15	-0.305722	0.158	0.466	5.15e-11
KIAA1328	2e-15	-0.865718	0.025	0.285	5.33e-11
RBFOX3	2.01e-15	-0.978292	0.054	0.332	5.36e-11
SRSF11	2.03e-15	-0.297428	0.243	0.581	5.4e-11
TP53BP1	2.05e-15	-0.448956	0.129	0.432	5.48e-11
RSF1	2.07e-15	-0.341881	0.173	0.485	5.52e-11
NALCN	2.08e-15	-0.39481	0.05	0.335	5.54e-11
NKX2-2	2.09e-15	-0.611517	0.168	0.463	5.57e-11
MED13	2.11e-15	-0.407279	0.099	0.388	5.62e-11
CCDC7	2.16e-15	-0.422204	0.074	0.372	5.77e-11
NPEPPS	2.27e-15	-0.310092	0.153	0.447	6.06e-11
SGSM1	2.43e-15	-0.575628	0.084	0.375	6.48e-11
RASGRF1	2.46e-15	-0.314198	0.134	0.438	6.56e-11
TVP23C	2.47e-15	-0.406968	0.05	0.332	6.58e-11
HERC4	2.48e-15	-0.635057	0.158	0.458	6.61e-11
FNIP2	2.54e-15	-0.557655	0.193	0.513	6.76e-11
MAN1A1	2.54e-15	-0.270479	0.218	0.574	6.79e-11
2023-03-07	2.54e-15	-0.3462	0.149	0.455	6.79e-11
CELF4	2.57e-15	-0.552641	0.153	0.454	6.86e-11
FOXK2	2.58e-15	-0.466159	0.069	0.357	6.89e-11
NCOA3	2.63e-15	-0.551811	0.084	0.367	7.01e-11
NME2	2.65e-15	1.02431	0.5	0.276	7.07e-11
KDM5A	2.68e-15	-0.396475	0.109	0.402	7.15e-11
TRIP12	2.73e-15	-0.274669	0.124	0.437	7.28e-11
EDIL3	2.76e-15	-0.755519	0.144	0.436	7.35e-11
EML5	2.82e-15	-0.461377	0.104	0.414	7.53e-11
SLC25A13	2.89e-15	-0.689693	0.109	0.394	7.71e-11
BDP1	2.9e-15	-0.339586	0.168	0.487	7.74e-11
MAPRE2	2.94e-15	-0.305208	0.109	0.396	7.83e-11
PLXNA2	2.95e-15	-0.64888	0.05	0.32	7.86e-11
DGKD	3.08e-15	-0.749225	0.054	0.327	8.22e-11
SSH2	3.28e-15	-0.70477	0.228	0.541	8.76e-11
TRPM3	3.34e-15	-1.1126	0.327	0.621	8.92e-11
ABI2	3.36e-15	-0.397134	0.153	0.443	8.97e-11
KCNMB2	3.41e-15	-0.818782	0.406	0.717	9.09e-11
OST4	3.42e-15	0.966857	0.426	0.238	9.13e-11
PHIP	3.58e-15	-0.388742	0.188	0.496	9.56e-11
TGFBR3	3.62e-15	-0.318724	0.104	0.406	9.65e-11
NTN1	3.85e-15	-0.893485	0.05	0.327	1.03e-10
COMMD6	3.89e-15	1.09326	0.45	0.26	1.04e-10
TLK1	3.91e-15	-0.262339	0.198	0.513	1.04e-10
RAB10	3.95e-15	-0.305444	0.262	0.583	1.05e-10
CCSER1	4.33e-15	-0.757162	0.243	0.572	1.16e-10
OAZ1	4.34e-15	1.02243	0.569	0.363	1.16e-10
FOXJ3	4.64e-15	-0.571271	0.144	0.444	1.24e-10
TMEM132D	4.69e-15	-0.861054	0.158	0.471	1.25e-10
CTNNA3	4.7e-15	-1.20664	0.015	0.265	1.25e-10
FMN1	4.75e-15	-0.838653	0.074	0.356	1.27e-10
CAPN13	4.76e-15	-0.79467	0.054	0.319	1.27e-10
PRKDC	5.12e-15	-0.414011	0.153	0.445	1.37e-10
UBL5	5.21e-15	1.07402	0.47	0.274	1.39e-10
RNF213	5.25e-15	-0.381775	0.119	0.416	1.4e-10
TMEM178B	5.32e-15	-0.75774	0.208	0.542	1.42e-10
KDM4B	5.38e-15	-0.773453	0.084	0.354	1.43e-10
MAGI1	5.68e-15	-0.361617	0.223	0.567	1.51e-10
SFSWAP	5.74e-15	-0.500356	0.109	0.393	1.53e-10
BMPR2	5.89e-15	-0.352594	0.114	0.414	1.57e-10
MAP4K5	5.91e-15	-0.669603	0.084	0.353	1.58e-10
BCAS3	5.92e-15	-0.673169	0.074	0.364	1.58e-10
DENND5B	5.98e-15	-0.36307	0.139	0.447	1.6e-10
ATP13A3	6.04e-15	-0.428606	0.119	0.408	1.61e-10
USP32	6.07e-15	-0.637114	0.054	0.325	1.62e-10
GABARAP	6.1e-15	1.04295	0.53	0.309	1.63e-10
NBEAL1	6.25e-15	-0.418362	0.149	0.451	1.67e-10
SMG1	6.4e-15	-0.486328	0.099	0.381	1.71e-10
KIF21A	6.44e-15	-0.611973	0.208	0.516	1.72e-10
NEO1	6.52e-15	-0.312589	0.109	0.398	1.74e-10
EPB41L3	6.54e-15	-0.468465	0.139	0.433	1.74e-10
SOX5	6.64e-15	-0.289254	0.144	0.467	1.77e-10
MEF2A	6.82e-15	-0.442656	0.173	0.481	1.82e-10
GATAD2B	6.95e-15	-0.561951	0.099	0.378	1.85e-10
ZSWIM5	7.27e-15	-0.842588	0.045	0.311	1.94e-10
CAPN7	7.3e-15	-0.457669	0.153	0.447	1.95e-10
DYNC1H1	7.4e-15	-0.257555	0.213	0.549	1.97e-10
AACS	7.55e-15	-0.53468	0.163	0.453	2.01e-10
JAZF1	7.69e-15	-0.487716	0.238	0.546	2.05e-10
DENND1A	7.73e-15	-0.730911	0.099	0.385	2.06e-10
PLUT	7.8e-15	-0.809102	0.084	0.369	2.08e-10
FBXL17	7.89e-15	-0.280099	0.158	0.502	2.11e-10
EVL	7.98e-15	-0.631376	0.059	0.326	2.13e-10
FBXL2	8.04e-15	-0.541376	0.059	0.333	2.14e-10
EML6	8.11e-15	-0.601842	0.054	0.326	2.16e-10
NMNAT2	8.43e-15	-0.750853	0.099	0.373	2.25e-10
UBR2	8.48e-15	-0.405306	0.129	0.421	2.26e-10
SCMH1	8.65e-15	-0.718392	0.129	0.411	2.31e-10
TMEM135	8.68e-15	-0.381597	0.094	0.389	2.32e-10
INPP4A	8.74e-15	-0.558899	0.074	0.348	2.33e-10
CERT1	8.9e-15	-0.279764	0.099	0.385	2.37e-10
SETX	9.07e-15	-0.438093	0.109	0.388	2.42e-10
MYO5B	9.47e-15	-0.288335	0.035	0.297	2.52e-10
NFIC	1.01e-14	-0.394023	0.233	0.551	2.7e-10
FAM120A	1.03e-14	-0.362975	0.079	0.348	2.74e-10
TMEM258	1.03e-14	1.09299	0.446	0.254	2.76e-10
PRKCE	1.04e-14	-0.38092	0.153	0.482	2.76e-10
MIF	1.04e-14	1.15327	0.54	0.315	2.77e-10
BRWD1	1.05e-14	-0.362206	0.149	0.448	2.79e-10
LYST	1.05e-14	-0.45308	0.104	0.382	2.8e-10
STK33	1.08e-14	-0.481949	0.153	0.45	2.88e-10
DCAF10	1.09e-14	-0.77294	0.089	0.349	2.9e-10
ZCCHC7	1.09e-14	-0.326485	0.144	0.45	2.91e-10
SLC16A12	1.1e-14	-0.707789	0.059	0.324	2.94e-10
HOOK3	1.15e-14	-0.348096	0.163	0.459	3.07e-10
SNX13	1.16e-14	-0.370001	0.114	0.406	3.09e-10
USP24	1.17e-14	-0.384839	0.079	0.356	3.12e-10
TAB2	1.18e-14	-0.481117	0.059	0.328	3.13e-10
TIAM1	1.21e-14	-0.764705	0.114	0.396	3.23e-10
FOXP1	1.23e-14	-0.296614	0.223	0.546	3.28e-10
GABRB3	1.24e-14	-0.307746	0.213	0.546	3.31e-10
CHD3	1.26e-14	-0.620113	0.104	0.372	3.35e-10
GPX4	1.3e-14	1.08333	0.564	0.36	3.47e-10
DNM1	1.31e-14	-0.773876	0.074	0.335	3.49e-10
PRDX5	1.33e-14	1.06965	0.51	0.29	3.54e-10
TRIM33	1.33e-14	-0.508877	0.069	0.339	3.55e-10
PTBP3	1.35e-14	-0.416113	0.119	0.399	3.59e-10
NAA35	1.35e-14	-0.658834	0.05	0.301	3.6e-10
RNASEK	1.36e-14	0.959358	0.559	0.321	3.63e-10
ARHGAP5	1.38e-14	-0.309932	0.183	0.492	3.67e-10
DMXL1	1.38e-14	-0.306162	0.109	0.398	3.67e-10
FAM168A	1.4e-14	-0.769369	0.069	0.335	3.74e-10
ATP5ME	1.43e-14	1.05043	0.45	0.264	3.82e-10
PLOD2	1.44e-14	-0.591667	0.208	0.524	3.83e-10
ARFGEF3	1.48e-14	-0.359842	0.243	0.578	3.96e-10
NOP58	1.54e-14	-0.503263	0.074	0.338	4.11e-10
ICA1	1.54e-14	-0.327694	0.213	0.526	4.12e-10
PCA3	1.55e-14	-0.980994	0.02	0.264	4.14e-10
SH3GL2	1.62e-14	-0.285328	0.198	0.5	4.32e-10
TENT2	1.77e-14	-0.260048	0.079	0.362	4.72e-10
CACNA1B	1.85e-14	-0.611908	0.054	0.319	4.93e-10
GARS-DT	1.87e-14	-0.282115	0.094	0.377	4.99e-10
ELMO1	1.92e-14	-1.08638	0.124	0.398	5.13e-10
PRSS23	1.95e-14	-0.531524	0.203	0.501	5.21e-10
NLK	2.07e-14	-0.350941	0.094	0.377	5.53e-10
ZDHHC14	2.12e-14	-0.365862	0.104	0.389	5.64e-10
STK39	2.15e-14	-0.77785	0.04	0.287	5.73e-10
SCAF8	2.2e-14	-0.474432	0.084	0.357	5.87e-10
NSMCE2	2.22e-14	-0.325813	0.188	0.507	5.93e-10
NPM1	2.23e-14	1.23871	0.554	0.391	5.95e-10
PTK2	2.38e-14	-0.311086	0.337	0.668	6.34e-10
SYT13	2.4e-14	-0.302385	0.213	0.523	6.41e-10
CENPC	2.49e-14	-0.295129	0.124	0.414	6.63e-10
EPB41L5	2.58e-14	-0.390513	0.134	0.421	6.89e-10
PIBF1	2.64e-14	-0.37907	0.099	0.377	7.05e-10
XPO1	2.73e-14	-0.348523	0.183	0.498	7.28e-10
RGL3	2.8e-14	-0.636222	0.074	0.334	7.47e-10
SRRM3	2.84e-14	-0.741167	0.05	0.302	7.56e-10
MEIS1	2.89e-14	-0.542183	0.119	0.42	7.7e-10
LSAMP	2.96e-14	-1.29319	0.153	0.433	7.89e-10
GRIA4	2.97e-14	-1.00145	0.069	0.338	7.93e-10
PRKN	2.98e-14	-0.51121	0.134	0.445	7.94e-10
AQP4-AS1	2.99e-14	-0.879362	0.084	0.363	7.98e-10
FBXO42	3.01e-14	-0.621055	0.064	0.328	8.04e-10
AEBP2	3.02e-14	-0.644429	0.089	0.357	8.05e-10
HIBCH	3.02e-14	-0.515405	0.079	0.347	8.05e-10
ARHGEF7	3.05e-14	-0.286518	0.089	0.366	8.14e-10
CDK13	3.07e-14	-0.413353	0.124	0.424	8.19e-10
RBM5	3.12e-14	-0.522613	0.089	0.359	8.33e-10
RFX3	3.13e-14	-0.390904	0.104	0.389	8.34e-10
SSBP3	3.4e-14	-0.599277	0.094	0.363	9.07e-10
VAV2	3.55e-14	-0.780704	0.059	0.319	9.45e-10
KIAA0232	3.57e-14	-0.337535	0.134	0.412	9.52e-10
HS6ST3	3.59e-14	-0.810508	0.307	0.623	9.57e-10
PCCA	3.65e-14	-0.505926	0.094	0.383	9.74e-10
RAD51B	3.8e-14	-0.813455	0.104	0.391	1.01e-09
DAB1	3.87e-14	-0.62574	0.069	0.344	1.03e-09
TNS1	3.88e-14	-0.697242	0.03	0.271	1.03e-09
CLCN3	3.98e-14	-0.409486	0.129	0.409	1.06e-09
CDH22	3.99e-14	-0.738887	0.079	0.358	1.06e-09
JMJD1C	4.45e-14	-0.300094	0.371	0.711	1.19e-09
RABL6	4.47e-14	-0.496227	0.173	0.463	1.19e-09
FBXO17	4.63e-14	-0.798684	0.168	0.435	1.23e-09
KDM6A	4.65e-14	-0.370621	0.104	0.396	1.24e-09
ACIN1	4.75e-14	-0.447088	0.099	0.362	1.27e-09
LRRTM3	4.82e-14	-0.690351	0.059	0.32	1.29e-09
ATP6V1H	4.83e-14	-0.518629	0.114	0.381	1.29e-09
IARS	4.86e-14	-0.268982	0.173	0.471	1.3e-09
PHACTR2	4.87e-14	-0.49839	0.228	0.538	1.3e-09
ATF7	4.93e-14	-0.728685	0.074	0.322	1.32e-09
SCARB2	4.93e-14	-0.419345	0.213	0.516	1.32e-09
PHF14	4.98e-14	-0.330234	0.149	0.436	1.33e-09
LINC00342	5.01e-14	-0.638572	0.045	0.288	1.34e-09
SLCO3A1	5.09e-14	-0.540157	0.04	0.292	1.36e-09
BTRC	5.28e-14	-0.334258	0.069	0.339	1.41e-09
MAML2	5.29e-14	-0.395294	0.089	0.375	1.41e-09
KCNK16	5.51e-14	-0.588673	0.119	0.386	1.47e-09
HNRNPM	5.61e-14	-0.533389	0.124	0.398	1.5e-09
PDE10A	5.62e-14	-0.91678	0.139	0.431	1.5e-09
LCOR	5.65e-14	-0.323353	0.139	0.435	1.51e-09
PHLDB2	5.8e-14	-0.374441	0.134	0.421	1.55e-09
FANCC	5.8e-14	-0.490783	0.059	0.321	1.55e-09
PTPRF	6.07e-14	-0.586594	0.094	0.353	1.62e-09
SRGAP3	6.23e-14	-0.790073	0.05	0.299	1.66e-09
TLK2	6.42e-14	-0.520329	0.084	0.343	1.71e-09
AMBRA1	6.52e-14	-0.325809	0.074	0.349	1.74e-09
TUBA1B	6.54e-14	1.06548	0.475	0.268	1.74e-09
ETFDH	6.73e-14	-0.353035	0.099	0.368	1.8e-09
ABHD2	6.75e-14	-0.61402	0.099	0.357	1.8e-09
COX8A	6.78e-14	1.18263	0.475	0.28	1.81e-09
GALK2	6.84e-14	-0.66291	0.094	0.35	1.82e-09
ZNF483	6.94e-14	-0.311031	0.193	0.492	1.85e-09
SMC5	6.99e-14	-0.525691	0.099	0.367	1.86e-09
CAMKMT	7.15e-14	-0.645403	0.089	0.358	1.91e-09
ARHGAP32	7.22e-14	-0.525506	0.074	0.346	1.93e-09
BMP5	7.57e-14	-0.284838	0.119	0.393	2.02e-09
CBFA2T2	7.57e-14	-0.287672	0.188	0.506	2.02e-09
TCERG1L	7.78e-14	-0.835137	0.035	0.278	2.07e-09
CPEB3	7.83e-14	-0.573744	0.129	0.412	2.09e-09
ZNF780B	7.91e-14	-0.480972	0.04	0.292	2.11e-09
KCNH1	7.92e-14	-0.898945	0.025	0.262	2.11e-09
KANTR	7.93e-14	-0.589045	0.064	0.326	2.11e-09
TPR	8e-14	-0.368141	0.183	0.476	2.13e-09
VPS13D	8.1e-14	-0.464403	0.069	0.331	2.16e-09
APCDD1L-DT	8.15e-14	-0.719916	0.119	0.393	2.17e-09
PIP5K1A	8.47e-14	-0.507335	0.074	0.338	2.26e-09
EHBP1	8.75e-14	-0.531758	0.198	0.521	2.33e-09
ECPAS	8.8e-14	-0.434811	0.139	0.416	2.35e-09
ZNF518A	8.83e-14	-0.463755	0.149	0.431	2.36e-09
PHTF2	9e-14	-0.369415	0.173	0.471	2.4e-09
SNX14	9.09e-14	-0.420846	0.114	0.382	2.42e-09
ANKRD36	9.36e-14	-0.317868	0.059	0.326	2.5e-09
RFX6	9.48e-14	-0.444528	0.183	0.485	2.53e-09
EFCAB2	9.73e-14	-0.730723	0.109	0.377	2.6e-09
ERCC6L2	9.74e-14	-0.62616	0.059	0.308	2.6e-09
WSCD2	1.04e-13	-0.459818	0.059	0.311	2.76e-09
CTNND2	1.04e-13	-0.74691	0.045	0.292	2.77e-09
TMEM63C	1.04e-13	-0.674937	0.059	0.312	2.78e-09
MAPK8IP3	1.08e-13	-0.700271	0.03	0.27	2.88e-09
WNK1	1.09e-13	-0.306835	0.163	0.459	2.91e-09
TSHZ3	1.11e-13	-0.471233	0.035	0.271	2.96e-09
TTC14	1.11e-13	-0.505737	0.054	0.3	2.97e-09
KIF13A	1.13e-13	-0.289002	0.183	0.492	3.01e-09
PCNX1	1.13e-13	-0.563069	0.074	0.329	3.01e-09
UQCRH	1.15e-13	0.926621	0.46	0.27	3.06e-09
NEURL1	1.17e-13	-0.257497	0.099	0.374	3.13e-09
SEMA5A	1.17e-13	-0.319118	0.124	0.402	3.13e-09
AC106795.3	1.27e-13	-0.836837	0.01	0.236	3.39e-09
RASA1	1.28e-13	-0.651272	0.089	0.349	3.42e-09
TAF3	1.32e-13	-0.65413	0.069	0.318	3.53e-09
ANKRD36C	1.33e-13	-0.615649	0.03	0.27	3.54e-09
VPS8	1.36e-13	-0.589056	0.069	0.325	3.62e-09
LINC01376	1.39e-13	-0.569709	0.064	0.331	3.7e-09
LCORL	1.39e-13	-0.408383	0.163	0.449	3.7e-09
RCAN3	1.44e-13	-0.318484	0.153	0.428	3.84e-09
ATP9B	1.45e-13	-0.613662	0.094	0.364	3.86e-09
FLCN	1.49e-13	-0.578473	0.045	0.281	3.96e-09
PHPT1	1.5e-13	0.932243	0.51	0.311	4e-09
TCF12	1.52e-13	-0.291072	0.178	0.485	4.05e-09
OGT	1.52e-13	-0.689614	0.079	0.331	4.06e-09
ROBO2	1.53e-13	-0.652892	0.302	0.615	4.09e-09
ST3GAL5	1.54e-13	-0.705484	0.074	0.329	4.1e-09
LINC02197	1.56e-13	-0.8187	0.064	0.316	4.16e-09
LMCD1-AS1	1.59e-13	-0.703337	0.03	0.271	4.24e-09
KDM7A	1.59e-13	-0.430483	0.094	0.347	4.25e-09
INPP5B	1.59e-13	-0.656475	0.059	0.312	4.25e-09
CCSER2	1.62e-13	-0.470039	0.139	0.408	4.31e-09
MAP1B	1.67e-13	-0.296626	0.267	0.597	4.45e-09
CDC42BPB	1.73e-13	-0.444169	0.163	0.446	4.62e-09
IL6R	1.79e-13	-0.469104	0.074	0.33	4.78e-09
SUMF1	1.8e-13	-0.416418	0.109	0.378	4.8e-09
RSRP1	1.81e-13	-0.503753	0.134	0.401	4.83e-09
DDX5	1.82e-13	-0.447315	0.317	0.619	4.84e-09
RCAN2	1.91e-13	-0.571207	0.257	0.554	5.09e-09
SPIN1	1.91e-13	-0.280678	0.144	0.418	5.09e-09
ZFYVE28	1.95e-13	-0.539809	0.03	0.267	5.19e-09
COX6C	1.96e-13	1.05539	0.475	0.29	5.24e-09
MAN1C1	1.98e-13	-0.618928	0.074	0.332	5.29e-09
APBA1	1.99e-13	-0.790082	0.035	0.272	5.3e-09
SEC24B	2.07e-13	-0.308067	0.054	0.307	5.53e-09
SPATA13	2.1e-13	-0.612793	0.079	0.341	5.61e-09
TMEM87A	2.11e-13	-0.490929	0.074	0.322	5.62e-09
CCDC88A	2.12e-13	-0.658582	0.054	0.291	5.65e-09
AKAP8L	2.14e-13	-0.369568	0.134	0.4	5.72e-09
MAP7	2.22e-13	-0.290412	0.233	0.536	5.91e-09
CSNK1D	2.24e-13	-0.524803	0.099	0.355	5.98e-09
MYO9A	2.24e-13	-0.588134	0.124	0.393	5.98e-09
AKT3	2.25e-13	-0.473185	0.327	0.635	6.01e-09
RC3H1	2.26e-13	-0.423691	0.079	0.333	6.02e-09
C20orf194	2.27e-13	-0.41816	0.079	0.342	6.05e-09
ZNF207	2.28e-13	-0.360397	0.129	0.406	6.08e-09
LSM14A	2.34e-13	-0.276111	0.173	0.449	6.25e-09
TMEM117	2.42e-13	-0.517323	0.054	0.314	6.46e-09
VPS53	2.43e-13	-0.265667	0.139	0.431	6.48e-09
PRKAG2	2.44e-13	-0.594821	0.163	0.447	6.5e-09
RPTOR	2.45e-13	-0.62935	0.074	0.336	6.52e-09
OFD1	2.46e-13	-0.666872	0.054	0.287	6.56e-09
DHX36	2.48e-13	-0.496121	0.173	0.451	6.62e-09
GABPB1-AS1	2.55e-13	-0.432139	0.109	0.366	6.81e-09
SEMA6D	2.68e-13	-0.654653	0.094	0.369	7.15e-09
AL121917.1	2.69e-13	-0.945127	0.015	0.239	7.17e-09
LLGL2	2.72e-13	-0.663272	0.213	0.494	7.24e-09
CSNK1A1	2.73e-13	-0.293859	0.257	0.55	7.29e-09
SEZ6L	2.73e-13	-0.924874	0.059	0.299	7.29e-09
RNF216	2.77e-13	-0.293916	0.134	0.396	7.4e-09
LPIN1	2.78e-13	-0.34982	0.069	0.32	7.41e-09
ATP2A2	2.79e-13	-0.328697	0.094	0.359	7.45e-09
TRPC4AP	2.8e-13	-0.482067	0.094	0.36	7.48e-09
ZC3H14	2.82e-13	-0.408419	0.084	0.335	7.51e-09
RPS6KA3	2.91e-13	-0.408387	0.158	0.436	7.77e-09
CERS4	2.96e-13	-0.652333	0.064	0.301	7.91e-09
RAB3IP	2.97e-13	-0.327749	0.149	0.426	7.93e-09
CDK6	3.07e-13	-0.585669	0.124	0.386	8.19e-09
DTNB	3.22e-13	-0.689718	0.079	0.334	8.59e-09
AC023590.1	3.25e-13	-0.392834	0.02	0.249	8.67e-09
AARS	3.26e-13	-0.340449	0.144	0.425	8.69e-09
SNAP25-AS1	3.27e-13	-0.582659	0.059	0.316	8.72e-09
UBN2	3.28e-13	-0.526529	0.084	0.335	8.75e-09
C4orf48	3.29e-13	0.995526	0.49	0.304	8.76e-09
SMG6	3.3e-13	-0.351174	0.094	0.367	8.79e-09
AHDC1	3.3e-13	-0.650069	0.064	0.299	8.81e-09
ZC3H7A	3.33e-13	-0.483373	0.079	0.329	8.87e-09
ANKIB1	3.36e-13	-0.312105	0.114	0.384	8.97e-09
SREBF1	3.49e-13	-0.389573	0.114	0.382	9.32e-09
ACYP2	3.57e-13	-0.529723	0.168	0.45	9.52e-09
NSD2	3.57e-13	-0.306221	0.079	0.333	9.52e-09
COBL	3.58e-13	-0.474315	0.064	0.316	9.55e-09
FAM149A	3.69e-13	-0.683883	0.025	0.249	9.84e-09
BCR	3.72e-13	-0.712805	0.045	0.284	9.93e-09
LINC00174	3.73e-13	-0.516992	0.025	0.251	9.94e-09
MARK1	3.83e-13	-0.438166	0.124	0.398	1.02e-08
MPDZ	4.01e-13	-0.27033	0.054	0.309	1.07e-08
NDUFB1	4.05e-13	0.976346	0.436	0.263	1.08e-08
AGPAT3	4.08e-13	-0.442884	0.074	0.317	1.09e-08
RBM39	4.08e-13	-0.255843	0.337	0.675	1.09e-08
FYN	4.12e-13	-0.671606	0.084	0.332	1.1e-08
LINC01146	4.3e-13	-0.507281	0.084	0.335	1.15e-08
KLF7	4.31e-13	-0.574395	0.074	0.324	1.15e-08
FOXN3	4.36e-13	-0.556849	0.158	0.436	1.16e-08
TTC39A	4.41e-13	-0.581685	0.084	0.326	1.18e-08
YBX1	4.44e-13	1.04535	0.47	0.282	1.18e-08
MLXIP	4.56e-13	-0.321229	0.114	0.386	1.22e-08
PDE4DIP	4.56e-13	-0.29176	0.238	0.531	1.22e-08
VGLL4	4.72e-13	-0.547653	0.089	0.334	1.26e-08
ANKRD6	5.07e-13	-0.345943	0.094	0.359	1.35e-08
CCNY	5.08e-13	-0.28491	0.168	0.461	1.35e-08
SF1	5.31e-13	-0.307362	0.149	0.417	1.42e-08
FOXP2	5.38e-13	-0.552667	0.163	0.461	1.43e-08
CDRT4	5.5e-13	-0.71426	0.05	0.29	1.47e-08
FUS	5.57e-13	-0.307882	0.134	0.403	1.49e-08
QKI	5.81e-13	-0.48467	0.074	0.331	1.55e-08
JAK1	5.94e-13	-0.282902	0.248	0.546	1.58e-08
ADCY9	6.01e-13	-0.59353	0.05	0.289	1.6e-08
ECE1	6.09e-13	-0.366776	0.129	0.404	1.62e-08
KLF12	6.14e-13	-0.376065	0.069	0.321	1.64e-08
SLC8A1	6.2e-13	-0.726842	0.064	0.315	1.65e-08
ZNF516	6.47e-13	-0.336814	0.153	0.446	1.73e-08
SPATS2	6.5e-13	-0.584544	0.094	0.346	1.73e-08
TOM1L1	6.53e-13	-0.34629	0.124	0.398	1.74e-08
COA1	6.54e-13	-0.610608	0.124	0.385	1.74e-08
KPNA6	6.57e-13	-0.592507	0.124	0.376	1.75e-08
RLF	6.57e-13	-0.265847	0.074	0.331	1.75e-08
ARHGEF12	6.69e-13	-0.417093	0.134	0.399	1.78e-08
CCNL2	6.9e-13	-0.536326	0.099	0.349	1.84e-08
CNTN5	6.93e-13	-0.789668	0.109	0.38	1.85e-08
SLMAP	6.95e-13	-0.466982	0.089	0.341	1.85e-08
CYP20A1	6.96e-13	-0.413899	0.059	0.3	1.86e-08
CACNA1H	7.01e-13	-0.652612	0.104	0.365	1.87e-08
SLX4IP	7.34e-13	-0.569677	0.064	0.308	1.96e-08
WASHC4	7.56e-13	-0.441976	0.104	0.353	2.02e-08
SRSF4	7.89e-13	-0.419161	0.149	0.399	2.1e-08
PPP2R2A	7.89e-13	-0.32421	0.109	0.359	2.1e-08
MAPK1	8e-13	-0.454029	0.099	0.353	2.13e-08
RPS6KC1	8.15e-13	-0.452275	0.069	0.32	2.17e-08
RAB1A	8.25e-13	-0.481047	0.228	0.518	2.2e-08
CCNL1	8.27e-13	-0.410108	0.104	0.359	2.21e-08
PLEKHA5	8.27e-13	-0.295249	0.139	0.415	2.21e-08
ZNF33A	8.48e-13	-0.29293	0.144	0.414	2.26e-08
R3HDM1	8.59e-13	-0.493292	0.129	0.382	2.29e-08
SURF4	8.64e-13	-0.261782	0.238	0.532	2.3e-08
GRM4	8.96e-13	-0.811552	0.084	0.323	2.39e-08
SUCLG2-AS1	9.15e-13	-0.698909	0.059	0.29	2.44e-08
ZNF652	9.18e-13	-0.258563	0.119	0.375	2.45e-08
CDK12	9.32e-13	-0.294128	0.119	0.378	2.49e-08
SLC25A12	9.39e-13	-0.661705	0.054	0.282	2.5e-08
ITPR2	9.4e-13	-0.569426	0.035	0.264	2.51e-08
REPS1	9.5e-13	-0.556273	0.094	0.349	2.53e-08
DACH1	9.55e-13	-0.331866	0.228	0.551	2.55e-08
MBNL2	9.67e-13	-0.410558	0.163	0.436	2.58e-08
PRPF4B	9.82e-13	-0.259752	0.144	0.412	2.62e-08
EVI5	1e-12	-0.357119	0.153	0.425	2.67e-08
AGTPBP1	1.02e-12	-0.429285	0.069	0.316	2.72e-08
FAAH2	1.03e-12	-0.511882	0.059	0.301	2.74e-08
DDX46	1.03e-12	-0.304884	0.188	0.471	2.74e-08
GALNT11	1.04e-12	-0.255656	0.104	0.358	2.76e-08
CCDC84	1.05e-12	-0.46744	0.045	0.27	2.79e-08
MIPOL1	1.05e-12	-0.458706	0.05	0.289	2.8e-08
WWOX	1.05e-12	-0.825637	0.267	0.547	2.8e-08
LINC01725	1.08e-12	-0.547241	0.079	0.331	2.88e-08
NEGR1	1.09e-12	-0.327702	0.074	0.336	2.92e-08
RREB1	1.13e-12	-0.357199	0.099	0.359	3.01e-08
ABCD3	1.16e-12	-0.486467	0.089	0.338	3.09e-08
PCNT	1.16e-12	-0.457437	0.069	0.31	3.11e-08
COX17	1.19e-12	1.04895	0.46	0.282	3.17e-08
NUBPL	1.19e-12	-0.576535	0.03	0.254	3.17e-08
ARHGAP21	1.2e-12	-0.366533	0.035	0.259	3.2e-08
UMAD1	1.2e-12	-0.278436	0.129	0.393	3.21e-08
ZZEF1	1.21e-12	-0.290978	0.089	0.352	3.21e-08
MIRLET7BHG	1.25e-12	-0.615942	0.03	0.257	3.33e-08
ANKRD36B	1.25e-12	-0.673238	0.005	0.212	3.34e-08
TMEM163	1.31e-12	-0.603864	0.059	0.302	3.5e-08
GGA2	1.31e-12	-0.403182	0.198	0.47	3.5e-08
RB1	1.33e-12	-0.537864	0.094	0.334	3.54e-08
TJP1	1.34e-12	-0.470811	0.109	0.36	3.58e-08
UBAC2	1.35e-12	-0.337197	0.114	0.378	3.6e-08
UQCRQ	1.36e-12	1.15181	0.446	0.266	3.64e-08
AP001831.1	1.42e-12	-0.788037	0.015	0.229	3.79e-08
ZNF385D-AS2	1.44e-12	-0.761303	0.03	0.256	3.83e-08
BAZ1B	1.48e-12	-0.465227	0.119	0.367	3.94e-08
AHCYL2	1.48e-12	-0.436691	0.114	0.377	3.94e-08
ZFYVE16	1.48e-12	-0.449293	0.059	0.293	3.94e-08
ACACB	1.57e-12	-0.533525	0.064	0.306	4.18e-08
PRH1	1.57e-12	-0.543704	0.064	0.301	4.2e-08
ZNF248	1.57e-12	-0.388683	0.089	0.337	4.2e-08
FNBP1	1.6e-12	-0.599077	0.05	0.278	4.28e-08
RDX	1.63e-12	-0.454495	0.188	0.458	4.35e-08
GRIK2	1.63e-12	-0.474841	0.094	0.359	4.36e-08
CACNB2	1.64e-12	-0.333982	0.248	0.548	4.36e-08
FUT8	1.65e-12	-0.26085	0.079	0.327	4.41e-08
RAPH1	1.66e-12	-0.269073	0.109	0.378	4.44e-08
MRTFB	1.67e-12	-0.382282	0.089	0.339	4.46e-08
NUDCD3	1.69e-12	-0.271985	0.089	0.331	4.5e-08
AP3B2	1.73e-12	-0.555674	0.054	0.281	4.6e-08
PTMA	1.78e-12	0.907405	0.51	0.321	4.74e-08
FAM222A	1.79e-12	-0.532246	0.069	0.303	4.78e-08
VAT1L	1.79e-12	-0.571455	0.064	0.305	4.78e-08
SLC30A9	1.82e-12	-0.590126	0.109	0.357	4.85e-08
SECISBP2	1.83e-12	-0.288366	0.129	0.38	4.89e-08
HNRNPD	1.84e-12	-0.331684	0.173	0.444	4.9e-08
PCSK1N	1.87e-12	0.868007	0.792	0.656	5e-08
PSMD1	1.89e-12	-0.457198	0.193	0.464	5.04e-08
ATP2B1	1.9e-12	-0.254948	0.144	0.416	5.06e-08
OTULINL	1.91e-12	-0.320329	0.134	0.391	5.1e-08
AVL9	1.94e-12	-0.302814	0.104	0.367	5.16e-08
TNPO1	1.94e-12	-0.275961	0.114	0.373	5.16e-08
AC131571.1	1.94e-12	-0.458457	0.054	0.297	5.18e-08
SPECC1L	1.99e-12	-0.353931	0.173	0.448	5.3e-08
ZHX3	2.01e-12	-0.413823	0.084	0.33	5.37e-08
ZNF827	2.02e-12	-0.624082	0.074	0.313	5.38e-08
ALOX12-AS1	2.04e-12	-0.541471	0.084	0.32	5.43e-08
UGGT2	2.04e-12	-0.281678	0.139	0.43	5.44e-08
SOX6	2.06e-12	-0.304116	0.238	0.563	5.48e-08
FBXL20	2.08e-12	-0.307828	0.05	0.286	5.56e-08
ATXN10	2.15e-12	-0.423958	0.208	0.496	5.75e-08
VWDE	2.16e-12	-0.393526	0.104	0.354	5.75e-08
CNOT2	2.23e-12	-0.370917	0.104	0.34	5.95e-08
EXOC7	2.23e-12	-0.603166	0.035	0.248	5.95e-08
TASOR2	2.29e-12	-0.346277	0.099	0.345	6.11e-08
LHFPL4	2.35e-12	-0.611809	0.02	0.236	6.26e-08
STT3B	2.36e-12	-0.611243	0.079	0.316	6.28e-08
RGL1	2.37e-12	-0.252872	0.089	0.346	6.32e-08
TTLL7	2.42e-12	-0.390411	0.124	0.382	6.47e-08
MAP3K2	2.44e-12	-0.308822	0.178	0.45	6.51e-08
RNMT	2.5e-12	-0.52449	0.149	0.401	6.67e-08
UPF2	2.58e-12	-0.497497	0.074	0.301	6.88e-08
AC008014.1	2.65e-12	-0.622836	0.054	0.286	7.06e-08
AC079781.5	2.76e-12	-0.593649	0.025	0.242	7.36e-08
PWRN1	2.78e-12	-0.45621	0.069	0.311	7.42e-08
URGCP	2.82e-12	-0.590179	0.05	0.272	7.53e-08
SGPP2	2.84e-12	-0.280234	0.109	0.366	7.58e-08
ASXL2	2.85e-12	-0.29066	0.074	0.309	7.59e-08
KIRREL3	2.91e-12	-1.51082	0.03	0.245	7.77e-08
KIAA1211	2.94e-12	-0.711707	0.04	0.268	7.85e-08
SMARCA4	2.96e-12	-0.518441	0.119	0.364	7.91e-08
FBXW4	3e-12	-0.281333	0.129	0.385	8e-08
GCGR	3.03e-12	-0.546687	0.03	0.244	8.08e-08
FAM120B	3.06e-12	-0.331529	0.099	0.346	8.15e-08
RHBDD1	3.12e-12	-0.503056	0.05	0.281	8.31e-08
CHM	3.12e-12	-0.339306	0.178	0.451	8.33e-08
NAALADL2	3.16e-12	-0.545287	0.035	0.261	8.43e-08
SLC20A2	3.16e-12	-0.314648	0.149	0.42	8.44e-08
PILRB	3.28e-12	-0.488492	0.059	0.289	8.76e-08
SESN1	3.33e-12	-0.414431	0.119	0.372	8.89e-08
ESR1	3.38e-12	-0.533768	0.02	0.232	9.03e-08
UBE2E2	3.47e-12	-0.350023	0.089	0.33	9.25e-08
TANC2	3.48e-12	-0.28494	0.198	0.508	9.28e-08
NUTM2A-AS1	3.48e-12	-0.437667	0.064	0.295	9.29e-08
HDAC8	3.59e-12	-0.296073	0.099	0.342	9.58e-08
FARP1	3.62e-12	-0.561695	0.119	0.373	9.66e-08
TNRC18	3.63e-12	-0.452317	0.059	0.298	9.68e-08
ARHGEF9	3.73e-12	-0.423666	0.114	0.355	9.95e-08
AGO2	3.74e-12	-0.412944	0.089	0.332	9.98e-08
NPAS3	3.78e-12	-0.537077	0.149	0.441	1.01e-07
PWWP2A	3.97e-12	-0.406963	0.045	0.263	1.06e-07
NAP1L4	4.02e-12	-0.543021	0.139	0.383	1.07e-07
RAPGEF1	4.08e-12	-0.473207	0.074	0.316	1.09e-07
POU2F1	4.13e-12	-0.416023	0.069	0.31	1.1e-07
SPTB	4.15e-12	-0.471897	0.074	0.307	1.11e-07
LRRFIP2	4.24e-12	-0.371437	0.099	0.341	1.13e-07
WDPCP	4.37e-12	-0.661946	0.059	0.289	1.16e-07
TSPYL2	4.39e-12	-0.481222	0.089	0.33	1.17e-07
ZMYND11	4.61e-12	-0.444091	0.139	0.387	1.23e-07
LINC00894	4.62e-12	-0.549029	0.02	0.232	1.23e-07
KATNAL1	4.68e-12	-0.485733	0.069	0.3	1.25e-07
ZNF10	4.78e-12	-0.463858	0.094	0.337	1.28e-07
DCUN1D4	4.83e-12	-0.471409	0.089	0.323	1.29e-07
CARS	4.9e-12	-0.739914	0.114	0.343	1.31e-07
PPP3CB	4.95e-12	-0.27784	0.163	0.417	1.32e-07
UBAP2	4.98e-12	-0.303801	0.074	0.311	1.33e-07
FSTL4	5.06e-12	-0.998854	0.059	0.284	1.35e-07
C1orf127	5.22e-12	-0.317286	0.074	0.307	1.39e-07
ARHGEF10L	5.27e-12	-0.462592	0.064	0.299	1.41e-07
SCFD2	5.36e-12	-0.59009	0.064	0.295	1.43e-07
MTSS2	5.41e-12	-0.58838	0.059	0.284	1.44e-07
AUXG01000058.1	5.5e-12	-0.714072	0.025	0.23	1.47e-07
DNAJC6	5.53e-12	-0.445898	0.05	0.274	1.48e-07
EXT1	5.54e-12	-0.597702	0.064	0.308	1.48e-07
CLOCK	6.14e-12	-0.594045	0.109	0.339	1.64e-07
GLYR1	6.26e-12	-0.557958	0.099	0.331	1.67e-07
TOGARAM1	6.27e-12	-0.553644	0.069	0.295	1.67e-07
LSS	6.37e-12	-0.61992	0.059	0.287	1.7e-07
TFCP2	6.45e-12	-0.290377	0.069	0.312	1.72e-07
NOL3	6.73e-12	-0.583666	0.158	0.404	1.8e-07
VPS35L	6.91e-12	-0.34988	0.05	0.274	1.84e-07
BMERB1	6.97e-12	-0.469904	0.134	0.382	1.86e-07
TXN	7.06e-12	0.981532	0.441	0.272	1.88e-07
AC023424.3	7.1e-12	-0.603773	0.035	0.255	1.89e-07
MADD	7.1e-12	-0.47994	0.05	0.267	1.89e-07
GCC2	7.11e-12	-0.39723	0.193	0.462	1.9e-07
SNED1	7.18e-12	-0.713918	0.064	0.295	1.92e-07
AL049828.1	7.18e-12	-0.609351	0.069	0.309	1.92e-07
TYW1	7.19e-12	-0.424909	0.084	0.318	1.92e-07
NCOA6	7.21e-12	-0.525506	0.094	0.328	1.92e-07
TASP1	7.21e-12	-0.460069	0.079	0.314	1.92e-07
EEF2	7.25e-12	0.960582	0.569	0.433	1.93e-07
VWA8	7.31e-12	-0.289282	0.094	0.335	1.95e-07
MROH1	7.45e-12	-0.328067	0.089	0.327	1.99e-07
PRKACB	7.47e-12	-0.391664	0.158	0.415	1.99e-07
MAP2K5	7.51e-12	-0.416239	0.04	0.26	2e-07
TBC1D19	7.57e-12	-0.374973	0.054	0.273	2.02e-07
ABCG1	7.61e-12	-0.472255	0.054	0.274	2.03e-07
MAP3K14	7.81e-12	-0.669364	0.015	0.218	2.08e-07
MEGF9	7.9e-12	-0.373594	0.094	0.331	2.11e-07
LINC01266	7.95e-12	-0.779644	0.04	0.257	2.12e-07
WDR33	7.98e-12	-0.436738	0.183	0.444	2.13e-07
PDE5A	8e-12	-0.366719	0.074	0.308	2.13e-07
MTHFD1L	8.13e-12	-0.422346	0.074	0.312	2.17e-07
SLC7A5	8.17e-12	-0.657876	0.124	0.372	2.18e-07
MARS	8.18e-12	-0.631726	0.074	0.293	2.18e-07
PELI2	8.3e-12	-0.432722	0.084	0.323	2.21e-07
PAXBP1	8.37e-12	-0.329902	0.084	0.321	2.23e-07
TBCD	8.46e-12	-0.541104	0.064	0.297	2.26e-07
CTNNA1	8.77e-12	-0.292884	0.188	0.45	2.34e-07
STARD13	8.82e-12	-0.645884	0.045	0.263	2.35e-07
FARP2	8.92e-12	-0.475926	0.074	0.305	2.38e-07
MT2A	9.31e-12	0.2692	0.173	0.056	2.48e-07
POLR2L	9.37e-12	0.941038	0.406	0.242	2.5e-07
B2M	9.39e-12	0.644263	0.569	0.338	2.51e-07
AC005670.3	9.47e-12	-0.56785	0.05	0.266	2.52e-07
AC015923.1	9.61e-12	-0.778297	0	0.19	2.56e-07
EPS15	9.69e-12	-0.289387	0.203	0.473	2.58e-07
MTA3	9.73e-12	-0.520354	0.089	0.323	2.59e-07
ADGRV1	9.78e-12	-0.325469	0.124	0.383	2.61e-07
SESTD1	9.87e-12	-0.494043	0.129	0.371	2.63e-07
ATE1	1e-11	-0.323743	0.104	0.349	2.67e-07
GOLGA8B	1e-11	-0.34503	0.05	0.275	2.67e-07
TPST1	1.07e-11	-0.368224	0.094	0.339	2.85e-07
COX6B1	1.09e-11	0.905423	0.436	0.269	2.91e-07
SREBF2	1.12e-11	-0.261907	0.163	0.424	2.98e-07
VPS41	1.14e-11	-0.311033	0.173	0.43	3.05e-07
HIVEP1	1.17e-11	-0.580823	0.02	0.22	3.11e-07
ZNF462	1.18e-11	-0.441168	0.109	0.349	3.14e-07
GRIA2	1.19e-11	-0.350244	0.084	0.318	3.18e-07
PTBP2	1.19e-11	-0.427348	0.104	0.346	3.18e-07
EPAS1	1.23e-11	-0.575254	0.059	0.281	3.29e-07
CWF19L2	1.24e-11	-0.450356	0.079	0.305	3.3e-07
RAB3B	1.24e-11	-0.321077	0.173	0.437	3.31e-07
SPPL2A	1.25e-11	-0.587322	0.084	0.307	3.32e-07
RAP1GDS1	1.25e-11	-0.330807	0.054	0.275	3.33e-07
U2SURP	1.26e-11	-0.332008	0.188	0.456	3.36e-07
CLASRP	1.26e-11	-0.613983	0.03	0.233	3.37e-07
SLTM	1.28e-11	-0.26123	0.193	0.475	3.42e-07
MYL6	1.29e-11	0.91835	0.525	0.319	3.44e-07
AC046134.2	1.31e-11	-0.294023	0.119	0.371	3.5e-07
SPG11	1.41e-11	-0.297894	0.104	0.344	3.76e-07
KPNA1	1.44e-11	-0.308042	0.099	0.326	3.83e-07
RYR2	1.46e-11	-0.604359	0.03	0.242	3.9e-07
ASPH	1.48e-11	-0.305042	0.228	0.496	3.96e-07
SAMD11	1.5e-11	-0.44875	0.203	0.452	4e-07
ARID5B	1.53e-11	-0.288779	0.124	0.368	4.08e-07
SARM1	1.54e-11	-0.473214	0.02	0.221	4.1e-07
ANKRD28	1.55e-11	-0.312321	0.05	0.271	4.15e-07
USP54	1.57e-11	-0.602541	0.02	0.218	4.18e-07
METTL16	1.65e-11	-0.327583	0.089	0.317	4.41e-07
SREK1	1.73e-11	-0.282947	0.119	0.361	4.6e-07
TSPAN5	1.73e-11	-0.722357	0.04	0.247	4.61e-07
NT5C2	1.74e-11	-0.385111	0.104	0.341	4.64e-07
GSN	1.79e-11	-0.60137	0.233	0.495	4.79e-07
LRP11	1.84e-11	-0.262154	0.119	0.367	4.92e-07
GRB10	1.85e-11	-0.538166	0.104	0.34	4.93e-07
IPO9-AS1	1.86e-11	-0.514093	0.025	0.229	4.97e-07
DIAPH1	1.91e-11	-0.508821	0.045	0.253	5.09e-07
ADAR	1.92e-11	-0.357309	0.129	0.367	5.12e-07
ALMS1	1.94e-11	-0.354922	0.03	0.238	5.16e-07
BACE1	1.97e-11	-0.330961	0.109	0.349	5.26e-07
NPLOC4	1.98e-11	-0.512875	0.074	0.299	5.27e-07
ATG10	2e-11	-0.499609	0.124	0.356	5.33e-07
ARMH3	2.01e-11	-0.312368	0.074	0.305	5.35e-07
SLC7A2	2.02e-11	-0.302677	0.262	0.563	5.39e-07
EP300	2.03e-11	-0.263492	0.094	0.336	5.4e-07
PIKFYVE	2.06e-11	-0.293979	0.045	0.26	5.49e-07
MAGI3	2.12e-11	-0.406369	0.059	0.286	5.66e-07
STXBP5-AS1	2.12e-11	-0.395624	0.079	0.316	5.66e-07
SUCLG2	2.13e-11	-0.252189	0.129	0.367	5.67e-07
WDR59	2.13e-11	-0.258801	0.089	0.323	5.68e-07
C11orf80	2.16e-11	-0.500655	0.05	0.261	5.75e-07
YPEL2	2.25e-11	-0.516831	0.079	0.299	6e-07
CDC73	2.25e-11	-0.303439	0.144	0.392	6e-07
ANKUB1	2.28e-11	-0.61552	0.035	0.248	6.08e-07
PPFIA1	2.29e-11	-0.263674	0.153	0.407	6.11e-07
LINC00486	2.35e-11	-0.343285	0.054	0.283	6.27e-07
SEC61G	2.4e-11	0.979851	0.406	0.244	6.39e-07
FCHO2	2.41e-11	-0.48898	0.02	0.216	6.43e-07
GTDC1	2.49e-11	-0.589918	0.03	0.23	6.63e-07
RPS27L	2.53e-11	1.05359	0.426	0.256	6.74e-07
KAT2B	2.56e-11	-0.506172	0.064	0.282	6.82e-07
UBE2K	2.68e-11	-0.388652	0.243	0.517	7.15e-07
TRERF1	2.71e-11	-0.573848	0.035	0.243	7.22e-07
SYNJ2	2.74e-11	-0.471946	0.153	0.402	7.31e-07
COX5B	2.77e-11	0.994009	0.446	0.286	7.39e-07
HULC	2.8e-11	-0.767527	0.069	0.287	7.46e-07
SPG7	2.94e-11	-0.292762	0.119	0.358	7.85e-07
PDZRN3	3.02e-11	-0.495725	0.178	0.446	8.06e-07
UBR4	3.03e-11	-0.254675	0.124	0.357	8.07e-07
LRIG1	3.06e-11	-0.605578	0.03	0.226	8.15e-07
USP40	3.12e-11	-0.309299	0.069	0.285	8.31e-07
RAI1	3.26e-11	-0.452011	0.089	0.328	8.7e-07
SUN1	3.27e-11	-0.445285	0.149	0.384	8.73e-07
CPNE4	3.31e-11	-0.985101	0.045	0.252	8.83e-07
INO80	3.36e-11	-0.263911	0.069	0.291	8.96e-07
NSUN6	3.36e-11	-0.612178	0.089	0.311	8.97e-07
SNRPD2	3.41e-11	0.870633	0.426	0.266	9.1e-07
RABEP1	3.44e-11	-0.347049	0.208	0.472	9.17e-07
KLHL2	3.53e-11	-0.372095	0.035	0.243	9.41e-07
NDUFB4	3.62e-11	1.01279	0.446	0.284	9.65e-07
SLK	3.72e-11	-0.288	0.094	0.318	9.91e-07
ATXN3	3.73e-11	-0.626295	0.054	0.254	9.95e-07
TBC1D32	3.78e-11	-0.44404	0.064	0.279	1.01e-06
TAF15	3.81e-11	-0.274208	0.198	0.459	1.01e-06
NDUFS1	3.92e-11	-0.302534	0.114	0.349	1.05e-06
GPM6A	4e-11	-0.63932	0.104	0.342	1.07e-06
HLTF	4.03e-11	-0.379275	0.158	0.405	1.07e-06
PGBD5	4.06e-11	-0.576709	0.045	0.249	1.08e-06
RNF180	4.06e-11	-0.407575	0.069	0.287	1.08e-06
SLC22A15	4.07e-11	-0.679753	0.015	0.203	1.08e-06
DYNC2H1	4.11e-11	-0.258066	0.069	0.297	1.1e-06
MFSD14C	4.11e-11	-0.282212	0.104	0.344	1.1e-06
WDR20	4.13e-11	-0.327014	0.069	0.284	1.1e-06
PPHLN1	4.23e-11	-0.402402	0.104	0.33	1.13e-06
RASA2	4.27e-11	-0.497503	0.074	0.294	1.14e-06
SRGAP2	4.39e-11	-0.438474	0.03	0.228	1.17e-06
TCF7L2	4.5e-11	-0.250967	0.139	0.392	1.2e-06
GOLGA8A	4.51e-11	-0.484991	0.069	0.285	1.2e-06
COX7A2	4.56e-11	0.736916	0.47	0.289	1.22e-06
AL139260.1	4.64e-11	-0.658696	0.035	0.236	1.24e-06
DMTF1	4.68e-11	-0.326648	0.059	0.27	1.25e-06
LRRC1	4.7e-11	-0.52391	0.069	0.285	1.25e-06
PRKCH	5.06e-11	-0.570013	0.104	0.342	1.35e-06
ABCA3	5.08e-11	-0.447532	0.064	0.281	1.36e-06
ATAD2B	5.13e-11	-0.345124	0.064	0.284	1.37e-06
NFX1	5.15e-11	-0.307297	0.094	0.326	1.37e-06
AC092683.1	5.3e-11	-0.446393	0.035	0.235	1.41e-06
BACH1	5.35e-11	-0.471335	0.05	0.258	1.43e-06
ROCK2	5.37e-11	-0.33908	0.114	0.343	1.43e-06
HM13	5.4e-11	-0.292834	0.158	0.405	1.44e-06
APPBP2	5.45e-11	-0.345972	0.084	0.301	1.45e-06
SRRM1	5.45e-11	-0.297937	0.198	0.454	1.45e-06
AL645568.1	5.53e-11	-0.535964	0.04	0.243	1.47e-06
CENPP	5.55e-11	-0.344872	0.025	0.224	1.48e-06
ME1	5.55e-11	-0.471355	0.099	0.323	1.48e-06
DGCR2	5.71e-11	-0.439992	0.079	0.302	1.52e-06
ALPK3	5.83e-11	-0.380233	0.109	0.331	1.56e-06
HTT	6.06e-11	-0.281434	0.124	0.367	1.62e-06
LINC00662	6.2e-11	-0.397941	0.084	0.298	1.65e-06
RAPGEF2	6.26e-11	-0.53116	0.054	0.26	1.67e-06
TUG1	6.29e-11	-0.405192	0.04	0.235	1.68e-06
AC006019.3	6.32e-11	-0.632291	0.005	0.186	1.69e-06
NIN	6.35e-11	-0.521353	0.03	0.22	1.69e-06
PPME1	6.48e-11	-0.274232	0.089	0.308	1.73e-06
PPA2	6.65e-11	-0.35414	0.168	0.403	1.77e-06
MAU2	6.76e-11	-0.60007	0.05	0.252	1.8e-06
HS2ST1	6.77e-11	-0.293061	0.074	0.298	1.81e-06
SLC4A8	6.83e-11	-0.436156	0.045	0.243	1.82e-06
TNFRSF21	6.96e-11	-0.269348	0.139	0.384	1.86e-06
HIGD2A	7.09e-11	0.985858	0.381	0.228	1.89e-06
KCNH7	7.09e-11	-0.52206	0.05	0.262	1.89e-06
TYW1B	7.1e-11	-0.621124	0.03	0.225	1.89e-06
RB1CC1	7.12e-11	-0.258772	0.149	0.391	1.9e-06
SKI	7.16e-11	-0.456806	0.045	0.252	1.91e-06
ST3GAL3	7.37e-11	-0.480288	0.079	0.305	1.97e-06
ARID2	7.4e-11	-0.301237	0.104	0.328	1.97e-06
WRN	7.73e-11	-0.282525	0.069	0.285	2.06e-06
PTPRK	7.81e-11	-0.543292	0.054	0.269	2.08e-06
SLC7A1	7.84e-11	-0.306289	0.134	0.373	2.09e-06
KIAA0556	7.85e-11	-0.373875	0.05	0.254	2.09e-06
GLP1R	7.94e-11	-0.312823	0.079	0.298	2.12e-06
YLPM1	7.94e-11	-0.430265	0.059	0.267	2.12e-06
TMEM259	7.95e-11	-0.477262	0.079	0.295	2.12e-06
CDK5RAP2	7.95e-11	-0.416085	0.074	0.286	2.12e-06
SLC25A29	7.97e-11	-0.351875	0.059	0.268	2.13e-06
DNM2	7.97e-11	-0.506446	0.059	0.27	2.13e-06
ASXL1	8e-11	-0.264809	0.109	0.343	2.13e-06
TTBK2	8.1e-11	-0.362623	0.089	0.308	2.16e-06
DGCR9	8.14e-11	-0.590548	0.109	0.34	2.17e-06
SUSD1	8.5e-11	-0.260896	0.05	0.263	2.27e-06
KIAA0319L	8.53e-11	-0.261037	0.089	0.318	2.27e-06
ANO10	8.59e-11	-0.61336	0.069	0.277	2.29e-06
2023-03-08	8.71e-11	-0.312227	0.079	0.3	2.32e-06
ITSN1	8.94e-11	-0.438179	0.045	0.25	2.38e-06
LDLR	9.03e-11	-0.613105	0.069	0.282	2.41e-06
CALU	9.15e-11	-0.398639	0.064	0.269	2.44e-06
NDUFS5	9.44e-11	0.791345	0.46	0.283	2.52e-06
RSPRY1	9.45e-11	-0.538873	0.064	0.265	2.52e-06
BTF3	9.76e-11	0.77192	0.455	0.276	2.6e-06
ZNF608	9.93e-11	-0.482405	0.064	0.279	2.65e-06
CSNK1G1	1e-10	-0.278316	0.084	0.302	2.67e-06
SCN8A	1.02e-10	-0.337203	0.069	0.282	2.72e-06
ST3GAL6	1.07e-10	-0.405813	0.045	0.24	2.84e-06
LMO7	1.11e-10	-0.383136	0.05	0.254	2.95e-06
CLEC16A	1.12e-10	-0.431888	0.059	0.269	2.99e-06
PDE3A	1.13e-10	-0.362358	0.114	0.356	3.01e-06
ARHGEF11	1.16e-10	-0.58872	0.03	0.217	3.09e-06
SLC25A3	1.18e-10	0.788423	0.436	0.262	3.15e-06
NCALD	1.19e-10	-0.646296	0.074	0.274	3.18e-06
PPP2R2C	1.21e-10	-0.441708	0.079	0.301	3.22e-06
PCGF5	1.21e-10	-0.381677	0.198	0.454	3.24e-06
LNPEP	1.22e-10	-0.418243	0.084	0.297	3.27e-06
MICU3	1.25e-10	-0.259386	0.094	0.313	3.32e-06
LINC00271	1.28e-10	-0.348192	0.094	0.318	3.41e-06
PHF21B	1.31e-10	-0.533398	0.03	0.224	3.49e-06
DCBLD1	1.31e-10	-0.297949	0.059	0.266	3.5e-06
PUM3	1.32e-10	-0.437138	0.109	0.328	3.51e-06
RETREG1	1.33e-10	-0.369538	0.069	0.278	3.54e-06
NISCH	1.33e-10	-0.497029	0.084	0.295	3.55e-06
DIP2A	1.34e-10	-0.299221	0.139	0.372	3.57e-06
PACSIN2	1.34e-10	-0.506978	0.124	0.354	3.58e-06
PNPLA7	1.35e-10	-0.457913	0.045	0.248	3.6e-06
PSPC1	1.35e-10	-0.43168	0.114	0.337	3.6e-06
RIOK3	1.35e-10	-0.323771	0.119	0.346	3.6e-06
MCPH1	1.37e-10	-0.466138	0.089	0.303	3.65e-06
DDX6	1.37e-10	-0.347292	0.124	0.345	3.66e-06
MIGA1	1.37e-10	-0.325821	0.099	0.315	3.67e-06
PPP4R3A	1.38e-10	-0.313627	0.119	0.342	3.68e-06
GCK	1.38e-10	-0.471378	0.05	0.249	3.69e-06
GPD2	1.4e-10	-0.46673	0.045	0.239	3.73e-06
BEX1	1.41e-10	0.90138	0.55	0.391	3.77e-06
AC009120.2	1.44e-10	-0.416019	0.045	0.247	3.84e-06
OSBPL10	1.44e-10	-0.377063	0.04	0.245	3.85e-06
HCG18	1.49e-10	-0.317106	0.059	0.262	3.98e-06
ABHD18	1.5e-10	-0.339811	0.099	0.324	3.99e-06
SEMA6A	1.52e-10	-0.650428	0.05	0.248	4.05e-06
BAZ2A	1.52e-10	-0.541952	0.064	0.265	4.05e-06
RHOT1	1.53e-10	-0.464836	0.099	0.305	4.09e-06
GPATCH2	1.53e-10	-0.350567	0.094	0.309	4.09e-06
RPAP2	1.57e-10	-0.296368	0.104	0.319	4.2e-06
FLG-AS1	1.58e-10	-0.380373	0.05	0.252	4.23e-06
LMNTD1	1.61e-10	-0.618318	0.045	0.245	4.29e-06
ANO5	1.63e-10	-0.304425	0.059	0.266	4.34e-06
MPHOSPH9	1.63e-10	-0.308693	0.069	0.277	4.35e-06
CHFR	1.67e-10	-0.380778	0.05	0.254	4.45e-06
AC008269.1	1.68e-10	-0.476139	0.04	0.233	4.48e-06
NFATC3	1.7e-10	-0.315066	0.03	0.223	4.53e-06
STIM1	1.7e-10	-0.413671	0.045	0.244	4.54e-06
CSNK2A1	1.73e-10	-0.286706	0.149	0.381	4.61e-06
VPS37A	1.77e-10	-0.338102	0.139	0.358	4.73e-06
ULK4	1.78e-10	-0.453311	0.074	0.29	4.74e-06
PPP3CC	1.79e-10	-0.428979	0.05	0.252	4.76e-06
SH3PXD2A	1.79e-10	-0.457216	0.089	0.312	4.78e-06
BCAT2	1.81e-10	-0.483549	0.144	0.369	4.84e-06
CEP164	1.83e-10	-0.288379	0.099	0.317	4.87e-06
SPTLC1	1.88e-10	-0.389937	0.094	0.306	5e-06
NDUFA1	1.89e-10	0.977404	0.401	0.254	5.03e-06
AP000829.1	1.93e-10	-0.7155	0.03	0.223	5.15e-06
VMP1	1.95e-10	-0.383369	0.099	0.321	5.2e-06
CWC27	1.96e-10	-0.402023	0.149	0.378	5.23e-06
SEC61B	1.96e-10	0.908723	0.49	0.322	5.24e-06
GCNT1	2.01e-10	-0.263754	0.158	0.394	5.35e-06
PACS2	2.03e-10	-0.412663	0.059	0.265	5.41e-06
ARID3A	2.05e-10	-0.457789	0.084	0.296	5.48e-06
C12orf40	2.09e-10	-0.524719	0.01	0.188	5.59e-06
CCAR1	2.1e-10	-0.36125	0.114	0.334	5.59e-06
COX10-AS1	2.11e-10	-0.421696	0.04	0.233	5.62e-06
ZCCHC14	2.17e-10	-0.464496	0.109	0.332	5.78e-06
PIK3CB	2.18e-10	-0.351915	0.079	0.289	5.8e-06
GBE1	2.18e-10	-0.650531	0.094	0.3	5.81e-06
ZXDC	2.18e-10	-0.514998	0.02	0.203	5.81e-06
FOXK1	2.22e-10	-0.496845	0.099	0.319	5.92e-06
B4GALNT3	2.24e-10	-0.561139	0.05	0.25	5.97e-06
AKAP6	2.24e-10	-0.250039	0.04	0.24	5.99e-06
GAK	2.25e-10	-0.534634	0.069	0.274	6e-06
CPSF6	2.32e-10	-0.337049	0.079	0.29	6.19e-06
HSPA12A	2.34e-10	-0.459576	0.054	0.257	6.24e-06
ZBTB20-AS5	2.4e-10	-0.413158	0.015	0.196	6.39e-06
GPR137B	2.44e-10	-0.493435	0.054	0.25	6.51e-06
SLC38A10	2.45e-10	-0.552388	0.064	0.261	6.55e-06
KDM3B	2.45e-10	-0.273204	0.069	0.274	6.55e-06
OTUD7A	2.47e-10	-0.416049	0.069	0.278	6.57e-06
COX14	2.49e-10	0.913241	0.386	0.239	6.65e-06
CEP112	2.5e-10	-0.289422	0.104	0.331	6.66e-06
STAU2	2.57e-10	-0.389748	0.149	0.381	6.85e-06
PER2	2.57e-10	-0.590306	0.054	0.249	6.85e-06
TMEM150C	2.6e-10	-0.338	0.069	0.275	6.94e-06
STX18	2.67e-10	-0.447308	0.059	0.257	7.11e-06
SHC2	2.69e-10	-0.549609	0.064	0.266	7.17e-06
ATP5MC3	2.78e-10	0.719268	0.45	0.275	7.41e-06
RALYL	2.83e-10	-0.626113	0.104	0.326	7.55e-06
PMM2	2.98e-10	-0.502205	0.064	0.264	7.95e-06
KHDRBS1	2.99e-10	-0.325917	0.149	0.379	7.99e-06
GNG12-AS1	3e-10	-0.524139	0.005	0.176	7.99e-06
KLHDC10	3.02e-10	-0.333062	0.104	0.318	8.05e-06
RORA-AS1	3.03e-10	-0.567678	0.01	0.185	8.07e-06
WDR37	3.06e-10	-0.334493	0.069	0.274	8.15e-06
TUBGCP3	3.06e-10	-0.453488	0.04	0.226	8.16e-06
ENTPD1-AS1	3.13e-10	-0.77273	0.064	0.256	8.34e-06
LRP6	3.15e-10	-0.294662	0.054	0.258	8.41e-06
RTN4	3.18e-10	-0.283865	0.361	0.64	8.48e-06
CAMSAP2	3.2e-10	-0.441411	0.054	0.247	8.52e-06
RCOR1	3.34e-10	-0.337255	0.079	0.297	8.9e-06
OPA1	3.41e-10	-0.348757	0.114	0.33	9.11e-06
INPP4B	3.44e-10	-0.402195	0.069	0.272	9.18e-06
AC104123.1	3.47e-10	-0.378922	0.069	0.285	9.24e-06
LINC02615	3.47e-10	-0.505057	0.04	0.237	9.24e-06
TRIM37	3.49e-10	-0.305202	0.094	0.31	9.32e-06
CEP192	3.52e-10	-0.48349	0.035	0.221	9.4e-06
DDX39B	3.54e-10	-0.269959	0.144	0.363	9.43e-06
KIF16B	3.58e-10	-0.278921	0.069	0.278	9.54e-06
PDZD8	3.71e-10	-0.269922	0.153	0.398	9.9e-06
ANKRD13C	3.75e-10	-0.39042	0.069	0.269	9.99e-06
UBN1	3.78e-10	-0.535394	0.079	0.277	1.01e-05
ORC4	3.84e-10	-0.536569	0.079	0.271	1.02e-05
DOCK9	3.84e-10	-0.335929	0.064	0.27	1.02e-05
CTDSPL2	3.92e-10	-0.320717	0.069	0.268	1.04e-05
COX6A1	3.92e-10	0.8818	0.441	0.277	1.05e-05
CALM2	3.93e-10	0.874536	0.574	0.44	1.05e-05
PISD	3.96e-10	-0.291297	0.054	0.245	1.06e-05
PRKRIP1	3.97e-10	-0.434889	0.124	0.33	1.06e-05
IP6K1	4.01e-10	-0.393664	0.074	0.277	1.07e-05
SNHG8	4.06e-10	1.21783	0.396	0.258	1.08e-05
PLEKHA1	4.08e-10	-0.491938	0.104	0.313	1.09e-05
KIAA0586	4.13e-10	-0.460508	0.079	0.28	1.1e-05
AMZ1	4.15e-10	-0.473005	0.01	0.183	1.11e-05
KIF26B	4.18e-10	-0.812311	0.059	0.262	1.11e-05
CEP126	4.52e-10	-0.286237	0.158	0.393	1.21e-05
TRMT112	4.56e-10	0.972246	0.411	0.264	1.22e-05
TMEM260	4.63e-10	-0.506784	0.054	0.245	1.24e-05
ANKFY1	4.67e-10	-0.414353	0.035	0.215	1.24e-05
DTNBP1	4.7e-10	-0.500084	0.084	0.287	1.25e-05
WASF3	4.86e-10	-0.549178	0.04	0.22	1.3e-05
HEATR5B	4.97e-10	-0.439844	0.05	0.241	1.33e-05
ARHGEF3	5e-10	-0.382851	0.054	0.249	1.33e-05
FAM126B	5.06e-10	-0.43344	0.054	0.244	1.35e-05
MAST1	5.41e-10	-0.465248	0.01	0.179	1.44e-05
STX8	5.53e-10	-0.376393	0.243	0.472	1.48e-05
THOC1	5.66e-10	-0.393995	0.035	0.214	1.51e-05
HCFC2	5.68e-10	-0.339109	0.064	0.257	1.51e-05
WDR26	5.75e-10	-0.356557	0.05	0.239	1.53e-05
PAUPAR	5.79e-10	-0.692887	0.054	0.249	1.54e-05
TOMM20	5.88e-10	0.928457	0.48	0.345	1.57e-05
GAPVD1	6.04e-10	-0.381113	0.079	0.279	1.61e-05
ADAM10	6.1e-10	-0.376167	0.084	0.288	1.63e-05
ABL1	6.12e-10	-0.324411	0.099	0.32	1.63e-05
NAIP	6.14e-10	-0.29613	0.04	0.229	1.64e-05
TRAPPC12	6.18e-10	-0.392348	0.129	0.341	1.65e-05
SFXN5	6.22e-10	-0.552934	0.03	0.208	1.66e-05
DNAH5	6.22e-10	-0.354491	0.045	0.237	1.66e-05
ACAD11	6.31e-10	-0.483471	0.03	0.21	1.68e-05
ATP11B	6.32e-10	-0.25748	0.05	0.24	1.69e-05
CUL1	6.37e-10	-0.322187	0.074	0.274	1.7e-05
STOX2	6.38e-10	-0.397594	0.02	0.199	1.7e-05
DOCK4	6.5e-10	-0.391592	0.069	0.281	1.73e-05
HS6ST1	6.63e-10	-0.29626	0.079	0.29	1.77e-05
SYP	6.63e-10	-0.378507	0.124	0.335	1.77e-05
ABHD3	6.64e-10	-0.46678	0.109	0.32	1.77e-05
RFX7	6.78e-10	-0.332827	0.059	0.259	1.81e-05
EIF2B3	6.87e-10	-0.424494	0.114	0.323	1.83e-05
AC093535.1	6.97e-10	-0.773604	0.025	0.203	1.86e-05
HMBOX1	6.98e-10	-0.301022	0.084	0.288	1.86e-05
PIAS2	7.13e-10	-0.370141	0.089	0.287	1.9e-05
EIF3K	7.38e-10	0.902577	0.47	0.321	1.97e-05
CD2AP	7.43e-10	-0.261634	0.163	0.386	1.98e-05
PCDH7	7.54e-10	-0.665452	0.089	0.296	2.01e-05
CHCHD2	7.54e-10	0.718067	0.49	0.3	2.01e-05
ZNF254	7.63e-10	-0.363871	0.074	0.278	2.04e-05
TBC1D14	7.82e-10	-0.338104	0.03	0.208	2.09e-05
SSTR5-AS1	7.84e-10	-0.518093	0.02	0.188	2.09e-05
MTOR	7.85e-10	-0.431882	0.03	0.208	2.09e-05
MBD2	8.07e-10	-0.302115	0.05	0.24	2.15e-05
WDR17	8.12e-10	-0.270009	0.079	0.281	2.17e-05
CDC42EP3	8.19e-10	-0.266278	0.188	0.424	2.18e-05
FBXW8	8.33e-10	-0.319718	0.069	0.269	2.22e-05
GPR107	8.44e-10	-0.468043	0.035	0.214	2.25e-05
JAKMIP2	8.49e-10	-0.260607	0.089	0.292	2.26e-05
XPO6	8.69e-10	-0.393408	0.045	0.231	2.32e-05
SPPL2B	8.74e-10	-0.499706	0.03	0.202	2.33e-05
DHRSX	8.87e-10	-0.432121	0.099	0.305	2.37e-05
FBXW11	8.93e-10	-0.282936	0.208	0.452	2.38e-05
TRPC1	9.31e-10	-0.467642	0.054	0.249	2.48e-05
AK9	9.34e-10	-0.342134	0.059	0.251	2.49e-05
EDF1	9.41e-10	0.807602	0.46	0.305	2.51e-05
CFAP44	9.88e-10	-0.552663	0.01	0.175	2.64e-05
ZHX2	1.01e-09	-0.290069	0.05	0.248	2.69e-05
MICOS10	1.01e-09	0.819148	0.391	0.247	2.7e-05
NFIA	1.03e-09	-0.415853	0.064	0.26	2.74e-05
PCBP3	1.07e-09	-0.395708	0.04	0.225	2.85e-05
FKBP5	1.09e-09	-0.357836	0.104	0.311	2.9e-05
RNPC3	1.11e-09	-0.357925	0.094	0.297	2.95e-05
LATS1	1.12e-09	-0.286981	0.079	0.276	2.98e-05
PIK3C3	1.13e-09	-0.267101	0.069	0.255	3e-05
TMEM196	1.14e-09	-0.336767	0.129	0.35	3.04e-05
P4HA1	1.14e-09	-0.361932	0.124	0.331	3.05e-05
GRAMD2B	1.14e-09	-0.355557	0.129	0.356	3.05e-05
MAD1L1	1.15e-09	-0.588319	0.035	0.21	3.08e-05
MBP	1.22e-09	-0.365024	0.257	0.504	3.26e-05
VPS39	1.27e-09	-0.258984	0.025	0.201	3.39e-05
KSR2	1.29e-09	-0.282539	0.084	0.291	3.44e-05
BCLAF1	1.32e-09	-0.265514	0.168	0.399	3.51e-05
UIMC1	1.37e-09	-0.345347	0.089	0.293	3.65e-05
NDUFB7	1.38e-09	0.843468	0.416	0.264	3.68e-05
DNM1L	1.38e-09	-0.32207	0.129	0.336	3.69e-05
CAPS2	1.43e-09	-0.311015	0.01	0.175	3.81e-05
VRK2	1.45e-09	-0.327316	0.054	0.239	3.86e-05
HADH	1.48e-09	-0.376222	0.371	0.647	3.95e-05
TENT4A	1.51e-09	-0.319645	0.054	0.239	4.03e-05
RAB3C	1.54e-09	-0.311238	0.168	0.394	4.1e-05
AC002460.2	1.54e-09	-0.619698	0.04	0.222	4.11e-05
SCYL2	1.55e-09	-0.353134	0.05	0.231	4.13e-05
HECTD2	1.57e-09	-0.33242	0.05	0.236	4.18e-05
TRAPPC10	1.57e-09	-0.323285	0.05	0.237	4.2e-05
USP37	1.59e-09	-0.531805	0.04	0.215	4.25e-05
RANBP9	1.59e-09	-0.337959	0.054	0.241	4.25e-05
FAM174B	1.6e-09	-0.313086	0.099	0.303	4.27e-05
AL022068.1	1.66e-09	-0.775795	0.05	0.231	4.44e-05
TMSB4X	1.7e-09	0.631564	0.213	0.088	4.53e-05
ACVR1	1.7e-09	-0.474099	0.079	0.276	4.54e-05
NUP210	1.81e-09	-0.471747	0.035	0.207	4.82e-05
RNF145	1.83e-09	-0.281394	0.084	0.276	4.89e-05
PLXNC1	1.83e-09	-0.445486	0.02	0.186	4.89e-05
AATK	1.86e-09	-0.491453	0.02	0.187	4.97e-05
DCAF7	1.9e-09	-0.467001	0.084	0.274	5.08e-05
ATP1B1	1.95e-09	-0.365876	0.188	0.415	5.21e-05
AC021231.1	1.96e-09	-0.444908	0.04	0.223	5.21e-05
SLC25A16	1.98e-09	-0.399321	0.054	0.236	5.29e-05
FAM222A-AS1	2.03e-09	-0.604795	0.005	0.162	5.42e-05
LONRF2	2.04e-09	-0.334525	0.079	0.273	5.43e-05
CHCHD3	2.06e-09	-0.35635	0.163	0.378	5.5e-05
WARS2-AS1	2.08e-09	-0.444769	0.04	0.222	5.54e-05
SUPT6H	2.1e-09	-0.392191	0.074	0.261	5.6e-05
KNDC1	2.13e-09	-0.460244	0.03	0.199	5.68e-05
AC002429.2	2.14e-09	-0.539944	0.005	0.162	5.72e-05
AQR	2.18e-09	-0.348158	0.054	0.235	5.82e-05
MLLT6	2.21e-09	-0.406929	0.054	0.233	5.89e-05
MAP3K9	2.22e-09	-0.270119	0.03	0.206	5.93e-05
STPG2	2.23e-09	-0.457658	0.03	0.208	5.95e-05
TMCC3	2.27e-09	-0.289945	0.084	0.274	6.04e-05
UBE2O	2.28e-09	-0.485016	0.069	0.259	6.08e-05
GAB2	2.29e-09	-0.325255	0.045	0.226	6.11e-05
SMAD2	2.32e-09	-0.281859	0.114	0.319	6.18e-05
SH3D19	2.35e-09	-0.427402	0.064	0.256	6.26e-05
HSD17B4	2.36e-09	-0.307731	0.069	0.257	6.3e-05
AC099788.1	2.38e-09	-0.616361	0.005	0.161	6.34e-05
KATNBL1	2.46e-09	-0.31415	0.114	0.314	6.55e-05
VEGFA	2.5e-09	-0.252065	0.396	0.7	6.66e-05
SELENOW	2.51e-09	1.01478	0.46	0.323	6.68e-05
NDUFB2	2.52e-09	0.963012	0.441	0.294	6.72e-05
SVOP	2.53e-09	-0.512662	0.04	0.211	6.75e-05
ETV6	2.55e-09	-0.342815	0.074	0.275	6.81e-05
MT1E	2.56e-09	0.308111	0.144	0.049	6.83e-05
NRG3	2.57e-09	-0.856964	0.025	0.195	6.84e-05
VWC2L	2.58e-09	-0.452909	0.05	0.229	6.88e-05
SYNE1	2.6e-09	-0.461931	0.109	0.308	6.93e-05
IGSF11	2.63e-09	-0.422365	0.035	0.207	7.02e-05
FMNL2	2.65e-09	-0.606608	0.03	0.2	7.07e-05
SENP5	2.65e-09	-0.413069	0.094	0.287	7.07e-05
CDS2	2.67e-09	-0.424659	0.104	0.297	7.12e-05
KDM3A	2.67e-09	-0.319185	0.099	0.3	7.13e-05
PTPN11	2.68e-09	-0.293157	0.119	0.327	7.14e-05
TTN-AS1	2.69e-09	-0.310076	0.04	0.221	7.17e-05
ZNF586	2.7e-09	-0.385594	0.035	0.208	7.2e-05
LINC01004	2.7e-09	-0.458452	0.035	0.207	7.2e-05
NCKAP1	2.72e-09	0.266175	0.272	0.541	7.26e-05
HIF1A	2.75e-09	0.39124	0.104	0.322	7.34e-05
FIS1	2.77e-09	0.789722	0.411	0.262	7.39e-05
LRSAM1	2.79e-09	-0.407463	0.035	0.205	7.45e-05
CATSPER2	2.8e-09	-0.28939	0.064	0.247	7.46e-05
YTHDC1	2.86e-09	-0.327801	0.168	0.396	7.64e-05
CELF2	2.87e-09	-0.30796	0.025	0.192	7.65e-05
NDUFA11	2.96e-09	0.764613	0.441	0.295	7.89e-05
SRSF10	3.02e-09	-0.277188	0.149	0.373	8.05e-05
SGCD	3.03e-09	-0.510112	0.02	0.188	8.08e-05
NUFIP2	3.08e-09	-0.263329	0.149	0.359	8.2e-05
INTS3	3.09e-09	-0.336737	0.035	0.207	8.23e-05
ST6GALNAC5	3.09e-09	-0.698548	0.084	0.279	8.25e-05
YY1	3.13e-09	-0.409281	0.163	0.376	8.34e-05
CAPZB	3.21e-09	-0.306221	0.218	0.468	8.57e-05
ALS2	3.22e-09	-0.429379	0.025	0.191	8.58e-05
PARK7	3.23e-09	0.754865	0.455	0.292	8.61e-05
BRK1	3.24e-09	0.836763	0.406	0.265	8.63e-05
CSTB	3.24e-09	0.951295	0.46	0.314	8.64e-05
SGSM2	3.25e-09	-0.28133	0.035	0.207	8.66e-05
RTN4RL1	3.3e-09	-0.544586	0.04	0.213	8.79e-05
ODR4	3.32e-09	-0.318895	0.069	0.251	8.87e-05
MZT2B	3.33e-09	0.91729	0.431	0.286	8.88e-05
GAREM1	3.34e-09	-0.422065	0.054	0.232	8.92e-05
FFAR4	3.43e-09	-0.38183	0.059	0.246	9.15e-05
RFFL	3.47e-09	-0.422628	0.074	0.258	9.26e-05
SNHG32	3.49e-09	0.966088	0.406	0.276	9.31e-05
HSPE1	3.6e-09	0.898407	0.431	0.287	9.61e-05
SMAP1	3.65e-09	-0.270967	0.208	0.447	9.74e-05
CHD8	3.69e-09	-0.26026	0.069	0.258	9.84e-05
DLEU1	3.72e-09	-0.406149	0.119	0.323	9.91e-05
BRD1	3.72e-09	-0.346932	0.064	0.254	9.93e-05
MFSD11	3.8e-09	-0.497766	0.064	0.24	0.000101246
TRIM66	3.83e-09	-0.489515	0.025	0.19	0.000102102
AC079447.1	4.02e-09	-0.537626	0.01	0.167	0.00010715
ANKRD44	4.02e-09	-0.422444	0.025	0.191	0.000107313
CEP83	4.16e-09	-0.271167	0.035	0.208	0.000111038
MOSMO	4.26e-09	-0.369924	0.05	0.222	0.000113702
MARK2	4.29e-09	-0.301202	0.079	0.266	0.000114394
TSPEAR	4.31e-09	-0.323212	0.02	0.186	0.00011487
EIF4A2	4.48e-09	0.958986	0.55	0.428	0.000119519
ZFAS1	4.49e-09	0.91368	0.416	0.282	0.000119845
TAPT1	4.61e-09	-0.292262	0.035	0.205	0.000122899
TCERG1	4.69e-09	-0.281176	0.069	0.252	0.000125118
FUBP3	4.75e-09	-0.255177	0.089	0.279	0.000126649
PKNOX1	4.78e-09	-0.435355	0.069	0.249	0.000127472
PIGL	4.81e-09	-0.384411	0.045	0.217	0.00012834
SRP54	5.19e-09	-0.320932	0.178	0.405	0.000138549
GOLGA3	5.2e-09	-0.289369	0.124	0.334	0.000138675
PAN2	5.25e-09	-0.400009	0.035	0.202	0.000140118
AC012085.2	5.29e-09	-0.506338	0.015	0.174	0.000141204
TNK2	5.34e-09	-0.405076	0.03	0.194	0.000142302
TSC2	5.34e-09	-0.316233	0.069	0.254	0.000142372
EXPH5	5.41e-09	-0.555585	0.03	0.194	0.000144338
AC007563.2	5.45e-09	-0.688461	0.01	0.163	0.000145371
DCP1A	5.52e-09	-0.286938	0.089	0.281	0.000147093
KSR1	5.52e-09	-0.522724	0.045	0.217	0.000147139
ABCC5	5.56e-09	-0.521671	0.05	0.223	0.000148161
SLC37A1	5.56e-09	-0.399381	0.069	0.254	0.000148333
ITFG2	5.58e-09	-0.292399	0.045	0.213	0.000148761
CLU	5.6e-09	1.12653	0.431	0.277	0.000149369
SMAD4	5.73e-09	-0.298798	0.094	0.284	0.00015285
DSTYK	5.84e-09	-0.3027	0.054	0.234	0.000155742
KIAA1211L	5.84e-09	-0.600668	0.02	0.174	0.000155772
ROMO1	5.87e-09	0.788506	0.361	0.23	0.000156476
MYO5C	5.88e-09	-0.536422	0.04	0.204	0.000156765
HDLBP	6.1e-09	-0.36208	0.317	0.57	0.000162687
CYFIP1	6.13e-09	-0.32127	0.059	0.238	0.000163394
LIMS1	6.21e-09	-0.378713	0.129	0.328	0.000165587
FAM160A1	6.22e-09	-0.465924	0.035	0.207	0.000165942
PEX14	6.28e-09	-0.348869	0.05	0.223	0.000167408
TM9SF4	6.32e-09	-0.251278	0.089	0.277	0.000168565
SZT2	6.5e-09	-0.350543	0.03	0.195	0.000173487
SLAIN2	6.62e-09	-0.328246	0.119	0.317	0.000176545
SYNJ1	6.64e-09	-0.508132	0.025	0.181	0.000177053
PDXK	6.69e-09	-0.259045	0.218	0.449	0.000178498
MTMR1	6.75e-09	-0.436731	0.04	0.208	0.000180011
PCBP1-AS1	6.84e-09	-0.450421	0.059	0.237	0.000182451
TPD52	6.89e-09	-0.27743	0.51	0.77	0.000183863
AL513327.1	6.92e-09	-0.460468	0	0.144	0.000184651
LRIG2	6.99e-09	-0.463201	0.03	0.192	0.000186546
DAPK2	7e-09	-0.664372	0.074	0.252	0.000186598
C18orf32	7.1e-09	0.85609	0.436	0.287	0.0001893
SFMBT2	7.13e-09	-0.577279	0.015	0.17	0.000190073
KLHL22	7.17e-09	-0.44467	0.045	0.214	0.000191137
ZNF236	7.21e-09	-0.270622	0.045	0.218	0.00019236
ORC2	7.38e-09	-0.378029	0.069	0.249	0.000196747
SPRED2	7.44e-09	-0.329622	0.03	0.195	0.000198487
RHOQ	7.62e-09	-0.387025	0.119	0.315	0.000203126
PPP1R1A	7.83e-09	1.13112	0.441	0.299	0.000208776
VPS50	7.83e-09	-0.26266	0.074	0.257	0.000208793
AF165147.1	7.85e-09	-0.474164	0.04	0.212	0.000209485
SIM1	8.02e-09	-0.298254	0.05	0.221	0.00021384
Z83843.1	8.14e-09	-0.312526	0.015	0.169	0.000217022
NELFA	8.34e-09	-0.469747	0.045	0.209	0.000222567
GALNT2	8.42e-09	-0.290316	0.064	0.249	0.000224629
BAIAP3	8.44e-09	-0.329811	0.054	0.231	0.000225124
SYT17	8.45e-09	-0.253178	0.059	0.238	0.000225468
OSBP2	8.46e-09	-0.547811	0.005	0.152	0.00022557
BTBD3	8.59e-09	-0.250502	0.158	0.371	0.000229193
SCAMP5	8.59e-09	-0.307409	0.104	0.294	0.000229196
NGLY1	8.6e-09	-0.34736	0.054	0.227	0.000229499
UNC5D	8.69e-09	-0.450627	0.099	0.307	0.000231659
KPNA4	8.72e-09	-0.362451	0.099	0.285	0.000232445
LINC00907	9.37e-09	-0.686781	0.025	0.184	0.000250013
RBM4	9.39e-09	-0.296342	0.168	0.382	0.000250397
GAS2	9.42e-09	-0.364163	0.064	0.243	0.000251141
ZNF83	9.6e-09	-0.366432	0.094	0.277	0.000256008
MINDY2	9.78e-09	-0.254366	0.074	0.258	0.000260951
TEC	9.79e-09	-0.441293	0.015	0.165	0.000261031
ZRANB2-AS2	9.89e-09	-0.303961	0.045	0.219	0.000263695
SGO1-AS1	9.99e-09	-0.605647	0.109	0.318	0.000266359
COX7B	1e-08	0.76943	0.406	0.265	0.000267357
TMCO4	1.02e-08	-0.437847	0.035	0.201	0.000271647
ENO4	1.02e-08	-0.365778	0.02	0.176	0.000272661
SLC44A1	1.03e-08	-0.40417	0.059	0.232	0.000274599
ZNF718	1.03e-08	-0.421078	0.04	0.204	0.000275135
CEP290	1.05e-08	-0.40264	0.089	0.273	0.000278872
KPNA3	1.05e-08	-0.269863	0.099	0.286	0.000279125
PIR	1.05e-08	-0.571365	0.129	0.314	0.000280672
OGDH	1.09e-08	-0.482197	0.059	0.228	0.000290585
CSNK1G3	1.09e-08	-0.331171	0.059	0.23	0.00029108
ATP5MPL	1.1e-08	0.870765	0.386	0.253	0.000292529
KCTD3	1.1e-08	-0.309062	0.035	0.198	0.000292573
PPFIA3	1.11e-08	-0.495814	0.059	0.231	0.000295243
CPLX2	1.12e-08	-0.369414	0.158	0.356	0.000298501
ZNF76	1.12e-08	-0.415738	0.04	0.203	0.000298872
TMEM245	1.12e-08	-0.297745	0.089	0.277	0.000299426
DCTN4	1.12e-08	-0.317432	0.109	0.298	0.000299832
LINC00513	1.16e-08	-0.386821	0.025	0.18	0.00030858
GNAS-AS1	1.16e-08	-0.466201	0.03	0.191	0.000309172
HNRNPL	1.19e-08	-0.43654	0.054	0.218	0.000317011
ABLIM2	1.2e-08	-0.325059	0.059	0.236	0.000320616
UCK2	1.21e-08	-0.355483	0.05	0.216	0.000323794
MCU	1.24e-08	-0.455977	0.064	0.24	0.000331238
SLCO5A1	1.24e-08	-0.448023	0.03	0.187	0.000331755
LRCH1	1.25e-08	-0.286463	0.045	0.214	0.000332126
SNTG2	1.25e-08	-0.671561	0.084	0.269	0.000332802
ATP8B1	1.27e-08	-0.516649	0.02	0.176	0.00033799
TRMT9B	1.29e-08	-0.342175	0.015	0.166	0.000343268
APPL1	1.31e-08	-0.276511	0.124	0.331	0.000349083
LINC01237	1.33e-08	-0.423998	0.035	0.202	0.000354013
MYSM1	1.33e-08	-0.254761	0.054	0.227	0.000355784
AP002336.2	1.34e-08	-0.397055	0.02	0.176	0.000356936
VAV3	1.35e-08	-0.303702	0.025	0.186	0.000361335
DCP2	1.36e-08	-0.281828	0.05	0.212	0.000363329
USF3	1.38e-08	-0.287956	0.069	0.246	0.000368105
SLC6A17	1.39e-08	-0.25712	0.04	0.207	0.000371709
AC003044.1	1.41e-08	-0.712264	0.015	0.165	0.000376153
TANGO6	1.42e-08	-0.310377	0.035	0.198	0.000379932
NUP153	1.45e-08	-0.46317	0.064	0.232	0.00038692
PACS1	1.45e-08	-0.402315	0.119	0.314	0.000386935
LINC01099	1.46e-08	-1.06916	0.104	0.286	0.000389883
ERICH1	1.53e-08	-0.304327	0.054	0.227	0.000407282
NPIPB5	1.57e-08	-0.376342	0.035	0.197	0.000417499
RPS6KA6	1.57e-08	-0.425274	0.03	0.184	0.000418071
IRAK1BP1	1.65e-08	-0.377633	0.045	0.21	0.000438822
LINC00630	1.66e-08	-0.294109	0.025	0.181	0.000444037
RGS9	1.67e-08	-0.271024	0.168	0.385	0.000445833
FAM193B	1.71e-08	-0.360648	0.015	0.166	0.000455306
ANKRD27	1.73e-08	-0.261153	0.02	0.173	0.000461784
LINC01098	1.74e-08	-1.12033	0.015	0.164	0.000465292
UQCC1	1.75e-08	-0.440136	0.045	0.205	0.000467311
NMNAT3	1.77e-08	-0.44944	0.03	0.18	0.000471047
LRRC37B	1.82e-08	-0.397904	0.025	0.176	0.000485939
ESR2	1.83e-08	-0.455973	0.01	0.156	0.000488292
ATP11A	1.84e-08	-0.445008	0.04	0.202	0.00049139
AC002463.1	1.85e-08	-0.490874	0	0.137	0.000494021
VIRMA	1.88e-08	-0.317493	0.084	0.263	0.000500455
LINC01091	1.91e-08	-0.564393	0.045	0.206	0.000510297
CALM1	1.92e-08	0.688236	0.619	0.476	0.000510997
SLC9C1	1.93e-08	-0.573733	0.01	0.154	0.00051381
STAT2	1.93e-08	-0.370671	0.045	0.21	0.000514615
SLC38A2	1.94e-08	-0.423505	0.059	0.226	0.000518163
POLR3A	1.95e-08	-0.35888	0.03	0.185	0.000520239
SLC35F5	1.97e-08	-0.268004	0.109	0.293	0.000525908
STIM2	2e-08	-0.256061	0.099	0.282	0.000532991
PTAR1	2e-08	-0.358256	0.04	0.195	0.000533582
NMD3	2.02e-08	-0.449242	0.089	0.261	0.000539558
ZFP14	2.02e-08	-0.342169	0.03	0.185	0.000539712
KIAA0825	2.05e-08	-0.456891	0.005	0.146	0.000546119
RALGPS2	2.05e-08	-0.255657	0.089	0.265	0.000546392
CDK11A	2.05e-08	-0.466152	0.054	0.219	0.000547141
PAK1	2.05e-08	-0.298781	0.059	0.232	0.000547322
UBE2QL1	2.07e-08	-0.303279	0.059	0.23	0.000551744
LUCAT1	2.09e-08	-0.423813	0.04	0.202	0.000556469
TTLL5	2.09e-08	-0.345947	0.04	0.204	0.000556475
MED15	2.11e-08	-0.326498	0.045	0.21	0.000561646
EGLN1	2.12e-08	-0.266101	0.059	0.231	0.000566206
CEP95	2.13e-08	-0.349984	0.059	0.231	0.000568354
SS18L1	2.15e-08	-0.422255	0.015	0.16	0.000574303
ANKRD34C-AS1	2.18e-08	-0.479824	0.025	0.182	0.000580149
KIFAP3	2.18e-08	-0.260096	0.109	0.297	0.000582691
MAP4K3-DT	2.23e-08	-0.2504	0.153	0.356	0.000593449
NEK11	2.23e-08	-0.442935	0.03	0.188	0.000594544
PITPNA	2.28e-08	-0.259269	0.064	0.237	0.000608178
RBL2	2.3e-08	-0.460561	0.074	0.243	0.000613376
MPP7	2.37e-08	-0.459829	0.02	0.166	0.000631431
ZCCHC2	2.37e-08	-0.448581	0.035	0.187	0.000631971
ACSL1	2.38e-08	-0.254426	0.074	0.248	0.000633907
WDFY1	2.43e-08	-0.41744	0.05	0.21	0.000647684
TEX9	2.45e-08	-0.396816	0.015	0.159	0.000652334
QRICH1	2.48e-08	-0.36615	0.059	0.229	0.000660534
CEP170	2.5e-08	0.328198	0.089	0.273	0.000667174
TOP2B	2.54e-08	-0.263145	0.089	0.268	0.000677738
YY1AP1	2.72e-08	-0.35442	0.069	0.239	0.000725176
TFEB	2.72e-08	-0.308064	0.054	0.225	0.000725719
MLYCD	2.76e-08	-0.282326	0.074	0.244	0.00073603
PEBP1	2.78e-08	0.673078	0.554	0.403	0.000742606
ELOB	2.79e-08	0.931959	0.411	0.274	0.000744945
ERCC5	2.8e-08	-0.373992	0.04	0.194	0.000745937
PTPRS	2.8e-08	-0.395779	0.04	0.2	0.000746128
LINC01876	2.9e-08	-0.444585	0.094	0.29	0.000773581
RAB11FIP4	2.91e-08	-0.427951	0.064	0.231	0.000776525
DBI	2.94e-08	0.859886	0.421	0.266	0.000784246
AC053527.2	2.96e-08	-0.403485	0.015	0.162	0.000789233
ATXN2L	2.97e-08	-0.442377	0.079	0.251	0.000793255
JAKMIP3	3e-08	-0.460829	0.03	0.185	0.000799204
UQCR10	3.04e-08	0.817484	0.381	0.251	0.000812095
TARBP1	3.05e-08	-0.385824	0.015	0.159	0.000813475
RNLS	3.07e-08	-0.45374	0.045	0.204	0.000819341
BRWD3	3.09e-08	-0.265489	0.05	0.215	0.000823983
KLHL3	3.13e-08	-0.385888	0.03	0.181	0.000834803
CDC14B	3.18e-08	-0.292218	0.064	0.24	0.000847454
MAK	3.23e-08	-0.446556	0.01	0.152	0.00086271
SMG5	3.3e-08	-0.29962	0.02	0.168	0.000880481
PCMT1	3.31e-08	-0.285854	0.193	0.4	0.000883801
SEC24A	3.32e-08	-0.263243	0.054	0.219	0.00088681
AKAP10	3.33e-08	-0.304362	0.059	0.229	0.000889107
MAPT	3.37e-08	-0.317284	0.074	0.247	0.000900099
BCL2L13	3.38e-08	-0.392755	0.089	0.265	0.000900312
ARMC8	3.38e-08	-0.33486	0.079	0.251	0.000900845
ABAT	3.44e-08	-0.514587	0.084	0.253	0.000918115
STX3	3.44e-08	-0.412982	0.149	0.341	0.000918511
CYP51A1	3.48e-08	-0.266596	0.163	0.362	0.000927157
DDX3X	3.54e-08	-0.295812	0.149	0.34	0.000944952
SGIP1	3.59e-08	-0.61018	0.015	0.159	0.000958455
ANKRD13A	3.71e-08	-0.329351	0.04	0.193	0.000990275
CASP8AP2	3.73e-08	-0.431825	0.035	0.182	0.000995494
ALOX5	3.75e-08	-0.394173	0.035	0.188	0.00099942
TARSL2	3.76e-08	-0.453584	0.089	0.264	0.0010026
TSNARE1	3.82e-08	-0.435346	0.025	0.171	0.00101886
FAM184A	3.83e-08	-0.337973	0.025	0.172	0.00102103
TMEM200A	3.85e-08	-0.372981	0.035	0.188	0.00102707
SCGB2B2	3.88e-08	-0.365286	0.015	0.16	0.00103459
L3MBTL1	3.91e-08	-0.307255	0.03	0.18	0.00104414
PPIA	3.92e-08	0.637133	0.426	0.274	0.0010446
TTN	3.93e-08	-0.43122	0.005	0.141	0.00104717
AC079160.1	3.96e-08	-0.287027	0.025	0.177	0.00105565
TSC22D2	3.98e-08	-0.348118	0.04	0.196	0.0010604
IQCB1	3.99e-08	-0.516848	0.064	0.222	0.00106307
UVSSA	4.03e-08	-0.408101	0.03	0.179	0.00107546
AL109930.1	4.07e-08	-0.545374	0.005	0.14	0.00108635
IKZF2	4.09e-08	-0.289453	0.015	0.158	0.00108953
PGM3	4.12e-08	-0.389741	0.074	0.238	0.00109841
RAD54L2	4.17e-08	-0.446561	0.04	0.191	0.00111288
LTN1	4.18e-08	-0.451211	0.069	0.233	0.00111451
GDA	4.26e-08	0.259821	0.144	0.348	0.00113615
AL133325.3	4.33e-08	-0.316558	0.035	0.186	0.00115471
EPB41L1	4.34e-08	-0.503242	0.139	0.323	0.00115754
FASTKD2	4.36e-08	-0.349056	0.059	0.218	0.00116249
HMGXB3	4.39e-08	-0.333705	0.099	0.284	0.00117064
MTMR2	4.4e-08	-0.322911	0.025	0.172	0.00117243
ACOXL	4.44e-08	-0.304254	0.03	0.185	0.00118462
PRELID1	4.46e-08	0.735606	0.356	0.224	0.00119065
OXSR1	4.48e-08	-0.291706	0.069	0.232	0.00119482
CARF	4.49e-08	-0.362351	0.035	0.186	0.00119636
DDB1	4.49e-08	-0.264974	0.069	0.231	0.00119705
FBXL13	4.56e-08	-0.405181	0.015	0.156	0.00121495
ERRFI1	4.57e-08	-0.362855	0.099	0.28	0.00121984
POLA1	4.61e-08	-0.43367	0.025	0.171	0.00122886
AC006019.1	4.67e-08	-0.363726	0	0.13	0.00124518
LDAH	4.68e-08	-0.476747	0.04	0.193	0.00124901
ZNF708	4.76e-08	-0.424011	0.035	0.182	0.00126985
CDK5RAP3	4.76e-08	-0.326499	0.054	0.213	0.00127036
CSPP1	4.81e-08	-0.334423	0.054	0.214	0.00128376
UBP1	4.86e-08	-0.302478	0.04	0.195	0.0012973
TLE2	4.94e-08	-0.363796	0.054	0.216	0.00131749
HIBADH	4.96e-08	-0.354632	0.124	0.305	0.00132316
RIPK1	5.05e-08	-0.266614	0.025	0.171	0.00134717
FSD1L	5.07e-08	-0.351001	0.05	0.207	0.00135092
NIPAL3	5.07e-08	-0.402621	0.03	0.179	0.00135212
CNST	5.15e-08	-0.318528	0.035	0.186	0.0013737
ABHD12	5.21e-08	-0.303942	0.139	0.326	0.00139087
PRKAR1B	5.29e-08	-0.47014	0.059	0.219	0.00141085
PARG	5.3e-08	-0.303939	0.074	0.235	0.00141292
WNK2	5.32e-08	-0.288935	0.03	0.184	0.00141843
ANKLE2	5.37e-08	-0.38831	0.059	0.22	0.00143218
TENT4B	5.4e-08	-0.295873	0.05	0.208	0.00144113
ALG9	5.44e-08	-0.318327	0.015	0.155	0.00145052
CCDC6	5.45e-08	-0.328932	0.168	0.358	0.00145447
HPS4	5.46e-08	-0.365876	0.059	0.212	0.00145572
LRP5	5.47e-08	-0.307714	0.05	0.207	0.00145964
TMLHE-AS1	5.61e-08	-0.430243	0.02	0.166	0.00149542
DGKG	5.64e-08	-0.416258	0.025	0.172	0.00150542
SACM1L	5.7e-08	-0.359822	0.054	0.212	0.00151945
KIAA0319	5.78e-08	-0.264116	0.054	0.217	0.00154256
EXT2	5.8e-08	-0.287335	0.03	0.179	0.00154597
UBTD2	5.8e-08	-0.359301	0.025	0.169	0.00154672
FAM168B	5.81e-08	-0.275446	0.089	0.258	0.00155026
MED23	5.87e-08	-0.34261	0.035	0.183	0.00156493
RXRA	5.88e-08	-0.317143	0.045	0.199	0.00156913
MYRIP	6.05e-08	-0.520014	0.02	0.161	0.00161295
SLIT1	6.08e-08	-0.465288	0.015	0.152	0.00162203
KRT10	6.09e-08	0.66759	0.396	0.253	0.00162434
ARL17A	6.14e-08	-0.429881	0.02	0.161	0.0016384
TTC8	6.16e-08	0.377961	0.139	0.342	0.00164421
PCGF3	6.33e-08	-0.377421	0.04	0.19	0.00168835
AL589843.1	6.37e-08	-0.38475	0.025	0.169	0.00169976
BBS4	6.4e-08	-0.370626	0.02	0.161	0.00170614
2023-03-01	6.42e-08	-0.534981	0.054	0.216	0.00171178
IFT172	6.43e-08	-0.440259	0.005	0.135	0.00171408
WDR25	6.45e-08	-0.389348	0.059	0.219	0.00172
GATAD1	6.47e-08	-0.321985	0.084	0.255	0.00172617
SPATA6L	6.59e-08	-0.446386	0.04	0.191	0.001758
TEX2	6.62e-08	-0.464361	0.035	0.178	0.00176449
SNX19	6.65e-08	-0.354671	0.05	0.202	0.00177258
CCDC12	6.66e-08	-0.327609	0.198	0.4	0.00177532
EEFSEC	6.74e-08	-0.357239	0.054	0.214	0.00179732
NAA25	6.8e-08	-0.280655	0.084	0.255	0.00181248
EIPR1	6.82e-08	-0.285168	0.064	0.229	0.00181811
BCOR	6.82e-08	-0.350663	0.059	0.223	0.00181953
MED14	6.83e-08	-0.365364	0.054	0.212	0.00182229
GUCY1A1	6.98e-08	-0.264337	0.054	0.211	0.00186131
NF2	7.02e-08	-0.372736	0.02	0.159	0.00187109
PCAT1	7.09e-08	-0.530124	0.025	0.172	0.00189091
BEND7	7.15e-08	-0.378928	0.054	0.211	0.00190606
CYFIP2	7.23e-08	-0.288993	0.059	0.22	0.00192768
PCSK7	7.3e-08	-0.459324	0.05	0.201	0.00194669
NDUFA13	7.43e-08	0.780394	0.485	0.346	0.00198039
CCDC144A	7.45e-08	-0.489763	0.035	0.183	0.00198742
VKORC1L1	7.46e-08	-0.262393	0.069	0.235	0.00199055
TSPAN9	7.48e-08	-0.315488	0.05	0.209	0.00199486
KLHL28	7.48e-08	-0.270003	0.064	0.226	0.00199537
ZRANB3	7.57e-08	-0.364336	0.059	0.226	0.00201996
ATG14	7.58e-08	-0.319695	0.03	0.176	0.0020216
BMT2	7.58e-08	-0.366917	0.025	0.168	0.00202247
FRAS1	7.58e-08	-0.449853	0.03	0.18	0.00202281
UBE2R2	7.67e-08	-0.259594	0.183	0.376	0.00204529
SH3TC1	7.72e-08	-0.355307	0.025	0.168	0.00205983
DHX29	7.78e-08	-0.349634	0.124	0.306	0.00207524
ABCA10	7.85e-08	-0.298391	0.025	0.171	0.00209293
NHLRC3	7.88e-08	-0.32115	0.035	0.18	0.00210167
AP000462.1	8.02e-08	-0.265186	0.015	0.154	0.0021385
SLC35G2	8.04e-08	-0.290721	0.079	0.242	0.00214375
FGFR1	8.05e-08	-0.267339	0.144	0.335	0.00214813
H3F3B	8.05e-08	0.670475	0.475	0.316	0.00214833
LRRTM4	8.1e-08	-0.330621	0.153	0.365	0.00215958
WDSUB1	8.38e-08	-0.324507	0.054	0.21	0.00223429
RPS10	8.51e-08	0.69188	0.366	0.228	0.00227038
ANAPC11	8.53e-08	0.739403	0.391	0.259	0.00227464
GGT7	8.59e-08	-0.262857	0.04	0.19	0.0022911
BANP	8.74e-08	-0.293176	0.054	0.208	0.00233015
CCDC191	8.78e-08	-0.47933	0.05	0.199	0.00234108
DSE	8.78e-08	-0.385321	0.059	0.218	0.00234132
HNRNPA2B1	8.8e-08	-0.268803	0.347	0.582	0.00234679
AC243964.3	8.82e-08	-0.406642	0.005	0.135	0.00235111
EPM2AIP1	8.91e-08	-0.339849	0.074	0.235	0.00237719
SYNGAP1	9.03e-08	-0.445095	0.03	0.169	0.00240905
ZNF512	9.07e-08	-0.271277	0.035	0.182	0.00241997
AF279873.3	9.07e-08	-0.504135	0.045	0.202	0.00242019
AC068282.1	9.34e-08	-0.372897	0.025	0.17	0.00249123
CD200	9.42e-08	-0.383137	0.079	0.239	0.00251332
NXN	9.44e-08	-0.42938	0.045	0.199	0.00251898
KIAA1671	9.5e-08	-0.340211	0.045	0.199	0.00253363
[truncated: 1,430 more rows]
