# Supplementary material for: Single-nucleus RNA sequencing of human pancreatic islets identifies novel gene sets and distinguishes β-cell subpopulations with dynamic transcriptome profiles
Source: Genome Med. 2023 May 1;15:30. doi: 10.1186/s13073-023-01179-2 (PMC10150516; doi:10.1186/s13073-023-01179-2)
Supplement: Supplementary file 6 — Additional file 6: Data S5. Differentially expressed genes in the different human islet cell clusters from the snRNA-seq studies in vivo. [file 13073_2023_1179_MOESM6_ESM.xlsx]

## Sheet: alpha_cell_in_vivo
Gene	p_val	avg_log2FC	pct.1	pct.2	p_val_adj
PTPRT	0	3.32094	0.965	0.109	0
DMD	0	3.27493	0.983	0.196	0
GPC6	0	3.2421	1	0.427	0
AL591501.1	0	3.2277	0.984	0.16	0
FAP	0	3.1547	0.909	0.119	0
POU6F2	0	2.99894	0.969	0.132	0
GLS	0	2.93157	0.996	0.464	0
PLPPR1	0	2.63952	0.931	0.182	0
PAPPA2	0	2.48323	0.734	0.113	0
SNTG1	0	2.44622	0.996	0.638	0
LINC02388	0	2.39175	0.523	0.056	0
DCC	0	2.32381	0.444	0.08	0
GCG	0	2.31555	0.966	0.667	0
TENM2	0	2.24937	0.809	0.145	0
mm10---Malat1	1.40447e-266	2.24777	0.793	0.546	3.89039e-262
SLC35F4	0	2.2471	0.963	0.33	0
HS6ST3	0	2.19873	1	0.933	0
BTBD11	0	2.18332	0.592	0.083	0
STK32B	0	2.1582	0.583	0.044	0
KCNIP1	0	2.15697	0.628	0.074	0
AL138694.1	0	2.13922	0.611	0.082	0
SYNDIG1	0	2.12586	0.524	0.038	0
KIAA1217	1.19196e-286	2.09206	0.485	0.132	3.30173e-282
KCNJ3	0	2.06002	0.757	0.165	0
SPOCK3	0	2.03221	0.533	0.056	0
AC020637.1	0	2.02872	0.431	0.032	0
CSGALNACT1	0	2.02327	0.568	0.065	0
MYO10	0	2.0191	0.581	0.088	0
KIAA1549L	0	1.986	0.568	0.059	0
MAMLD1	0	1.94852	0.569	0.067	0
ALDH1A1	0	1.94115	0.639	0.212	0
KCNMB2-AS1	0	1.91391	0.996	0.897	0
AC090531.1	0	1.90568	0.526	0.051	0
PLXDC2	0	1.8895	0.547	0.06	0
DSCAM	0	1.82195	0.974	0.353	0
PLCE1	0	1.81976	0.564	0.131	0
FSTL5	0	1.81578	0.607	0.127	0
SNED1	0	1.79807	0.929	0.333	0
KCNMB2	0	1.77929	1	0.981	0
TTR	0	1.74007	0.831	0.531	0
HNF1A-AS1	0	1.72822	0.945	0.386	0
AC006369.1	0	1.68549	0.938	0.483	0
SOX5	0	1.61135	0.997	0.842	0
mm10---Gm42418	1.31406e-155	1.60528	0.948	0.907	3.63996e-151
TM4SF4	3.93336e-307	1.57808	0.472	0.095	1.08954e-302
SLC38A4	0	1.56077	0.564	0.186	0
PPP2R2B	0	1.54401	0.483	0.08	0
TMEM236	0	1.51308	0.414	0.045	0
FGF12	0	1.48351	0.711	0.3	0
SNTG2	0	1.45943	0.7	0.256	0
SPATS2L	0	1.44214	0.55	0.151	0
CDH18	0	1.43048	0.797	0.392	0
ARRDC4	1.86529e-252	1.42485	0.396	0.072	5.16686e-248
PRKCE	0	1.39161	0.989	0.819	0
AL592043.1	0	1.36805	0.373	0.024	0
DACH1	0	1.35905	0.995	0.924	0
MYO16	7.66767e-294	1.35366	0.481	0.108	2.12395e-289
PCSK2	0	1.34824	0.995	0.86	0
FAM189A1	3.30183e-274	1.32888	0.5	0.139	9.14606e-270
MOB1B	0	1.32498	0.963	0.683	0
ITPR1	2.30858e-266	1.31511	0.49	0.143	6.39476e-262
SST	1.33761e-152	1.31335	0.805	0.611	3.70518e-148
PRKD1	3.9782e-206	1.31178	0.477	0.175	1.10196e-201
LPAR1	1.75737e-290	1.30655	0.38	0.038	4.86792e-286
NHS	7.86323e-284	1.30415	0.446	0.084	2.17811e-279
SIPA1L3	0	1.30097	0.998	0.911	0
FAM110B	1.84722e-246	1.30008	0.497	0.166	5.1168e-242
SH3RF1	1.83552e-252	1.28283	0.477	0.137	5.08439e-248
AL445250.1	0	1.27056	0.873	0.498	0
STK32A	0	1.25444	0.41	0.037	0
USH2A	3.01623e-101	1.2445	0.328	0.14	8.35496e-97
LDB2	3.50284e-153	1.23743	0.4	0.154	9.70287e-149
ELL2	0	1.22589	0.932	0.604	0
FYB2	5.63276e-257	1.22164	0.669	0.352	1.56028e-252
CACNB2	0	1.21618	0.999	0.954	0
SLC7A2	0	1.20518	0.897	0.541	0
ARFGEF3	0	1.19822	0.935	0.589	0
RASGEF1B	8.44698e-173	1.1912	0.435	0.171	2.33981e-168
HECW2	5.43518e-207	1.18947	0.578	0.296	1.50555e-202
SORBS1	1.57119e-257	1.17882	0.424	0.087	4.35221e-253
FRMD4B	4.92393e-196	1.17118	0.371	0.092	1.36393e-191
AUTS2	0	1.17103	0.929	0.463	0
CD36	6.36741e-212	1.16999	0.34	0.057	1.76377e-207
PDZD2	0	1.16708	0.982	0.731	0
AC113414.1	1.09346e-117	1.16361	0.3	0.098	3.02887e-113
DAPK2	2.71383e-215	1.15605	0.479	0.167	7.51731e-211
PTPRN2	0	1.14238	1	0.994	0
AC008050.1	8.72348e-143	1.13374	0.348	0.115	2.4164e-138
GALNTL6	1.50939e-82	1.12953	0.171	0.038	4.18101e-78
TMEM178B	0	1.11032	0.993	0.936	0
DPP4	3.83249e-236	1.10662	0.333	0.04	1.0616e-231
A1CF	4.64578e-176	1.0864	0.488	0.214	1.28688e-171
RPS6KA3	1.18966e-260	1.06841	0.74	0.459	3.29535e-256
ARHGEF28	8.83797e-196	1.06304	0.603	0.333	2.44812e-191
SSX2IP	7.18125e-220	1.06053	0.411	0.102	1.98921e-215
USP25	1.59194e-137	1.05799	0.53	0.315	4.40969e-133
GRIA3	0	1.05389	0.951	0.686	0
THRB	1.58443e-199	1.04474	0.653	0.39	4.38886e-195
SLC24A3	2.089e-173	1.03808	0.349	0.088	5.78652e-169
mm10---Kap	1.3158e-37	1.0319	0.125	0.046	3.64477e-33
GDA	2.20547e-160	1.03069	0.598	0.376	6.10915e-156
ASPH	2.83919e-148	1.01967	0.721	0.573	7.86455e-144
PGR	4.69956e-138	1.01677	0.473	0.239	1.30178e-133
GALNT13	4.83176e-284	1.01547	0.83	0.496	1.3384e-279
ZDHHC14	0	1.00767	0.874	0.537	0
USH1C	3.17408e-222	1.0047	0.414	0.1	8.79221e-218
EYA1	8.04925e-178	1.00147	0.244	0.021	2.22964e-173
NPSR1-AS1	5.29981e-117	0.997751	0.364	0.144	1.46805e-112
FIGN	1.01335e-195	0.98159	0.315	0.051	2.80697e-191
GRM7-AS3	5.52973e-174	0.979351	0.29	0.048	1.53174e-169
ASXL3	6.2633e-128	0.978306	0.497	0.286	1.73493e-123
ITGB1	1.83833e-150	0.961483	0.482	0.23	5.09218e-146
GLT1D1	1.66747e-250	0.960426	0.302	0.014	4.6189e-246
C1orf21	2.20542e-231	0.960127	0.295	0.02	6.10901e-227
CHKA	1.05674e-164	0.94941	0.449	0.18	2.92717e-160
LCLAT1	2.99676e-121	0.947538	0.561	0.376	8.30102e-117
SEPTIN9	1.96246e-232	0.943899	0.305	0.024	5.436e-228
CACNG4	3.13419e-160	0.943093	0.356	0.104	8.68172e-156
SLC35F3	3.65836e-235	0.942344	0.868	0.577	1.01337e-230
DOP1B	5.46674e-158	0.942139	0.423	0.166	1.51429e-153
DOCK4	3.23867e-201	0.93452	0.738	0.472	8.9711e-197
LOXL4	3.57684e-152	0.924149	0.225	0.024	9.90784e-148
CLSTN2	5.84204e-112	0.92385	0.397	0.18	1.61824e-107
MYH10	3.75042e-197	0.918593	0.713	0.458	1.03887e-192
CEP126	5.214e-269	0.90543	0.89	0.625	1.44428e-264
OSBPL6	2.57909e-131	0.898932	0.483	0.246	7.14408e-127
MTMR7	2.5244e-270	0.898584	0.864	0.599	6.9926e-266
ARX	5.3477e-224	0.89413	0.286	0.018	1.48131e-219
AL390783.1	1.6151e-105	0.878111	0.488	0.292	4.47382e-101
PDE3B	8.40749e-279	0.875615	0.98	0.838	2.32887e-274
RFX6	6.99907e-216	0.870875	0.911	0.698	1.93874e-211
CPNE8	1.55577e-142	0.86473	0.388	0.142	4.30948e-138
MMP16	5.03856e-116	0.86299	0.466	0.243	1.39568e-111
CNTN3	2.64362e-140	0.862478	0.322	0.093	7.32282e-136
CRYBA2	4.56646e-138	0.862351	0.281	0.066	1.26491e-133
LAMB1	1.79491e-164	0.862191	0.342	0.09	4.97189e-160
CHGB	2.43717e-33	0.855747	0.409	0.322	6.75097e-29
MAGI3	7.03076e-194	0.85342	0.755	0.491	1.94752e-189
GAB1	2.84088e-122	0.851634	0.411	0.181	7.86925e-118
CDC42EP3	6.26001e-104	0.849203	0.574	0.398	1.73402e-99
IRX2	2.63319e-204	0.849076	0.267	0.018	7.29394e-200
SAMD4A	5.95428e-109	0.849	0.385	0.178	1.64934e-104
MAN1A1	5.40416e-176	0.832586	0.941	0.801	1.49695e-171
PDK3	4.40243e-96	0.831772	0.477	0.294	1.21947e-91
SH3KBP1	5.84668e-131	0.829902	0.385	0.151	1.61953e-126
ANK2	2.43614e-120	0.82736	0.419	0.187	6.74811e-116
CNIH3	1.28832e-101	0.823785	0.365	0.166	3.56865e-97
LRRFIP1	1.83079e-118	0.822632	0.59	0.394	5.0713e-114
AJ009632.2	1.25149e-129	0.8222	0.179	0.013	3.46663e-125
TMEM132D	5.543e-216	0.81972	0.973	0.767	1.53541e-211
HS3ST3B1	9.57368e-186	0.817175	0.241	0.015	2.65191e-181
KCNJ6	5.54508e-221	0.805587	0.956	0.786	1.53599e-216
FRMD5	5.24641e-92	0.804598	0.287	0.109	1.45326e-87
PLK2	1.13559e-142	0.803253	0.29	0.069	3.14558e-138
MBOAT2	1.17955e-84	0.799418	0.446	0.271	3.26736e-80
PYROXD2	1.98294e-170	0.798152	0.243	0.024	5.49274e-166
SEMA3E	4.26842e-135	0.796969	0.26	0.053	1.18235e-130
SMOC1	1.52973e-129	0.795433	0.264	0.059	4.23736e-125
DCDC1	6.74197e-34	0.794207	0.385	0.285	1.86753e-29
NUMB	8.45216e-148	0.793207	0.681	0.486	2.34125e-143
RIN2	8.01349e-213	0.793106	0.898	0.666	2.21974e-208
AGAP1	8.90835e-233	0.790422	0.939	0.704	2.46761e-228
GRM8	3.97459e-110	0.781384	0.249	0.064	1.10096e-105
LINC01060	8.56869e-105	0.780321	0.146	0.01	2.37353e-100
TRPC4	5.07298e-147	0.779183	0.216	0.022	1.40521e-142
KCND3	1.23731e-89	0.779034	0.37	0.18	3.42734e-85
NRP1	5.08882e-137	0.77526	0.274	0.062	1.4096e-132
GRM7	4.79884e-126	0.774209	0.349	0.115	1.32928e-121
AL022068.1	2.58905e-161	0.764513	0.875	0.624	7.17168e-157
SLC44A3	3.65534e-161	0.763785	0.289	0.055	1.01253e-156
CACNA1A	3.29433e-262	0.763157	0.999	0.972	9.1253e-258
SEZ6L	3.63664e-114	0.762975	0.679	0.483	1.00735e-109
ULK4	1.40045e-205	0.761632	0.882	0.644	3.87925e-201
CHGA	1.16838e-33	0.761453	0.463	0.377	3.23642e-29
INSR	1.16411e-89	0.758286	0.444	0.257	3.22459e-85
ADAMTS18	1.12359e-161	0.755857	0.227	0.02	3.11234e-157
PTGER3	1.41061e-142	0.752068	0.203	0.018	3.9074e-138
ADCY1	3.28696e-64	0.751864	0.457	0.315	9.10488e-60
ATP2B4	9.20763e-111	0.751086	0.357	0.145	2.55051e-106
ADGRG2	4.77281e-141	0.749959	0.269	0.056	1.32207e-136
GRIN3A	1.65526e-140	0.747307	0.195	0.015	4.58506e-136
GATA6	2.0875e-161	0.743479	0.239	0.026	5.78237e-157
DIP2B	1.88818e-195	0.743348	0.917	0.736	5.23026e-191
PRLR	2.81757e-119	0.741041	0.263	0.067	7.80467e-115
MATN2	4.95469e-141	0.73964	0.256	0.049	1.37245e-136
CSRNP3	1.53208e-165	0.734859	0.905	0.733	4.24386e-161
GNAI1	7.7728e-38	0.73392	0.468	0.372	2.15307e-33
CPNE4	1.40415e-75	0.732226	0.477	0.303	3.8895e-71
ADCY7	3.72057e-144	0.729305	0.259	0.048	1.0306e-139
ADORA2A-AS1	8.53313e-170	0.726145	0.224	0.014	2.36368e-165
NPNT	1.50667e-128	0.724715	0.222	0.036	4.17348e-124
WDR59	9.87213e-66	0.720865	0.498	0.37	2.73458e-61
PBX3	5.28138e-168	0.716465	0.929	0.74	1.46294e-163
SCG5	2.67128e-136	0.714893	0.832	0.654	7.39944e-132
COX10-AS1	3.52817e-66	0.712614	0.48	0.336	9.77303e-62
KCNH6	1.4745e-143	0.709453	0.27	0.054	4.08436e-139
B4GALNT3	1.35277e-53	0.708056	0.497	0.386	3.74718e-49
GC	2.43542e-143	0.70632	0.225	0.028	6.74611e-139
CAMK2G	1.56007e-69	0.705441	0.377	0.222	4.32138e-65
STAT4	6.86172e-92	0.700083	0.31	0.126	1.9007e-87
SMARCA2	1.87378e-148	0.697622	0.837	0.66	5.19037e-144
CLU	5.8548e-52	0.696511	0.262	0.134	1.62178e-47
GLI3	1.15805e-152	0.694462	0.217	0.019	3.2078e-148
GCNT2	2.87766e-116	0.689196	0.248	0.059	7.97113e-112
FAM135B	1.02679e-168	0.6859	0.888	0.639	2.84422e-164
GCNT1	6.0108e-145	0.684321	0.825	0.624	1.66499e-140
ARNT2	8.09579e-72	0.68344	0.458	0.3	2.24253e-67
GRIK2	4.70212e-132	0.683382	0.92	0.754	1.30249e-127
PBX1	5.04178e-160	0.678405	0.883	0.665	1.39657e-155
NEURL1	1.43279e-113	0.67427	0.681	0.525	3.96883e-109
STARD13	1.60477e-146	0.665085	0.805	0.581	4.44521e-142
CDHR3	3.67827e-90	0.664335	0.344	0.152	1.01888e-85
ITPK1	3.54012e-81	0.663783	0.358	0.182	9.80614e-77
MIR222HG	2.15558e-96	0.662991	0.312	0.124	5.97096e-92
WDFY3	5.63226e-143	0.662083	0.868	0.695	1.56014e-138
MAOB	2.18867e-148	0.659646	0.216	0.021	6.06262e-144
MYO1B	3.31039e-98	0.657381	0.666	0.513	9.16979e-94
COL27A1	3.34147e-62	0.656623	0.508	0.375	9.25587e-58
LMCD1-AS1	9.20856e-123	0.656126	0.768	0.527	2.55077e-118
PDZRN4	5.88627e-118	0.655602	0.325	0.102	1.6305e-113
VSNL1	9.62577e-121	0.654428	0.193	0.025	2.66634e-116
S100Z	3.98533e-64	0.648636	0.255	0.114	1.10394e-59
MAP4K4	1.35157e-154	0.648155	0.844	0.64	3.74386e-150
TENM4	1.98664e-101	0.646575	0.715	0.535	5.50298e-97
LARP4B	6.21647e-54	0.644658	0.476	0.357	1.72196e-49
LRRTM4	5.21649e-204	0.642128	0.988	0.83	1.44497e-199
AC012459.1	1.57905e-118	0.641187	0.221	0.041	4.37397e-114
PLEKHA7	1.64708e-54	0.636376	0.372	0.233	4.5624e-50
AL591378.1	5.54852e-150	0.635	0.209	0.017	1.53694e-145
LINC01006	5.59889e-68	0.632884	0.299	0.145	1.55089e-63
AC109466.1	3.97186e-48	0.628785	0.108	0.025	1.1002e-43
mm10---Gpx3	6.33016e-19	0.627918	0.2	0.135	1.75345e-14
ARL15	2.86827e-185	0.626877	0.988	0.945	7.94511e-181
VEGFC	3.29585e-119	0.625536	0.175	0.017	9.12951e-115
AP004608.1	1.55223e-104	0.625151	0.303	0.107	4.29967e-100
MMP26	3.0359e-82	0.624383	0.146	0.023	8.40944e-78
FOXN3	3.31125e-139	0.617787	0.924	0.741	9.17215e-135
CNTN1	2.23329e-153	0.613817	0.976	0.908	6.18621e-149
BCL11A	2.39899e-94	0.613276	0.239	0.071	6.6452e-90
ENPP1	2.79661e-68	0.613246	0.302	0.146	7.74662e-64
COBL	1.73086e-98	0.610729	0.687	0.528	4.79448e-94
FCHSD2	3.88048e-46	0.606979	0.444	0.325	1.07489e-41
FAM83B	1.32431e-131	0.60384	0.182	0.013	3.66835e-127
ZNRF1	5.06283e-63	0.602694	0.333	0.182	1.4024e-58
ATP8A2	2.13903e-73	0.59918	0.151	0.031	5.92512e-69
UPB1	2.16212e-128	0.598387	0.192	0.02	5.98906e-124
ASTN1	1.9634e-97	0.59466	0.208	0.048	5.43863e-93
ABCD3	1.15237e-47	0.592393	0.419	0.296	3.19205e-43
SMARCA1	2.11889e-32	0.592253	0.377	0.28	5.86932e-28
LINC01214	3.37284e-109	0.591596	0.172	0.02	9.34276e-105
VSTM2L	1.06168e-126	0.59056	0.185	0.017	2.94084e-122
WIPF3	1.19074e-107	0.58983	0.208	0.041	3.29835e-103
PHIP	6.73865e-85	0.589599	0.732	0.592	1.8666e-80
PSMA1	3.86575e-80	0.588354	0.676	0.52	1.07081e-75
IAPP	0.00026667	0.588103	0.718	0.75	1
ADARB2	4.64563e-47	0.588063	0.224	0.103	1.28684e-42
RAB3C	1.86506e-115	0.587691	0.796	0.612	5.16622e-111
CCDC178	1.76865e-74	0.585622	0.186	0.051	4.89916e-70
TP53I13	1.17742e-70	0.582826	0.276	0.121	3.26145e-66
PTPRD	6.86029e-70	0.58035	0.81	0.598	1.9003e-65
ATP9A	1.52944e-63	0.579574	0.601	0.481	4.23654e-59
CLIP2	3.20877e-63	0.5792	0.338	0.184	8.8883e-59
DSCAML1	3.77585e-136	0.578605	0.775	0.525	1.04591e-131
KIF12	9.15207e-55	0.578263	0.422	0.272	2.53512e-50
PARD3B	7.59351e-98	0.578178	0.753	0.567	2.1034e-93
LPP	2.20435e-124	0.57665	0.963	0.838	6.10605e-120
SDC2	2.5301e-41	0.576128	0.399	0.28	7.00837e-37
NT5DC3	1.01013e-59	0.573906	0.287	0.143	2.79805e-55
ST6GALNAC5	1.29723e-112	0.573416	0.793	0.537	3.59331e-108
LINC00276	1.03958e-35	0.572408	0.188	0.091	2.87964e-31
mm10---Zbtb20	7.49251e-22	0.572192	0.115	0.057	2.07543e-17
PPP1R14C	2.13205e-50	0.571823	0.369	0.235	5.90578e-46
TMED8	1.30647e-50	0.569586	0.378	0.242	3.61891e-46
NAA20	7.94157e-40	0.569119	0.384	0.274	2.19982e-35
SH3GL2	3.96071e-109	0.569045	0.852	0.686	1.09712e-104
MACF1	3.46333e-103	0.568776	0.963	0.88	9.59343e-99
SLC7A14	1.20702e-84	0.568248	0.262	0.093	3.34345e-80
AC243964.3	6.59201e-60	0.567918	0.35	0.2	1.82599e-55
MAP3K4	1.23187e-38	0.567853	0.478	0.387	3.41228e-34
MEF2A	3.30306e-112	0.566432	0.858	0.696	9.14948e-108
HNF4A	7.6139e-63	0.564747	0.361	0.203	2.10905e-58
TOX3	5.32929e-28	0.560762	0.466	0.398	1.47621e-23
RFX2	8.26303e-39	0.559322	0.502	0.417	2.28886e-34
FNBP1L	5.95695e-101	0.558662	0.795	0.642	1.65007e-96
RAP1GAP	1.65878e-84	0.557772	0.281	0.111	4.59481e-80
FBXW7	1.12795e-89	0.557678	0.836	0.7	3.12443e-85
RNF150	3.44849e-20	0.557398	0.408	0.351	9.55231e-16
NCAM1	2.48093e-115	0.555197	0.879	0.684	6.87218e-111
PPP3CA	3.89811e-64	0.553947	0.659	0.543	1.07978e-59
AC117386.2	6.98596e-96	0.552343	0.142	0.013	1.93511e-91
GTF2I	2.35225e-91	0.552226	0.802	0.67	6.51573e-87
MIA2	1.33708e-92	0.544863	0.788	0.638	3.70371e-88
LINC00211	5.03441e-59	0.544371	0.204	0.078	1.39453e-54
BICD1	9.86581e-106	0.543887	0.844	0.672	2.73283e-101
TMEM260	2.98074e-33	0.540657	0.354	0.255	8.25666e-29
JAK2	9.52148e-32	0.540078	0.396	0.304	2.63745e-27
AC068722.1	1.53657e-97	0.53708	0.146	0.014	4.25629e-93
WWC1	6.58555e-34	0.533989	0.461	0.376	1.8242e-29
PPP6R2	3.7094e-119	0.532514	0.852	0.678	1.0275e-114
AC005237.1	8.76019e-68	0.531644	0.272	0.12	2.42657e-63
MAFB	9.38088e-31	0.530697	0.275	0.178	2.5985e-26
KCNC2	8.13534e-58	0.528439	0.146	0.04	2.25349e-53
RALGPS1	3.11238e-123	0.526693	0.867	0.69	8.62128e-119
CHD6	4.97589e-93	0.526493	0.777	0.639	1.37832e-88
ZNF420	2.07809e-37	0.526325	0.366	0.256	5.75631e-33
FAM20A	5.15916e-49	0.525429	0.261	0.132	1.42909e-44
PALLD	2.57967e-28	0.5248	0.409	0.323	7.1457e-24
RAB20	2.6545e-97	0.523856	0.172	0.027	7.35296e-93
MPPED2	2.79235e-63	0.523032	0.24	0.098	7.73481e-59
NEBL	8.87313e-94	0.521986	0.945	0.808	2.45786e-89
NOL4	7.91096e-131	0.521183	0.994	0.98	2.19134e-126
MICOS10	7.552e-40	0.520712	0.264	0.15	2.09191e-35
BCAR3	7.8251e-42	0.520267	0.355	0.235	2.16755e-37
ABCC4	3.81674e-79	0.518644	0.18	0.045	1.05724e-74
SACS	1.63547e-65	0.518247	0.236	0.096	4.53026e-61
RGS17	1.02209e-97	0.516953	0.828	0.661	2.83118e-93
TJP2	7.8892e-92	0.515287	0.206	0.05	2.18531e-87
CD99L2	1.52871e-37	0.514004	0.311	0.201	4.23452e-33
LUC7L3	1.00104e-69	0.512868	0.763	0.642	2.77289e-65
SLC7A14-AS1	4.82562e-80	0.512609	0.202	0.057	1.3367e-75
SYDE2	2.64647e-72	0.512429	0.206	0.067	7.33072e-68
TRIO	1.26182e-89	0.51148	0.947	0.85	3.49523e-85
PDE9A	1.90733e-60	0.511198	0.278	0.133	5.28331e-56
BOC	1.62734e-69	0.511	0.259	0.105	4.50773e-65
SCG2	2.10759e-17	0.51085	0.192	0.129	5.83801e-13
FRRS1L	9.10965e-49	0.510828	0.315	0.181	2.52337e-44
EPS15	5.42374e-76	0.510321	0.743	0.611	1.50237e-71
ETV6	8.79208e-27	0.50785	0.469	0.402	2.43541e-22
RGS7	1.00797e-137	0.507346	0.996	0.957	2.79209e-133
mm10---Fut9	1.40294e-11	0.50485	0.116	0.075	3.88614e-07
CACNA1C	4.36971e-165	0.503639	1	0.992	1.21041e-160
MACC1	1.18809e-50	0.503433	0.215	0.095	3.29102e-46
PDXDC1	9.15559e-88	0.503309	0.771	0.637	2.5361e-83
RIMBP2	9.59005e-110	0.503239	0.983	0.944	2.65644e-105
LGALSL-DT	2.09793e-51	0.501511	0.231	0.107	5.81127e-47
PTPN13	4.59306e-32	0.501418	0.425	0.329	1.27228e-27
TPCN1	9.48567e-29	0.500415	0.446	0.369	2.62753e-24
SGMS1	7.9635e-83	0.500385	0.792	0.66	2.20589e-78
FLNB	1.19898e-29	0.50008	0.394	0.303	3.32117e-25
WWOX	4.86645e-80	0.498869	0.948	0.852	1.34801e-75
FKBP5	1.58623e-40	0.493494	0.564	0.464	4.39385e-36
CAPZB	1.47688e-51	0.493387	0.635	0.537	4.09097e-47
EPB41L5	9.48663e-71	0.491734	0.74	0.595	2.6278e-66
SIK3	2.3034e-105	0.491239	0.976	0.928	6.38043e-101
KIF13A	9.2341e-79	0.490075	0.902	0.782	2.55785e-74
STON2	4.73853e-44	0.489817	0.299	0.174	1.31257e-39
FOXP1	2.8282e-76	0.48953	0.918	0.795	7.83411e-72
ERBB4	6.31024e-60	0.487878	0.309	0.152	1.74794e-55
LINC02405	1.08539e-93	0.487445	0.145	0.015	3.00653e-89
RFX3	5.7037e-62	0.487303	0.865	0.764	1.57992e-57
ZFR2	1.52661e-109	0.48703	0.166	0.016	4.22871e-105
SLC7A8	3.72234e-12	0.486365	0.457	0.445	1.03109e-07
SERINC5	1.23392e-60	0.4844	0.217	0.085	3.41797e-56
ATXN7L1	1.2853e-29	0.481601	0.432	0.341	3.56027e-25
TBL1X	6.29604e-77	0.481335	0.797	0.621	1.744e-72
CMIP	6.09038e-92	0.481056	0.913	0.772	1.68704e-87
ADGRG5	2.65513e-29	0.479949	0.359	0.259	7.35472e-25
RASAL2	1.09605e-66	0.479834	0.782	0.653	3.03605e-62
CERS6	4.29678e-78	0.47858	0.81	0.659	1.19021e-73
VPS13A	1.94249e-40	0.478449	0.643	0.577	5.38069e-36
TJP1	1.16298e-25	0.478026	0.478	0.419	3.22146e-21
ERC2	3.71619e-28	0.477492	0.371	0.276	1.02939e-23
KCNC4	1.75119e-74	0.47649	0.219	0.073	4.85081e-70
CNTN4	1.1018e-114	0.475756	0.994	0.934	3.052e-110
PCNX1	4.34492e-23	0.47528	0.454	0.392	1.20354e-18
KALRN	1.86309e-73	0.475163	0.149	0.03	5.16077e-69
TNS3	9.89422e-65	0.473846	0.707	0.579	2.7407e-60
NMNAT3	9.93323e-24	0.473562	0.428	0.36	2.75151e-19
CBR4	5.30755e-22	0.472729	0.461	0.403	1.47019e-17
DOCK1	2.04273e-93	0.472055	0.899	0.725	5.65837e-89
SETD2	1.08831e-66	0.471407	0.76	0.642	3.01462e-62
MLIP	2.15226e-14	0.469672	0.389	0.335	5.96177e-10
TMEM117	3.31983e-74	0.466115	0.789	0.638	9.19593e-70
CDH1	2.91217e-25	0.465023	0.344	0.258	8.06671e-21
NAV1	2.91039e-84	0.46448	0.803	0.647	8.06177e-80
IL6R	9.48734e-32	0.463494	0.346	0.242	2.62799e-27
COL26A1	6.28809e-92	0.461933	0.153	0.02	1.7418e-87
ELP4	8.55816e-75	0.461926	0.955	0.873	2.37061e-70
PTK2	2.11311e-107	0.461818	0.986	0.951	5.8533e-103
DSP	0.000262844	0.460263	0.329	0.325	1
FNDC3A	5.21766e-49	0.45986	0.939	0.868	1.44529e-44
LINC02082	4.66842e-29	0.458961	0.267	0.17	1.29315e-24
MCTP1	3.50949e-57	0.458825	0.127	0.028	9.7213e-53
SLC35D1	1.00301e-30	0.458548	0.273	0.173	2.77835e-26
DPYSL2	4.2234e-67	0.458119	0.741	0.606	1.16988e-62
ZNF98	6.45616e-79	0.456916	0.134	0.019	1.78836e-74
ROCK1	5.36959e-61	0.456897	0.755	0.644	1.48738e-56
LBH	2.30803e-77	0.456312	0.111	0.008	6.39326e-73
NRXN1	1.53322e-195	0.456221	1	0.996	4.24701e-191
ZNF148	4.84135e-53	0.455721	0.762	0.655	1.34106e-48
CTTNBP2	6.40376e-37	0.455697	0.243	0.135	1.77384e-32
FBXW11	2.38477e-39	0.455466	0.629	0.557	6.60581e-35
OPRM1	7.37322e-55	0.454592	0.112	0.022	2.04238e-50
ST18	7.43201e-52	0.454507	0.875	0.784	2.05867e-47
ITGB8	3.18966e-45	0.454271	0.23	0.114	8.83536e-41
KIF19	3.89758e-104	0.454028	0.156	0.015	1.07963e-99
CHST9	3.95564e-94	0.45399	0.99	0.947	1.09571e-89
SRPK2	1.08728e-69	0.452957	0.855	0.733	3.01175e-65
ANXA4	4.25096e-50	0.452878	0.338	0.201	1.17752e-45
LINC01885	6.81132e-15	0.44949	0.421	0.372	1.88673e-10
RBM47	1.10059e-36	0.448391	0.576	0.479	3.04863e-32
DCAF6	5.03211e-19	0.447994	0.416	0.352	1.39389e-14
GNAQ	1.16577e-67	0.446714	0.854	0.724	3.22919e-63
R3HDM1	1.799e-60	0.446698	0.784	0.662	4.98323e-56
ABLIM2	1.41669e-56	0.446525	0.653	0.529	3.92425e-52
CBFA2T2	3.9698e-65	0.445004	0.859	0.729	1.09963e-60
PLPPR5	7.95447e-62	0.444936	0.162	0.046	2.20339e-57
ERI2	9.80983e-26	0.444413	0.176	0.1	2.71732e-21
AGFG1	1.98266e-16	0.44336	0.404	0.349	5.49196e-12
MAP3K5	5.38848e-30	0.442316	0.329	0.227	1.49261e-25
VPS41	2.68284e-22	0.44159	0.486	0.434	7.43145e-18
MCF2L	8.65778e-54	0.441167	0.692	0.576	2.39821e-49
SAMD5	2.68753e-40	0.439535	0.461	0.324	7.44447e-36
SQOR	1.9481e-71	0.439133	0.167	0.042	5.39625e-67
ARRB1	6.59998e-82	0.438946	0.154	0.027	1.82819e-77
COTL1	4.22636e-52	0.437361	0.196	0.079	1.1707e-47
RHOBTB1	3.96894e-25	0.436389	0.212	0.131	1.0994e-20
NCOA1	4.81863e-66	0.435488	0.87	0.744	1.33476e-61
PHLDB2	1.35224e-48	0.435238	0.684	0.571	3.7457e-44
PHACTR2	6.38434e-52	0.434411	0.894	0.772	1.76846e-47
RCAN2	5.64408e-71	0.434054	0.899	0.761	1.56341e-66
AC117386.1	2.64356e-80	0.433865	0.13	0.015	7.32266e-76
LIMA1	1.45372e-34	0.433155	0.264	0.159	4.0268e-30
ITGB5	8.75515e-59	0.432013	0.204	0.077	2.42518e-54
ARHGAP12	1.02484e-05	0.431933	0.388	0.389	0.283881
MAP3K15	1.87384e-19	0.431885	0.446	0.38	5.19054e-15
GLDC	5.3705e-76	0.431296	0.116	0.011	1.48763e-71
PAN3	2.07921e-42	0.430922	0.734	0.65	5.7594e-38
NCOA7	3.29774e-46	0.429931	0.249	0.125	9.13474e-42
HNRNPC	7.64098e-20	0.429705	0.647	0.628	2.11655e-15
STXBP6	3.63366e-25	0.429572	0.372	0.277	1.00652e-20
IQSEC3	1.13388e-36	0.426544	0.315	0.201	3.14084e-32
RBFOX2	5.70869e-55	0.425004	0.925	0.846	1.58131e-50
NEUROD1	1.60493e-13	0.424002	0.207	0.153	4.44565e-09
LINC01482	1.01885e-46	0.423558	0.15	0.052	2.82221e-42
STK4	1.40558e-33	0.421514	0.245	0.144	3.89347e-29
BMERB1	7.68438e-41	0.421383	0.62	0.536	2.12857e-36
AC027698.1	9.70031e-70	0.42089	0.159	0.038	2.68698e-65
PDS5B	1.31811e-25	0.420702	0.585	0.527	3.65117e-21
FAM107B	2.66945e-34	0.42064	0.232	0.131	7.39438e-30
GPC6-AS1	6.85982e-86	0.419639	0.129	0.012	1.90017e-81
EEF1A1	0.0195978	0.418812	0.166	0.158	1
TMEM164	1.95365e-15	0.418704	0.435	0.392	5.4116e-11
AC046134.2	5.72711e-57	0.418409	0.745	0.634	1.58641e-52
PPP4R4	5.72934e-44	0.418383	0.211	0.099	1.58703e-39
BIRC6	6.84283e-43	0.418241	0.868	0.79	1.89546e-38
PPP1R9A	1.5668e-51	0.417964	0.898	0.819	4.34004e-47
TRAK1	3.21758e-71	0.41732	0.858	0.731	8.91269e-67
CBLB	1.20783e-14	0.4172	0.408	0.361	3.34568e-10
PVR	4.07502e-46	0.41716	0.229	0.111	1.12878e-41
PRKAG2	1.98703e-29	0.416873	0.554	0.489	5.50409e-25
FRMPD3	2.63192e-81	0.41399	0.135	0.018	7.29041e-77
PDK4	0.118716	0.413815	0.219	0.22	1
KIAA1324	1.94434e-52	0.411494	0.939	0.856	5.38583e-48
TUSC3	3.84479e-28	0.411188	0.634	0.584	1.06501e-23
ASB3	1.28022e-49	0.411022	0.807	0.684	3.54621e-45
C1GALT1	1.41252e-12	0.410417	0.444	0.412	3.91267e-08
TENT5A	1.4887e-18	0.410181	0.231	0.16	4.12369e-14
CAMKMT	5.27407e-53	0.409717	0.826	0.694	1.46092e-48
SLC6A4	1.23721e-64	0.409666	0.153	0.039	3.42708e-60
FXYD6	8.79846e-44	0.409258	0.202	0.091	2.43717e-39
PAPSS2	5.71523e-38	0.408976	0.698	0.593	1.58312e-33
CTNND2	2.96606e-38	0.408716	0.78	0.684	8.21599e-34
TSC22D1	2.80082e-40	0.408613	0.815	0.71	7.75828e-36
PDZK1	3.83677e-46	0.408562	0.216	0.1	1.06279e-41
DDX17	1.19977e-31	0.408342	0.86	0.787	3.32336e-27
RHEX	1.84782e-83	0.408337	0.136	0.017	5.11846e-79
RTN1	5.28682e-54	0.408326	0.96	0.9	1.46445e-49
ADCY2	9.89669e-62	0.408262	0.163	0.045	2.74138e-57
AC010478.1	6.7814e-21	0.407557	0.334	0.256	1.87845e-16
GPR149	1.27489e-74	0.407175	0.107	0.008	3.53145e-70
DZIP3	1.09344e-35	0.406644	0.682	0.614	3.02884e-31
SSR4	5.09585e-05	0.405978	0.123	0.1	1
PLCH1	1.55547e-26	0.40527	0.56	0.477	4.30866e-22
RECK	1.65385e-31	0.404001	0.272	0.171	4.58115e-27
ADCY9	6.84341e-30	0.403846	0.586	0.513	1.89563e-25
KANSL1L	1.75306e-25	0.403054	0.58	0.531	4.85598e-21
SLC17A1	1.96495e-86	0.401781	0.114	0.005	5.4429e-82
PITPNM2	8.20939e-30	0.401666	0.325	0.221	2.274e-25
ZMYM2	8.25833e-33	0.401651	0.775	0.7	2.28756e-28
C5orf38	2.71465e-93	0.401464	0.122	0.005	7.51957e-89
NRIP1	2.51597e-09	0.400686	0.41	0.387	6.96924e-05
PCSK1N	0.573106	0.400472	0.201	0.215	1
AC090578.1	1.25124e-38	0.400456	0.115	0.037	3.46594e-34
AC027312.1	2.20464e-100	0.400203	0.136	0.008	6.10686e-96
CEACAM19	3.5242e-63	0.399654	0.169	0.05	9.76204e-59
F13A1	1.80713e-76	0.39939	0.115	0.011	5.00576e-72
SLC9A7	4.97405e-34	0.399313	0.231	0.129	1.37781e-29
SUMF1	9.18012e-26	0.397179	0.557	0.486	2.54289e-21
SIMC1	2.34617e-26	0.395557	0.352	0.26	6.49888e-22
ISL1	1.88027e-13	0.394683	0.336	0.284	5.20835e-09
AC079949.3	1.03479e-82	0.394437	0.125	0.012	2.86637e-78
CPEB3	1.94387e-41	0.394177	0.697	0.611	5.38453e-37
ZNF710	1.31784e-27	0.394135	0.296	0.202	3.65042e-23
BMPR2	1.63328e-47	0.393661	0.755	0.648	4.52418e-43
RNF144A	6.41167e-71	0.392309	0.144	0.028	1.77603e-66
MAPK10	1.29404e-77	0.392136	0.994	0.981	3.5845e-73
KCNQ1OT1	7.14008e-29	0.392026	0.611	0.53	1.9778e-24
TMEM163	4.50247e-48	0.389376	0.757	0.613	1.24718e-43
EZR	3.26458e-36	0.388386	0.2	0.101	9.04287e-32
ZFAND3	2.52777e-59	0.38715	0.978	0.951	7.00192e-55
BPTF	2.20116e-43	0.386735	0.806	0.728	6.0972e-39
SOX5-AS1	1.39932e-84	0.386302	0.125	0.011	3.87611e-80
AC108749.1	5.86295e-38	0.385315	0.142	0.056	1.62404e-33
AAK1	5.20082e-42	0.384474	0.738	0.659	1.44063e-37
SPTSSB	6.58932e-37	0.381926	0.189	0.091	1.82524e-32
GRAMD2B	2.34395e-34	0.381584	0.678	0.582	6.49273e-30
AC069277.1	1.82366e-48	0.379013	0.129	0.036	5.05153e-44
TENM1	4.64258e-42	0.378631	0.115	0.033	1.28599e-37
ATP1B1	8.6125e-12	0.378483	0.27	0.218	2.38566e-07
DEPTOR	2.80158e-25	0.378096	0.25	0.163	7.76037e-21
SMURF1	7.26e-11	0.377998	0.406	0.371	2.01102e-06
RAP1A	7.25681e-16	0.377684	0.311	0.247	2.01014e-11
ZNF83	1.24829e-22	0.375205	0.311	0.226	3.45776e-18
PPY	3.06159e-08	0.374767	0.114	0.081	0.000848062
NOVA1	4.21339e-20	0.374044	0.631	0.579	1.16711e-15
FRYL	1.5701e-30	0.37389	0.69	0.636	4.34919e-26
DIAPH2	9.14488e-52	0.373849	0.865	0.743	2.53313e-47
TNFRSF19	5.15707e-25	0.373646	0.24	0.153	1.42851e-20
MLLT10	2.88626e-44	0.373378	0.767	0.678	7.99494e-40
TAOK1	2.69782e-25	0.373034	0.651	0.603	7.47297e-21
LMCD1	2.86174e-38	0.372369	0.159	0.067	7.92701e-34
DOCK8	1.38092e-63	0.370412	0.117	0.019	3.82515e-59
CELF1	8.4829e-39	0.369592	0.733	0.651	2.34976e-34
PPP6R3	5.51768e-38	0.367619	0.803	0.712	1.5284e-33
FAM135A	6.80995e-31	0.36738	0.72	0.634	1.88636e-26
ANKRD11	3.9439e-53	0.3653	0.857	0.739	1.09246e-48
PCM1	4.35828e-30	0.364903	0.731	0.671	1.20724e-25
ATXN10	7.18478e-38	0.364253	0.704	0.619	1.99018e-33
VPS13C	1.83703e-32	0.363444	0.855	0.784	5.08859e-28
VKORC1L1	3.50025e-15	0.363093	0.337	0.275	9.69568e-11
STXBP5	4.85641e-30	0.362299	0.887	0.804	1.34523e-25
AL033504.1	4.523e-24	0.36227	0.344	0.245	1.25287e-19
SLC39A11	2.56909e-53	0.361943	0.945	0.833	7.11639e-49
UBR5	8.67443e-29	0.358848	0.713	0.649	2.40282e-24
NIPBL	2.0194e-25	0.357957	0.782	0.725	5.59373e-21
ZMIZ1	1.05693e-49	0.356998	0.78	0.674	2.92771e-45
KLHL3	1.06101e-13	0.35678	0.383	0.332	2.93901e-09
SERPINE2	3.74036e-44	0.356766	0.159	0.06	1.03608e-39
ZNF66	1.35197e-43	0.354271	0.169	0.068	3.74496e-39
SESN3	4.62054e-06	0.353883	0.35	0.332	0.127989
PCDH17	7.62154e-06	0.35306	0.309	0.285	0.211117
ARHGEF12	3.90493e-08	0.352283	0.462	0.455	0.00108166
DYRK1A	1.59417e-36	0.352176	0.802	0.708	4.41586e-32
ADAM10	7.59359e-08	0.351985	0.383	0.359	0.00210342
AL162411.1	9.06699e-76	0.351794	0.102	0.005	2.51156e-71
NSD1	1.28653e-21	0.351547	0.608	0.567	3.56368e-17
TNKS	2.46089e-29	0.350169	0.744	0.679	6.81666e-25
PHTF2	1.25048e-31	0.349999	0.861	0.777	3.46383e-27
ZNF609	4.36151e-45	0.349043	0.837	0.734	1.20814e-40
EFCAB13	2.14212e-19	0.348339	0.276	0.202	5.93369e-15
LIPE-AS1	4.3926e-17	0.348135	0.225	0.156	1.21675e-12
ACSM3	2.86587e-32	0.348069	0.137	0.058	7.93846e-28
CTXND1	3.59252e-35	0.347963	0.131	0.05	9.95128e-31
GFOD2	2.65649e-22	0.347864	0.273	0.192	7.35847e-18
TMPRSS2	4.2551e-79	0.347456	0.104	0.004	1.17866e-74
MIR181A1HG	3.5431e-49	0.346315	0.109	0.024	9.8144e-45
PDCD4	8.21497e-06	0.344625	0.295	0.27	0.227555
GARNL3	8.92705e-19	0.343122	0.256	0.184	2.47279e-14
HSP90AA1	0.316419	0.342904	0.301	0.319	1
OCRL	5.34584e-28	0.34238	0.194	0.109	1.4808e-23
XRN1	1.08556e-20	0.342354	0.594	0.559	3.007e-16
GCH1	5.79275e-05	0.341531	0.371	0.353	1
DTD1	2.03094e-10	0.341387	0.336	0.29	5.62571e-06
UGGT2	1.00447e-22	0.341283	0.707	0.664	2.78237e-18
CCDC91	3.0335e-33	0.341268	0.813	0.71	8.40279e-29
NEURL1B	8.40883e-80	0.340462	0.107	0.005	2.32924e-75
CASTOR2	3.86891e-16	0.340188	0.296	0.23	1.07169e-11
ARGLU1	0.0005011	0.339726	0.382	0.382	1
MYRF	4.40429e-49	0.339434	0.155	0.053	1.21999e-44
AKAP9	3.66266e-17	0.336603	0.813	0.777	1.01456e-12
TTC13	1.55574e-11	0.336367	0.315	0.265	4.30941e-07
GRB14	5.26815e-22	0.336169	0.184	0.11	1.45928e-17
CDC42BPA	1.22326e-26	0.335568	0.919	0.864	3.38843e-22
JAKMIP2	1.10575e-30	0.33548	0.688	0.614	3.06294e-26
ANKRD44	7.726e-11	0.334497	0.357	0.312	2.1401e-06
HIPK2	3.76145e-38	0.333695	0.762	0.672	1.04192e-33
SOX6	4.50092e-35	0.333537	0.956	0.915	1.24675e-30
AC008014.1	5.39421e-29	0.331925	0.617	0.514	1.49419e-24
RPRD2	1.5707e-16	0.331744	0.58	0.549	4.35084e-12
PIK3C2B	1.62835e-22	0.330685	0.238	0.158	4.51054e-18
VIL1	8.59571e-47	0.330311	0.133	0.04	2.38101e-42
CAMK2D	1.03679e-28	0.329704	0.892	0.806	2.87191e-24
PROX1-AS1	6.14115e-20	0.327264	0.185	0.115	1.7011e-15
DOCK5	5.04521e-61	0.326825	0.103	0.013	1.39752e-56
RPS9	3.18526e-18	0.326661	0.159	0.096	8.82316e-14
EPS8L2	2.71086e-29	0.326645	0.227	0.132	7.50909e-25
UBR3	1.03629e-19	0.325284	0.716	0.68	2.87051e-15
SENP6	3.69557e-18	0.325083	0.726	0.689	1.02367e-13
MAP7	1.13333e-32	0.324534	0.824	0.739	3.13932e-28
KANSL1	4.0053e-31	0.32419	0.866	0.779	1.10947e-26
IMMP1L	0.0106908	0.323643	0.43	0.457	1
RFX3-AS1	6.99867e-06	0.323126	0.427	0.415	0.193863
LLGL2	3.49831e-32	0.323098	0.659	0.567	9.69032e-28
AC005224.2	4.67785e-75	0.32292	0.1	0.004	1.29577e-70
ACTN1	1.26634e-19	0.322791	0.258	0.181	3.50775e-15
COX10	8.13608e-17	0.322657	0.235	0.169	2.25369e-12
DPH6-DT	1.79901e-31	0.322518	0.779	0.667	4.98325e-27
INS	2.6019e-30	0.322064	0.987	0.989	7.20725e-26
PKD2	1.86753e-12	0.321599	0.563	0.553	5.17305e-08
AQP4-AS1	1.97547e-34	0.321112	0.955	0.872	5.47205e-30
WAC	6.45113e-14	0.321099	0.613	0.603	1.78696e-09
CEACAM1	2.41317e-33	0.320789	0.17	0.08	6.68447e-29
PNISR	3.05315e-17	0.320513	0.732	0.689	8.45723e-13
PICALM	1.5487e-08	0.320027	0.527	0.533	0.000428989
RBPJ	5.69264e-06	0.319104	0.387	0.371	0.157686
ARID4B	5.86407e-18	0.318339	0.691	0.651	1.62435e-13
ESYT2	2.60898e-11	0.318091	0.308	0.254	7.22687e-07
PRKCG	1.50999e-72	0.317386	0.1	0.006	4.18268e-68
DEPP1	2.79698e-31	0.317348	0.117	0.045	7.74764e-27
RUNX1T1	1.23434e-07	0.317274	0.626	0.641	0.00341911
KIF1B	9.74791e-20	0.317241	0.646	0.61	2.70017e-15
GLUD1	9.45354e-13	0.317024	0.232	0.176	2.61863e-08
CCDC158	2.39912e-19	0.316216	0.23	0.157	6.64556e-15
CYSTM1	3.08171e-06	0.315964	0.366	0.343	0.0853633
HNF4A-AS1	2.81573e-29	0.315554	0.184	0.097	7.79957e-25
ITFG1	5.41968e-32	0.31543	0.791	0.705	1.50125e-27
GLG1	4.09472e-18	0.315256	0.651	0.626	1.13424e-13
R3HDM2	5.28336e-30	0.31524	0.82	0.735	1.46349e-25
AC118549.1	6.27466e-15	0.31515	0.648	0.625	1.73808e-10
NFAT5	1.33524e-26	0.315041	0.832	0.752	3.6986e-22
RMDN2	9.02297e-15	0.314428	0.2	0.139	2.49936e-10
NCOR1	6.54186e-16	0.31385	0.643	0.623	1.8121e-11
ARHGAP10	3.00058e-10	0.313748	0.299	0.25	8.3116e-06
JMJD1C	4.44095e-40	0.313628	0.987	0.975	1.23014e-35
ATG7	1.47421e-36	0.313145	0.785	0.683	4.08356e-32
ABCA1	8.77971e-13	0.312333	0.224	0.169	2.43198e-08
STXBP4	1.60047e-07	0.311931	0.351	0.322	0.0044333
STRN3	5.20522e-12	0.311566	0.597	0.581	1.44185e-07
PLPPR4	9.81651e-19	0.311311	0.178	0.111	2.71917e-14
NPSR1	1.52937e-36	0.311037	0.119	0.041	4.23635e-32
CDK13	6.25853e-17	0.310829	0.658	0.63	1.73361e-12
SCMH1	4.22392e-33	0.31023	0.829	0.718	1.17003e-28
SESN1	0.00215604	0.308905	0.444	0.461	1
MBD5	9.8497e-31	0.308634	0.965	0.944	2.72837e-26
HLA-A	7.75406e-08	0.307303	0.104	0.072	0.00214788
RALGPS2	2.13275e-08	0.30699	0.411	0.38	0.000590772
RBM39	2.56876e-13	0.306638	0.638	0.631	7.11546e-09
GPATCH8	1.7378e-32	0.306155	0.834	0.746	4.81369e-28
CBR3-AS1	1.06806e-31	0.306093	0.173	0.086	2.95852e-27
PCDH9	1.25522e-15	0.305996	0.108	0.058	3.47696e-11
CD46	0.00439167	0.305894	0.37	0.372	1
VPS13B	1.84895e-21	0.305785	0.879	0.815	5.12159e-17
CCDC141	4.22218e-33	0.305365	0.116	0.043	1.16954e-28
SRBD1	0.00814922	0.305353	0.443	0.464	1
REV3L	6.82416e-18	0.305297	0.884	0.83	1.89029e-13
EDIL3	1.68273e-08	0.30486	0.516	0.495	0.000466115
TLCD4	1.5349e-35	0.303836	0.121	0.043	4.25168e-31
CLASP1	7.13666e-26	0.302719	0.858	0.775	1.97685e-21
SOS1	5.5826e-12	0.301666	0.588	0.576	1.54638e-07
PIP5K1A	3.09345e-07	0.301451	0.428	0.412	0.00856887
DENND1A	2.99331e-21	0.301383	0.689	0.64	8.29148e-17
UBE2K	5.41693e-08	0.301251	0.539	0.541	0.00150049
PFKP	1.03903e-33	0.299578	0.168	0.08	2.87811e-29
PAX8-AS1	4.12176e-10	0.299086	0.182	0.136	1.14173e-05
ATXN1	1.09328e-35	0.298709	0.811	0.7	3.02838e-31
ATP2B1	0.0064661	0.298029	0.463	0.489	1
RFX7	1.19426e-11	0.297705	0.554	0.545	3.30809e-07
LINC02595	1.34282e-32	0.297595	0.145	0.063	3.71962e-28
TPST1	2.59074e-05	0.2974	0.463	0.462	0.717636
TACC2	6.5797e-15	0.297306	0.233	0.17	1.82258e-10
SNTG2-AS1	4.15638e-43	0.297221	0.149	0.054	1.15132e-38
FBLN7	5.09498e-20	0.296988	0.191	0.12	1.41131e-15
PGR-AS1	1.76804e-12	0.296945	0.198	0.144	4.89747e-08
IFIH1	1.34628e-29	0.296362	0.124	0.053	3.72918e-25
CLCN5	3.85761e-28	0.29632	0.162	0.081	1.06856e-23
EPC1	9.85792e-14	0.295468	0.664	0.647	2.73064e-09
USP47	4.42634e-20	0.295284	0.705	0.661	1.2261e-15
HSP90AB1	0.0827755	0.294382	0.206	0.241	1
NCMAP	1.31999e-30	0.294334	0.139	0.061	3.65638e-26
WWC2	2.40786e-32	0.293295	0.121	0.046	6.66978e-28
ODF2L	2.9386e-08	0.293018	0.259	0.218	0.000813992
GCLM	2.05229e-11	0.292778	0.224	0.172	5.68484e-07
EPHB2	2.31173e-33	0.291993	0.145	0.062	6.4035e-29
SHLD2	3.7804e-05	0.291621	0.406	0.399	1
RAI2	2.78747e-11	0.291009	0.232	0.179	7.72129e-07
MAOA	3.80328e-32	0.289865	0.142	0.061	1.05351e-27
EMC10	1.43803e-09	0.289699	0.17	0.128	3.98334e-05
LINC00877	4.25725e-18	0.289669	0.22	0.149	1.17926e-13
PLCG2	2.63701e-13	0.2886	0.163	0.111	7.30451e-09
ECHDC2	5.13266e-21	0.288506	0.68	0.636	1.42175e-16
KIAA1958	1.88611e-17	0.288404	0.663	0.616	5.22451e-13
UBAP2	0.000395808	0.287662	0.421	0.426	1
JPX	3.05669e-19	0.287639	0.77	0.711	8.46704e-15
PKN2	1.83042e-08	0.286938	0.562	0.562	0.000507026
OSBP2	1.46708e-12	0.286325	0.288	0.228	4.06381e-08
GOLGA4	9.94952e-16	0.286218	0.82	0.762	2.75602e-11
ZNF721	8.20107e-18	0.286201	0.681	0.652	2.2717e-13
TERF2IP	0.000665342	0.286012	0.259	0.243	1
CDS1	5.94978e-30	0.2855	0.125	0.052	1.64809e-25
RBM26	1.71104e-08	0.284904	0.613	0.608	0.000473959
SLC16A9	3.71668e-09	0.28435	0.28	0.233	0.000102952
ZNF644	2.66709e-05	0.284139	0.516	0.532	0.738784
AC006369.2	1.73826e-43	0.284039	0.115	0.033	4.81498e-39
CUX1	1.83666e-35	0.283983	0.817	0.712	5.08755e-31
GNB1	2.11625e-15	0.28377	0.626	0.592	5.86202e-11
LRBA	1.1801e-11	0.283204	0.946	0.935	3.26888e-07
CNKSR3	2.08748e-24	0.283124	0.726	0.623	5.78231e-20
ABCB10	6.30741e-14	0.282936	0.187	0.129	1.74715e-09
PAPSS1	8.94418e-08	0.282259	0.284	0.246	0.00247754
AGO3	3.31306e-23	0.282216	0.805	0.722	9.17719e-19
TIAM1	8.18347e-22	0.282077	0.699	0.631	2.26682e-17
BICRAL	2.99092e-19	0.28154	0.677	0.631	8.28485e-15
RALGAPA1	3.12702e-14	0.281247	0.821	0.783	8.66183e-10
BRAF	1.08501e-18	0.281178	0.851	0.793	3.00549e-14
ST8SIA1	1.99842e-28	0.280247	0.108	0.042	5.53562e-24
NPAS3	1.08806e-43	0.279019	0.987	0.95	3.01392e-39
FAF1	5.56233e-18	0.277564	0.911	0.845	1.54077e-13
NT5C3A	3.69288e-05	0.276939	0.275	0.246	1
ACACA	2.56198e-22	0.276928	0.789	0.709	7.09669e-18
SBF2	2.61307e-17	0.27604	0.931	0.884	7.23819e-13
NBEAL2	7.7821e-26	0.275689	0.148	0.074	2.15564e-21
WNK1	1.3971e-07	0.275385	0.557	0.562	0.00386997
DOCK7	0.00168755	0.274915	0.36	0.354	1
CBL	5.67689e-11	0.274876	0.215	0.164	1.5725e-06
MED13L	2.01466e-19	0.274707	0.822	0.759	5.58061e-15
HSP90B1	0.0432202	0.274237	0.18	0.213	1
KIAA1549	1.72063e-09	0.273597	0.309	0.26	4.76614e-05
ABCC1	1.3164e-13	0.273354	0.261	0.197	3.64642e-09
ZNF618	0.000858261	0.273286	0.431	0.44	1
SGPL1	5.15412e-11	0.271521	0.218	0.167	1.42769e-06
ATP2A2	0.0214102	0.271011	0.373	0.382	1
ABCB1	2.22217e-20	0.270395	0.151	0.084	6.15542e-16
ADGRA2	3.41507e-34	0.270006	0.119	0.043	9.45974e-30
TSPAN2	0.00121784	0.269784	0.374	0.374	1
CLIP4	0.00221815	0.269525	0.299	0.286	1
PPM1L	4.72419e-21	0.26898	0.826	0.742	1.3086e-16
AC083837.1	6.31066e-27	0.268604	0.109	0.044	1.74805e-22
ZKSCAN1	0.297355	0.26849	0.445	0.484	1
SATB1-AS1	1.83457e-07	0.267767	0.237	0.195	0.00508175
CERKL	0.000577364	0.267762	0.283	0.264	1
NECAB2	8.0586e-24	0.267093	0.158	0.086	2.23223e-19
KLF12	3.41234e-17	0.265766	0.709	0.648	9.45219e-13
FBXO11	5.24263e-21	0.265136	0.746	0.673	1.45221e-16
PDE5A	0.144111	0.265044	0.438	0.472	1
HS2ST1	0.000583968	0.26501	0.417	0.422	1
STARD9	1.69925e-23	0.263791	0.13	0.064	4.70691e-19
MARK3	1.71469e-10	0.26356	0.668	0.658	4.74969e-06
C20orf194	1.88964e-13	0.263361	0.632	0.61	5.23431e-09
ZNF638	2.38091e-11	0.263179	0.864	0.837	6.59512e-07
SESTD1	0.00253971	0.263034	0.367	0.364	1
NFKB1	0.0010484	0.262974	0.297	0.282	1
B2M	5.51011e-06	0.261626	0.101	0.074	0.15263
CRIM1	1.11847e-07	0.261557	0.219	0.178	0.00309816
MAP7D2	7.60518e-11	0.261353	0.209	0.157	2.10664e-06
PLEKHA2	8.93289e-21	0.260715	0.149	0.082	2.47441e-16
SSTR2	8.67072e-13	0.260624	0.186	0.131	2.40179e-08
C12orf75	0.000150195	0.260075	0.475	0.487	1
HPS1	4.06428e-25	0.259674	0.132	0.063	1.12581e-20
PHF21A	6.51414e-13	0.258572	0.84	0.775	1.80442e-08
FAM49B	0.000361045	0.257879	0.431	0.428	1
KCTD3	0.000769711	0.257821	0.256	0.238	1
RAB27A	6.40267e-14	0.257461	0.204	0.145	1.77354e-09
NDRG1	1.04072e-13	0.257458	0.162	0.108	2.88279e-09
MCU	0.00263808	0.257415	0.394	0.396	1
NF1	3.70774e-13	0.257187	0.866	0.834	1.02704e-08
PTEN	4.89961e-05	0.257001	0.639	0.645	1
AL078600.1	0.000607256	0.255493	0.345	0.329	1
SH3PXD2B	1.00755e-20	0.255252	0.154	0.087	2.79092e-16
NRCAM	6.08422e-08	0.254597	0.933	0.905	0.00168533
ZC3HAV1	3.6073e-10	0.253927	0.196	0.148	9.99223e-06
RPL13A	0.117561	0.252403	0.108	0.102	1
TSPAN14	8.76947e-35	0.250429	0.108	0.035	2.42914e-30
EVI5	4.18233e-08	0.250152	0.646	0.64	0.0011585
INPP5F	3.31547e-61	-0.250084	0.15	0.316	9.18384e-57
TRIM37	1.30019e-47	-0.25016	0.173	0.324	3.60152e-43
AHI1	1.04803e-72	-0.250518	0.85	0.914	2.90305e-68
LRRC1	6.54914e-54	-0.250701	0.28	0.468	1.81411e-49
PAK5	5.21719e-39	-0.250957	0.075	0.173	1.44516e-34
CARS	1.99338e-36	-0.251088	0.112	0.219	5.52166e-32
CALU	6.56792e-65	-0.251419	0.134	0.303	1.81931e-60
NDUFAF2	1.11263e-48	-0.251563	0.261	0.434	3.08199e-44
AC055733.2	8.48785e-35	-0.251875	0.107	0.21	2.35113e-30
REPS1	1.88347e-49	-0.252123	0.318	0.502	5.21721e-45
PKIA	5.6993e-37	-0.252222	0.171	0.298	1.57871e-32
NWD1	1.28413e-46	-0.252369	0.046	0.139	3.55703e-42
AL020995.1	3.90886e-39	-0.2524	0.107	0.216	1.08275e-34
SYTL3	1.07087e-53	-0.252512	0.028	0.118	2.9663e-49
LINC01602	3.42451e-35	-0.252663	0.08	0.173	9.48588e-31
GOLGA7B	1.95662e-56	-0.252702	0.064	0.182	5.41984e-52
GOLGB1	1.99038e-78	-0.252753	0.311	0.55	5.51335e-74
HSD17B4	2.09784e-54	-0.252755	0.126	0.273	5.81102e-50
MAP4K3-DT	7.74018e-41	-0.252948	0.293	0.456	2.14403e-36
TBC1D30	1.07307e-44	-0.253204	0.184	0.334	2.9724e-40
KREMEN1	1.24759e-45	-0.253382	0.04	0.129	3.45582e-41
ZNF331	3.55486e-40	-0.253386	0.144	0.27	9.84697e-36
BNIP3L	1.02035e-41	-0.254158	0.183	0.326	2.82636e-37
AC098829.1	1.6212e-24	-0.254197	0.104	0.186	4.49073e-20
EIF2B3	2.46403e-39	-0.254284	0.274	0.429	6.82538e-35
BDH1	4.38492e-49	-0.254357	0.05	0.151	1.21462e-44
AL157911.1	1.40257e-31	-0.254442	0.083	0.172	3.88512e-27
AKAP6	1.11195e-47	-0.255182	0.193	0.35	3.08011e-43
FTCD	7.31441e-14	-0.255489	0.104	0.161	2.02609e-09
KRBA2	1.85655e-47	-0.255534	0.061	0.165	5.14265e-43
ATN1	7.00626e-43	-0.255539	0.158	0.293	1.94073e-38
ZBTB17	3.47872e-52	-0.256614	0.036	0.131	9.63606e-48
DPP6	1.45346e-68	-0.256738	1	0.996	4.02608e-64
LINC00513	5.08769e-40	-0.256906	0.233	0.381	1.40929e-35
LRGUK	7.1426e-61	-0.256911	0.025	0.121	1.9785e-56
AC087521.2	2.0717e-39	-0.25705	0.084	0.187	5.7386e-35
AC006019.3	9.07992e-40	-0.257209	0.176	0.312	2.51514e-35
CADPS2	1.28204e-33	-0.258018	0.097	0.195	3.55124e-29
CTBP1	5.52695e-39	-0.2581	0.166	0.296	1.53096e-34
LINC00534	1.27023e-50	-0.258117	0.032	0.121	3.51853e-46
KLHDC8A	9.72192e-74	-0.258301	0.01	0.103	2.69297e-69
BACE2	3.01444e-36	-0.258528	0.036	0.109	8.35001e-32
AC078850.2	2.01818e-68	-0.258538	0.011	0.1	5.59036e-64
RPS6KC1	1.55153e-56	-0.258649	0.305	0.508	4.29775e-52
NBEAL1	4.61876e-61	-0.258683	0.339	0.553	1.2794e-56
MEIS3	3.22332e-45	-0.258761	0.198	0.353	8.9286e-41
RDX	5.23564e-55	-0.258823	0.286	0.479	1.45027e-50
ERGIC1	6.39083e-45	-0.259222	0.124	0.254	1.77026e-40
AP005329.2	1.95359e-55	-0.259234	0.018	0.1	5.41144e-51
BAG3	5.33638e-69	-0.259502	0.026	0.134	1.47818e-64
YWHAQ	1.82394e-57	-0.260024	0.251	0.441	5.05233e-53
CXXC4-AS1	4.84426e-29	-0.260035	0.104	0.196	1.34186e-24
KLHL24	9.37708e-55	-0.260261	0.13	0.279	2.59745e-50
AC068051.1	4.26262e-40	-0.260569	0.887	0.907	1.18075e-35
SLC8A3	1.55075e-28	-0.260821	0.16	0.267	4.29557e-24
SRGAP2C	4.1754e-44	-0.261474	0.163	0.302	1.15659e-39
AL357153.2	7.41456e-40	-0.26192	0.095	0.202	2.05383e-35
SEC23B	1.12317e-52	-0.26204	0.161	0.317	3.11117e-48
TMEM37	2.61091e-73	-0.262052	0.012	0.108	7.23223e-69
AKAP8L	9.05639e-48	-0.262363	0.325	0.512	2.50862e-43
ANAPC16	1.13656e-61	-0.262384	0.273	0.479	3.14827e-57
LRSAM1	9.45497e-40	-0.262459	0.169	0.302	2.61903e-35
SNAP25-AS1	4.18121e-23	-0.26275	0.68	0.743	1.1582e-18
ERI3	1.83074e-42	-0.263369	0.254	0.413	5.07115e-38
DNAH7	1.0854e-42	-0.263413	0.11	0.229	3.00656e-38
TMTC2	4.38619e-46	-0.263461	0.292	0.464	1.21497e-41
GPSM2	1.46129e-43	-0.263461	0.113	0.237	4.04776e-39
RAB11FIP1	4.46528e-47	-0.263502	0.192	0.344	1.23688e-42
WARS2-AS1	2.2772e-41	-0.263534	0.314	0.48	6.30783e-37
PPFIA3	3.01484e-42	-0.263568	0.165	0.302	8.3511e-38
TMEM63C	2.12508e-49	-0.26397	0.322	0.507	5.88648e-45
HS6ST2	2.63853e-12	-0.264398	0.186	0.253	7.30873e-08
BAALC-AS1	8.69188e-48	-0.264526	0.059	0.163	2.40765e-43
MAST1	4.1513e-45	-0.264794	0.129	0.26	1.14991e-40
RAB3IP	8.82068e-63	-0.264848	0.293	0.504	2.44333e-58
CAPS2	7.04719e-63	-0.265714	0.242	0.437	1.95207e-58
LINC01876	0.0043964	-0.265827	0.697	0.616	1
VOPP1	3.33097e-42	-0.265854	0.463	0.641	9.22679e-38
SMAD7	2.58814e-55	-0.266283	0.04	0.14	7.16915e-51
SRGAP1	2.31738e-48	-0.266396	0.089	0.209	6.41913e-44
AC091544.2	1.10431e-73	-0.266473	0.014	0.112	3.05893e-69
LGR4	1.11488e-38	-0.266774	0.18	0.313	3.08823e-34
AL589843.1	1.76523e-44	-0.267025	0.198	0.347	4.88968e-40
PIK3C2A	2.45881e-62	-0.267509	0.436	0.66	6.8109e-58
AC097515.1	4.59945e-33	-0.267872	0.131	0.237	1.27405e-28
GGT7	3.89528e-49	-0.268433	0.134	0.273	1.07899e-44
ANGPT2	4.08215e-44	-0.268486	0.098	0.214	1.13075e-39
LEPR	6.69523e-14	-0.268677	0.08	0.131	1.85458e-09
PDIA5	2.19007e-39	-0.26869	0.144	0.268	6.06648e-35
SEMA6A-AS1	1.9082e-41	-0.268716	0.115	0.235	5.28571e-37
RAB28	3.01012e-62	-0.268787	0.373	0.592	8.33802e-58
CABP7	2.51765e-81	-0.268947	0.008	0.107	6.9739e-77
C5AR1	1.59484e-76	-0.268972	0.011	0.108	4.41771e-72
DTWD2	1.1254e-59	-0.269335	0.109	0.256	3.11736e-55
UGDH-AS1	6.61063e-48	-0.271021	0.161	0.308	1.83114e-43
LINC01176	1.09876e-58	-0.271156	0.056	0.173	3.04355e-54
MICAL3	1.73869e-34	-0.271231	0.482	0.64	4.81618e-30
E2F3	5.26646e-57	-0.27132	0.036	0.136	1.45881e-52
NLGN1	2.31918e-60	-0.271336	0.953	0.98	6.42413e-56
ZSWIM6	2.05985e-42	-0.271444	0.288	0.452	5.70577e-38
PWWP2A	1.6557e-53	-0.271526	0.253	0.432	4.58628e-49
COPG2	4.06672e-45	-0.271627	0.244	0.408	1.12648e-40
GALK2	4.20228e-59	-0.271876	0.341	0.554	1.16403e-54
AC025283.2	2.43801e-45	-0.272005	0.121	0.247	6.75328e-41
RDH10-AS1	1.38322e-64	-0.272208	0.013	0.101	3.83151e-60
AC025159.1	2.57929e-32	-0.272447	0.181	0.3	7.14464e-28
BACH1	1.67221e-48	-0.272712	0.109	0.237	4.63203e-44
MORC4	5.09285e-51	-0.272832	0.109	0.241	1.41072e-46
ZNF133	2.90635e-44	-0.273011	0.155	0.289	8.05058e-40
ARHGAP44	3.59302e-46	-0.273022	0.412	0.609	9.95268e-42
RAB30	2.47679e-61	-0.273205	0.062	0.185	6.8607e-57
TSC2	1.51142e-44	-0.273465	0.185	0.33	4.18665e-40
SAMD12-AS1	6.44017e-38	-0.273706	0.06	0.149	1.78393e-33
AC012178.1	1.46236e-74	-0.274883	0.011	0.106	4.05073e-70
HFM1	1.37261e-47	-0.274894	0.116	0.246	3.80212e-43
AC091906.1	2.33856e-50	-0.275443	0.037	0.13	6.47781e-46
RNF115	2.76953e-55	-0.275603	0.318	0.518	7.6716e-51
TIAM2	3.00255e-51	-0.276288	0.248	0.416	8.31707e-47
AP002336.2	9.90189e-41	-0.276404	0.168	0.304	2.74282e-36
GPSM1	1.26522e-59	-0.276749	0.035	0.138	3.50466e-55
GSE1	2.75482e-16	-0.277703	0.862	0.834	7.63086e-12
IGSF1	5.34446e-71	-0.277881	0.013	0.107	1.48041e-66
CHST11	3.45261e-36	-0.277949	0.111	0.217	9.56372e-32
CPEB1	7.78812e-42	-0.27803	0.145	0.273	2.15731e-37
USP20	1.53225e-49	-0.278043	0.124	0.258	4.24432e-45
LYRM2	6.37256e-60	-0.278089	0.084	0.219	1.7652e-55
AL512634.1	2.11184e-46	-0.278242	0.055	0.153	5.84979e-42
AC084198.2	1.4021e-63	-0.278664	0.241	0.431	3.88381e-59
ABCA9-AS1	7.15357e-65	-0.278728	0.023	0.122	1.98154e-60
GAB2	5.00993e-41	-0.279192	0.265	0.424	1.38775e-36
RNF157	1.40447e-54	-0.279359	0.133	0.28	3.89039e-50
SQSTM1	2.07718e-48	-0.279407	0.181	0.333	5.7538e-44
ECE1	3.45381e-47	-0.279507	0.261	0.427	9.56704e-43
HDAC5	3.68624e-52	-0.279627	0.12	0.258	1.02109e-47
NAPA	5.17943e-51	-0.279663	0.151	0.301	1.4347e-46
CORO2A	1.10069e-64	-0.279861	0.026	0.126	3.04892e-60
IL17RE	1.00444e-72	-0.280347	0.021	0.126	2.78231e-68
INPP5B	1.40478e-52	-0.280806	0.201	0.367	3.89125e-48
KATNAL1	1.0763e-61	-0.28115	0.194	0.373	2.98135e-57
NCK2	9.36817e-55	-0.281272	0.107	0.243	2.59498e-50
ELAVL4	2.12373e-47	-0.282231	0.706	0.807	5.88272e-43
CDC14B	1.22249e-60	-0.282838	0.257	0.455	3.38629e-56
ST3GAL5	1.77827e-46	-0.28314	0.244	0.41	4.92581e-42
AASS	2.01523e-72	-0.283326	0.02	0.124	5.58218e-68
FAM174B	3.54684e-51	-0.283503	0.269	0.449	9.82475e-47
MIR7-3HG	4.54166e-56	-0.283572	0.218	0.396	1.25804e-51
ANKRD7	1.12889e-48	-0.28359	0.078	0.193	3.12702e-44
KANTR	1.45614e-54	-0.283608	0.253	0.435	4.0335e-50
NUCB2	2.32889e-68	-0.283904	0.236	0.44	6.45101e-64
CEMIP	2.15087e-42	-0.284137	0.127	0.25	5.95792e-38
AC019130.1	6.25972e-44	-0.284456	0.074	0.179	1.73394e-39
AL390816.2	2.64991e-71	-0.284581	0.01	0.101	7.34026e-67
DYM	3.31812e-60	-0.284824	0.729	0.836	9.1912e-56
FBXO34	1.16679e-55	-0.285059	0.211	0.386	3.232e-51
PMM2	6.49494e-51	-0.28511	0.291	0.475	1.7991e-46
TTN-AS1	7.15163e-57	-0.286584	0.242	0.426	1.981e-52
CFAP61	1.09316e-47	-0.286913	0.083	0.198	3.02805e-43
METTL16	1.14324e-51	-0.287417	0.232	0.406	3.16678e-47
SYT5	6.07719e-51	-0.287659	0.079	0.199	1.68338e-46
ACADSB	4.17759e-49	-0.287795	0.086	0.205	1.15719e-44
HDX	1.29729e-37	-0.287833	0.19	0.322	3.59349e-33
IQCH-AS1	2.70002e-51	-0.287904	0.18	0.34	7.47907e-47
LINC01376	1.06978e-51	-0.288139	0.342	0.536	2.9633e-47
LPIN1	2.4065e-52	-0.288267	0.161	0.315	6.666e-48
TTLL11	1.43598e-52	-0.288312	0.133	0.276	3.97766e-48
GALNT18	1.11333e-38	-0.288419	0.045	0.126	3.08392e-34
ZNF235	2.61325e-49	-0.288551	0.15	0.294	7.2387e-45
EPAS1	1.96639e-51	-0.288553	0.138	0.284	5.4469e-47
CLTCL1	2.01734e-48	-0.289391	0.09	0.21	5.58802e-44
MAATS1	8.2568e-55	-0.289419	0.112	0.252	2.28713e-50
AL035427.1	2.2946e-45	-0.290377	0.189	0.339	6.35604e-41
LINC01128	3.98254e-60	-0.290528	0.155	0.319	1.10316e-55
RNF130	5.17674e-54	-0.291139	0.773	0.843	1.43396e-49
FFAR1	2.63123e-59	-0.29147	0.101	0.242	7.2885e-55
C9orf135	3.20919e-78	-0.291824	0.007	0.1	8.88944e-74
TSHZ1	1.55893e-43	-0.29239	0.28	0.441	4.31825e-39
LINC01725	1.49234e-13	-0.29256	0.759	0.739	4.13378e-09
MYO1E	1.01707e-52	-0.292586	0.039	0.137	2.81727e-48
PCAT1	4.93797e-25	-0.292702	0.217	0.327	1.36782e-20
AC074011.1	2.20826e-74	-0.29277	0.018	0.122	6.11687e-70
AC090579.1	2.21887e-49	-0.293199	0.023	0.103	6.14628e-45
TANC1	2.86876e-73	-0.293476	0.012	0.108	7.94648e-69
FRMPD4	2.49029e-25	-0.293701	0.527	0.637	6.89811e-21
GHR	7.95172e-21	-0.293813	0.05	0.106	2.20263e-16
AC012085.2	1.16489e-47	-0.293955	0.181	0.331	3.22676e-43
COLGALT2	1.95062e-84	-0.294427	0.008	0.111	5.40322e-80
LIX1-AS1	9.28918e-44	-0.294829	0.082	0.192	2.5731e-39
CYP46A1	2.66375e-61	-0.294968	0.06	0.181	7.3786e-57
SEM1	1.62867e-52	-0.29545	0.214	0.381	4.51141e-48
MAGED1	7.92222e-59	-0.295754	0.329	0.535	2.19446e-54
PSD3	3.53479e-40	-0.29634	0.659	0.752	9.79137e-36
POLR1A	4.80272e-59	-0.296493	0.106	0.249	1.33035e-54
ZBTB46	1.34524e-37	-0.29702	0.182	0.312	3.7263e-33
GALNT11	1.82882e-62	-0.297203	0.236	0.428	5.06583e-58
AL160314.2	2.1877e-55	-0.297752	0.071	0.191	6.05993e-51
SRGAP2	3.79629e-54	-0.297773	0.249	0.429	1.05157e-49
NOL3	7.59048e-56	-0.298137	0.146	0.301	2.10256e-51
NIM1K	1.47678e-51	-0.298177	0.096	0.225	4.09068e-47
CLINT1	2.63286e-73	-0.298234	0.196	0.397	7.29303e-69
KAT2B	3.8111e-64	-0.298247	0.303	0.514	1.05567e-59
SLC25A24	3.27176e-58	-0.298303	0.153	0.313	9.06276e-54
UNC5B	1.22135e-74	-0.298927	0.009	0.101	3.38314e-70
AC022558.2	2.19871e-46	-0.298989	0.136	0.271	6.09043e-42
FGGY	7.18523e-60	-0.299093	0.355	0.567	1.99031e-55
ARG2	2.20758e-61	-0.299515	0.05	0.166	6.11499e-57
WDR25	1.55552e-52	-0.3003	0.106	0.239	4.30879e-48
TMEM120B	5.33325e-57	-0.300406	0.105	0.247	1.47731e-52
ANGEL1	2.28871e-57	-0.300651	0.13	0.28	6.33973e-53
ZBTB20	1.24941e-132	-0.301615	0.988	0.998	3.46086e-128
MTSS2	3.5135e-71	-0.301999	0.151	0.331	9.73239e-67
AL356124.1	1.45047e-82	-0.30249	0.007	0.105	4.01781e-78
SCN2A	7.59074e-58	-0.303311	0.082	0.214	2.10263e-53
SEMA3A	1.19457e-31	-0.303388	0.047	0.12	3.30895e-27
TBCD	1.86532e-53	-0.303512	0.234	0.412	5.16693e-49
UNC13A	3.58818e-42	-0.303631	0.491	0.662	9.93927e-38
EVL	3.94987e-57	-0.304395	0.268	0.462	1.09411e-52
LINC00240	3.70978e-51	-0.304422	0.142	0.286	1.02761e-46
RGS16	7.92613e-80	-0.30518	0.012	0.116	2.19554e-75
PSMD1	1.33163e-72	-0.305235	0.26	0.478	3.68862e-68
COBLL1	7.01627e-67	-0.305318	0.344	0.565	1.94351e-62
OSBPL8	1.13727e-54	-0.305353	0.305	0.495	3.15024e-50
TNK2	1.07884e-51	-0.306316	0.196	0.358	2.98839e-47
SRRM3	1.59032e-52	-0.306723	0.298	0.483	4.40518e-48
FRMD4A	5.24043e-43	-0.307043	0.048	0.138	1.4516e-38
SRGAP3	9.91071e-46	-0.307062	0.278	0.445	2.74527e-41
IRS2	5.14823e-52	-0.307601	0.082	0.204	1.42606e-47
MBNL3	1.97578e-52	-0.307788	0.149	0.298	5.47292e-48
RBBP8	1.89336e-75	-0.308005	0.035	0.156	5.24462e-71
AC107419.1	9.71937e-68	-0.308235	0.012	0.101	2.69226e-63
ZRANB2-AS2	3.63709e-51	-0.308341	0.222	0.389	1.00747e-46
ACAD11	2.19833e-64	-0.308373	0.171	0.348	6.08936e-60
TRIM9	9.81724e-56	-0.308835	0.328	0.53	2.71938e-51
AC079447.1	8.80167e-52	-0.309372	0.194	0.356	2.43806e-47
ST8SIA5	4.676e-85	-0.309864	0.006	0.105	1.29525e-80
SLC45A2	2.66716e-82	-0.310683	0.017	0.128	7.38804e-78
RSU1	2.27614e-49	-0.310769	0.11	0.237	6.3049e-45
SPAG6	1.02936e-87	-0.310897	0.017	0.135	2.85132e-83
VWC2L	1.92072e-54	-0.310916	0.265	0.449	5.3204e-50
LINC00930	5.62677e-99	-0.311022	0.006	0.119	1.55862e-94
PLEKHH2	2.07105e-73	-0.311248	0.034	0.153	5.7368e-69
SMC5-AS1	2.25999e-55	-0.311315	0.172	0.332	6.26016e-51
CENPP	7.18415e-33	-0.311812	0.147	0.257	1.99001e-28
AC006504.5	2.22779e-47	-0.311852	0.142	0.281	6.17097e-43
LINC02334	6.86525e-62	-0.311961	0.044	0.157	1.90167e-57
GFPT1	9.57779e-75	-0.312168	0.328	0.56	2.65305e-70
GALNT10	5.17018e-44	-0.312198	0.104	0.22	1.43214e-39
AP003086.1	3.06951e-41	-0.31235	0.163	0.293	8.50254e-37
AC139887.2	2.71224e-49	-0.31257	0.342	0.522	7.5129e-45
LINC01505	1.40684e-34	-0.312632	0.044	0.12	3.89693e-30
TNRC6A	4.46355e-75	-0.312715	0.923	0.959	1.2364e-70
PDE4DIP	1.17155e-84	-0.313151	0.339	0.591	3.24519e-80
GSDME	1.33059e-55	-0.313172	0.077	0.2	3.68573e-51
AC007001.1	8.47741e-75	-0.313381	0.018	0.122	2.34824e-70
AP003059.1	2.31868e-56	-0.313559	0.083	0.211	6.42274e-52
DHX32	4.24475e-64	-0.314638	0.154	0.325	1.1758e-59
RPA3	9.02381e-57	-0.315386	0.112	0.254	2.49959e-52
KIF1A	2.92023e-60	-0.316553	0.22	0.406	8.08903e-56
LINC01184	3.3727e-52	-0.316679	0.22	0.388	9.34238e-48
DST	4.20077e-119	-0.316733	0.758	0.907	1.16361e-114
RASA4	2.26275e-60	-0.316766	0.166	0.333	6.26781e-56
FAM227B	2.86263e-48	-0.316939	0.228	0.391	7.92948e-44
MMS22L	7.43216e-70	-0.316957	0.035	0.152	2.05871e-65
DISP1	2.47633e-55	-0.317726	0.291	0.479	6.85943e-51
EPB41	2.53092e-62	-0.317864	0.222	0.413	7.01066e-58
TLE5	1.55215e-69	-0.318004	0.172	0.357	4.29946e-65
CMSS1	4.89301e-61	-0.31923	0.222	0.409	1.35536e-56
EXOC2	1.1856e-70	-0.319307	0.355	0.583	3.28411e-66
SOBP	8.21696e-55	-0.31944	0.56	0.732	2.2761e-50
PALM2-AKAP2	1.71658e-45	-0.319545	0.682	0.774	4.75491e-41
ZNF608	3.51746e-67	-0.319634	0.2	0.393	9.74337e-63
AC116565.1	1.05552e-100	-0.320391	0.006	0.12	2.9238e-96
TSPAN9	1.0923e-35	-0.320647	0.218	0.348	3.02567e-31
MED27	4.44135e-62	-0.32096	0.351	0.561	1.23025e-57
CDC14A	3.56457e-58	-0.32184	0.113	0.259	9.87387e-54
LINGO2	2.42549e-53	-0.321882	0.855	0.916	6.7186e-49
TASP1	3.13736e-74	-0.322156	0.331	0.564	8.69048e-70
WNT9A	4.60312e-79	-0.322317	0.028	0.147	1.27507e-74
PRSS23	2.18791e-58	-0.322387	0.036	0.139	6.06052e-54
ZC3H12B	2.52736e-47	-0.322519	0.138	0.273	7.00078e-43
GAS2	7.48999e-81	-0.323005	0.327	0.578	2.07473e-76
TANGO2	8.84432e-59	-0.323016	0.121	0.269	2.44988e-54
AL645944.2	1.02608e-91	-0.32314	0.006	0.111	2.84224e-87
FOXJ3	2.69955e-62	-0.323222	0.407	0.62	7.47774e-58
RASSF8-AS1	1.08984e-76	-0.324822	0.078	0.233	3.01887e-72
AP001783.1	2.77253e-99	-0.325167	0.002	0.108	7.6799e-95
LINC02315	1.48728e-08	-0.326048	0.113	0.157	0.000411978
ZCWPW2	2.51581e-58	-0.326409	0.111	0.255	6.96879e-54
PRKX	4.47891e-96	-0.326549	0.009	0.124	1.24066e-91
SPTB	2.05678e-62	-0.326668	0.177	0.351	5.69729e-58
FSTL4	7.36852e-25	-0.326691	0.335	0.461	2.04108e-20
ACTR3C	2.49184e-65	-0.327469	0.254	0.456	6.90239e-61
AL049779.4	1.72737e-56	-0.327846	0.043	0.148	4.78482e-52
ZNF365	2.96801e-81	-0.328411	0.045	0.183	8.22139e-77
AL513166.1	3.05934e-48	-0.329076	0.158	0.302	8.47438e-44
NIBAN2	7.69983e-61	-0.329437	0.089	0.225	2.13285e-56
TMEM184A	6.35963e-71	-0.329504	0.059	0.193	1.76162e-66
FRMPD1	4.70684e-62	-0.330271	0.027	0.127	1.30379e-57
WDPCP	7.22185e-61	-0.330914	0.327	0.533	2.00045e-56
LRRN3	2.63273e-73	-0.331954	0.054	0.189	7.29267e-69
NR5A2	2.84933e-74	-0.332816	0.009	0.102	7.89263e-70
C3orf67	2.12471e-42	-0.332949	0.241	0.393	5.88545e-38
NRXN3	1.41822e-15	-0.333009	0.072	0.126	3.92846e-11
GLIPR1L1	4.76019e-59	-0.333139	0.093	0.229	1.31857e-54
HSPA12A	1.10964e-61	-0.333387	0.154	0.318	3.0737e-57
HOMER2	7.09122e-65	-0.333394	0.193	0.376	1.96427e-60
LINC01121	1.43437e-102	-0.333516	0.003	0.115	3.97319e-98
DAPL1	7.7637e-101	-0.334211	0.008	0.127	2.15054e-96
AC009236.2	4.22046e-102	-0.334247	0.007	0.126	1.16907e-97
MLLT6	1.62419e-67	-0.334527	0.188	0.373	4.49901e-63
SLC1A1	5.17413e-52	-0.334834	0.186	0.344	1.43323e-47
RAI1	4.37814e-61	-0.334879	0.292	0.493	1.21275e-56
ERO1B	6.22401e-104	-0.335991	0.999	0.996	1.72405e-99
MAPRE3	8.38554e-68	-0.336069	0.234	0.431	2.32279e-63
MYCBP2-AS1	1.08463e-61	-0.336182	0.106	0.253	3.00441e-57
ENTPD3-AS1	9.26857e-60	-0.336634	0.157	0.321	2.56739e-55
HOOK2	6.25896e-68	-0.337209	0.374	0.597	1.73373e-63
ZHX3	1.5584e-67	-0.337614	0.356	0.575	4.31676e-63
ANKRD39	4.45053e-83	-0.337698	0.045	0.183	1.2328e-78
GP1BB	3.7559e-67	-0.337719	0.131	0.297	1.04038e-62
GCNT4	1.82636e-64	-0.337902	0.144	0.308	5.05901e-60
DGLUCY	2.52158e-64	-0.338162	0.174	0.35	6.98477e-60
TMOD2	2.84775e-67	-0.338291	0.271	0.476	7.88826e-63
EPB41L2	4.34337e-66	-0.338589	0.085	0.227	1.20311e-61
TLN2	2.82321e-58	-0.339553	0.11	0.256	7.82028e-54
LPIN3	8.00729e-80	-0.339664	0.053	0.194	2.21802e-75
SNRPN	5.00538e-70	-0.340274	0.175	0.365	1.38649e-65
LINC02646	3.14375e-89	-0.340497	0.008	0.114	8.70819e-85
YARS	1.87553e-65	-0.341236	0.113	0.269	5.19521e-61
CDK6	1.8953e-76	-0.341245	0.277	0.505	5.24999e-72
FBXW8	7.81236e-69	-0.341336	0.275	0.485	2.16402e-64
FOXP2	4.09946e-85	-0.341754	0.763	0.894	1.13555e-80
ZMAT3	3.43784e-60	-0.342599	0.078	0.21	9.52281e-56
ANTXR1	1.57174e-91	-0.343175	0.005	0.108	4.35372e-87
AC104063.1	2.18585e-101	-0.343388	0.01	0.131	6.05479e-97
AC233296.1	6.12648e-46	-0.343658	0.05	0.146	1.69704e-41
TFRC	1.01707e-71	-0.343924	0.066	0.205	2.81729e-67
AP000894.2	7.95488e-109	-0.344574	0.01	0.141	2.2035e-104
CFAP44	3.88069e-67	-0.345499	0.163	0.339	1.07495e-62
PELI1	2.03441e-84	-0.345684	0.04	0.179	5.6353e-80
ACSL1	2.09408e-91	-0.346282	0.068	0.235	5.80061e-87
PHACTR1	2.18399e-13	-0.346348	0.058	0.102	6.04965e-09
ABCA6	1.88212e-81	-0.347375	0.059	0.206	5.21347e-77
INTS6L	1.10083e-74	-0.347484	0.108	0.274	3.0493e-70
PLXND1	6.23211e-69	-0.347555	0.081	0.224	1.72629e-64
TBC1D32	2.32524e-69	-0.34801	0.272	0.483	6.44092e-65
KLHL2	1.17341e-76	-0.348053	0.139	0.322	3.25034e-72
CHRM3	3.15629e-62	-0.348411	0.128	0.29	8.74293e-58
LINC00342	4.84e-66	-0.349182	0.309	0.514	1.34068e-61
WHRN	3.76802e-69	-0.34928	0.12	0.282	1.04374e-64
CAP2	5.31065e-72	-0.349581	0.07	0.213	1.47105e-67
LINC01358	3.6323e-66	-0.349695	0.022	0.121	1.00615e-61
PRKAR2B	3.99304e-94	-0.349708	0.041	0.191	1.10607e-89
KLF13	1.82088e-81	-0.349827	0.043	0.179	5.04383e-77
ENO4	4.86641e-72	-0.349975	0.147	0.323	1.348e-67
DNAH14	5.69197e-79	-0.350031	0.774	0.867	1.57667e-74
PKP2	3.72699e-61	-0.350784	0.176	0.344	1.03238e-56
MXRA7	5.88818e-78	-0.350836	0.144	0.332	1.63103e-73
TMEM200A	3.901e-43	-0.350947	0.228	0.376	1.08058e-38
XRRA1	4.46297e-70	-0.351025	0.275	0.491	1.23624e-65
HHATL	5.27537e-109	-0.351168	0.009	0.138	1.46128e-104
GOLGA8A	8.18696e-60	-0.351318	0.169	0.337	2.26779e-55
ITFG2	8.24436e-63	-0.351535	0.169	0.339	2.28369e-58
RNF2	3.45244e-76	-0.351745	0.123	0.3	9.56325e-72
P4HB	1.79566e-83	-0.351818	0.104	0.281	4.97399e-79
KIAA0556	3.8841e-62	-0.351888	0.222	0.405	1.0759e-57
SLC25A34	3.39978e-93	-0.352045	0.022	0.15	9.41738e-89
UBE2E2	3.625e-48	-0.352416	0.456	0.616	1.00413e-43
TET1	6.94144e-77	-0.352728	0.053	0.19	1.92278e-72
MID1	1.52177e-63	-0.353499	0.054	0.176	4.21531e-59
SPIDR	1.6534e-84	-0.354315	0.839	0.895	4.57991e-80
AP005131.1	1.08343e-110	-0.354418	0.006	0.132	3.00109e-106
LINC02615	2.56499e-66	-0.355033	0.212	0.401	7.10501e-62
DSE	6.2018e-68	-0.355512	0.224	0.424	1.7179e-63
AL109613.1	1.84768e-90	-0.356413	0.066	0.23	5.11807e-86
NTPCR	1.12332e-85	-0.356566	0.075	0.237	3.11161e-81
RAPGEF5	2.41381e-96	-0.356593	0.013	0.133	6.68626e-92
SULF2	1.04486e-88	-0.357344	0.006	0.11	2.89426e-84
DIS3L2	1.13034e-83	-0.35814	0.332	0.579	3.13104e-79
AC093425.1	4.15518e-71	-0.358915	0.021	0.124	1.15099e-66
TMEM179	9.59302e-71	-0.358991	0.119	0.285	2.65727e-66
CACHD1	7.36344e-99	-0.359209	0.015	0.142	2.03967e-94
NME7	3.00707e-80	-0.359592	0.327	0.57	8.32959e-76
GALNT7	1.99393e-64	-0.360319	0.11	0.263	5.52318e-60
AC004053.1	8.80302e-43	-0.360968	0.032	0.11	2.43844e-38
LINC02231	1.56203e-96	-0.361218	0.013	0.134	4.32682e-92
DAB1	3.25459e-18	-0.361431	0.647	0.684	9.01522e-14
KIAA0825	6.24108e-62	-0.362791	0.181	0.358	1.72878e-57
SURF4	8.66512e-86	-0.362979	0.209	0.43	2.40024e-81
ZDHHC11	8.80959e-76	-0.362983	0.036	0.158	2.44026e-71
RFC3	8.23458e-77	-0.363223	0.034	0.157	2.28098e-72
SOCS2-AS1	7.84051e-73	-0.363414	0.052	0.183	2.17182e-68
AC073475.1	1.28245e-56	-0.364311	0.11	0.25	3.5524e-52
EPDR1	1.40758e-108	-0.365383	0.021	0.166	3.899e-104
PPP3R1	1.70908e-89	-0.366742	0.307	0.557	4.73414e-85
SCAI	3.21421e-63	-0.366764	0.283	0.479	8.90337e-59
HULC	1.35131e-54	-0.366946	0.281	0.467	3.74314e-50
EYS	2.31714e-07	-0.368684	0.341	0.415	0.00641849
FLCN	2.59954e-74	-0.368834	0.134	0.31	7.20073e-70
NFIX	1.93249e-110	-0.369035	0.009	0.139	5.35299e-106
TRPM5	8.03326e-101	-0.369079	0.007	0.124	2.22521e-96
PARVA	3.29871e-66	-0.369852	0.23	0.424	9.13743e-62
LINC01266	1.37742e-43	-0.369934	0.171	0.308	3.81546e-39
NEK10	4.08274e-80	-0.370273	0.029	0.15	1.13092e-75
AL031595.3	9.798e-76	-0.370978	0.091	0.248	2.71405e-71
AC013275.1	2.90081e-93	-0.371228	0.034	0.175	8.03525e-89
LIMS1	7.47474e-79	-0.37133	0.2	0.405	2.0705e-74
XG	2.02629e-74	-0.371773	0.035	0.154	5.61284e-70
KIAA1614	4.98786e-95	-0.372145	0.045	0.197	1.38164e-90
AC011900.1	1.08313e-96	-0.372626	0.01	0.128	3.00027e-92
CYP2U1	2.22161e-113	-0.372773	0.022	0.172	6.15385e-109
ZSCAN5A	3.70625e-60	-0.372949	0.193	0.365	1.02663e-55
SVOP	1.15796e-60	-0.373072	0.276	0.468	3.20756e-56
FAM222A	1.85746e-59	-0.373528	0.217	0.39	5.14518e-55
LENG9	1.29967e-63	-0.37378	0.082	0.219	3.60008e-59
AC083870.1	1.05126e-75	-0.373826	0.049	0.182	2.912e-71
SLC16A10	3.92818e-67	-0.374239	0.076	0.214	1.08811e-62
MIPOL1	1.00929e-83	-0.374258	0.266	0.497	2.79574e-79
LENG8	3.41366e-69	-0.374329	0.49	0.703	9.45585e-65
PLCL1	1.40447e-69	-0.375238	0.027	0.134	3.89039e-65
EFNA5	2.00916e-103	-0.375401	0.771	0.897	5.56537e-99
ASB4	2.15747e-94	-0.375906	0.02	0.149	5.9762e-90
FNDC3B	4.32691e-87	-0.376479	0.616	0.797	1.19855e-82
MAP1B	8.26111e-107	-0.37671	0.298	0.58	2.28833e-102
MTAP	1.08344e-70	-0.377083	0.207	0.401	3.00113e-66
ARHGAP24	4.20399e-79	-0.377491	0.142	0.33	1.16451e-74
DLEU2	5.4175e-83	-0.378051	0.747	0.856	1.50065e-78
UBTD1	5.88594e-84	-0.378874	0.04	0.175	1.63041e-79
OBSCN	1.05698e-110	-0.380946	0.02	0.165	2.92784e-106
SLC16A2	1.60165e-71	-0.381232	0.087	0.236	4.43656e-67
WNK2	2.06038e-64	-0.381494	0.222	0.414	5.70724e-60
MAP3K13	4.20608e-77	-0.383036	0.261	0.481	1.16508e-72
PRICKLE2	8.72096e-48	-0.383372	0.249	0.407	2.4157e-43
TCAF2	7.11748e-123	-0.383807	0.01	0.153	1.97154e-118
MGAT4A	8.43096e-100	-0.38433	0.238	0.487	2.33538e-95
MCPH1	1.0338e-71	-0.384548	0.26	0.467	2.86362e-67
NBEA	1.54731e-196	-0.385129	0.972	0.995	4.28604e-192
FBXL2	2.47893e-80	-0.385147	0.338	0.582	6.86663e-76
LINC01362	2.31456e-49	-0.385877	0.109	0.234	6.41134e-45
AC006460.2	7.41251e-94	-0.3862	0.065	0.232	2.05327e-89
VEGFA	2.65633e-93	-0.38687	0.283	0.533	7.35804e-89
UMAD1	2.78272e-79	-0.387009	0.416	0.651	7.70814e-75
CNTNAP5	3.53159e-19	-0.387876	0.269	0.363	9.78249e-15
AC090630.1	8.06265e-100	-0.388302	0.009	0.127	2.23335e-95
STXBP5L	9.30196e-110	-0.388824	0.933	0.966	2.57664e-105
MEG9	3.25306e-114	-0.389437	0.017	0.161	9.01099e-110
CCDC171	4.97158e-73	-0.389464	0.114	0.28	1.37713e-68
SLC39A14	2.85163e-79	-0.3901	0.165	0.36	7.89903e-75
NDRG4	1.20561e-103	-0.391849	0.021	0.158	3.33955e-99
GPR137B	1.2697e-46	-0.392107	0.515	0.662	3.51708e-42
AC011287.1	8.42113e-23	-0.392239	0.071	0.14	2.33265e-18
AC004485.1	5.36921e-76	-0.392683	0.06	0.2	1.48727e-71
AC104806.2	4.06794e-100	-0.393525	0.07	0.248	1.12682e-95
AC002460.2	1.43106e-49	-0.393798	0.326	0.508	3.96404e-45
RBMS1	6.00523e-89	-0.39546	0.028	0.158	1.66345e-84
APBB2	4.24863e-85	-0.396468	0.347	0.589	1.17687e-80
ETV1	6.41463e-91	-0.396531	0.134	0.337	1.77685e-86
DPP10	1.96122e-36	-0.397143	0.227	0.113	5.43258e-32
TBC1D1	1.33675e-74	-0.39759	0.13	0.303	3.70281e-70
CACNA1D	7.62232e-149	-0.398805	0.987	0.996	2.11138e-144
CACNA2D1	1.41817e-134	-0.39918	0.859	0.949	3.92832e-130
FFAR4	6.44005e-114	-0.400294	0.012	0.151	1.78389e-109
SEMA4D	2.15135e-82	-0.402016	0.112	0.288	5.95924e-78
STPG2	1.02961e-71	-0.402609	0.228	0.428	2.85201e-67
CECR2	1.26094e-88	-0.403718	0.078	0.246	3.49279e-84
GPRIN3	3.1606e-89	-0.405323	0.184	0.402	8.75486e-85
MIS18BP1	8.65937e-97	-0.405492	0.099	0.291	2.39865e-92
IGF2-AS	5.06359e-98	-0.405511	0.004	0.112	1.40262e-93
LINC02645	1.97916e-27	-0.405608	0.044	0.109	5.48227e-23
LDLRAD3	1.48825e-68	-0.405739	0.577	0.767	4.12247e-64
KIAA0408	3.32591e-112	-0.406457	0.067	0.257	9.21277e-108
FILIP1L	1.13739e-70	-0.407423	0.142	0.317	3.15056e-66
SEMA5A	3.22065e-45	-0.407461	0.667	0.748	8.9212e-41
AC013652.1	3.1724e-33	-0.4077	0.049	0.126	8.78753e-29
PLCXD3	1.40706e-70	-0.408607	0.872	0.921	3.89755e-66
MAMDC2-AS1	7.40764e-82	-0.409677	0.12	0.302	2.05192e-77
B3GNT5	1.42401e-97	-0.410243	0.095	0.282	3.94449e-93
ADCYAP1	7.02289e-142	-0.411074	0.038	0.24	1.94534e-137
LINC00662	2.99197e-78	-0.411205	0.175	0.371	8.28777e-74
CDK5RAP3	5.85399e-97	-0.412139	0.087	0.272	1.62155e-92
TEX9	1.17112e-73	-0.412227	0.153	0.335	3.244e-69
MAP2	1.68935e-123	-0.413207	0.71	0.888	4.67949e-119
LINC00472	1.30289e-114	-0.414367	0.014	0.155	3.60901e-110
FAM171A1	2.71428e-115	-0.4156	0.013	0.154	7.51855e-111
LMO1	3.68069e-75	-0.415874	0.147	0.326	1.01955e-70
SFSWAP	1.41539e-94	-0.416722	0.249	0.49	3.92064e-90
EXT1	1.77258e-90	-0.416724	0.279	0.526	4.91004e-86
ENAH	1.43275e-105	-0.416865	0.096	0.296	3.96872e-101
HIVEP2	5.0938e-81	-0.416939	0.541	0.744	1.41098e-76
SV2B	9.41915e-99	-0.417059	0.011	0.131	2.60911e-94
AOPEP	2.75967e-120	-0.41717	0.846	0.92	7.64427e-116
TRIM13	2.94108e-87	-0.418548	0.191	0.403	8.14681e-83
CDCP1	8.88307e-94	-0.419125	0.12	0.315	2.46061e-89
KIAA0319L	6.93189e-91	-0.419162	0.267	0.505	1.92013e-86
RAPH1	6.61752e-95	-0.420153	0.272	0.518	1.83305e-90
BAIAP2	5.20573e-89	-0.420266	0.093	0.268	1.44199e-84
PLB1	2.34589e-103	-0.420865	0.021	0.158	6.49813e-99
ALOX12-AS1	1.74234e-80	-0.421015	0.279	0.505	4.82627e-76
ERICH5	1.72529e-133	-0.42166	0.016	0.179	4.77906e-129
ZHX2	6.72883e-80	-0.421831	0.285	0.511	1.86389e-75
RAB12	7.95969e-105	-0.42225	0.122	0.336	2.20483e-100
MCF2L2	1.84196e-102	-0.422692	0.703	0.833	5.10223e-98
TMEM132B	1.13718e-41	-0.42304	0.296	0.445	3.14999e-37
PEPD	6.16854e-97	-0.423769	0.101	0.29	1.70869e-92
LINC00907	1.99864e-20	-0.423815	0.513	0.582	5.53623e-16
AC009315.1	1.33939e-43	-0.425053	0.136	0.262	3.71012e-39
SEMA6A	4.74357e-79	-0.426135	0.154	0.343	1.31397e-74
RIMKLA	1.51559e-101	-0.426237	0.079	0.263	4.19818e-97
IGSF9B	5.53667e-129	-0.426432	0.018	0.179	1.53366e-124
GLRA3	5.77341e-117	-0.429565	0.03	0.193	1.59924e-112
SPECC1	2.8932e-106	-0.43012	0.052	0.223	8.01416e-102
SLC4A7	4.27178e-116	-0.430398	0.166	0.416	1.18328e-111
PTPRN	2.52202e-151	-0.430793	0.246	0.573	6.98598e-147
ALPK3	2.84778e-95	-0.431037	0.208	0.441	7.88836e-91
CAMK1D	2.65502e-66	-0.431287	0.114	0.271	7.35439e-62
GOLGA8B	1.75733e-90	-0.432367	0.165	0.373	4.8678e-86
LINC01902	1.33317e-125	-0.43269	0.022	0.186	3.69287e-121
DCX	2.40537e-129	-0.435828	0.012	0.166	6.66286e-125
C4orf19	5.15179e-83	-0.436883	0.194	0.405	1.42705e-78
AUXG01000058.1	1.00934e-78	-0.437111	0.225	0.436	2.79587e-74
NR3C1	3.24455e-120	-0.437496	0.367	0.665	8.9874e-116
DGKD	5.47905e-98	-0.439355	0.132	0.337	1.5177e-93
MCUB	7.37317e-87	-0.439443	0.184	0.394	2.04237e-82
HYDIN	6.10301e-101	-0.439681	0.096	0.288	1.69053e-96
SFRP4	6.66354e-125	-0.441352	0.013	0.162	1.8458e-120
GNG7	2.93955e-94	-0.441818	0.194	0.415	8.14257e-90
ADAMTSL2	1.52155e-95	-0.442133	0.063	0.228	4.21469e-91
NCALD	2.25285e-77	-0.442274	0.441	0.656	6.24039e-73
ZNF780B	1.34126e-98	-0.443097	0.253	0.497	3.71529e-94
MEIS2	1.04922e-112	-0.443918	0.974	0.986	2.90633e-108
RPH3AL	4.1728e-50	-0.444211	0.78	0.808	1.15587e-45
MEST	1.92548e-95	-0.44482	0.116	0.315	5.33357e-91
CDH2	3.62893e-85	-0.445044	0.083	0.25	1.00521e-80
ANKRD23	1.9308e-104	-0.445567	0.118	0.327	5.34831e-100
AC007389.1	1.01351e-80	-0.445964	0.077	0.233	2.80743e-76
AC023905.1	6.1429e-126	-0.446731	0.006	0.147	1.70158e-121
RAB3B	2.30744e-91	-0.44707	0.315	0.56	6.39161e-87
TOM1L2	1.79895e-96	-0.447369	0.327	0.58	4.98309e-92
TMOD1	8.60061e-70	-0.448214	0.532	0.693	2.38237e-65
LDLRAP1	2.03683e-104	-0.448455	0.183	0.418	5.64201e-100
LINC00616	9.28778e-69	-0.449035	0.068	0.205	2.57272e-64
SAXO1	1.96913e-96	-0.450009	0.048	0.203	5.45449e-92
PCBP1-AS1	4.87186e-104	-0.451525	0.223	0.468	1.34951e-99
LIPH	2.39219e-111	-0.453354	0.063	0.247	6.62636e-107
DIXDC1	2.1758e-97	-0.453366	0.134	0.339	6.02697e-93
SLC20A2	1.07111e-90	-0.455414	0.381	0.621	2.96699e-86
EIPR1	5.84602e-91	-0.456639	0.17	0.376	1.61935e-86
AC015923.1	9.87935e-84	-0.458487	0.201	0.404	2.73658e-79
GNAS	9.77826e-194	-0.460967	0.949	0.997	2.70858e-189
PARM1	6.43933e-93	-0.461775	0.31	0.563	1.7837e-88
CCDC198	6.3917e-94	-0.462021	0.129	0.327	1.7705e-89
GRIP1	1.91756e-53	-0.462407	0.168	0.322	5.31165e-49
PRKCA-AS1	8.76647e-132	-0.462808	0.018	0.181	2.42831e-127
MAP1LC3A	1.34499e-120	-0.465576	0.141	0.383	3.72562e-116
G3BP2	9.93844e-110	-0.466038	0.201	0.448	2.75295e-105
CREB5	2.59127e-99	-0.466529	0.034	0.181	7.17782e-95
DNAH5	5.07766e-101	-0.466797	0.173	0.397	1.40651e-96
ENOSF1	2.06392e-133	-0.467158	0.333	0.641	5.71705e-129
AP000446.1	2.82244e-88	-0.467468	0.074	0.238	7.81817e-84
FUT8	2.86855e-106	-0.468166	0.268	0.53	7.94588e-102
ZC4H2	8.07736e-91	-0.468226	0.17	0.384	2.23743e-86
TAFA1	1.89115e-67	-0.468578	0.079	0.22	5.23847e-63
VWDE	1.03419e-163	-0.468635	0.254	0.59	2.86471e-159
AP001021.3	1.40134e-110	-0.469733	0.015	0.153	3.88171e-106
LINC01237	2.71379e-83	-0.469886	0.176	0.375	7.5172e-79
PHLPP1	8.8153e-95	-0.47163	0.151	0.359	2.44184e-90
ZDHHC11B	7.76205e-118	-0.471877	0.049	0.228	2.15009e-113
NEGR1	1.82114e-113	-0.472708	0.712	0.866	5.04455e-109
NPTX2	9.7906e-160	-0.472742	0.04	0.261	2.712e-155
LINC02698	2.60147e-86	-0.473001	0.07	0.23	7.20607e-82
DEUP1	2.3903e-96	-0.473489	0.139	0.342	6.62113e-92
YPEL2	6.35982e-111	-0.474999	0.154	0.384	1.76167e-106
TSPYL2	1.03963e-116	-0.475294	0.084	0.289	2.87977e-112
STOX2	4.66167e-77	-0.475328	0.185	0.379	1.29128e-72
AC139720.1	7.41502e-79	-0.475466	0.016	0.123	2.05396e-74
DISC1FP1	8.97092e-76	-0.475567	0.019	0.126	2.48494e-71
MDFIC	7.8677e-117	-0.476825	0.015	0.16	2.17935e-112
MBD6	1.2514e-113	-0.47747	0.091	0.297	3.46637e-109
GTF2IRD1	2.71924e-94	-0.479852	0.309	0.555	7.53229e-90
SULF1	4.19123e-89	-0.47995	0.02	0.142	1.16097e-84
FAM13C	1.6462e-129	-0.482361	0.05	0.244	4.55996e-125
C14orf132	7.00791e-115	-0.482875	0.102	0.316	1.94119e-110
FMNL2	3.07423e-80	-0.483668	0.102	0.269	8.51563e-76
SPATS2	1.61498e-110	-0.483976	0.323	0.591	4.47349e-106
JAKMIP3	6.50091e-115	-0.484942	0.087	0.289	1.80075e-110
GPR158	1.29156e-117	-0.485157	0.32	0.598	3.57761e-113
SUCLG2-AS1	4.77843e-104	-0.485864	0.308	0.571	1.32363e-99
TRIM2	1.18173e-111	-0.486292	0.549	0.77	3.27339e-107
EPN2	5.59105e-118	-0.488016	0.297	0.573	1.54872e-113
TRMT11	5.10949e-106	-0.488522	0.382	0.64	1.41533e-101
SOGA3	2.35778e-143	-0.488611	0.098	0.344	6.53105e-139
AC090796.1	1.05316e-122	-0.489443	0.037	0.213	2.91725e-118
HM13	5.37269e-100	-0.491884	0.211	0.446	1.48823e-95
SFXN5	8.18332e-105	-0.492304	0.151	0.373	2.26678e-100
FMN1	2.49732e-46	-0.492641	0.399	0.543	6.91756e-42
TMEM132C	1.87318e-81	-0.494742	0.007	0.103	5.18871e-77
BEND6	1.07195e-149	-0.495401	0.013	0.188	2.9693e-145
AC008467.1	7.13508e-116	-0.497994	0.069	0.261	1.97642e-111
PDX1	1.75769e-181	-0.498426	0.017	0.229	4.86881e-177
FAM222A-AS1	9.64448e-85	-0.499983	0.208	0.417	2.67152e-80
DGKI	2.01114e-92	-0.500238	0.056	0.211	5.57086e-88
NEAT1	4.94853e-10	-0.500289	0.269	0.33	1.37074e-05
ADGRG1	7.08741e-143	-0.501085	0.051	0.261	1.96321e-138
PLXNA2	5.78381e-85	-0.501195	0.338	0.57	1.60211e-80
ZBED3-AS1	1.90523e-123	-0.50161	0.128	0.362	5.2775e-119
AF117829.1	9.94162e-97	-0.504004	0.141	0.344	2.75383e-92
CDH20	1.56309e-96	-0.504789	0.012	0.132	4.32975e-92
ROBO2	1.09018e-102	-0.505563	0.947	0.959	3.0198e-98
AACS	1.1675e-107	-0.506555	0.222	0.468	3.23398e-103
AC124290.1	3.97728e-169	-0.506725	0.005	0.186	1.10171e-164
OTULINL	3.23697e-120	-0.507262	0.219	0.485	8.9664e-116
AL353138.1	3.72825e-61	-0.507444	0.018	0.107	1.03273e-56
CHODL	1.64297e-79	-0.508125	0.02	0.132	4.55103e-75
TEC	2.76861e-119	-0.509044	0.095	0.308	7.66904e-115
ABR	2.09683e-129	-0.509554	0.318	0.615	5.80822e-125
TTC39C	2.80144e-140	-0.509736	0.035	0.226	7.75998e-136
CPD	7.65744e-151	-0.509909	0.227	0.534	2.12111e-146
ABCA9	9.71854e-125	-0.509967	0.056	0.249	2.69204e-120
BEST3	4.47271e-156	-0.510341	0.022	0.215	1.23894e-151
ZBTB20-AS5	6.96296e-107	-0.512002	0.187	0.422	1.92874e-102
AC092683.1	1.55305e-113	-0.512798	0.206	0.459	4.30194e-109
AVIL	1.26137e-138	-0.514039	0.081	0.309	3.494e-134
CELF2	3.85304e-96	-0.515136	0.129	0.33	1.06729e-91
PDE7B	3.53457e-72	-0.516363	0.056	0.187	9.79076e-68
FAM53B	7.29926e-119	-0.51649	0.072	0.269	2.0219e-114
SIDT1	1.6807e-117	-0.51677	0.123	0.347	4.65554e-113
TIMP2	3.72009e-169	-0.519103	0.049	0.286	1.03047e-164
AC007319.1	4.10406e-25	-0.519515	0.143	0.234	1.13682e-20
DPYSL3	2.76261e-95	-0.519557	0.012	0.131	7.65242e-91
ARHGEF9	9.52801e-121	-0.520339	0.286	0.559	2.63926e-116
UCHL1	1.48379e-167	-0.521038	0.059	0.307	4.11009e-163
FLG-AS1	7.81881e-113	-0.525678	0.298	0.566	2.16581e-108
AP005328.1	3.90522e-165	-0.527215	0.005	0.182	1.08175e-160
MGAT4C	2.87562e-117	-0.527433	0.274	0.556	7.96546e-113
LINC00470	7.83851e-131	-0.527722	0.02	0.186	2.17127e-126
RXRG	7.11073e-174	-0.52789	0.014	0.214	1.96967e-169
OPCML	1.79547e-37	-0.530226	0.149	0.269	4.97344e-33
DNM3	3.84815e-115	-0.531215	0.106	0.32	1.06594e-110
PPP2R2C	1.64579e-112	-0.531566	0.148	0.376	4.55883e-108
AC023590.1	4.42635e-104	-0.532582	0.273	0.526	1.2261e-99
THSD7A	1.54315e-55	-0.53324	0.051	0.16	4.27453e-51
FAT1	3.71171e-179	-0.533251	0.026	0.248	1.02814e-174
FSIP2	2.15913e-86	-0.533474	0.121	0.301	5.9808e-82
SLC2A2	9.63221e-170	-0.535047	0.019	0.222	2.66812e-165
AC004540.1	1.21713e-161	-0.536184	0.032	0.243	3.37145e-157
LINC00882	2.17141e-106	-0.536568	0.145	0.364	6.0148e-102
AC022182.1	1.91456e-126	-0.537886	0.106	0.33	5.30332e-122
LINC00571	7.24682e-104	-0.538569	0.163	0.385	2.00737e-99
AC008269.1	2.0739e-108	-0.539473	0.203	0.447	5.74471e-104
OLMALINC	1.76017e-128	-0.540549	0.12	0.358	4.87567e-124
AC073050.1	5.80463e-81	-0.541301	0.018	0.127	1.60788e-76
LRP5L	1.29881e-116	-0.54277	0.225	0.481	3.59771e-112
SPATA13	8.70737e-106	-0.543668	0.288	0.538	2.41194e-101
FSIP2-AS1	1.18364e-101	-0.546067	0.146	0.36	3.27867e-97
ABAT	2.72212e-132	-0.546593	0.219	0.495	7.54027e-128
TNFRSF11A	5.37422e-190	-0.548168	0.021	0.246	1.48866e-185
UTRN	3.40638e-143	-0.54831	0.398	0.715	9.43569e-139
ABCA10	6.53702e-127	-0.549688	0.209	0.476	1.81075e-122
IKZF2	2.62556e-142	-0.551633	0.101	0.345	7.27281e-138
AP001831.1	1.36488e-121	-0.552269	0.106	0.327	3.78072e-117
AC087457.1	5.7851e-134	-0.552948	0.158	0.414	1.60247e-129
AC112493.1	1.95878e-106	-0.553113	0.016	0.151	5.42583e-102
AC105230.1	3.77318e-177	-0.553606	0.011	0.209	1.04517e-172
MCTP2	1.40854e-160	-0.553659	0.376	0.707	3.90165e-156
SLC7A1	2.42843e-133	-0.553795	0.119	0.358	6.72675e-129
SRD5A1	2.07337e-147	-0.556052	0.095	0.339	5.74322e-143
GSN	7.56468e-137	-0.558911	0.118	0.366	2.09542e-132
KRTAP10-4	7.16306e-150	-0.560249	0.029	0.222	1.98417e-145
ST6GAL1	5.15452e-124	-0.560963	0.016	0.168	1.4278e-119
LINC02197	4.65984e-122	-0.561074	0.548	0.764	1.29078e-117
RALYL	3.18051e-37	-0.561841	0.553	0.666	8.81001e-33
TMEM181	3.17185e-140	-0.562009	0.318	0.62	8.78602e-136
AL008633.1	3.11418e-83	-0.565787	0.125	0.309	8.62627e-79
FAM160A1	1.71359e-128	-0.565981	0.089	0.31	4.74664e-124
MIR100HG	3.9655e-187	-0.570479	0.042	0.288	1.09844e-182
SLC5A4	9.4729e-165	-0.57051	0.034	0.25	2.62399e-160
GCGR	9.46288e-189	-0.572102	0.008	0.211	2.62122e-184
PCSK1	9.52439e-225	-0.575124	0.186	0.58	2.63826e-220
PDXK	9.61448e-154	-0.578714	0.126	0.391	2.66321e-149
WASF3	8.20065e-146	-0.578811	0.14	0.404	2.27158e-141
KNDC1	2.67029e-152	-0.579039	0.077	0.311	7.3967e-148
ST3GAL6	4.20191e-152	-0.580405	0.215	0.513	1.16393e-147
MAFA	2.14409e-197	-0.580793	0.041	0.299	5.93914e-193
AP000462.1	8.69171e-136	-0.583527	0.114	0.357	2.4076e-131
SAMD3	2.33551e-133	-0.584683	0.837	0.914	6.46937e-129
LINC00535	3.64656e-118	-0.584929	0.208	0.462	1.0101e-113
ASB9	4.0626e-205	-0.587185	0.036	0.296	1.12534e-200
ARHGAP42	2.48552e-183	-0.587361	0.024	0.247	6.8849e-179
PLCB4	4.64687e-259	-0.587784	0.853	0.959	1.28718e-254
DNAH12	1.62163e-152	-0.588835	0.144	0.421	4.4919e-148
ANO5	4.3711e-190	-0.589444	0.098	0.395	1.21079e-185
SCGB2B2	6.0683e-110	-0.590236	0.14	0.361	1.68092e-105
ACTR3B	9.76176e-168	-0.594413	0.101	0.369	2.70401e-163
AC099788.1	2.35478e-110	-0.595879	0.178	0.41	6.52275e-106
MTUS2	3.65647e-157	-0.596312	0.985	0.976	1.01284e-152
LHFPL6	2.20805e-130	-0.596383	0.021	0.186	6.1163e-126
HHAT	3.81808e-142	-0.596845	0.075	0.298	1.05761e-137
LINC01239	4.15584e-123	-0.598305	0.014	0.163	1.15117e-118
CDK14	5.10742e-175	-0.598796	0.56	0.818	1.41476e-170
ARHGAP18	1.57685e-184	-0.599395	0.037	0.276	4.36787e-180
ATP11A	7.3446e-138	-0.601986	0.14	0.395	2.03445e-133
TDRG1	7.00596e-186	-0.602186	0.009	0.21	1.94065e-181
OXR1	3.50319e-94	-0.602879	0.103	0.288	9.70384e-90
IGF2BP2	2.23904e-181	-0.603236	0.011	0.212	6.20213e-177
PKIB	9.1396e-182	-0.604541	0.068	0.334	2.53167e-177
ME3	5.60731e-157	-0.605751	0.159	0.446	1.55323e-152
AGBL4	1.92593e-259	-0.607177	0.989	0.997	5.33483e-255
PLD1	3.51677e-151	-0.60724	0.069	0.301	9.74146e-147
SLC6A17	1.08851e-207	-0.607261	0.028	0.276	3.01517e-203
SAMD11	3.60405e-214	-0.608723	0.029	0.288	9.98322e-210
ITPR2	1.18984e-166	-0.610557	0.15	0.445	3.29585e-162
AC005355.1	3.53045e-164	-0.612342	0.037	0.252	9.77933e-160
SMAD9	1.10977e-150	-0.613954	0.089	0.332	3.07406e-146
MIR2052HG	4.22925e-100	-0.616775	0.11	0.305	1.1715e-95
PILRB	4.92551e-162	-0.618281	0.24	0.553	1.36437e-157
PLEKHM2	6.64614e-157	-0.619271	0.186	0.475	1.84098e-152
GUCY1A2	1.45352e-144	-0.619326	0.021	0.201	4.02626e-140
IL20RA	3.07669e-190	-0.619718	0.031	0.268	8.52244e-186
RTL1	3.16912e-208	-0.62245	0.005	0.222	8.77846e-204
GTF3C1	2.21697e-177	-0.624014	0.174	0.486	6.14102e-173
MAN1C1	1.17937e-144	-0.624056	0.229	0.516	3.26685e-140
RORB	2.77996e-126	-0.624229	0.042	0.223	7.70049e-122
AMPH	2.06453e-144	-0.62535	0.148	0.415	5.71874e-140
ALOX5	1.50719e-179	-0.625836	0.072	0.334	4.17493e-175
GREB1	1.37249e-180	-0.628345	0.038	0.272	3.80181e-176
CAMKK1	6.30663e-128	-0.629134	0.128	0.36	1.74694e-123
LINC02389	1.75797e-158	-0.6294	0.061	0.293	4.86959e-154
ALCAM	2.21624e-140	-0.632342	0.89	0.96	6.13898e-136
ASAP1	1.85141e-236	-0.632741	0.869	0.953	5.12839e-232
XDH	6.95611e-150	-0.637141	0.037	0.238	1.92684e-145
CDK8	3.69554e-132	-0.639193	0.642	0.811	1.02366e-127
MIR99AHG	2.25396e-178	-0.639623	0.063	0.321	6.24347e-174
XYLT1	4.1986e-170	-0.640016	0.014	0.209	1.16301e-165
NKX6-1	2.5487e-219	-0.641442	0.066	0.37	7.05991e-215
CYYR1-AS1	6.01281e-173	-0.642714	0.041	0.27	1.66555e-168
TMCC3	1.79207e-161	-0.645579	0.141	0.423	4.96404e-157
SLC18A2	2.84102e-137	-0.645628	0.042	0.238	7.86964e-133
CNKSR2	2.607e-165	-0.646087	0.046	0.275	7.22139e-161
CASZ1	2.94346e-177	-0.648562	0.056	0.301	8.15337e-173
MYH14	4.79817e-156	-0.650917	0.189	0.478	1.32909e-151
CRYBG3	8.18404e-205	-0.65128	0.033	0.286	2.26698e-200
AL117190.2	9.33341e-210	-0.652937	0.007	0.23	2.58536e-205
RAB11FIP4	1.08804e-165	-0.653056	0.109	0.376	3.01386e-161
APBA1	9.82811e-157	-0.654401	0.154	0.434	2.72239e-152
AC116337.3	8.63077e-178	-0.660558	0.04	0.269	2.39072e-173
WAKMAR2	5.45947e-205	-0.665016	0.022	0.262	1.51227e-200
G6PC2	3.20132e-218	-0.671109	0.545	0.847	8.86765e-214
MLXIPL	6.58873e-226	-0.671393	0.774	0.912	1.82508e-221
ADGRB3	3.86674e-49	-0.672288	0.036	0.125	1.07109e-44
VAV2	2.0442e-158	-0.674434	0.226	0.526	5.66244e-154
LSAMP	1.03071e-99	-0.675239	0.79	0.884	2.85506e-95
ZNF248	1.49278e-193	-0.675729	0.225	0.564	4.13499e-189
GRB10	9.73499e-168	-0.676383	0.231	0.544	2.69659e-163
MIRLET7BHG	1.21291e-160	-0.678897	0.248	0.55	3.35977e-156
NFATC2	1.27455e-208	-0.681599	0.024	0.267	3.5305e-204
RASSF8	4.14253e-196	-0.682507	0.095	0.389	1.14748e-191
TNR	2.43124e-151	-0.683402	0.071	0.302	6.73454e-147
KIF26B	2.94116e-134	-0.684401	0.12	0.36	8.14701e-130
KCNJ16	1.39241e-203	-0.684707	0.024	0.263	3.85697e-199
FAM13A	2.62169e-206	-0.68754	0.182	0.528	7.26207e-202
AC016042.1	4.97328e-149	-0.689282	0.155	0.426	1.3776e-144
SLC9A9	1.25534e-165	-0.690045	0.062	0.3	3.4773e-161
ZNF10	7.09033e-201	-0.693317	0.296	0.648	1.96402e-196
SHISA6	6.10639e-108	-0.693681	0.077	0.263	1.69147e-103
ITPR3	1.09716e-217	-0.694892	0.052	0.333	3.03915e-213
MYRIP	2.18315e-145	-0.695444	0.094	0.331	6.04734e-141
AC084114.1	4.23232e-133	-0.695596	0.169	0.427	1.17235e-128
TMEM241	1.66759e-186	-0.697421	0.071	0.336	4.61923e-182
AP001825.1	2.22546e-195	-0.697967	0.047	0.302	6.16451e-191
RASSF6	1.236e-226	-0.698095	0.059	0.36	3.42372e-222
KCNQ2	7.7346e-253	-0.698431	0.019	0.297	2.14248e-248
STX1A	2.62981e-199	-0.698728	0.152	0.477	7.28458e-195
AP002370.2	2.21913e-196	-0.699048	0.03	0.269	6.14698e-192
LINC02798	2.44553e-171	-0.703873	0.072	0.322	6.77413e-167
KAZN	3.63629e-73	-0.704358	0.121	0.284	1.00725e-68
CCDC30	3.84582e-189	-0.704527	0.27	0.616	1.06529e-184
KCNQ3	3.88951e-95	-0.704944	0.009	0.122	1.07739e-90
SSTR5-AS1	1.2431e-226	-0.706894	0.048	0.335	3.44338e-222
PRUNE2	7.77573e-189	-0.706965	0.59	0.818	2.15388e-184
SUSD4	3.43421e-178	-0.710846	0.496	0.775	9.51278e-174
TRMT9B	1.53738e-223	-0.712275	0.072	0.377	4.25855e-219
MYRFL	2.20264e-209	-0.71448	0.049	0.321	6.10131e-205
CHL1	1.60292e-218	-0.716802	0.072	0.375	4.44008e-214
AC008571.2	1.57953e-137	-0.719331	0.03	0.211	4.3753e-133
AC003044.1	6.91731e-140	-0.720724	0.219	0.496	1.91609e-135
PLEKHA6	1.20343e-137	-0.722384	0.624	0.795	3.33349e-133
TNFAIP8	4.2704e-211	-0.727688	0.026	0.275	1.1829e-206
AC005208.1	8.38258e-212	-0.727928	0.011	0.24	2.32198e-207
PIR	2.14033e-214	-0.728121	0.057	0.343	5.92871e-210
SORL1	5.41967e-247	-0.728315	0.238	0.639	1.50125e-242
EDARADD	3.52932e-146	-0.731039	0.615	0.794	9.77622e-142
AL589693.1	1.1089e-104	-0.733881	0.025	0.167	3.07166e-100
NUAK1	1.56681e-207	-0.734732	0.055	0.327	4.34005e-203
NAV2	1.96172e-168	-0.736574	0.754	0.867	5.43396e-164
AF165147.1	2.38201e-114	-0.746249	0.099	0.3	6.59817e-110
RASGRF1	6.04411e-225	-0.74681	0.238	0.609	1.67422e-220
CLVS1	8.38231e-196	-0.748099	0.034	0.277	2.3219e-191
SGCD	1.08068e-95	-0.75306	0.202	0.419	2.99348e-91
PTPN3	1.60543e-216	-0.756449	0.264	0.626	4.44704e-212
CADM1	1.08641e-300	-0.757409	0.817	0.962	3.00935e-296
SLC5A4-AS1	1.11276e-176	-0.764048	0.051	0.29	3.08235e-172
GNAS-AS1	1.6699e-214	-0.767315	0.098	0.404	4.62562e-210
CABLES1	8.29354e-251	-0.768078	0.014	0.284	2.29731e-246
DIRC3	6.5629e-158	-0.768546	0.044	0.259	1.81792e-153
OPRD1	3.42191e-237	-0.770205	0.025	0.295	9.4787e-233
ATRNL1	3.6009e-257	-0.770703	0.824	0.941	9.97449e-253
LINC01470	7.01126e-158	-0.77464	0.025	0.22	1.94212e-153
HS6ST1	1.91822e-177	-0.777695	0.161	0.458	5.31348e-173
TVP23C	1.19185e-243	-0.77925	0.293	0.679	3.30142e-239
ARHGAP26	1.31521e-236	-0.781191	0.079	0.402	3.64314e-232
MTCL1	1.69733e-231	-0.788658	0.033	0.31	4.70161e-227
EPB41L1	1.72493e-140	-0.789868	0.207	0.468	4.77805e-136
TSPAN5	1.02534e-161	-0.789997	0.086	0.337	2.8402e-157
PLCL2	0	-0.790892	0.755	0.932	0
SGO1-AS1	4.64835e-112	-0.792732	0.131	0.35	1.28759e-107
ENTPD3	2.51744e-245	-0.793015	0.074	0.399	6.9733e-241
MCC	5.56738e-242	-0.794359	0.312	0.709	1.54216e-237
RGS7BP	3.49344e-179	-0.796447	0.031	0.255	9.67684e-175
TNS1	3.30465e-293	-0.797765	0.013	0.317	9.15388e-289
DISP3	2.1366e-278	-0.797797	0.014	0.308	5.91838e-274
AC093865.1	9.12926e-223	-0.798729	0.042	0.319	2.5288e-218
ZFYVE28	1.53568e-212	-0.800016	0.169	0.506	4.25383e-208
MAMDC2	2.1141e-222	-0.800488	0.134	0.469	5.85606e-218
CCDC88C	3.74097e-268	-0.800652	0.036	0.347	1.03625e-263
TFCP2L1	1.83402e-271	-0.804253	0.019	0.314	5.08025e-267
VLDLR-AS1	2.87173e-203	-0.805514	0.256	0.605	7.9547e-199
FGF14	2.55624e-266	-0.80662	0.838	0.952	7.08079e-262
AP005230.1	1.34834e-105	-0.807356	0.021	0.16	3.7349e-101
ME1	1.05594e-266	-0.809172	0.073	0.418	2.92494e-262
MIR4435-2HG	1.39493e-211	-0.820364	0.085	0.378	3.86395e-207
SLC2A13	1.19094e-304	-0.824809	0.534	0.869	3.2989e-300
KLHL29	3.46867e-198	-0.825715	0.611	0.823	9.60823e-194
SCTR	8.85234e-225	-0.825775	0.11	0.435	2.4521e-220
GNG12-AS1	3.41404e-248	-0.825985	0.086	0.423	9.4569e-244
CDRT4	1.03384e-221	-0.826671	0.223	0.581	2.86372e-217
STXBP5-AS1	8.50069e-207	-0.826855	0.335	0.684	2.35469e-202
PARD3	0	-0.827719	0.794	0.956	0
RGS9	2.70341e-197	-0.83154	0.265	0.608	7.48846e-193
PIK3C2G	8.54589e-92	-0.833406	0.026	0.155	2.36721e-87
AC096564.1	1.10059e-254	-0.834655	0.095	0.441	3.04864e-250
PAUPAR	3.07059e-150	-0.835754	0.277	0.576	8.50555e-146
SLCO1A2	8.27513e-216	-0.840205	0.06	0.351	2.29221e-211
DGCR9	1.59766e-262	-0.842658	0.066	0.399	4.42553e-258
ACVR1B	2.98449e-305	-0.843468	0.036	0.379	8.26703e-301
FRAS1	3.07402e-202	-0.850183	0.124	0.438	8.51504e-198
PTCHD4	4.6272e-144	-0.860844	0.024	0.206	1.28174e-139
ZC3H3	1.89299e-255	-0.872032	0.102	0.445	5.24358e-251
LINC01515	1.50975e-241	-0.873912	0.034	0.32	4.182e-237
CALD1	2.20222e-268	-0.879091	0.044	0.365	6.10015e-264
TFEB	1.78464e-266	-0.882218	0.116	0.478	4.94346e-262
HAP1	8.40886e-264	-0.883301	0.029	0.332	2.32925e-259
SYT13	0	-0.884623	0.103	0.535	0
AL024495.1	8.92506e-252	-0.896225	0.017	0.29	2.47224e-247
CCSER1	0	-0.896305	0.864	0.984	0
EEPD1	7.34503e-253	-0.898046	0.079	0.408	2.03457e-248
EPB41L4A	1.21801e-152	-0.908963	0.044	0.253	3.37388e-148
HIP1	2.49473e-189	-0.911917	0.121	0.415	6.9104e-185
SIPA1L2	1.93857e-275	-0.912464	0.187	0.588	5.36985e-271
SLC6A6	0	-0.913429	0.105	0.508	0
SLC25A29	3.20995e-292	-0.91541	0.068	0.425	8.89155e-288
CHST8	0	-0.922453	0.013	0.344	0
KLHL1	1.07896e-225	-0.923128	0.043	0.326	2.98872e-221
ABCA3	3.71288e-276	-0.927259	0.159	0.544	1.02847e-271
C12orf40	1.70552e-268	-0.931647	0.076	0.418	4.7243e-264
MNX1	1.07564e-265	-0.932496	0.171	0.545	2.97954e-261
RASGRF2	4.60406e-281	-0.933222	0.033	0.353	1.27532e-276
AL109930.1	1.01059e-257	-0.936766	0.029	0.321	2.79933e-253
BMPER	3.69358e-248	-0.940114	0.028	0.311	1.02312e-243
SFMBT2	8.11481e-221	-0.941565	0.133	0.458	2.2478e-216
PEX5L	1.98196e-234	-0.94953	0.036	0.317	5.49003e-230
AC068931.1	9.4603e-307	-0.956001	0.032	0.369	2.6205e-302
TLE1	0	-0.957491	0.098	0.503	0
ESR2	0	-0.963982	0.056	0.429	0
FAM155A	0	-0.966021	0.859	0.979	0
LINC01435	1.06811e-192	-0.96932	0.035	0.277	2.95866e-188
OLFM2	3.94147e-296	-0.975081	0.086	0.457	1.09179e-291
L3MBTL4	2.88795e-281	-0.977598	0.067	0.418	7.99961e-277
NECTIN3	0	-0.978236	0.18	0.631	0
SHISAL2B	3.79461e-221	-0.983138	0.242	0.603	1.05111e-216
SLCO5A1	0	-0.983529	0.064	0.439	0
FAM149A	0	-0.985411	0.055	0.459	0
TXK	0	-0.986694	0.085	0.469	0
INPP4B	1.01207e-194	-0.987206	0.188	0.511	2.80342e-190
TSPEAR	2.99796e-298	-0.989884	0.091	0.47	8.30434e-294
ANKRD6	4.78915e-305	-0.990203	0.116	0.52	1.32659e-300
SYBU	0	-0.993039	0.152	0.599	0
GTDC1	0	-0.998753	0.073	0.468	0
PDE10A	9.1895e-213	-1.00914	0.65	0.827	2.54549e-208
PFKFB2	0	-1.01985	0.101	0.602	0
CYYR1	2.16977e-282	-1.02933	0.092	0.459	6.01025e-278
TBC1D22A	0	-1.03019	0.741	0.92	0
NCKAP5	5.55584e-267	-1.03045	0.037	0.346	1.53897e-262
ANK3	1.12281e-273	-1.03173	0.139	0.523	3.11018e-269
SLC8A1	1.02626e-289	-1.03481	0.635	0.878	2.84273e-285
MAPT	0	-1.04471	0.044	0.416	0
ADAMTS2	2.75933e-293	-1.04698	0.178	0.579	7.64335e-289
MYT1L	0	-1.05568	0.802	0.973	0
LRFN5	9.86862e-39	-1.06073	0.048	0.13	2.73361e-34
APCDD1L-DT	2.16309e-238	-1.06237	0.153	0.505	5.99176e-234
AC079160.1	2.6471e-269	-1.0709	0.093	0.452	7.33248e-265
ADAMTSL1	2.70226e-300	-1.07137	0.064	0.425	7.48525e-296
AC005062.1	0	-1.07663	0.125	0.541	0
KIAA1211	0	-1.0791	0.068	0.49	0
C1orf127	0	-1.08901	0.05	0.534	0
AC132153.1	0	-1.09742	0.119	0.555	0
MYOM1	5.47835e-155	-1.09752	0.112	0.363	1.5175e-150
BMP5	0	-1.09765	0.088	0.545	0
WLS	0	-1.09887	0.073	0.55	0
CNTN5	1.47649e-292	-1.09955	0.562	0.856	4.08987e-288
SGIP1	0	-1.09959	0.037	0.405	0
ESR1	0	-1.10169	0.047	0.474	0
AL121917.1	0	-1.10844	0.111	0.523	0
RGL1	0	-1.11288	0.221	0.707	0
GLCCI1	0	-1.12323	0.226	0.701	0
NAV3	3.69398e-262	-1.12992	0.483	0.764	1.02323e-257
PCA3	0	-1.13297	0.024	0.413	0
TMEM150C	0	-1.13358	0.04	0.453	0
ATP2A3	0	-1.13782	0.516	0.859	0
AC011246.1	7.79934e-76	-1.14049	0.119	0.28	2.16042e-71
TBC1D4	0	-1.14452	0.197	0.693	0
AC010967.1	1.29652e-122	-1.15571	0.021	0.177	3.59137e-118
PTPRK	0	-1.16577	0.069	0.539	0
SLC8A1-AS1	0	-1.17281	0.087	0.501	0
ZMAT4	0	-1.17344	0.034	0.427	0
SLC4A4	2.57395e-90	-1.17842	0.057	0.209	7.12985e-86
CTNNA2	0	-1.18597	0.69	0.923	0
PRKCA	0	-1.18688	0.412	0.861	0
2022-03-01	0	-1.19586	0.202	0.647	0
HADH	0	-1.21063	0.178	0.794	0
GLP1R	0	-1.21108	0.048	0.588	0
SYNE2	0	-1.21245	0.517	0.949	0
PLCH2	0	-1.22189	0.02	0.442	0
IGSF11	0	-1.22677	0.044	0.522	0
GLRA1	0	-1.2375	0.037	0.46	0
DGKG	0	-1.23773	0.033	0.491	0
CAPN13	0	-1.24429	0.045	0.509	0
VAV3	0	-1.24459	0.134	0.628	0
DOCK10	0	-1.25507	0.42	0.863	0
TSHZ3	0	-1.25572	0.046	0.501	0
KCNG3	0	-1.26126	0.116	0.593	0
AL355612.1	5.7648e-208	-1.27012	0.094	0.385	1.59685e-203
KCNH7	5.45424e-244	-1.27046	0.149	0.505	1.51083e-239
ABCC8	0	-1.2892	0.875	0.988	0
TCERG1L	1.62205e-305	-1.29827	0.142	0.535	4.49307e-301
GRIA4	3.09554e-214	-1.30231	0.32	0.631	8.57464e-210
KCTD8	0	-1.30868	0.381	0.829	0
LRMDA	0	-1.31859	0.54	0.834	0
IQSEC1	0	-1.32836	0.176	0.67	0
PDE3A	0	-1.34162	0.123	0.693	0
PTH2R	1.82936e-211	-1.34648	0.031	0.285	5.06734e-207
PDE4B	1.68678e-90	-1.34927	0.126	0.301	4.67239e-86
SLCO3A1	0	-1.36173	0.111	0.64	0
TMEM108	0	-1.37235	0.382	0.81	0
TGFBR3	0	-1.37933	0.082	0.675	0
ANKRD34C-AS1	0	-1.38735	0.067	0.55	0
PPM1E	0	-1.4017	0.489	0.867	0
LMNTD1	0	-1.40313	0.038	0.514	0
WSCD2	0	-1.43428	0.042	0.582	0
NTN1	0	-1.44947	0.04	0.503	0
RYR2	0	-1.4833	0.076	0.573	0
DLG2	0	-1.48561	0.707	0.992	0
AC092691.1	1.74115e-219	-1.49336	0.055	0.334	4.823e-215
SEMA6D	0	-1.54267	0.444	0.778	0
LINC01933	0	-1.5501	0.056	0.541	0
COX7A2L	0	-1.56067	0.149	0.693	0
HDAC9	0	-1.5633	0.556	0.984	0
CTNNA3	0	-1.57037	0.334	0.824	0
ELMO1	0	-1.57852	0.415	0.842	0
LRRTM3	0	-1.59764	0.23	0.757	0
AC132217.2	0	-1.59953	0.018	0.541	0
RBFOX3	0	-1.62592	0.016	0.509	0
PCDH7	8.46351e-289	-1.62604	0.111	0.483	2.34439e-284
KCNH1	0	-1.65389	0.091	0.611	0
LDLRAD4	0	-1.67746	0.254	0.851	0
GLIS3	0	-1.68187	0.742	0.966	0
VAT1L	0	-1.68415	0.092	0.702	0
NEXMIF	0	-1.69423	0.102	0.686	0
SYT16	6.07678e-293	-1.69786	0.535	0.812	1.68327e-288
DGKB	1.11713e-174	-1.69955	0.201	0.479	3.09445e-170
UNC5C	0	-1.73766	0.112	0.611	0
GPM6A	0	-1.76868	0.172	0.637	0
GRIN2A	0	-1.76915	0.048	0.576	0
AP000829.1	0	-1.7843	0.077	0.659	0
PLUT	0	-1.80122	0.248	0.8	0
CDH22	0	-1.80609	0.114	0.695	0
SCD5	0	-1.80635	0.073	0.708	0
UNC5D	0	-1.83872	0.258	0.763	0
NRG1	0	-1.85668	0.569	0.893	0
MEG8	0	-1.87562	0.486	0.925	0
NRG3	0	-1.9381	0.126	0.626	0
KIRREL3	0	-1.97197	0.169	0.674	0
TSHZ2	0	-1.98804	0.09	0.678	0
LRFN2	0	-2.04563	0.036	0.722	0
DACH2	0	-2.05234	0.49	0.936	0
ZNF385D-AS2	0	-2.08156	0.041	0.735	0
TRPM3	0	-2.17145	0.592	0.994	0
LINC01099	0	-2.28558	0.445	0.734	0
LINC01098	0	-2.30191	0.259	0.66	0
ZNF385D	0	-2.31219	0.648	0.963	0
CASR	0	-2.38023	0.444	0.99	0
MEG3	0	-2.59871	0.464	0.945	0

## Sheet: beta_cell_in_vivo
Gene	p_val	avg_log2FC	pct.1	pct.2	p_val_adj
MEG3	0	2.70774	0.994	0.459	0
ZNF385D	0	2.44689	1	0.642	0
LINC01099	0	2.41237	0.773	0.435	0
LINC01098	0	2.40541	0.702	0.253	0
DACH2	0	2.17383	0.987	0.481	0
ZNF385D-AS2	0	2.17234	0.792	0.043	0
CASR	0	2.13984	0.995	0.477	0
LRFN2	0	2.11576	0.775	0.042	0
KIRREL3	0	2.04707	0.716	0.171	0
NRG3	0	2.01893	0.667	0.128	0
MEG8	0	1.99985	0.974	0.478	0
NRG1	0	1.95253	0.924	0.567	0
TRPM3	0	1.93222	0.999	0.615	0
UNC5D	0	1.87147	0.802	0.262	0
AP000829.1	0	1.87032	0.704	0.081	0
GRIN2A	0	1.82733	0.615	0.053	0
GPM6A	0	1.82565	0.669	0.179	0
CDH22	0	1.80928	0.724	0.131	0
PLUT	0	1.79985	0.825	0.265	0
UNC5C	0	1.79942	0.645	0.12	0
GLIS3	0	1.79334	0.998	0.733	0
SYT16	0	1.78659	0.835	0.536	0
LRRTM3	0	1.70796	0.808	0.227	0
SCD5	0	1.70128	0.72	0.105	0
AC132217.2	0	1.67682	0.583	0.021	0
ELMO1	0	1.6701	0.881	0.414	0
SEMA6D	0	1.66818	0.824	0.432	0
NEXMIF	0	1.66783	0.708	0.123	0
PCDH7	0	1.65448	0.506	0.119	0
CTNNA3	0	1.65211	0.868	0.334	0
COX7A2L	0	1.64543	0.736	0.153	0
LINC01933	0	1.63251	0.58	0.059	0
KCNH1	0	1.614	0.63	0.111	0
RBFOX3	0	1.59388	0.53	0.033	0
VAT1L	0	1.58768	0.713	0.124	0
PPM1E	0	1.52523	0.915	0.479	0
NTN1	0	1.51118	0.538	0.045	0
DGKB	5.24715e-127	1.49976	0.464	0.23	1.45346e-122
TMEM108	0	1.49437	0.862	0.371	0
WSCD2	0	1.49382	0.62	0.049	0
TSHZ2	0	1.48395	0.665	0.138	0
LDLRAD4	0	1.46276	0.852	0.292	0
LMNTD1	0	1.45018	0.545	0.046	0
HDAC9	0	1.42667	0.989	0.581	0
PDE4B	7.91649e-101	1.42436	0.313	0.129	2.19287e-96
DLG2	0	1.41118	0.995	0.724	0
GRIA4	5.60447e-266	1.40218	0.667	0.314	1.55244e-261
IQSEC1	0	1.3993	0.711	0.177	0
TCERG1L	0	1.39374	0.575	0.138	0
TGFBR3	0	1.3788	0.699	0.103	0
ANKRD34C-AS1	0	1.37193	0.57	0.084	0
DOCK10	0	1.36247	0.909	0.415	0
ABCC8	0	1.35925	0.998	0.874	0
KCNG3	0	1.3548	0.636	0.115	0
VAV3	0	1.34071	0.672	0.134	0
SLCO3A1	0	1.33657	0.657	0.133	0
PDE3A	0	1.32476	0.721	0.14	0
GLRA1	0	1.31185	0.496	0.038	0
CAPN13	0	1.31111	0.546	0.048	0
IGSF11	0	1.29558	0.558	0.048	0
PLCH2	0	1.28835	0.475	0.023	0
2022-03-01	0	1.27439	0.682	0.205	0
TSHZ3	0	1.26315	0.526	0.058	0
CTNNA2	0	1.25715	0.945	0.689	0
AL355612.1	1.20046e-201	1.24472	0.393	0.107	3.32527e-197
AC011246.1	3.96086e-93	1.22922	0.297	0.117	1.09716e-88
DGKG	0	1.22493	0.513	0.047	0
RYR2	0	1.22146	0.571	0.111	0
AC010967.1	9.24708e-137	1.20955	0.189	0.023	2.56144e-132
ATP2A3	0	1.20381	0.885	0.519	0
ZMAT4	0	1.20147	0.449	0.044	0
SLC8A1-AS1	0	1.18758	0.524	0.097	0
PCA3	0	1.18307	0.442	0.028	0
TBC1D4	0	1.1793	0.721	0.208	0
AL121917.1	0	1.17524	0.559	0.111	0
KCNH7	2.31115e-209	1.17511	0.503	0.174	6.4019e-205
HADH	0	1.17056	0.811	0.206	0
AC079160.1	0	1.16486	0.486	0.091	0
APCDD1L-DT	7.73251e-292	1.16357	0.541	0.149	2.14191e-287
PRKCA	0	1.15102	0.877	0.43	0
C1orf127	0	1.13953	0.568	0.057	0
WLS	0	1.13553	0.58	0.082	0
SGIP1	0	1.12907	0.425	0.047	0
GLP1R	0	1.12642	0.594	0.078	0
KIAA1211	0	1.12424	0.52	0.074	0
SYNE2	0	1.1201	0.952	0.543	0
TBC1D22A	0	1.11468	0.943	0.736	0
CYYR1	0	1.10323	0.49	0.093	0
PFKFB2	0	1.09283	0.639	0.106	0
GLCCI1	0	1.08799	0.71	0.25	0
AC132153.1	0	1.0866	0.568	0.138	0
MYOM1	2.13494e-143	1.08424	0.367	0.126	5.91379e-139
AC092691.1	8.68549e-121	1.08239	0.303	0.096	2.40588e-116
SLC8A1	0	1.0702	0.893	0.64	0
ADAMTSL1	2.74047e-292	1.06427	0.436	0.079	7.5911e-288
TMEM150C	0	1.06316	0.459	0.063	0
TXK	0	1.05676	0.503	0.085	0
MYT1L	0	1.05134	0.983	0.806	0
MAPT	0	1.04904	0.434	0.054	0
LRMDA	1.05908e-264	1.04797	0.827	0.564	2.93365e-260
ESR1	0	1.04697	0.488	0.065	0
ADAMTS2	1.27281e-289	1.03476	0.592	0.194	3.52568e-285
RGL1	0	1.03418	0.717	0.246	0
SHISAL2B	1.62381e-232	1.0237	0.62	0.253	4.49796e-228
AC005062.1	1.04837e-293	1.02066	0.547	0.148	2.90397e-289
AC068931.1	0	1.01166	0.396	0.034	0
L3MBTL4	0	1.00725	0.443	0.071	0
SYBU	0	1.00662	0.621	0.165	0
CNTN5	9.5817e-257	1.00354	0.859	0.58	2.65413e-252
PEX5L	6.5413e-260	1.00113	0.337	0.039	1.81194e-255
BMP5	0	0.997785	0.55	0.114	0
FAM155A	0	0.996628	0.984	0.863	0
NCKAP5	2.24896e-264	0.992544	0.358	0.049	6.22963e-260
ANKRD6	1.53187e-303	0.98799	0.534	0.132	4.24329e-299
SLCO5A1	1.74759e-301	0.968108	0.45	0.08	4.84082e-297
INPP4B	3.63918e-190	0.967557	0.521	0.201	1.00805e-185
MNX1	1.5822e-287	0.96731	0.568	0.178	4.3827e-283
ABCA3	5.42903e-299	0.961761	0.568	0.167	1.50384e-294
SLC6A6	0	0.953882	0.533	0.112	0
KCTD8	0	0.948925	0.826	0.412	0
KLHL1	8.80399e-242	0.948229	0.344	0.049	2.43871e-237
SLC25A29	0	0.942096	0.445	0.076	0
CHST8	0	0.941479	0.365	0.019	0
SIPA1L2	6.83263e-293	0.941049	0.61	0.196	1.89264e-288
EPB41L4A	4.70667e-168	0.939084	0.268	0.047	1.30375e-163
ESR2	1.36002e-303	0.934353	0.439	0.074	3.76726e-299
EEPD1	8.12807e-281	0.932325	0.432	0.083	2.25147e-276
HIP1	7.92604e-204	0.931869	0.434	0.127	2.19551e-199
GTDC1	1.0519e-292	0.93183	0.471	0.096	2.91377e-288
OLFM2	4.0422e-282	0.931603	0.468	0.103	1.11969e-277
AL024495.1	1.07615e-272	0.928623	0.308	0.022	2.98093e-268
TFEB	5.08513e-298	0.928092	0.504	0.12	1.40858e-293
PTPRK	0	0.92447	0.534	0.104	0
SLCO1A2	1.61788e-253	0.919888	0.378	0.059	4.48153e-249
NECTIN3	8.44253e-302	0.914925	0.637	0.205	2.33858e-297
FAM149A	0	0.914842	0.461	0.079	0
KLHL29	2.74131e-252	0.909075	0.85	0.604	7.59344e-248
ZC3H3	2.27833e-281	0.907038	0.469	0.107	6.31099e-277
SYT13	0	0.899914	0.556	0.117	0
PTCHD4	1.63402e-154	0.898092	0.217	0.027	4.52625e-150
RASGRF2	1.15086e-267	0.894326	0.362	0.048	3.18788e-263
DGCR9	4.10154e-298	0.891046	0.426	0.068	1.13613e-293
TLE1	6.13732e-285	0.887753	0.507	0.122	1.70004e-280
NAV3	2.06711e-186	0.880039	0.752	0.509	5.72591e-182
C12orf40	4.23582e-247	0.879452	0.423	0.094	1.17332e-242
PDE10A	1.4231e-176	0.875778	0.827	0.661	3.94199e-172
ATRNL1	0	0.871635	0.962	0.815	0
CCSER1	0	0.870278	0.988	0.869	0
NAV2	1.96807e-245	0.854656	0.905	0.733	5.45155e-241
EPB41L1	6.307e-166	0.853956	0.492	0.206	1.74704e-161
MIR4435-2HG	1.63137e-232	0.85359	0.398	0.089	4.51889e-228
PLCL2	0	0.852106	0.95	0.753	0
RASGRF1	5.03147e-287	0.845356	0.652	0.23	1.39372e-282
CCDC88C	5.18099e-297	0.842416	0.369	0.04	1.43513e-292
TNS1	0	0.8397	0.341	0.015	0
LINC01435	1.10757e-149	0.839058	0.27	0.057	3.06797e-145
TFCP2L1	2.34418e-296	0.83881	0.334	0.023	6.49337e-292
STXBP5-AS1	2.58442e-209	0.836658	0.697	0.348	7.15885e-205
FGF14	6.73106e-289	0.836079	0.963	0.837	1.8645e-284
PAUPAR	2.74628e-146	0.83559	0.584	0.291	7.60719e-142
EDARADD	7.04285e-202	0.835164	0.827	0.602	1.95087e-197
AC096564.1	1.83803e-251	0.83033	0.453	0.109	5.09135e-247
LINC01470	4.87454e-183	0.829692	0.237	0.025	1.35025e-178
ME1	2.81968e-279	0.826253	0.436	0.081	7.81051e-275
RGS9	2.71181e-187	0.826207	0.614	0.282	7.51172e-183
AP005230.1	6.38822e-107	0.825577	0.166	0.025	1.76954e-102
DIRC3	2.80685e-183	0.825488	0.277	0.044	7.77499e-179
HS6ST1	2.91228e-198	0.824211	0.479	0.165	8.06701e-194
ZFYVE28	2.68069e-222	0.824167	0.523	0.179	7.4255e-218
BMPER	9.65157e-205	0.823179	0.308	0.049	2.67348e-200
CALD1	3.08241e-244	0.820457	0.37	0.062	8.53828e-240
TSPEAR	6.82994e-234	0.816661	0.462	0.121	1.89189e-229
FRAS1	3.6004e-194	0.816232	0.448	0.138	9.97312e-190
G6PC2	1.31068e-306	0.815324	0.895	0.53	3.63058e-302
GNG12-AS1	4.93666e-250	0.815261	0.438	0.097	1.36745e-245
DISP3	2.13738e-291	0.814864	0.324	0.022	5.92054e-287
ACVR1B	1.06901e-287	0.814753	0.387	0.053	2.96115e-283
GNAS-AS1	1.26001e-246	0.813807	0.429	0.099	3.49022e-242
MAMDC2	9.00582e-233	0.81314	0.487	0.143	2.49461e-228
PLEKHA6	1.59588e-184	0.812834	0.823	0.614	4.42059e-180
MTCL1	1.33365e-231	0.792281	0.321	0.043	3.6942e-227
AF165147.1	2.01782e-129	0.791423	0.315	0.1	5.58936e-125
PIK3C2G	6.16968e-79	0.790756	0.155	0.034	1.709e-74
SLC2A13	2.01993e-281	0.790259	0.873	0.552	5.59521e-277
PRUNE2	1.65015e-239	0.789984	0.846	0.584	4.57091e-235
PARD3	1.18685e-299	0.787718	0.958	0.803	3.28758e-295
CHL1	2.14345e-255	0.785962	0.402	0.072	5.93735e-251
SLC5A4-AS1	1.0296e-181	0.784077	0.302	0.059	2.85199e-177
SUSD4	1.88538e-216	0.778462	0.804	0.492	5.2225e-212
LINC01515	2.395e-209	0.777735	0.321	0.052	6.63415e-205
TVP23C	1.98053e-239	0.776132	0.69	0.31	5.48608e-235
CDRT4	9.43e-200	0.775976	0.584	0.244	2.61211e-195
AL109930.1	1.24887e-206	0.775155	0.316	0.052	3.45938e-202
ENTPD3	8.39323e-235	0.774512	0.408	0.089	2.32492e-230
RGS7BP	1.28116e-165	0.774191	0.259	0.043	3.54881e-161
AC008571.2	2.54005e-159	0.774154	0.227	0.03	7.03594e-155
SGCD	2.37011e-104	0.774107	0.433	0.206	6.5652e-100
AC093865.1	4.90264e-213	0.770632	0.327	0.054	1.35803e-208
AL589693.1	1.3281e-118	0.768353	0.178	0.026	3.67883e-114
KAZN	4.73437e-87	0.764403	0.299	0.12	1.31142e-82
PIR	5.23225e-234	0.764127	0.362	0.062	1.44933e-229
PTPN3	6.49865e-219	0.762796	0.639	0.278	1.80013e-214
AC005208.1	1.15792e-234	0.762301	0.257	0.014	3.20743e-230
CABLES1	2.41671e-246	0.761008	0.293	0.025	6.69428e-242
AC084114.1	2.77032e-153	0.759608	0.447	0.171	7.67379e-149
LINC02798	1.50262e-196	0.75451	0.343	0.073	4.16225e-192
VLDLR-AS1	1.7001e-185	0.751609	0.611	0.275	4.70927e-181
TNFAIP8	8.91396e-225	0.749676	0.29	0.032	2.46917e-220
STX1A	5.17675e-225	0.747453	0.502	0.156	1.43396e-220
AC016042.1	3.05261e-169	0.745517	0.447	0.157	8.45572e-165
SGO1-AS1	2.70531e-100	0.740748	0.352	0.144	7.4937e-96
SFMBT2	7.98088e-170	0.740514	0.451	0.159	2.2107e-165
SSTR5-AS1	3.15563e-245	0.737553	0.353	0.053	8.74109e-241
MTUS2	5.10286e-265	0.734977	0.997	0.969	1.41349e-260
ARHGAP26	3.44956e-223	0.734503	0.409	0.095	9.55528e-219
KIF26B	9.40249e-154	0.733304	0.38	0.121	2.60449e-149
KCNJ16	3.8197e-230	0.728697	0.282	0.026	1.05806e-225
GRB10	5.9761e-192	0.727672	0.568	0.233	1.65538e-187
MLXIPL	3.96624e-267	0.725599	0.928	0.771	1.09865e-262
AC003044.1	1.76167e-143	0.724471	0.508	0.228	4.87983e-139
NUAK1	7.63301e-202	0.723824	0.336	0.066	2.11434e-197
ASAP1	7.42855e-299	0.713626	0.968	0.863	2.05771e-294
MYRFL	1.33839e-202	0.705831	0.329	0.061	3.70735e-198
MYH14	1.1746e-183	0.705168	0.503	0.188	3.25365e-179
CLVS1	1.75555e-176	0.703825	0.28	0.048	4.86288e-172
SLC18A2	5.10435e-160	0.702688	0.255	0.043	1.4139e-155
KCNQ2	5.70765e-257	0.699611	0.31	0.028	1.58102e-252
AC116337.3	1.39781e-199	0.699602	0.287	0.042	3.87194e-195
AP002370.2	4.51062e-196	0.697618	0.278	0.038	1.24944e-191
AL117190.2	2.00786e-240	0.697194	0.248	0.008	5.56178e-236
TSPAN5	1.4358e-133	0.697133	0.334	0.105	3.97718e-129
ZNF248	2.12789e-201	0.694665	0.58	0.235	5.89426e-197
CYYR1-AS1	1.71978e-201	0.693291	0.29	0.041	4.76379e-197
NKX6-1	8.88733e-248	0.692783	0.393	0.069	2.46179e-243
WAKMAR2	2.37573e-221	0.691591	0.277	0.026	6.58077e-217
KCNQ3	1.15916e-81	0.69082	0.122	0.017	3.21086e-77
TMEM241	4.58083e-183	0.690135	0.345	0.082	1.26889e-178
RAB11FIP4	4.11842e-183	0.689148	0.395	0.112	1.1408e-178
ZNF10	2.43773e-198	0.688986	0.659	0.311	6.7525e-194
CADM1	1.31524e-256	0.679352	0.964	0.825	3.64322e-252
ANK3	3.18402e-168	0.679293	0.497	0.184	8.81974e-164
ITPR3	1.9807e-214	0.67899	0.343	0.063	5.48653e-210
MIRLET7BHG	4.81127e-161	0.676398	0.562	0.259	1.33272e-156
CDK8	3.29437e-151	0.674128	0.826	0.641	9.12542e-147
SMAD9	2.42204e-176	0.673835	0.354	0.089	6.70905e-172
TRMT9B	6.41602e-203	0.671616	0.381	0.089	1.77724e-198
AP001825.1	7.01433e-184	0.669293	0.308	0.059	1.94297e-179
PLEKHM2	3.79881e-177	0.666573	0.496	0.189	1.05227e-172
XDH	6.57224e-162	0.666173	0.25	0.041	1.82051e-157
MCC	8.54333e-190	0.666109	0.705	0.341	2.3665e-185
CAMKK1	1.93829e-140	0.663156	0.376	0.132	5.36906e-136
CCDC30	1.26211e-170	0.661226	0.62	0.29	3.49604e-166
VAV2	3.08613e-155	0.659677	0.536	0.238	8.54859e-151
RTL1	8.29698e-236	0.659176	0.239	0.007	2.29826e-231
SORL1	1.20201e-221	0.658518	0.644	0.26	3.32957e-217
RASSF8	4.35289e-184	0.657994	0.396	0.109	1.20575e-179
ALCAM	3.07288e-148	0.657123	0.964	0.891	8.51188e-144
MAN1C1	8.98942e-159	0.65481	0.535	0.234	2.49007e-154
AC005355.1	1.63588e-185	0.651157	0.269	0.038	4.53138e-181
FAM13A	2.78055e-190	0.650735	0.534	0.2	7.70213e-186
ROBO2	2.54531e-190	0.650188	0.992	0.924	7.0505e-186
LSAMP	8.89809e-89	0.647548	0.886	0.795	2.46477e-84
NFATC2	3.08267e-189	0.643614	0.271	0.037	8.53901e-185
ALOX5	1.30324e-195	0.643221	0.351	0.076	3.60996e-191
GREB1	2.98213e-187	0.642037	0.283	0.045	8.2605e-183
GUCY1A2	7.19077e-155	0.639066	0.212	0.025	1.99184e-150
APBA1	1.0929e-149	0.637657	0.442	0.167	3.02733e-145
TMCC3	6.41111e-159	0.637321	0.433	0.152	1.77588e-154
MIR2052HG	9.96173e-108	0.637188	0.317	0.114	2.7594e-103
CNKSR2	3.17754e-163	0.635947	0.284	0.055	8.8018e-159
TDRG1	7.69417e-208	0.635614	0.226	0.011	2.13128e-203
GTF3C1	6.01164e-184	0.635081	0.501	0.183	1.66522e-179
LINC02389	6.25405e-157	0.631946	0.302	0.07	1.73237e-152
IGF2BP2	4.5111e-201	0.631213	0.226	0.013	1.24958e-196
LINC00535	5.15784e-135	0.630624	0.481	0.21	1.42872e-130
MAFA	1.69823e-225	0.629871	0.32	0.042	4.70409e-221
HHAT	1.88394e-156	0.627589	0.313	0.079	5.21851e-152
ST3GAL6	4.20426e-172	0.625811	0.536	0.218	1.16458e-167
SAMD11	1.25317e-227	0.625005	0.303	0.034	3.47127e-223
ASB9	2.36594e-224	0.624715	0.314	0.04	6.55365e-220
LINC02197	7.13766e-150	0.624364	0.785	0.546	1.97713e-145
PLCB4	1.96207e-283	0.622935	0.969	0.853	5.43493e-279
ACTR3B	2.23074e-183	0.622465	0.387	0.106	6.17914e-179
GSN	4.97617e-159	0.618827	0.387	0.119	1.3784e-154
SAMD3	5.04011e-145	0.61333	0.923	0.835	1.39611e-140
PCSK1	5.69337e-232	0.612053	0.598	0.199	1.57706e-227
SCTR	8.14948e-161	0.610094	0.423	0.141	2.25741e-156
LRP5L	2.0445e-146	0.609143	0.508	0.221	5.66328e-142
HAP1	9.09491e-185	0.605912	0.318	0.059	2.51929e-180
RASSF6	1.7451e-191	0.605733	0.358	0.08	4.83393e-187
LHFPL6	1.94413e-133	0.603728	0.194	0.026	5.38524e-129
SLC5A4	4.73495e-177	0.603179	0.263	0.039	1.31158e-172
CRYBG3	5.07684e-181	0.602129	0.288	0.049	1.40628e-176
PPP2R2C	1.0849e-141	0.601977	0.401	0.144	3.00517e-137
SRD5A1	2.24534e-167	0.601857	0.358	0.097	6.21958e-163
UTRN	6.29954e-169	0.601333	0.74	0.4	1.74497e-164
SLC6A17	3.0144e-202	0.599861	0.284	0.038	8.3499e-198
OPRD1	4.04116e-162	0.596232	0.28	0.054	1.1194e-157
ARHGAP42	3.32823e-194	0.595986	0.26	0.029	9.2192e-190
OXR1	9.80116e-87	0.589388	0.29	0.113	2.71492e-82
TNFRSF11A	3.23892e-214	0.588029	0.264	0.023	8.9718e-210
FMN1	2.11772e-68	0.586938	0.569	0.389	5.86609e-64
SCGB2B2	1.09031e-109	0.585388	0.37	0.148	3.02015e-105
AC105230.1	7.31609e-195	0.585323	0.223	0.014	2.02656e-190
IL20RA	1.84535e-170	0.584196	0.27	0.045	5.11163e-166
PTH2R	4.9829e-104	0.583206	0.254	0.072	1.38026e-99
ME3	1.05671e-143	0.579628	0.45	0.175	2.92709e-139
DNAH12	8.13289e-146	0.579377	0.428	0.156	2.25281e-141
SLC2A2	1.78211e-194	0.579202	0.239	0.019	4.93645e-190
PILRB	2.58954e-147	0.577826	0.557	0.257	7.17302e-143
AC087457.1	2.93647e-142	0.576058	0.428	0.164	8.13403e-138
PDXK	2.00368e-150	0.573074	0.399	0.137	5.5502e-146
OLMALINC	1.5449e-139	0.570501	0.373	0.125	4.27939e-135
SLC7A1	2.93594e-142	0.568808	0.373	0.124	8.13255e-138
ABCA10	1.56415e-133	0.562785	0.49	0.217	4.33269e-129
AP000462.1	4.25399e-124	0.562774	0.36	0.128	1.17835e-119
AP005328.1	1.46881e-188	0.56219	0.197	0.006	4.0686e-184
LINC00571	5.26236e-113	0.56144	0.399	0.167	1.45767e-108
FAM222A-AS1	3.05357e-105	0.561123	0.44	0.205	8.45839e-101
TEC	3.30536e-141	0.559796	0.327	0.094	9.15586e-137
ATP11A	1.39314e-118	0.556022	0.395	0.157	3.85901e-114
ARHGAP18	1.619e-170	0.553088	0.28	0.05	4.48464e-166
TNR	1.97081e-111	0.552352	0.293	0.093	5.45914e-107
KNDC1	1.98745e-142	0.550921	0.316	0.088	5.50523e-138
FSIP2	1.5933e-90	0.550382	0.311	0.125	4.41344e-86
LINC00470	7.74707e-142	0.547997	0.197	0.023	2.14594e-137
AC008269.1	8.05295e-110	0.54796	0.457	0.212	2.23067e-105
AC099788.1	2.05882e-98	0.547366	0.413	0.192	5.70292e-94
ANO5	7.30334e-165	0.547066	0.396	0.117	2.02303e-160
OTULINL	4.31032e-136	0.546596	0.504	0.222	1.19396e-131
FLG-AS1	4.42934e-116	0.545656	0.577	0.307	1.22693e-111
DEUP1	5.37702e-124	0.545429	0.367	0.135	1.48943e-119
GCGR	2.02322e-170	0.545401	0.214	0.019	5.60432e-166
BEST3	4.31788e-176	0.54537	0.23	0.023	1.19605e-171
DNM3	2.10589e-118	0.545225	0.33	0.112	5.83332e-114
AC073050.1	6.63262e-87	0.541075	0.135	0.02	1.83724e-82
AC124290.1	1.12597e-192	0.540908	0.201	0.006	3.11893e-188
ZBED3-AS1	2.63838e-139	0.540878	0.379	0.131	7.30832e-135
AACS	1.36384e-119	0.540527	0.485	0.226	3.77782e-115
FSIP2-AS1	1.08247e-99	0.536286	0.367	0.154	2.99844e-95
DGKI	3.84075e-106	0.535036	0.224	0.056	1.06389e-101
PLCXD3	9.7493e-123	0.533628	0.942	0.86	2.70056e-118
ST6GAL1	3.32018e-110	0.533168	0.17	0.025	9.1969e-106
MCTP2	2.75598e-152	0.531604	0.715	0.392	7.63407e-148
CELF2	1.19624e-103	0.531263	0.343	0.133	3.31358e-99
CASZ1	2.16734e-130	0.530618	0.291	0.08	6.00353e-126
UCHL1	2.82865e-172	0.530114	0.319	0.066	7.83537e-168
ITPR2	1.91345e-150	0.529827	0.451	0.165	5.30026e-146
SPATS2	4.00191e-124	0.529137	0.608	0.327	1.10853e-119
AL008633.1	2.18394e-72	0.527056	0.309	0.136	6.04951e-68
AC022182.1	3.95599e-121	0.526863	0.336	0.116	1.09581e-116
AGBL4	1.55389e-207	0.526452	0.998	0.989	4.30427e-203
TTC39C	2.85974e-148	0.524984	0.237	0.039	7.92148e-144
AL353138.1	2.14354e-63	0.524725	0.112	0.021	5.93761e-59
LINC00882	3.3261e-104	0.52364	0.372	0.153	9.2133e-100
FAM53B	2.36274e-121	0.522728	0.278	0.078	6.5448e-117
BEND6	1.67353e-162	0.522454	0.199	0.016	4.63569e-158
IKZF2	7.02828e-132	0.521265	0.35	0.114	1.94683e-127
TRIM2	1.70808e-125	0.5198	0.785	0.552	4.73138e-121
PKIB	1.55155e-148	0.519193	0.33	0.088	4.2978e-144
CDK14	2.06857e-149	0.518755	0.82	0.576	5.72993e-145
RORB	4.34058e-92	0.51856	0.215	0.06	1.20234e-87
LINC01237	8.84087e-100	0.518097	0.394	0.175	2.44892e-95
MGAT4C	1.27898e-113	0.518003	0.563	0.287	3.54277e-109
CHODL	5.92982e-81	0.517633	0.138	0.024	1.64256e-76
GPR158	2.95315e-125	0.517516	0.611	0.328	8.18021e-121
AC008467.1	1.53113e-124	0.517282	0.273	0.073	4.24124e-120
MCF2L2	1.11259e-151	0.517242	0.863	0.689	3.08187e-147
RPH3AL	3.87655e-73	0.517109	0.825	0.769	1.0738e-68
NPTX2	1.77125e-181	0.516869	0.279	0.042	4.90636e-177
AVIL	1.17053e-139	0.516456	0.318	0.089	3.24237e-135
ADGRG1	3.08842e-148	0.515583	0.272	0.057	8.55493e-144
AC023590.1	1.4999e-102	0.515056	0.535	0.283	4.15473e-98
KRTAP10-4	2.75737e-125	0.511806	0.22	0.043	7.63793e-121
MYRIP	1.37284e-98	0.511705	0.318	0.12	3.80276e-94
DISC1FP1	4.43851e-84	0.510918	0.134	0.02	1.22947e-79
ABCA9	2.35351e-124	0.510101	0.257	0.063	6.51922e-120
OPCML	1.20966e-31	0.509724	0.267	0.158	3.35076e-27
PARM1	1.52697e-107	0.508908	0.584	0.312	4.22971e-103
AP001831.1	6.1081e-110	0.507594	0.33	0.119	1.69194e-105
TIMP2	9.86743e-161	0.506154	0.293	0.06	2.73328e-156
AC092683.1	5.27263e-110	0.506149	0.466	0.217	1.46052e-105
SULF1	1.52513e-98	0.505351	0.15	0.021	4.2246e-94
TMEM132B	2.55296e-57	0.504348	0.466	0.29	7.07171e-53
ABAT	4.22402e-118	0.504226	0.498	0.235	1.17005e-113
WASF3	7.35967e-120	0.502116	0.401	0.16	2.03863e-115
GPR137B	2.09366e-78	0.501393	0.695	0.499	5.79945e-74
SOGA3	3.84205e-148	0.499849	0.357	0.105	1.06425e-143
ABR	2.24296e-128	0.498675	0.625	0.33	6.213e-124
FAT1	7.75029e-158	0.497712	0.249	0.04	2.14683e-153
PLXNA2	1.02392e-81	0.497278	0.576	0.348	2.83625e-77
FAM13C	5.65956e-136	0.496689	0.255	0.055	1.5677e-131
CDH2	6.32158e-100	0.495307	0.265	0.083	1.75108e-95
HM13	5.29196e-100	0.494387	0.455	0.22	1.46587e-95
AC004540.1	2.0473e-137	0.494156	0.242	0.047	5.67103e-133
CPD	3.15693e-140	0.493741	0.539	0.243	8.74468e-136
GNAS	1.82537e-207	0.492552	0.998	0.952	5.05627e-203
AF117829.1	1.60235e-100	0.491761	0.355	0.147	4.43851e-96
STOX2	3.32329e-84	0.491364	0.392	0.188	9.20551e-80
ZBTB20-AS5	1.51878e-102	0.490848	0.428	0.197	4.20702e-98
EPN2	1.28606e-118	0.490436	0.584	0.308	3.5624e-114
MIR100HG	1.76677e-150	0.490344	0.284	0.061	4.89397e-146
TMEM181	9.33753e-116	0.488928	0.617	0.341	2.5865e-111
CDH20	2.16957e-91	0.488607	0.135	0.018	6.0097e-87
HIVEP2	2.46983e-106	0.48817	0.767	0.537	6.84144e-102
PDX1	5.86391e-174	0.487133	0.235	0.026	1.6243e-169
ARHGEF9	3.02381e-109	0.487072	0.562	0.302	8.37597e-105
LDLRAP1	1.11827e-118	0.485946	0.436	0.185	3.0976e-114
LINC02698	4.16473e-88	0.484906	0.238	0.075	1.15363e-83
SUCLG2-AS1	8.67471e-105	0.484629	0.581	0.317	2.4029e-100
LINC00907	1.27551e-28	0.484579	0.595	0.508	3.53317e-24
FAM160A1	2.7122e-103	0.484327	0.306	0.106	7.51279e-99
RAB3B	3.3473e-102	0.483375	0.577	0.319	9.27201e-98
AOPEP	1.32603e-154	0.482202	0.933	0.841	3.67312e-150
RXRG	3.75838e-153	0.481982	0.215	0.026	1.04107e-148
NEAT1	5.96276e-11	0.479182	0.334	0.27	1.65168e-06
GNG7	6.78739e-105	0.479078	0.431	0.197	1.88011e-100
MAP1LC3A	2.06241e-124	0.478698	0.395	0.148	5.71289e-120
AC023905.1	2.04531e-142	0.476234	0.158	0.007	5.66551e-138
TRMT11	6.81207e-100	0.475583	0.646	0.395	1.88694e-95
VWDE	3.70796e-165	0.475501	0.605	0.265	1.0271e-160
SLC4A7	4.31301e-137	0.475326	0.438	0.166	1.1947e-132
SEMA5A	1.08107e-64	0.475323	0.767	0.658	2.99456e-60
AP001021.3	1.60937e-118	0.47501	0.162	0.018	4.45797e-114
ZDHHC11B	7.90279e-118	0.471652	0.236	0.055	2.18907e-113
LENG8	1.28915e-103	0.470003	0.735	0.481	3.57093e-99
MCUB	3.924e-98	0.469995	0.409	0.186	1.08695e-93
AC007389.1	1.23374e-88	0.469981	0.243	0.079	3.41746e-84
G3BP2	1.12831e-107	0.469285	0.455	0.213	3.12541e-103
LINGO2	7.83983e-114	0.468868	0.953	0.832	2.17163e-109
AC090796.1	1.04507e-110	0.468538	0.215	0.047	2.89484e-106
PHLPP1	3.03321e-94	0.46794	0.367	0.158	8.40199e-90
PTPRN	1.9097e-164	0.467117	0.593	0.252	5.28987e-160
ANKRD23	5.65589e-113	0.466119	0.341	0.122	1.56668e-108
C14orf132	1.6338e-106	0.4656	0.32	0.113	4.52564e-102
EIPR1	5.13363e-92	0.46489	0.385	0.177	1.42202e-87
FMNL2	8.11271e-75	0.462703	0.272	0.111	2.24722e-70
CCDC198	4.93899e-91	0.458972	0.333	0.138	1.3681e-86
SFRP4	1.19782e-135	0.458473	0.172	0.015	3.31796e-131
DIXDC1	1.093e-97	0.457693	0.347	0.141	3.0276e-93
VEGFA	1.62581e-116	0.456076	0.558	0.281	4.5035e-112
ADCYAP1	8.52407e-164	0.455678	0.257	0.039	2.36117e-159
TSPYL2	2.26738e-111	0.455595	0.295	0.093	6.28064e-107
ERO1B	8.04806e-187	0.454912	1	0.995	2.22931e-182
PRKCA-AS1	3.22401e-129	0.454288	0.187	0.025	8.9305e-125
AP000446.1	8.53766e-84	0.453666	0.242	0.081	2.36493e-79
FUT8	3.35815e-99	0.452275	0.534	0.281	9.30207e-95
PCBP1-AS1	3.09978e-103	0.451717	0.476	0.232	8.5864e-99
ZC4H2	1.8705e-86	0.450573	0.389	0.18	5.18128e-82
MBD6	5.64079e-103	0.450383	0.3	0.102	1.5625e-98
TAFA1	9.34661e-64	0.450036	0.224	0.086	2.58901e-59
NR3C1	7.82035e-122	0.449751	0.675	0.379	2.16624e-117
SHISA6	1.60141e-61	0.448834	0.245	0.103	4.4359e-57
ZNF780B	1.60284e-98	0.446517	0.505	0.263	4.43986e-94
LINC01239	8.77935e-76	0.445801	0.15	0.033	2.43188e-71
LMO1	6.09517e-85	0.445352	0.34	0.149	1.68836e-80
AMPH	3.0152e-91	0.445121	0.396	0.179	8.35211e-87
DNAH5	1.09071e-92	0.444311	0.401	0.185	3.02127e-88
AC113137.1	1.02348e-70	0.443648	0.101	0.012	2.83504e-66
DGKD	5.78309e-98	0.442899	0.345	0.14	1.60192e-93
ALOX12-AS1	1.21091e-86	0.441625	0.519	0.284	3.35421e-82
SIDT1	3.3961e-92	0.441242	0.342	0.142	9.4072e-88
MEIS2	1.46083e-104	0.440933	0.986	0.975	4.0465e-100
SAXO1	7.07935e-91	0.440694	0.207	0.056	1.96098e-86
SV2B	1.40178e-108	0.437536	0.139	0.012	3.88294e-104
JAKMIP3	1.44232e-97	0.434857	0.288	0.101	3.99523e-93
SEMA6A	2.93598e-83	0.434354	0.353	0.158	8.13267e-79
SPECC1	2.1561e-103	0.433841	0.228	0.059	5.97241e-99
RIMKLA	1.87263e-101	0.433747	0.27	0.086	5.18719e-97
PALM2-AKAP2	2.60245e-85	0.433414	0.811	0.661	7.20879e-81
NCALD	4.47902e-77	0.433254	0.665	0.448	1.24069e-72
PLB1	2.30198e-108	0.432723	0.165	0.024	6.37647e-104
LDLRAD3	4.29545e-77	0.430548	0.782	0.579	1.18984e-72
C4orf19	1.89722e-83	0.427271	0.414	0.201	5.25529e-79
NBEA	3.03438e-226	0.426783	0.996	0.973	8.40522e-222
FAM222A	1.34159e-74	0.426521	0.409	0.214	3.71621e-70
YPEL2	3.06174e-93	0.426508	0.383	0.17	8.48102e-89
MIS18BP1	9.95502e-104	0.426475	0.302	0.103	2.75754e-99
CREB5	1.37077e-111	0.425101	0.193	0.035	3.79703e-107
ERICH5	3.46956e-135	0.424873	0.186	0.021	9.61069e-131
LINC01362	1.2555e-59	0.424573	0.247	0.108	3.47775e-55
MAMDC2-AS1	4.20299e-84	0.424024	0.31	0.126	1.16423e-79
AC139720.1	2.45496e-67	0.423344	0.122	0.023	6.80023e-63
PLD1	1.39914e-101	0.423137	0.287	0.095	3.87562e-97
IGF2-AS	6.01446e-110	0.423135	0.12	0.005	1.66601e-105
GOLGA8B	1.47952e-87	0.423091	0.379	0.174	4.09827e-83
SFSWAP	2.02723e-97	0.422781	0.501	0.257	5.61544e-93
SLC39A14	5.60039e-90	0.422736	0.375	0.167	1.55131e-85
B3GNT5	1.85315e-104	0.421706	0.294	0.098	5.13323e-100
PARVA	6.69066e-82	0.420946	0.443	0.228	1.85331e-77
ENOSF1	1.39836e-116	0.42072	0.643	0.352	3.87347e-112
RAPH1	1.72763e-94	0.419683	0.526	0.282	4.78554e-90
CACNA2D1	1.60444e-139	0.419517	0.954	0.861	4.44429e-135
CDK5RAP3	1.83723e-99	0.419235	0.281	0.093	5.08912e-95
LIPH	4.1264e-96	0.418956	0.247	0.075	1.14301e-91
MEG9	1.8822e-129	0.41815	0.172	0.018	5.2137e-125
LENG9	7.39969e-78	0.417304	0.234	0.08	2.04971e-73
SURF4	2.65062e-103	0.417212	0.45	0.209	7.34222e-99
ALPK3	9.15561e-90	0.417108	0.447	0.219	2.5361e-85
TRIM13	8.6843e-87	0.41662	0.411	0.199	2.40555e-82
SCAI	1.32351e-73	0.415027	0.494	0.285	3.66613e-69
CACNA1D	1.43707e-159	0.413783	0.998	0.986	3.98069e-155
TRIM9	4.67924e-84	0.412631	0.561	0.318	1.29615e-79
FSTL4	2.29114e-35	0.411836	0.478	0.33	6.34646e-31
KIAA0408	2.57554e-113	0.410398	0.265	0.074	7.13424e-109
RAB12	3.77257e-100	0.409812	0.342	0.131	1.045e-95
LINC00472	1.99983e-117	0.409107	0.162	0.018	5.53953e-113
AC002460.2	4.51327e-52	0.409045	0.517	0.331	1.25017e-47
LINC01902	1.11493e-110	0.407944	0.186	0.033	3.08835e-106
IGSF9B	2.45455e-116	0.407007	0.181	0.027	6.79909e-112
DLEU2	5.89506e-98	0.405532	0.869	0.744	1.63293e-93
GPRIN3	2.22068e-86	0.405201	0.408	0.194	6.1513e-82
PEPD	4.05563e-87	0.404697	0.291	0.112	1.12341e-82
MIR99AHG	1.27656e-100	0.404209	0.296	0.099	3.53607e-96
LINC01725	1.19044e-33	0.402733	0.767	0.737	3.29751e-29
OBSCN	7.39103e-121	0.402642	0.174	0.022	2.04732e-116
AC004053.1	1.4676e-51	0.402255	0.118	0.031	4.06526e-47
TBC1D1	6.8971e-75	0.402009	0.311	0.136	1.9105e-70
LINC00662	7.98768e-72	0.401341	0.374	0.186	2.21259e-67
GTF2IRD1	1.07321e-73	0.400467	0.55	0.329	2.97278e-69
TCAF2	1.43851e-132	0.39965	0.162	0.012	3.98468e-128
FAM171A1	1.74451e-107	0.399436	0.157	0.02	4.83228e-103
KIAA0319L	6.67063e-83	0.398106	0.507	0.282	1.84777e-78
TOM1L2	1.96126e-82	0.397321	0.58	0.344	5.4327e-78
AC104806.2	5.25431e-102	0.397089	0.256	0.076	1.45544e-97
GCNT4	6.70127e-82	0.396996	0.327	0.141	1.85625e-77
FBXL2	3.26219e-81	0.396579	0.59	0.348	9.03627e-77
GLRA3	3.41115e-104	0.396549	0.194	0.04	9.4489e-100
UBTD1	1.4779e-91	0.396413	0.184	0.042	4.09379e-87
UMAD1	6.44659e-81	0.396344	0.66	0.424	1.7857e-76
AC011287.1	1.8476e-22	0.395737	0.142	0.074	5.11786e-18
SOCS2-AS1	6.19751e-84	0.395332	0.194	0.053	1.71671e-79
AC004485.1	1.38363e-77	0.395161	0.207	0.065	3.83266e-73
XG	4.07394e-81	0.394933	0.162	0.037	1.12848e-76
PPP3R1	2.35616e-94	0.394008	0.568	0.316	6.52658e-90
AC006460.2	1.57955e-95	0.393961	0.24	0.07	4.37536e-91
AC093425.1	3.3443e-82	0.392881	0.133	0.021	9.2637e-78
KIAA1614	9.03516e-103	0.392496	0.207	0.048	2.50274e-98
ARHGAP24	1.42344e-85	0.391434	0.342	0.145	3.94293e-81
MAP2	1.51377e-114	0.390678	0.892	0.719	4.19315e-110
RNF2	5.10135e-89	0.390494	0.315	0.123	1.41307e-84
AC009315.1	4.18595e-37	0.390086	0.262	0.145	1.15951e-32
C3orf67	1.36919e-52	0.389817	0.408	0.24	3.79264e-48
SLC9A9	3.10715e-83	0.388137	0.271	0.099	8.60681e-79
AC007319.1	1.04566e-12	0.387191	0.221	0.159	2.89647e-08
NEGR1	1.69504e-87	0.386137	0.865	0.723	4.69527e-83
UBE2E2	3.57063e-55	0.38596	0.627	0.458	9.89065e-51
AC233296.1	7.48691e-54	0.38573	0.155	0.05	2.07387e-49
SLC16A10	3.90765e-72	0.385592	0.222	0.078	1.08242e-67
PLXND1	8.96809e-82	0.385347	0.237	0.08	2.48416e-77
LINC02615	3.39737e-73	0.385262	0.413	0.215	9.41071e-69
EPDR1	3.13302e-116	0.385189	0.175	0.024	8.67847e-112
SPIDR	1.0762e-94	0.384899	0.902	0.838	2.98107e-90
SLC25A34	9.50612e-109	0.384047	0.161	0.022	2.63319e-104
HHATL	2.07871e-126	0.383825	0.149	0.009	5.75804e-122
AL031595.3	5.42731e-79	0.38243	0.256	0.095	1.50336e-74
MCPH1	8.99834e-72	0.381847	0.475	0.268	2.49254e-67
MXRA7	5.1701e-86	0.381763	0.345	0.147	1.43212e-81
RFC3	5.6041e-81	0.381596	0.164	0.037	1.55234e-76
TMOD1	5.23078e-54	0.381128	0.69	0.545	1.44893e-49
HYDIN	5.92928e-83	0.380678	0.285	0.111	1.64241e-78
BAIAP2	5.24412e-75	0.380638	0.267	0.106	1.45262e-70
TMEM200A	1.74616e-48	0.380409	0.387	0.229	4.83686e-44
SLC20A2	3.46928e-71	0.37993	0.618	0.399	9.60992e-67
INTS6L	5.63066e-86	0.379739	0.288	0.109	1.55969e-81
ADAMTSL2	3.98432e-74	0.379314	0.223	0.077	1.10366e-69
NDRG4	8.48179e-100	0.378351	0.163	0.027	2.34945e-95
CDCP1	2.04754e-80	0.377921	0.314	0.133	5.67168e-76
STPG2	5.75067e-63	0.377782	0.429	0.24	1.59294e-58
XYLT1	2.00483e-86	0.377688	0.185	0.044	5.55339e-82
LINC01358	9.57707e-74	0.377358	0.128	0.023	2.65285e-69
FLCN	1.81065e-76	0.375746	0.319	0.139	5.01549e-72
AC015923.1	7.11217e-69	0.375144	0.403	0.215	1.97007e-64
DCX	2.21991e-97	0.374821	0.16	0.027	6.14915e-93
TMEM179	1.43595e-76	0.37373	0.296	0.122	3.97758e-72
KLF13	4.20826e-91	0.373338	0.189	0.045	1.16569e-86
ANKRD39	6.45694e-99	0.373076	0.196	0.044	1.78857e-94
AP000894.2	4.95445e-124	0.372462	0.152	0.011	1.37238e-119
FNDC3B	1.10797e-88	0.372274	0.805	0.622	3.06908e-84
AC011900.1	3.37504e-95	0.37174	0.132	0.015	9.34887e-91
ENAH	1.49156e-88	0.371694	0.294	0.111	4.13161e-84
ZHX3	3.52513e-76	0.369432	0.59	0.359	9.7646e-72
SPATA13	1.38552e-64	0.369425	0.52	0.318	3.83789e-60
ZSCAN5A	7.13683e-59	0.367954	0.37	0.2	1.9769e-54
APBB2	3.52437e-77	0.367747	0.593	0.36	9.7625e-73
MGAT4A	8.5114e-89	0.367633	0.487	0.254	2.35766e-84
AL109613.1	2.88607e-93	0.367336	0.237	0.071	7.99443e-89
AC083870.1	9.07875e-73	0.366989	0.186	0.054	2.51482e-68
TSPAN9	3.3371e-44	0.366905	0.361	0.217	9.24377e-40
AC073475.1	5.50846e-54	0.366844	0.254	0.117	1.52584e-49
NFIX	1.61486e-107	0.366289	0.143	0.014	4.47316e-103
XRRA1	1.62826e-71	0.366102	0.498	0.284	4.51028e-67
AC112493.1	4.8983e-54	0.365621	0.134	0.038	1.35683e-49
LINC02231	1.59032e-98	0.364309	0.14	0.017	4.40518e-94
DPP6	7.37344e-136	0.364155	1	0.996	2.04244e-131
LINC02646	1.39693e-99	0.363194	0.122	0.009	3.8695e-95
CHRM3	1.19921e-74	0.362949	0.306	0.126	3.32182e-70
TRPM5	2.1007e-113	0.362384	0.133	0.008	5.81894e-109
AC104063.1	4.70956e-113	0.361382	0.14	0.011	1.30455e-108
TFRC	4.42648e-75	0.360992	0.213	0.07	1.22614e-70
DAB1	2.63686e-17	0.360293	0.685	0.649	7.3041e-13
ZDHHC11	2.30001e-75	0.360279	0.163	0.04	6.37102e-71
PSD3	2.05757e-61	0.360184	0.775	0.648	5.69948e-57
ENO4	2.92304e-74	0.360038	0.332	0.152	8.09682e-70
CNTNAP5	8.8272e-16	0.35934	0.361	0.276	2.44513e-11
SFXN5	2.84804e-71	0.358722	0.362	0.174	7.88907e-67
MTAP	2.94242e-64	0.358284	0.403	0.218	8.15051e-60
YARS	1.00546e-69	0.357782	0.278	0.117	2.78511e-65
NTPCR	6.7944e-85	0.357499	0.243	0.081	1.88205e-80
ANTXR1	4.94063e-100	0.355653	0.115	0.006	1.36855e-95
SULF2	2.81729e-89	0.355579	0.114	0.01	7.8039e-85
AC013275.1	1.19498e-86	0.355158	0.178	0.041	3.31008e-82
CYP2U1	4.21561e-104	0.354615	0.175	0.03	1.16772e-99
LPIN3	2.64148e-84	0.354269	0.203	0.056	7.31689e-80
RAPGEF5	1.6159e-104	0.354067	0.141	0.014	4.47603e-100
GLIPR1L1	2.98446e-64	0.353988	0.237	0.095	8.26695e-60
ENTPD3-AS1	2.18933e-63	0.35381	0.33	0.161	6.06444e-59
TANGO2	1.10977e-67	0.353468	0.28	0.122	3.07405e-63
SPTB	4.43513e-70	0.353217	0.364	0.179	1.22853e-65
ABCA6	8.09578e-82	0.352769	0.212	0.064	2.24253e-77
RASA4	2.45592e-70	0.352711	0.348	0.166	6.80289e-66
EFNA5	2.1558e-91	0.352696	0.9	0.777	5.97157e-87
CECR2	2.51537e-71	0.352261	0.242	0.091	6.96757e-67
WNT9A	4.20933e-92	0.351593	0.157	0.028	1.16599e-87
CDK6	3.37474e-76	0.35158	0.514	0.286	9.34802e-72
AC096759.1	2.35868e-88	0.35156	0.103	0.006	6.53355e-84
FRMPD4	3.7317e-36	0.351119	0.657	0.52	1.03368e-31
GALNT7	2.45772e-60	0.349628	0.266	0.118	6.8079e-56
DNAH14	1.76e-78	0.349209	0.87	0.778	4.8752e-74
AC116565.1	1.03228e-116	0.348158	0.13	0.006	2.85941e-112
AL645944.2	1.72642e-103	0.346415	0.119	0.006	4.78218e-99
TEX9	4.19691e-57	0.346136	0.33	0.169	1.16254e-52
DOCK3	1.03531e-83	0.346096	0.897	0.793	2.86782e-79
FFAR1	5.58725e-77	0.345987	0.259	0.097	1.54767e-72
TLN2	1.79599e-56	0.345604	0.259	0.117	4.97488e-52
DYM	1.71496e-80	0.344859	0.85	0.726	4.75044e-76
AP005131.1	7.08302e-104	0.34449	0.135	0.012	1.962e-99
MAPRE3	1.72659e-67	0.344412	0.437	0.242	4.78266e-63
HOOK2	2.32517e-68	0.343666	0.605	0.383	6.44073e-64
PRKAR2B	5.43745e-91	0.343578	0.196	0.048	1.50617e-86
PRKX	1.9991e-104	0.343258	0.132	0.011	5.53751e-100
LINC02645	6.95587e-23	0.34316	0.108	0.049	1.92678e-18
MYCBP2-AS1	6.96315e-63	0.34308	0.259	0.111	1.92879e-58
ZMAT3	8.49542e-58	0.342911	0.214	0.084	2.35323e-53
LINC01505	4.50219e-41	0.342732	0.127	0.044	1.24711e-36
HS6ST2	7.1428e-20	0.342028	0.267	0.18	1.97856e-15
GOLGA8A	6.28005e-56	0.341915	0.34	0.178	1.73957e-51
SNRPN	1.31472e-67	0.341908	0.37	0.184	3.64178e-63
TMOD2	3.96993e-65	0.34093	0.482	0.28	1.09967e-60
SLC25A24	1.70109e-69	0.340632	0.327	0.152	4.71201e-65
LINC01266	5.20764e-38	0.340157	0.308	0.179	1.44251e-33
TNRC6A	8.11524e-87	0.340143	0.963	0.923	2.24792e-82
AP001783.1	9.02113e-109	0.339585	0.115	0.003	2.49885e-104
SPAG6	2.99331e-101	0.338819	0.145	0.017	8.29146e-97
ZNF365	2.00672e-82	0.338078	0.189	0.05	5.55861e-78
FBXW8	1.13572e-64	0.337801	0.489	0.285	3.14593e-60
DST	3.79389e-128	0.337418	0.918	0.76	1.05091e-123
HULC	5.14525e-50	0.337247	0.47	0.291	1.42524e-45
KAT2B	1.48708e-73	0.335148	0.528	0.306	4.11921e-69
ZHX2	2.07903e-58	0.334935	0.502	0.307	5.75892e-54
NIBAN2	2.48043e-62	0.334817	0.232	0.093	6.87079e-58
KIAA0825	3.93032e-55	0.334758	0.359	0.192	1.0887e-50
SRGAP2	1.26164e-64	0.334552	0.445	0.249	3.49474e-60
AL049779.4	4.37797e-58	0.334132	0.153	0.046	1.2127e-53
SEMA4D	1.88739e-62	0.333363	0.281	0.129	5.22807e-58
TMEM184A	4.5918e-71	0.333289	0.199	0.063	1.27193e-66
FAM227B	1.02354e-50	0.333191	0.399	0.233	2.83521e-46
OSBPL8	2.09752e-60	0.331636	0.506	0.309	5.81013e-56
P4HB	3.30234e-78	0.331624	0.285	0.112	9.14747e-74
RNF130	3.24222e-66	0.329614	0.852	0.771	8.98094e-62
RGS16	4.89546e-89	0.329034	0.124	0.013	1.35604e-84
CCDC171	9.50834e-58	0.329009	0.275	0.128	2.63381e-53
DIS3L2	2.94839e-72	0.328974	0.577	0.349	8.16705e-68
FILIP1L	2.99488e-53	0.328662	0.311	0.159	8.29582e-49
MED27	4.18649e-65	0.328266	0.571	0.357	1.15966e-60
PKP2	1.17379e-53	0.328037	0.344	0.187	3.2514e-49
MEST	9.31293e-63	0.32749	0.302	0.139	2.57968e-58
LINC01376	9.1806e-61	0.32692	0.551	0.343	2.54303e-56
LRRN3	1.12092e-71	0.326916	0.194	0.06	3.10494e-67
DSE	9.52133e-59	0.326524	0.424	0.237	2.63741e-54
FOXP2	5.26733e-83	0.326475	0.901	0.766	1.45905e-78
AC006504.5	1.85455e-49	0.325933	0.288	0.146	5.1371e-45
ST3GAL5	2.81545e-55	0.325889	0.424	0.245	7.79881e-51
PSMD1	3.97731e-78	0.325869	0.491	0.265	1.10172e-73
EXOC2	3.45506e-72	0.325863	0.593	0.363	9.57051e-68
ST8SIA5	5.46587e-93	0.325848	0.112	0.007	1.51404e-88
SLC16A2	1.04095e-56	0.325553	0.233	0.099	2.88343e-52
MBNL3	2.5551e-56	0.325474	0.307	0.152	7.07764e-52
HSPA12A	9.88954e-58	0.324976	0.321	0.163	2.7394e-53
MLLT6	1.41933e-63	0.324935	0.377	0.198	3.93156e-59
LINC02334	1.21662e-67	0.324718	0.164	0.046	3.37003e-63
SOBP	3.6373e-54	0.323789	0.737	0.568	1.00753e-49
ITFG2	1.32937e-56	0.323396	0.341	0.179	3.68237e-52
MAP1B	9.83111e-91	0.322626	0.582	0.316	2.72322e-86
AL512634.1	2.36097e-59	0.321687	0.165	0.052	6.53989e-55
GSE1	1.30055e-23	0.321425	0.842	0.854	3.60253e-19
SLC45A2	2.49921e-86	0.321101	0.135	0.02	6.92281e-82
DAPL1	1.3348e-93	0.32108	0.129	0.014	3.69741e-89
FOXJ3	3.92954e-61	0.320919	0.626	0.417	1.08848e-56
MIPOL1	1.31319e-67	0.320539	0.494	0.284	3.63754e-63
LINC01121	5.82994e-92	0.320502	0.116	0.01	1.61489e-87
AUXG01000058.1	1.20267e-53	0.320301	0.424	0.248	3.3314e-49
TET1	1.63165e-63	0.31995	0.188	0.064	4.51967e-59
AC079447.1	1.91953e-52	0.319943	0.363	0.2	5.31711e-48
AC006019.3	7.72552e-56	0.319922	0.332	0.17	2.13997e-51
HOMER2	2.77769e-58	0.319734	0.377	0.203	7.6942e-54
NOL3	2.29113e-60	0.319264	0.31	0.149	6.34644e-56
HDX	1.86028e-42	0.319024	0.332	0.192	5.15297e-38
MID1	6.61182e-58	0.318941	0.178	0.06	1.83147e-53
CLTCL1	2.56921e-55	0.318685	0.22	0.09	7.11671e-51
KLHL2	5.72004e-67	0.318564	0.323	0.15	1.58445e-62
CDC14A	4.3361e-57	0.318136	0.263	0.119	1.2011e-52
UNC13A	2.81344e-48	0.318087	0.676	0.492	7.79323e-44
LINC00930	1.51688e-102	0.318053	0.125	0.009	4.20177e-98
RPA3	8.00772e-57	0.318049	0.259	0.117	2.21814e-52
RASSF8-AS1	4.10275e-73	0.317678	0.237	0.085	1.13646e-68
NEK10	7.97881e-61	0.317449	0.146	0.04	2.21013e-56
AC009236.2	2.47376e-95	0.317187	0.128	0.013	6.85232e-91
KIAA0556	1.69502e-51	0.317148	0.403	0.237	4.69519e-47
PLAGL1	1.43858e-20	0.316563	0.756	0.711	3.98486e-16
AC012085.2	1.09725e-52	0.316417	0.341	0.183	3.03938e-48
CLINT1	6.45167e-76	0.316054	0.407	0.202	1.78711e-71
ELAVL4	7.178e-56	0.316021	0.821	0.702	1.98831e-51
GP1BB	1.42934e-59	0.31542	0.299	0.141	3.95928e-55
GALNT10	1.90844e-43	0.315358	0.224	0.108	5.28639e-39
TBC1D32	7.56854e-59	0.315099	0.482	0.287	2.09649e-54
POLR1A	2.75319e-63	0.314489	0.257	0.109	7.62634e-59
GSDME	3.1182e-54	0.314432	0.204	0.083	8.63743e-50
TLE5	3.48241e-67	0.314392	0.362	0.18	9.64626e-63
AL160314.2	3.1679e-58	0.313571	0.198	0.074	8.77509e-54
ZCWPW2	9.7006e-56	0.313511	0.259	0.117	2.68707e-51
SIX3	3.56612e-92	0.313399	0.103	0.004	9.87817e-88
SLC1A1	4.43397e-47	0.313047	0.346	0.195	1.22821e-42
ADAMTS17	1.35795e-48	0.31267	0.104	0.025	3.76153e-44
SMC5-AS1	5.6259e-55	0.312656	0.338	0.178	1.55837e-50
LINC01876	3.85426e-05	0.312074	0.619	0.689	1
LIMS1	9.71416e-61	0.311075	0.398	0.218	2.69082e-56
MDFIC	1.55348e-65	0.309946	0.145	0.036	4.30314e-61
NME7	1.49589e-64	0.30962	0.565	0.347	4.1436e-60
MTSS2	1.16533e-70	0.309345	0.337	0.158	3.22797e-66
ACSL1	6.1174e-75	0.309293	0.233	0.081	1.69452e-70
AC013652.1	2.21047e-32	0.308599	0.128	0.052	6.12301e-28
ZC3H12B	6.05328e-45	0.308188	0.276	0.144	1.67676e-40
AC007001.1	1.5469e-71	0.308022	0.125	0.023	4.28491e-67
ACAD11	8.72656e-63	0.307843	0.354	0.179	2.41726e-58
RSU1	1.22875e-47	0.307763	0.24	0.115	3.40362e-43
RAI1	8.02551e-53	0.307571	0.491	0.306	2.22307e-48
MAP3K13	2.08236e-58	0.306752	0.475	0.28	5.76813e-54
AC074011.1	3.25999e-81	0.306349	0.129	0.02	9.03017e-77
AL390816.2	1.77769e-79	0.305572	0.108	0.011	4.92419e-75
GFPT1	1.41354e-73	0.30526	0.568	0.337	3.9155e-69
AL035427.1	1.98569e-47	0.30506	0.347	0.193	5.50037e-43
ZNF235	1.93731e-51	0.304273	0.301	0.154	5.36635e-47
AP003059.1	1.83646e-52	0.30387	0.213	0.09	5.08699e-48
AC022558.2	3.93565e-45	0.303602	0.274	0.143	1.09018e-40
WHRN	1.35659e-55	0.303173	0.279	0.133	3.75775e-51
LINC00342	2.69035e-54	0.302803	0.512	0.324	7.45228e-50
PDE4DIP	3.32438e-79	0.302607	0.596	0.352	9.20852e-75
LINC02315	1.1566e-06	0.302534	0.155	0.117	0.0320377
FRMPD1	2.36723e-51	0.302206	0.126	0.035	6.55723e-47
ABCA9-AS1	3.67522e-73	0.301262	0.13	0.024	1.01804e-68
MICAL3	4.97214e-41	0.301249	0.652	0.484	1.37728e-36
PIK3C2A	2.00052e-71	0.301091	0.673	0.441	5.54144e-67
ZNF189	1.7872e-61	0.299229	0.357	0.183	4.95054e-57
EVL	4.47517e-54	0.299117	0.465	0.279	1.23962e-49
ZNF608	1.09757e-59	0.299079	0.395	0.211	3.04026e-55
KIF1A	2.71818e-53	0.298902	0.406	0.233	7.52936e-49
DGLUCY	3.4235e-54	0.298474	0.349	0.186	9.4831e-50
RBMS1	4.69802e-55	0.298286	0.147	0.045	1.30135e-50
CFAP44	9.5954e-55	0.297663	0.336	0.177	2.65793e-50
AC091906.1	2.9036e-57	0.297555	0.138	0.038	8.04298e-53
EXT1	3.26967e-66	0.297423	0.519	0.3	9.05698e-62
DHX32	8.57967e-58	0.297009	0.327	0.163	2.37657e-53
FBXO34	2.98201e-58	0.296862	0.395	0.215	8.26017e-54
VWC2L	2.35614e-48	0.296726	0.45	0.276	6.52652e-44
IGSF1	2.76331e-78	0.296653	0.114	0.014	7.65438e-74
FAM174B	1.4361e-51	0.296596	0.454	0.276	3.97799e-47
LINC01128	9.47128e-60	0.296315	0.325	0.161	2.62355e-55
DISP1	1.69576e-52	0.296181	0.485	0.299	4.69725e-48
TASP1	1.44558e-63	0.295195	0.563	0.348	4.00426e-59
CDC14B	2.47484e-61	0.295177	0.463	0.264	6.8553e-57
SRRM3	3.3047e-49	0.295136	0.486	0.308	9.15401e-45
WDPCP	1.63659e-53	0.294952	0.534	0.34	4.53337e-49
LINC01184	3.12654e-47	0.294763	0.39	0.23	8.66051e-43
AC090579.1	5.02948e-50	0.293757	0.107	0.026	1.39317e-45
AL513166.1	1.77023e-40	0.293498	0.302	0.168	4.90354e-36
NUCB2	2.64412e-67	0.293378	0.447	0.245	7.32421e-63
PKIA	3.03608e-44	0.292857	0.31	0.17	8.40993e-40
CENPP	6.75266e-30	0.292365	0.258	0.153	1.87049e-25
ANKRD7	9.61846e-50	0.292079	0.199	0.081	2.66431e-45
CHN1	1.03937e-58	0.291809	0.725	0.532	2.87906e-54
CEMIP	1.84824e-44	0.291736	0.257	0.13	5.11963e-40
TBCD	1.23659e-50	0.291461	0.416	0.242	3.42535e-46
WDR25	3.13408e-49	0.291366	0.242	0.113	8.68139e-45
AC139887.2	1.4973e-43	0.29134	0.523	0.354	4.14753e-39
PELI1	1.891e-63	0.291312	0.174	0.053	5.23807e-59
ARG2	4.96952e-57	0.290846	0.168	0.056	1.37656e-52
FTCD	9.62246e-17	0.290709	0.167	0.103	2.66542e-12
IL17RE	2.01276e-76	0.290528	0.132	0.023	5.57534e-72
LINC01250	9.31409e-82	0.290452	0.101	0.007	2.58e-77
PLEKHH2	1.06372e-65	0.290276	0.154	0.041	2.9465e-61
NAPA	5.61192e-53	0.290205	0.308	0.155	1.5545e-48
ACLY	3.5877e-62	0.290083	0.517	0.312	9.93792e-58
ACADSB	7.8812e-49	0.290016	0.209	0.091	2.18309e-44
CHST11	3.32899e-42	0.28934	0.227	0.111	9.22129e-38
GPSM1	7.28045e-63	0.289257	0.144	0.037	2.01668e-58
CYP46A1	9.10796e-58	0.289191	0.184	0.066	2.5229e-53
RNF157	1.65961e-55	0.28906	0.287	0.137	4.59712e-51
AC061708.1	1.48647e-81	0.288389	0.104	0.009	4.11752e-77
E2F3	2.98599e-62	0.288303	0.143	0.037	8.2712e-58
TNK2	2.2582e-47	0.287532	0.36	0.205	6.25523e-43
YWHAQ	1.07088e-61	0.287473	0.451	0.256	2.96634e-57
SEM1	1.39016e-51	0.286695	0.387	0.221	3.85075e-47
IRS2	2.86951e-46	0.28666	0.205	0.09	7.94854e-42
EPAS1	1.33487e-50	0.286575	0.289	0.144	3.6976e-46
AC012178.1	1.43014e-78	0.286155	0.112	0.013	3.96148e-74
SNAP25-AS1	7.14934e-29	0.286036	0.751	0.678	1.98037e-24
MORC4	1.09599e-53	0.285932	0.248	0.112	3.0359e-49
PPFIA3	6.04467e-46	0.285402	0.31	0.167	1.67437e-41
ZRANB2-AS2	7.42143e-45	0.284996	0.39	0.232	2.05574e-40
GRIP1	4.11289e-26	0.284751	0.302	0.193	1.13927e-21
RDH10-AS1	3.70782e-70	0.283878	0.107	0.015	1.02707e-65
EIF2B3	1.20568e-45	0.283755	0.441	0.276	3.33974e-41
BAG3	1.00703e-76	0.283276	0.141	0.027	2.78948e-72
LINC00240	1.41342e-45	0.283202	0.286	0.151	3.91516e-41
LYRM2	4.93205e-60	0.283014	0.225	0.089	1.36618e-55
TTN-AS1	5.04014e-55	0.282508	0.432	0.25	1.39612e-50
AC091544.2	5.90597e-81	0.282458	0.119	0.015	1.63595e-76
EPB41	2.07921e-52	0.282157	0.412	0.235	5.7594e-48
LIX1-AS1	3.43756e-41	0.281421	0.194	0.088	9.52203e-37
AL020995.1	6.09694e-46	0.281204	0.225	0.106	1.68885e-41
IQCH-AS1	1.42628e-50	0.280944	0.345	0.187	3.95079e-46
ECE1	1.54656e-47	0.280845	0.433	0.267	4.28396e-43
KLHDC8A	8.51831e-85	0.280798	0.111	0.01	2.35957e-80
TSC2	1.41226e-46	0.280691	0.337	0.189	3.91196e-42
AC092666.1	4.18431e-45	0.280573	0.3	0.162	1.15905e-40
AC098829.1	2.85912e-28	0.28056	0.193	0.104	7.91977e-24
ANGEL1	3.09259e-51	0.280523	0.281	0.139	8.56647e-47
AC019130.1	6.16901e-41	0.280211	0.181	0.079	1.70882e-36
GALNT11	7.63679e-57	0.280149	0.431	0.247	2.11539e-52
RAB30	1.93889e-62	0.280074	0.191	0.066	5.37072e-58
SRGAP2C	1.83772e-49	0.279105	0.312	0.165	5.0905e-45
COLGALT2	1.10603e-74	0.278812	0.112	0.015	3.06371e-70
AC078850.2	7.45898e-78	0.278305	0.107	0.011	2.06614e-73
SQSTM1	3.91687e-48	0.278229	0.339	0.186	1.08497e-43
ZZEF1	1.12292e-44	0.278095	0.463	0.293	3.1105e-40
HFM1	2.56195e-46	0.278037	0.249	0.122	7.09661e-42
MYO1E	8.84313e-49	0.277685	0.139	0.044	2.44955e-44
PAM	1.72548e-57	0.277655	0.955	0.922	4.77959e-53
KATNAL1	7.1456e-59	0.277396	0.377	0.202	1.97933e-54
INPP5B	2.51394e-49	0.277299	0.37	0.21	6.96362e-45
TMEM120B	1.33669e-49	0.27725	0.247	0.115	3.70264e-45
NDUFAF2	2.13715e-55	0.27712	0.446	0.263	5.91992e-51
AC084198.2	3.99283e-61	0.276561	0.436	0.25	1.10601e-56
RNF6	6.41512e-67	0.276052	0.17	0.049	1.77699e-62
CXXC4-AS1	1.49859e-30	0.275217	0.201	0.106	4.1511e-26
NLGN1	3.38117e-59	0.275089	0.983	0.952	9.36584e-55
GPSM2	3.54226e-45	0.275088	0.243	0.117	9.81206e-41
RNF115	8.06561e-56	0.274992	0.525	0.326	2.23417e-51
TTLL11	5.24435e-48	0.274599	0.278	0.141	1.45268e-43
CPEB1	1.61892e-39	0.274434	0.276	0.151	4.48441e-35
ZBTB46	2.99636e-32	0.2743	0.311	0.191	8.29992e-28
TMEM37	3.54001e-78	0.273844	0.113	0.014	9.80584e-74
ETV1	2.02777e-60	0.273776	0.325	0.157	5.61691e-56
CAPS2	3.90415e-62	0.273281	0.443	0.251	1.08145e-57
PDIA5	8.23925e-41	0.272782	0.274	0.148	2.28227e-36
SMAD7	4.60464e-57	0.272482	0.146	0.043	1.27549e-52
CFAP61	2.37438e-42	0.271966	0.198	0.09	6.57704e-38
ARL16	1.03374e-78	0.270995	0.164	0.037	2.86346e-74
METTL16	2.0474e-47	0.270826	0.409	0.242	5.67129e-43
GALK2	9.03501e-58	0.270535	0.559	0.351	2.5027e-53
BNIP3L	1.59627e-43	0.270351	0.333	0.187	4.42168e-39
LINC01176	4.38799e-57	0.269905	0.177	0.061	1.21547e-52
STXBP5L	4.65858e-71	0.269629	0.967	0.934	1.29043e-66
MEIS3	1.10234e-46	0.26877	0.361	0.203	3.05348e-42
FAM117A	7.54202e-48	0.268368	0.326	0.176	2.08914e-43
RAB3IP	5.44953e-61	0.268192	0.509	0.303	1.50952e-56
HDAC5	1.26558e-48	0.26816	0.261	0.127	3.50565e-44
AL356124.1	9.63005e-72	0.26815	0.105	0.013	2.66752e-67
GOLGA7B	7.70417e-60	0.26809	0.189	0.067	2.13405e-55
COBLL1	1.10858e-56	0.26775	0.565	0.359	3.07076e-52
ANGPT2	2.45754e-43	0.26755	0.218	0.103	6.80739e-39
CMSS1	4.90651e-48	0.267346	0.404	0.238	1.3591e-43
RAB11FIP1	2.75266e-46	0.266965	0.349	0.199	7.62487e-42
DTWD2	1.0935e-57	0.266863	0.26	0.115	3.02898e-53
ZBTB20	2.41897e-110	0.266814	0.998	0.989	6.70056e-106
MAST1	3.10689e-46	0.266048	0.266	0.133	8.60607e-42
MAATS1	3.92997e-45	0.265976	0.25	0.124	1.0886e-40
CARS	5.82877e-39	0.265666	0.225	0.115	1.61457e-34
FXYD2	4.40526e-57	0.265577	0.259	0.114	1.22026e-52
AOAH	1.2102e-53	0.265472	0.103	0.021	3.35224e-49
RBBP8	3.17329e-57	0.265295	0.152	0.046	8.79002e-53
PPM1K	3.45424e-64	0.264974	0.349	0.172	9.56826e-60
WARS2-AS1	9.57619e-41	0.264879	0.485	0.321	2.6526e-36
SYTL3	6.28518e-58	0.264877	0.124	0.03	1.741e-53
TMTC2	1.1459e-46	0.264848	0.471	0.298	3.17414e-42
SYT5	3.31277e-44	0.26483	0.199	0.087	9.17637e-40
AC024558.2	1.84246e-54	0.26482	0.16	0.053	5.1036e-50
TBC1D30	4.69461e-46	0.264559	0.34	0.189	1.30041e-41
SEMA6A-AS1	2.28793e-39	0.264296	0.237	0.121	6.33757e-35
KANTR	6.08834e-49	0.264066	0.436	0.265	1.68647e-44
SPSB1	9.33689e-36	0.263454	0.178	0.082	2.58632e-31
MYO1D	1.86409e-48	0.26336	0.869	0.808	5.16353e-44
TMEM63C	1.56027e-49	0.263324	0.514	0.329	4.32195e-45
CTBP1	4.03434e-39	0.263119	0.302	0.17	1.11751e-34
TMEM196	6.5756e-45	0.263063	0.708	0.54	1.82144e-40
CALU	5.4705e-64	0.262492	0.309	0.141	1.51533e-59
AC087521.2	1.54528e-41	0.262464	0.193	0.087	4.28042e-37
PMM2	9.74449e-45	0.262388	0.475	0.303	2.69922e-40
AC006019.1	3.19696e-45	0.262293	0.172	0.069	8.85558e-41
AL589843.1	3.30666e-43	0.262092	0.351	0.205	9.15945e-39
ERGIC1	5.1333e-45	0.262076	0.259	0.129	1.42193e-40
AL357153.2	9.91353e-40	0.261836	0.206	0.099	2.74605e-35
TBC1D8B	2.86961e-58	0.261589	0.269	0.121	7.94881e-54
UGDH-AS1	1.91558e-45	0.261361	0.311	0.168	5.30616e-41
APCDD1L	1.24937e-33	0.261322	0.196	0.098	3.46077e-29
PTCH2	2.09637e-68	0.260984	0.13	0.027	5.80694e-64
COG6	4.18273e-54	0.260445	0.468	0.281	1.15862e-49
GGT7	1.53726e-45	0.260362	0.275	0.142	4.2582e-41
VOPP1	1.96926e-40	0.26015	0.646	0.472	5.45486e-36
PLCL1	2.18059e-41	0.260048	0.124	0.041	6.04023e-37
AC025283.2	2.50371e-41	0.260048	0.248	0.128	6.93527e-37
C3orf67-AS1	4.62206e-26	0.260024	0.271	0.17	1.28031e-21
SVOP	4.03098e-38	0.259988	0.455	0.299	1.11658e-33
NIM1K	3.43092e-42	0.259789	0.222	0.106	9.50365e-38
SHROOM1	3.30549e-50	0.259584	0.173	0.064	9.15619e-46
KLHL24	1.36459e-52	0.259418	0.283	0.137	3.7799e-48
RCBTB2	1.07793e-55	0.259182	0.182	0.065	2.98587e-51
PREX1	2.32222e-42	0.259	0.331	0.188	6.43255e-38
FGGY	3.57601e-50	0.25879	0.566	0.369	9.90554e-46
MAGED1	1.39779e-49	0.258418	0.534	0.343	3.87187e-45
INPP5F	2.30219e-60	0.257788	0.322	0.156	6.37705e-56
BACE2	3.9278e-37	0.257374	0.112	0.038	1.088e-32
GOLT1A	3.11508e-46	0.257062	0.187	0.078	8.62878e-42
KLHL5	1.15985e-40	0.257056	0.33	0.193	3.2128e-36
ACTR3C	2.11268e-48	0.256466	0.45	0.272	5.85213e-44
TSHZ1	6.14081e-38	0.256301	0.44	0.29	1.701e-33
MAP4K3-DT	1.92139e-43	0.256248	0.464	0.298	5.32224e-39
HSD17B4	4.37754e-54	0.255882	0.278	0.132	1.21258e-49
REPS1	1.0442e-50	0.255829	0.51	0.324	2.89244e-46
KREMEN1	1.68437e-46	0.255814	0.134	0.043	4.66569e-42
AC055733.2	7.26059e-35	0.255753	0.214	0.111	2.01118e-30
LINC01602	1.65908e-33	0.255734	0.176	0.084	4.59566e-29
AKAP8L	1.61658e-46	0.255573	0.516	0.334	4.47794e-42
AP005329.2	2.61238e-53	0.255447	0.102	0.021	7.23629e-49
AC097515.1	4.01232e-30	0.255383	0.238	0.138	1.11141e-25
UBAC2	3.45426e-57	0.255042	0.582	0.374	9.56831e-53
FRMD4A	4.5505e-34	0.255003	0.136	0.056	1.26049e-29
MAP2K5	1.27261e-45	0.254908	0.503	0.326	3.52513e-41
PTCH1	4.42695e-48	0.254833	0.181	0.072	1.22626e-43
TRIM37	4.95153e-48	0.25466	0.331	0.177	1.37157e-43
BACH1	6.4805e-46	0.254097	0.24	0.115	1.7951e-41
NCOR2	4.51056e-35	0.253856	0.756	0.644	1.24943e-30
RDX	2.53167e-53	0.253307	0.485	0.295	7.01272e-49
ZBTB17	7.36822e-52	0.252907	0.135	0.04	2.041e-47
PODN	1.43067e-47	0.252357	0.107	0.027	3.96296e-43
AP002336.2	6.39145e-35	0.252312	0.303	0.178	1.77043e-30
AF279873.3	1.89134e-39	0.251459	0.467	0.3	5.23902e-35
MAML3	2.61047e-57	0.250822	0.989	0.976	7.231e-53
SCN2A	1.83297e-42	0.250788	0.208	0.095	5.07732e-38
LRRC1	8.54526e-53	0.250697	0.473	0.289	2.36704e-48
PRSS23	2.07589e-39	0.250265	0.132	0.048	5.75022e-35
HIBADH	4.71673e-42	0.250231	0.435	0.274	1.30653e-37
AL157911.1	5.60086e-29	0.250189	0.174	0.088	1.55144e-24
TMC3-AS1	8.48104e-62	0.250127	0.11	0.02	2.34925e-57
ACAP2	0.00920319	-0.250034	0.462	0.443	1
TMCC1	1.53387e-19	-0.2502	0.691	0.765	4.24881e-15
MARK3	4.01238e-09	-0.250536	0.659	0.666	0.000111143
CYTH1	4.97191e-07	-0.251203	0.217	0.257	0.0137722
ROCK2	0.000442345	-0.251362	0.351	0.365	1
ZBTB16	2.08924e-18	-0.251569	0.054	0.109	5.7872e-14
SLC16A9	1.01199e-06	-0.251594	0.236	0.275	0.0280322
FAM83F	5.52523e-23	-0.251973	0.08	0.152	1.53049e-18
PACS1	0.0298254	-0.252451	0.469	0.448	1
PDE5A	0.283081	-0.252997	0.473	0.44	1
TSPAN2	0.00931948	-0.253205	0.377	0.372	1
FAM214A	0.00270942	-0.253206	0.576	0.551	1
PHF21A	9.47957e-13	-0.254	0.772	0.837	2.62584e-08
KLF12	3.95617e-15	-0.25435	0.65	0.703	1.09586e-10
EML5	0.000151101	-0.254681	0.436	0.444	1
FAM20C	2.55555e-17	-0.254733	0.104	0.167	7.07888e-13
HOOK3	2.03677e-05	-0.255187	0.563	0.549	0.564186
ATRX	6.87246e-12	-0.255195	0.746	0.792	1.90367e-07
SGPL1	4.15662e-09	-0.255836	0.168	0.214	0.000115138
AFDN	0.00115556	-0.256061	0.55	0.529	1
CALCOCO2	5.10235e-07	-0.256079	0.23	0.267	0.0141335
KCNK10	2.60849e-21	-0.256105	0.067	0.133	7.22551e-17
SLC22A15	1.41683e-06	-0.257239	0.298	0.333	0.0392463
PATJ	6.93561e-17	-0.257742	0.842	0.899	1.92116e-12
CTNND1	5.01818e-15	-0.258659	0.663	0.69	1.39004e-10
AC006369.2	5.24183e-35	-0.259187	0.034	0.109	1.45199e-30
DLG1	8.74802e-18	-0.259419	0.695	0.761	2.4232e-13
LRRC8D	0.00675618	-0.259441	0.424	0.416	1
SSBP3	0.000762434	-0.259695	0.486	0.468	1
FAF1	2.76056e-15	-0.259768	0.844	0.908	7.64674e-11
DHRSX	5.79154e-05	-0.260305	0.37	0.387	1
HSP90B1	0.0753424	-0.260316	0.212	0.183	1
RPL13A	0.0145808	-0.260363	0.098	0.111	1
BMPR1A	0.0362141	-0.260705	0.501	0.476	1
AKAP13	0.000372635	-0.261757	0.429	0.427	1
INS	1.20151e-19	-0.263047	0.99	0.986	3.32818e-15
ADGRA2	9.48329e-33	-0.264187	0.041	0.116	2.62687e-28
QDPR	1.51572e-14	-0.264306	0.119	0.179	4.19853e-10
SBF2	6.85388e-16	-0.264367	0.885	0.928	1.89853e-11
GPR39	1.56109e-14	-0.264457	0.133	0.196	4.32422e-10
ANO6	1.88108e-34	-0.264699	0.029	0.101	5.21058e-30
PER2	3.97628e-14	-0.265853	0.147	0.209	1.10143e-09
ESRRG	6.97371e-12	-0.265949	0.588	0.633	1.93172e-07
NFKB1	0.000347101	-0.265997	0.278	0.299	1
PLSCR4	3.39e-18	-0.266155	0.098	0.163	9.39031e-14
C20orf194	3.83216e-14	-0.266904	0.608	0.631	1.06151e-09
RALGAPA1	5.69328e-12	-0.267082	0.786	0.817	1.57704e-07
TSPAN14	1.07767e-38	-0.267185	0.03	0.107	2.98513e-34
ANKRD12	3.15307e-17	-0.267662	0.749	0.819	8.73402e-13
SMPD3	2.15363e-23	-0.268495	0.057	0.124	5.96555e-19
RMST	2.97554e-06	-0.268539	0.359	0.387	0.0824224
LINC00877	2.11568e-15	-0.268718	0.149	0.215	5.86044e-11
PNPLA7	2.23957e-06	-0.268951	0.344	0.371	0.0620361
ZNF721	6.42759e-15	-0.2692	0.651	0.68	1.78044e-10
IMMP1L	0.377276	-0.269507	0.465	0.425	1
HS2ST1	0.000556915	-0.269736	0.421	0.419	1
UBAP2	0.00163507	-0.270018	0.426	0.421	1
SNTG2-AS1	1.91908e-35	-0.270853	0.055	0.142	5.31586e-31
FBXO11	1.96343e-21	-0.271146	0.671	0.744	5.43869e-17
GNB1	5.743e-13	-0.271188	0.593	0.623	1.59081e-08
ZNF618	0.000305885	-0.271603	0.436	0.435	1
NECAB2	3.03433e-25	-0.272735	0.081	0.157	8.40509e-21
PLPPR4	4.04789e-13	-0.273146	0.116	0.17	1.12126e-08
SRBD1	0.0916161	-0.273321	0.469	0.441	1
TACC2	9.98691e-13	-0.274541	0.171	0.229	2.76637e-08
MCU	0.000570006	-0.274604	0.393	0.396	1
ZNF644	8.50101e-05	-0.27484	0.532	0.517	1
TERF2IP	0.00177157	-0.275671	0.243	0.258	1
DPH6-DT	1.79014e-21	-0.27665	0.676	0.765	4.95868e-17
FOXO1	6.39648e-24	-0.278163	0.763	0.856	1.77182e-19
ZC3HAV1	5.48364e-13	-0.278502	0.141	0.198	1.51897e-08
JPX	1.59814e-17	-0.278778	0.71	0.766	4.42685e-13
ST8SIA1	3.47107e-29	-0.27883	0.038	0.106	9.61486e-25
B2M	1.00723e-09	-0.279609	0.067	0.104	2.79002e-05
RALGPS2	2.94172e-06	-0.279732	0.384	0.406	0.0814855
LINC02595	5.89918e-28	-0.280019	0.063	0.139	1.63407e-23
AGO3	4.42669e-22	-0.280616	0.721	0.8	1.22619e-17
BICRAL	2.99071e-18	-0.280776	0.63	0.674	8.28426e-14
EHHADH	6.27354e-21	-0.280827	0.096	0.169	1.73777e-16
CCDC91	2.20592e-21	-0.280858	0.718	0.8	6.11039e-17
RBM26	1.62497e-08	-0.281473	0.607	0.614	0.000450118
ODF2L	8.82253e-08	-0.281904	0.217	0.257	0.00244384
GCLM	1.66307e-10	-0.283313	0.171	0.222	4.60669e-06
ZNF638	2.57605e-15	-0.284364	0.832	0.866	7.13566e-11
WNK1	4.56664e-09	-0.285027	0.555	0.563	0.000126496
ABCA1	7.18931e-10	-0.285029	0.171	0.218	1.99144e-05
KCTD3	1.4799e-06	-0.286054	0.227	0.263	0.0409932
BRAF	4.85926e-19	-0.286754	0.792	0.848	1.34601e-14
ARHGAP10	7.14984e-08	-0.28721	0.252	0.294	0.0019805
CERKL	2.67771e-05	-0.287432	0.258	0.286	0.741725
PGR-AS1	7.63633e-12	-0.287595	0.142	0.196	2.11526e-07
ATP2A2	0.00131368	-0.288589	0.375	0.379	1
ECHDC2	1.46998e-20	-0.289272	0.637	0.677	4.07184e-16
IFIH1	4.45844e-28	-0.289507	0.051	0.121	1.23499e-23
PIP5K1A	1.48758e-06	-0.29126	0.411	0.428	0.041206
ADCY5	1.23982e-36	-0.291728	0.031	0.106	3.43431e-32
GLG1	2.31471e-14	-0.292079	0.629	0.647	6.41174e-10
MED13L	1.69643e-22	-0.292747	0.755	0.821	4.6991e-18
ABCB1	1.24663e-23	-0.292914	0.078	0.151	3.45316e-19
SSTR2	2.2451e-18	-0.293158	0.121	0.191	6.21893e-14
VPS13B	4.57406e-17	-0.293236	0.819	0.872	1.26701e-12
PHTF2	3.18521e-19	-0.293409	0.784	0.85	8.82303e-15
ATG7	3.26736e-30	-0.293715	0.682	0.779	9.05058e-26
SHLD2	1.23424e-05	-0.294352	0.394	0.409	0.341883
EPHB2	3.4683e-34	-0.294625	0.058	0.143	9.60718e-30
NFAT5	5.46951e-22	-0.295035	0.753	0.827	1.51505e-17
CBL	5.0949e-13	-0.295067	0.159	0.216	1.41129e-08
TMEM176B	1.43998e-53	-0.295219	0.014	0.1	3.98873e-49
RAI2	2.05918e-11	-0.295492	0.176	0.231	5.70394e-07
AC008014.1	7.11113e-23	-0.295728	0.516	0.609	1.96978e-18
LINC01091	1.99638e-32	-0.295843	0.666	0.81	5.52998e-28
SOX6	1.74229e-25	-0.296508	0.921	0.949	4.82614e-21
UBE2K	1.16345e-07	-0.297001	0.54	0.541	0.00322277
PKN2	1.67105e-09	-0.297266	0.556	0.566	4.62881e-05
NBEAL2	4.04021e-30	-0.297876	0.067	0.149	1.11914e-25
CNKSR3	4.50657e-23	-0.29932	0.623	0.72	1.24832e-18
HSP90AB1	0.293424	-0.29953	0.238	0.211	1
USP47	1.15672e-20	-0.299757	0.656	0.705	3.20412e-16
FAM135A	1.93657e-18	-0.299944	0.646	0.706	5.3643e-14
DEPP1	5.86459e-27	-0.300303	0.045	0.112	1.62449e-22
NPSR1	1.06639e-33	-0.300408	0.039	0.115	2.95389e-29
ATP2B1	0.0035811	-0.300502	0.487	0.466	1
PFKP	4.76441e-34	-0.30104	0.075	0.166	1.31974e-29
PAX8-AS1	2.28665e-10	-0.30174	0.133	0.181	6.33401e-06
SOS1	1.15599e-11	-0.301905	0.574	0.589	3.20209e-07
SCMH1	1.44882e-30	-0.302187	0.718	0.822	4.01322e-26
JAKMIP2	3.55594e-22	-0.302361	0.623	0.676	9.84995e-18
ST3GAL1	1.62651e-21	-0.302859	0.125	0.202	4.50542e-17
PAPSS2	1.27027e-16	-0.303303	0.62	0.671	3.51865e-12
DENND1A	1.31065e-22	-0.303585	0.636	0.689	3.63051e-18
CDS1	4.22764e-34	-0.303845	0.046	0.125	1.17106e-29
EPC1	6.43534e-15	-0.303912	0.642	0.667	1.78259e-10
GOLGA4	4.46817e-18	-0.304624	0.757	0.819	1.23768e-13
CBR3-AS1	3.0563e-31	-0.305079	0.082	0.17	8.46595e-27
DOCK7	1.9122e-05	-0.305389	0.346	0.365	0.529679
PAPSS1	3.67259e-10	-0.306398	0.238	0.288	1.01731e-05
PLEKHA2	1.64615e-30	-0.306834	0.07	0.154	4.55982e-26
RMDN2	3.4349e-14	-0.307496	0.137	0.197	9.51467e-10
LRBA	1.64297e-15	-0.308425	0.934	0.946	4.55103e-11
COX10	3.26838e-15	-0.309186	0.168	0.232	9.05341e-11
RFX7	5.33157e-14	-0.30951	0.537	0.56	1.47685e-09
MVB12B	6.68794e-26	-0.309841	0.089	0.169	1.85256e-21
PNISR	1.13954e-15	-0.309906	0.688	0.729	3.15653e-11
WWC2	1.4313e-36	-0.310144	0.04	0.121	3.9647e-32
TPST1	1.78407e-06	-0.310298	0.457	0.467	0.0494188
EMC10	7.24322e-12	-0.31051	0.122	0.172	2.00637e-07
CD46	0.000550848	-0.310857	0.366	0.376	1
RAB27A	1.04661e-21	-0.31102	0.132	0.21	2.8991e-17
SESTD1	2.98712e-06	-0.311367	0.352	0.376	0.0827432
RBM39	4.22003e-14	-0.311391	0.627	0.641	1.16895e-09
TLCD4	1.25846e-38	-0.311612	0.038	0.12	3.48594e-34
CDK13	1.87554e-16	-0.312608	0.628	0.657	5.19524e-12
ITFG1	2.2024e-30	-0.313126	0.702	0.788	6.10066e-26
GPATCH8	1.61053e-32	-0.313908	0.745	0.83	4.46116e-28
PKD2	3.77613e-11	-0.313922	0.551	0.564	1.04599e-06
STRN3	5.2569e-13	-0.314426	0.577	0.599	1.45616e-08
NCOR1	1.16205e-14	-0.314534	0.623	0.641	3.21888e-10
FRYL	2.67372e-18	-0.3156	0.647	0.679	7.40621e-14
SESN1	0.000947339	-0.316128	0.46	0.447	1
HLA-A	7.78301e-10	-0.316201	0.068	0.105	2.15589e-05
SIM1	5.22145e-05	-0.316673	0.398	0.408	1
ZMIZ1	4.66839e-37	-0.316751	0.679	0.769	1.29314e-32
GLUD1	6.06933e-13	-0.317074	0.172	0.231	1.6812e-08
CLASP1	1.1536e-29	-0.31776	0.771	0.856	3.19548e-25
CDH10	2.02124e-11	-0.317976	0.195	0.251	5.59883e-07
KIF1B	5.92463e-20	-0.318268	0.609	0.645	1.64112e-15
SENP6	3.00953e-17	-0.318353	0.689	0.724	8.3364e-13
CNTN4	1.94382e-44	-0.318488	0.967	0.965	5.38439e-40
UGGT2	1.02653e-18	-0.318726	0.665	0.704	2.84348e-14
VIL1	3.28242e-43	-0.319558	0.039	0.128	9.09231e-39
EHF	1.20361e-37	-0.319762	0.043	0.127	3.334e-33
ABCB10	1.15296e-18	-0.320133	0.12	0.19	3.19369e-14
HIPK2	9.58865e-34	-0.320241	0.674	0.755	2.65606e-29
KIAA1958	4.0181e-22	-0.321082	0.611	0.665	1.11301e-17
R3HDM2	6.97984e-31	-0.321831	0.732	0.816	1.93341e-26
FBLN7	2.2639e-24	-0.32275	0.112	0.192	6.27099e-20
UBR3	6.36272e-20	-0.323171	0.675	0.717	1.76247e-15
TMEM164	1.03208e-05	-0.323298	0.412	0.418	0.285887
PICALM	1.09472e-08	-0.323762	0.529	0.53	0.000303238
PHACTR2	4.23807e-22	-0.324074	0.793	0.87	1.17395e-17
CUX1	1.88163e-43	-0.32444	0.704	0.816	5.21211e-39
ESYT2	5.29275e-12	-0.325097	0.249	0.307	1.46609e-07
TNKS	1.33118e-23	-0.325149	0.682	0.737	3.68736e-19
CHST9	2.55404e-39	-0.325623	0.974	0.967	7.07468e-35
AKAP9	1.91625e-15	-0.326768	0.779	0.81	5.30802e-11
NPAS3	2.44061e-51	-0.327607	0.949	0.985	6.7605e-47
RPS9	6.30003e-20	-0.327653	0.091	0.159	1.74511e-15
CAMK2D	7.09342e-26	-0.327821	0.806	0.886	1.96488e-21
TTC13	9.66435e-11	-0.327931	0.264	0.312	2.67702e-06
ATXN1	6.30659e-39	-0.328479	0.692	0.81	1.74693e-34
ARID4B	2.49402e-19	-0.328635	0.646	0.692	6.90844e-15
CCDC158	4.54304e-22	-0.32899	0.15	0.231	1.25842e-17
EFCAB13	1.0281e-16	-0.329514	0.202	0.271	2.84784e-12
WAC	4.47511e-16	-0.329784	0.597	0.617	1.23961e-11
STXBP5	3.60422e-23	-0.329822	0.806	0.88	9.9837e-19
ZKSCAN1	0.000987533	-0.33057	0.472	0.456	1
AC118549.1	2.14201e-17	-0.331472	0.619	0.652	5.93336e-13
NT5C3A	5.60742e-10	-0.331593	0.234	0.283	1.55326e-05
DIAPH2	1.0727e-38	-0.332428	0.748	0.853	2.97137e-34
OCRL	4.18415e-26	-0.332435	0.106	0.19	1.15901e-21
PDCD4	1.15718e-05	-0.333507	0.268	0.295	0.320537
HSP90AA1	0.31389	-0.333543	0.318	0.303	1
PCDH17	8.27665e-05	-0.333783	0.286	0.307	1
JMJD1C	1.35908e-46	-0.334036	0.974	0.987	3.76464e-42
SERPINE2	6.61571e-39	-0.334979	0.059	0.153	1.83255e-34
MAOA	2.90905e-41	-0.33551	0.051	0.145	8.05806e-37
NIPBL	1.6232e-20	-0.337137	0.729	0.776	4.49626e-16
PITPNM2	9.14054e-19	-0.337232	0.231	0.311	2.53193e-14
ZNF609	2.46674e-41	-0.337471	0.732	0.832	6.83288e-37
ADAM10	1.06899e-06	-0.337821	0.36	0.381	0.029611
MBD5	1.3657e-37	-0.337878	0.942	0.965	3.78299e-33
mm10---Lars2	0.0015952	-0.338901	0.086	0.103	1
NEURL1B	9.3215e-74	-0.33927	0.003	0.101	2.58205e-69
HNF4A-AS1	3.68472e-34	-0.340602	0.088	0.184	1.02067e-29
LLGL2	1.90239e-35	-0.341241	0.557	0.66	5.26963e-31
DTD1	2.16928e-10	-0.341414	0.288	0.335	6.00891e-06
MIR181A1HG	2.25609e-48	-0.341806	0.021	0.106	6.24938e-44
PPY	3.65276e-07	-0.342455	0.082	0.112	0.0101182
VPS13C	5.73787e-26	-0.343714	0.787	0.848	1.58939e-21
CDC42BPA	3.60821e-29	-0.34374	0.86	0.918	9.99474e-25
GRB14	5.10059e-24	-0.344017	0.105	0.184	1.41286e-19
GARNL3	3.59044e-19	-0.34423	0.18	0.254	9.94551e-15
PLCG2	7.31898e-16	-0.344307	0.105	0.164	2.02736e-11
TRAF3	2.71498e-12	-0.346024	0.305	0.362	7.52049e-08
KANSL1	7.64722e-35	-0.346457	0.775	0.862	2.11828e-30
STXBP4	1.25756e-11	-0.346922	0.309	0.359	3.48343e-07
CYSTM1	2.72846e-09	-0.348176	0.332	0.373	7.55783e-05
ZNF66	9.1952e-41	-0.348362	0.066	0.164	2.54707e-36
RPRD2	8.58506e-19	-0.349527	0.541	0.584	2.37806e-14
PRKAG2	1.49346e-17	-0.349665	0.503	0.539	4.13688e-13
PLCH1	1.03407e-18	-0.349997	0.483	0.55	2.86437e-14
DYRK1A	1.11547e-34	-0.350755	0.704	0.799	3.08986e-30
KLHL3	1.27364e-13	-0.351615	0.328	0.382	3.52798e-09
CEACAM1	2.58198e-40	-0.351861	0.071	0.171	7.15209e-36
RBPJ	5.07591e-09	-0.354528	0.361	0.393	0.000140603
NCMAP	1.84032e-42	-0.354721	0.049	0.143	5.0977e-38
AKAP12	4.59056e-33	-0.354731	0.044	0.12	1.27159e-28
LINC01885	6.28055e-06	-0.354912	0.391	0.403	0.173971
KIAA1549	5.41661e-18	-0.355226	0.243	0.319	1.5004e-13
MYRF	9.23156e-52	-0.355733	0.047	0.153	2.55714e-47
PIK3C2B	1.90275e-27	-0.356465	0.148	0.24	5.27061e-23
ARGLU1	1.60074e-05	-0.356791	0.374	0.388	0.443405
VKORC1L1	2.52711e-15	-0.357783	0.27	0.336	7.0001e-11
PPP6R3	9.83533e-36	-0.358839	0.711	0.798	2.72439e-31
CELF1	5.79544e-34	-0.358933	0.65	0.729	1.60534e-29
MAPK10	2.3599e-61	-0.359401	0.982	0.993	6.53691e-57
TAOK1	1.20428e-22	-0.359745	0.601	0.649	3.33585e-18
NSD1	1.67157e-22	-0.360471	0.562	0.61	4.63025e-18
CRIM1	4.3588e-18	-0.360605	0.158	0.231	1.20739e-13
ASB3	6.48912e-35	-0.361054	0.692	0.794	1.79749e-30
TTN	6.23543e-11	-0.361147	0.286	0.331	1.72721e-06
UBR5	2.98652e-27	-0.361217	0.647	0.71	8.27266e-23
ATXN10	1.06438e-36	-0.36139	0.617	0.7	2.94834e-32
EPS8L2	3.0351e-34	-0.36166	0.123	0.227	8.40722e-30
TNFRSF19	2.54414e-23	-0.362058	0.151	0.236	7.04726e-19
MLLT10	1.19322e-39	-0.36243	0.677	0.762	3.30523e-35
REV3L	3.61735e-28	-0.36467	0.825	0.884	1.00201e-23
XRN1	1.87704e-22	-0.364808	0.552	0.597	5.19939e-18
RFX3-AS1	5.24765e-10	-0.365161	0.402	0.436	1.4536e-05
ELP4	8.49221e-41	-0.366171	0.886	0.94	2.35234e-36
ABCC1	3.38765e-25	-0.366889	0.178	0.271	9.3838e-21
ACSM3	6.56284e-30	-0.367233	0.057	0.133	1.81791e-25
CASTOR2	2.16457e-20	-0.368011	0.219	0.3	5.99586e-16
CPEB3	1.21014e-33	-0.368215	0.615	0.689	3.35209e-29
LIPE-AS1	5.65216e-21	-0.368944	0.147	0.227	1.56565e-16
BMPR2	4.39537e-39	-0.369048	0.652	0.745	1.21752e-34
CLCN5	6.09093e-44	-0.370623	0.065	0.168	1.68719e-39
NOVA1	7.57318e-19	-0.371117	0.577	0.629	2.09777e-14
OSBP2	1.60768e-22	-0.371502	0.21	0.298	4.45329e-18
SOX5-AS1	1.39918e-77	-0.373475	0.009	0.119	3.87573e-73
SLC39A11	1.25469e-54	-0.374217	0.83	0.94	3.47548e-50
KIAA1324	5.1971e-41	-0.374801	0.859	0.931	1.4396e-36
AC079949.3	4.8437e-73	-0.375305	0.011	0.118	1.3417e-68
LEPR	3.67138e-10	-0.375478	0.08	0.121	1.01697e-05
SASH1	4.30133e-29	-0.375496	0.111	0.203	1.19147e-24
SESN3	1.59075e-08	-0.37578	0.323	0.356	0.000440638
ANKRD11	3.62118e-54	-0.375845	0.735	0.852	1.00307e-49
LMCD1	6.86297e-39	-0.376222	0.063	0.156	1.90104e-34
F13A1	3.32466e-65	-0.376588	0.011	0.108	9.2093e-61
GFOD2	3.53826e-27	-0.37873	0.181	0.276	9.80097e-23
MAP3K15	2.48683e-12	-0.378814	0.389	0.435	6.88853e-08
ADCY9	5.19786e-25	-0.379839	0.514	0.581	1.43981e-20
ANKRD44	1.19942e-15	-0.379869	0.299	0.364	3.32239e-11
SLC17A1	1.32802e-75	-0.380387	0.005	0.107	3.67861e-71
SMURF1	3.73015e-11	-0.381711	0.367	0.406	1.03325e-06
DZIP3	1.01913e-29	-0.382209	0.616	0.676	2.823e-25
C5orf38	7.09343e-83	-0.383087	0.004	0.115	1.96488e-78
TRAK1	1.39978e-56	-0.383458	0.735	0.847	3.87738e-52
ARHGEF12	4.88822e-10	-0.384034	0.45	0.465	1.35404e-05
MLIP	3.74711e-07	-0.385993	0.348	0.375	0.0103795
EZR	3.53996e-35	-0.386399	0.098	0.196	9.80569e-31
PDK4	0.207163	-0.386422	0.221	0.219	1
AAK1	1.94644e-40	-0.387182	0.658	0.734	5.39164e-36
FAM49B	5.00899e-14	-0.38801	0.403	0.449	1.38749e-09
PDZK1	6.76931e-40	-0.388843	0.1	0.209	1.8751e-35
STXBP6	1.65138e-18	-0.389278	0.282	0.362	4.57434e-14
AC090578.1	4.53618e-37	-0.389605	0.034	0.112	1.25652e-32
TMEM163	1.79644e-44	-0.389907	0.611	0.748	4.97614e-40
MAP7	9.49673e-47	-0.391179	0.729	0.826	2.6306e-42
SSR4	6.43787e-05	-0.391211	0.099	0.123	1
CAMKMT	4.55649e-46	-0.391226	0.696	0.816	1.26215e-41
DOCK8	2.02263e-68	-0.392541	0.013	0.116	5.60269e-64
GPR149	2.44096e-66	-0.392564	0.007	0.101	6.76145e-62
PCM1	3.11953e-36	-0.39552	0.663	0.734	8.64111e-32
FRMPD3	5.44238e-73	-0.396098	0.016	0.129	1.50754e-68
LINC02082	1.68547e-18	-0.396279	0.179	0.254	4.66877e-14
ZFAND3	1.93625e-63	-0.397221	0.95	0.977	5.36342e-59
ZMYM2	2.0445e-32	-0.397619	0.696	0.773	5.66325e-28
KCNQ1OT1	3.71701e-26	-0.398528	0.532	0.604	1.02961e-21
RBFOX2	4.59283e-46	-0.398597	0.848	0.918	1.27221e-41
RUNX1T1	8.33616e-16	-0.398866	0.629	0.637	2.30912e-11
R3HDM1	5.67869e-45	-0.399427	0.669	0.771	1.573e-40
ACTN1	1.23615e-31	-0.400863	0.163	0.266	3.42415e-27
TSC22D1	3.23381e-39	-0.400889	0.705	0.811	8.95766e-35
BPTF	5.94215e-44	-0.401034	0.723	0.805	1.64598e-39
BIRC6	4.32478e-38	-0.401181	0.789	0.864	1.19796e-33
RAPGEF4	8.72446e-16	-0.401475	0.291	0.354	2.41668e-11
RHOBTB1	1.39149e-18	-0.402021	0.135	0.204	3.85442e-14
PTK2	2.31363e-74	-0.402173	0.955	0.981	6.40876e-70
SPTSSB	7.41409e-43	-0.402183	0.082	0.19	2.0537e-38
SUMF1	3.44439e-25	-0.402735	0.482	0.555	9.54095e-21
RTN1	2.08008e-50	-0.403237	0.9	0.957	5.76181e-46
KANSL1L	4.56663e-24	-0.403441	0.529	0.578	1.26496e-19
NRXN1	2.04479e-149	-0.405083	0.998	0.998	5.66406e-145
DDX17	5.33025e-32	-0.405875	0.782	0.859	1.47648e-27
RAP1A	1.22797e-19	-0.406143	0.237	0.314	3.40148e-15
GRAMD2B	9.93739e-38	-0.407784	0.576	0.676	2.75266e-33
STK4	7.11305e-31	-0.408214	0.142	0.24	1.97032e-26
COTL1	7.86283e-44	-0.408996	0.08	0.188	2.178e-39
VPS41	5.64011e-17	-0.409572	0.438	0.48	1.56231e-12
CEACAM19	5.68285e-64	-0.409673	0.044	0.166	1.57415e-59
LINC01482	4.3959e-44	-0.410326	0.049	0.146	1.21766e-39
RGS7	2.78807e-82	-0.410376	0.968	0.985	7.72296e-78
ATP1B1	1.15843e-15	-0.411461	0.209	0.273	3.20884e-11
RCAN2	2.22504e-61	-0.412307	0.76	0.891	6.16335e-57
HNRNPC	6.78663e-17	-0.412885	0.627	0.646	1.8799e-12
AC027312.1	1.55113e-101	-0.413143	0.002	0.132	4.29664e-97
IQSEC3	6.43861e-34	-0.413237	0.199	0.31	1.78349e-29
C1GALT1	1.43482e-13	-0.413863	0.407	0.446	3.97444e-09
GLDC	5.17562e-68	-0.414004	0.01	0.11	1.43365e-63
IL6R	8.32765e-23	-0.41517	0.249	0.334	2.30676e-18
SRPK2	2.11394e-54	-0.416756	0.737	0.844	5.85561e-50
AC117386.1	8.97523e-73	-0.416841	0.014	0.123	2.48614e-68
NEUROD1	3.34578e-14	-0.417224	0.149	0.207	9.2678e-10
SLC9A7	1.31815e-37	-0.417794	0.122	0.231	3.65128e-33
ARHGAP12	3.14952e-05	-0.417892	0.389	0.388	0.872418
ERC2	3.54846e-19	-0.419312	0.283	0.36	9.82925e-15
AC108749.1	7.70818e-49	-0.420322	0.044	0.145	2.13517e-44
CCDC141	1.16807e-64	-0.420343	0.021	0.128	3.23555e-60
AC046134.2	4.02542e-53	-0.42074	0.63	0.741	1.11504e-48
AGFG1	2.82434e-14	-0.420963	0.348	0.401	7.82341e-10
AC027698.1	9.35159e-69	-0.422054	0.033	0.154	2.59039e-64
RIMBP2	1.10499e-67	-0.422188	0.956	0.971	3.06082e-63
GPC6-AS1	4.81959e-86	-0.42252	0.007	0.125	1.33503e-81
PAN3	1.16835e-38	-0.422912	0.65	0.729	3.23634e-34
PROX1-AS1	1.22826e-32	-0.423779	0.099	0.192	3.40228e-28
PCSK1N	0.0287698	-0.424588	0.206	0.209	1
ERI2	6.2331e-24	-0.424699	0.098	0.173	1.72657e-19
ADGRG5	2.11046e-21	-0.42484	0.265	0.349	5.84597e-17
RECK	8.5401e-36	-0.426273	0.162	0.272	2.36561e-31
SLC7A8	1.48168e-06	-0.427864	0.457	0.447	0.0410424
TUSC3	1.36834e-31	-0.428138	0.577	0.636	3.7903e-27
ZNF710	3.12398e-33	-0.428175	0.191	0.298	8.65342e-29
KIF13A	5.52034e-53	-0.42868	0.794	0.885	1.52914e-48
PLPPR5	5.17984e-55	-0.42922	0.045	0.156	1.43481e-50
PPP1R9A	1.54989e-53	-0.429727	0.816	0.895	4.2932e-49
GCH1	4.91292e-11	-0.430271	0.337	0.382	1.36088e-06
PDS5B	3.00802e-26	-0.431393	0.522	0.585	8.33222e-22
NRIP1	3.63239e-12	-0.43218	0.378	0.415	1.00617e-07
COL26A1	6.42902e-78	-0.432437	0.021	0.144	1.78084e-73
EEF1A1	0.000254962	-0.432817	0.151	0.171	1
SIMC1	3.22012e-31	-0.432989	0.249	0.354	8.91973e-27
SLC6A4	1.99883e-71	-0.434231	0.03	0.152	5.53675e-67
LBH	4.31102e-69	-0.434567	0.007	0.105	1.19415e-64
BMERB1	4.75652e-41	-0.435556	0.532	0.618	1.31756e-36
SQOR	5.63932e-69	-0.43646	0.038	0.161	1.56209e-64
AC083837.1	5.00295e-58	-0.437353	0.022	0.121	1.38582e-53
CARD11	1.5053e-61	-0.437466	0.015	0.112	4.16968e-57
KIF19	1.10919e-94	-0.437609	0.013	0.149	3.07245e-90
ARRB1	1.5207e-81	-0.44066	0.022	0.15	4.21234e-77
RNF144A	2.93814e-89	-0.441681	0.015	0.147	8.13865e-85
AL133346.1	6.17538e-70	-0.441794	0.009	0.11	1.71058e-65
FAM107B	1.22462e-38	-0.443584	0.122	0.232	3.39219e-34
RHEX	2.71325e-97	-0.444	0.006	0.136	7.51569e-93
NCOA1	4.27388e-68	-0.444546	0.738	0.866	1.18386e-63
NMNAT3	5.32897e-19	-0.444986	0.364	0.421	1.47612e-14
ZNF148	5.2647e-48	-0.445668	0.654	0.756	1.45832e-43
DSP	0.000424222	-0.445954	0.324	0.33	1
PHLDB2	1.41672e-47	-0.446263	0.566	0.68	3.92432e-43
TBL1X	9.3891e-64	-0.446927	0.621	0.785	2.60078e-59
FBXW11	2.64148e-35	-0.448952	0.556	0.625	7.3169e-31
CBFA2T2	1.45629e-65	-0.45	0.726	0.853	4.03393e-61
GNAQ	3.69505e-67	-0.450895	0.72	0.848	1.02353e-62
RASAL2	2.4595e-57	-0.45209	0.655	0.772	6.81283e-53
PVR	6.97356e-54	-0.452309	0.099	0.23	1.93167e-49
CAPZB	3.11152e-40	-0.452679	0.543	0.624	8.61891e-36
MCF2L	1.09126e-55	-0.453299	0.569	0.69	3.02279e-51
VPS13A	1.012e-33	-0.453459	0.579	0.637	2.80324e-29
ZNF98	9.09577e-77	-0.453708	0.014	0.13	2.51953e-72
CTXND1	1.92457e-61	-0.454909	0.031	0.14	5.33105e-57
LIMA1	2.06769e-38	-0.456172	0.15	0.264	5.72751e-34
OPRM1	3.02349e-56	-0.456822	0.018	0.11	8.37506e-52
ZNF83	7.07924e-35	-0.457794	0.207	0.32	1.96095e-30
FKBP5	3.53472e-33	-0.457996	0.466	0.557	9.79118e-29
TENT5A	5.24514e-26	-0.459167	0.147	0.236	1.4529e-21
TMEM117	1.04893e-67	-0.459231	0.635	0.781	2.90553e-63
DOCK1	3.746e-84	-0.459439	0.724	0.889	1.03764e-79
ST18	3.81488e-52	-0.465866	0.779	0.872	1.05672e-47
CBLB	1.87019e-20	-0.466756	0.346	0.416	5.18043e-16
CBR4	1.13448e-21	-0.467796	0.399	0.461	3.14251e-17
CMIP	2.12387e-82	-0.467878	0.767	0.907	5.88312e-78
LINC02405	2.17822e-84	-0.468721	0.014	0.138	6.03367e-80
TRIO	7.32622e-70	-0.469532	0.854	0.938	2.02936e-65
DCAF6	3.20878e-23	-0.470533	0.34	0.421	8.88832e-19
ITGB5	5.9583e-67	-0.470722	0.067	0.203	1.65045e-62
FNDC3A	3.5556e-50	-0.471602	0.862	0.939	9.84901e-46
RBM47	8.17795e-38	-0.472453	0.473	0.575	2.26529e-33
NAV1	3.48816e-83	-0.473352	0.641	0.797	9.66221e-79
SIK3	7.61902e-95	-0.473847	0.929	0.972	2.11047e-90
PTPN13	5.90262e-26	-0.474161	0.332	0.416	1.63503e-21
SLC7A14-AS1	4.88044e-66	-0.474783	0.059	0.192	1.35188e-61
KCNC4	1.23407e-74	-0.477564	0.067	0.214	3.41838e-70
SETD2	2.04111e-65	-0.477904	0.636	0.756	5.65388e-61
SCG2	2.55413e-14	-0.478371	0.131	0.187	7.07494e-10
SLC35D1	4.22295e-34	-0.480293	0.165	0.272	1.16976e-29
SGMS1	1.56142e-72	-0.481127	0.658	0.785	4.32513e-68
ROCK1	5.95097e-65	-0.481475	0.637	0.753	1.64842e-60
MICOS10	1.24826e-33	-0.483283	0.151	0.256	3.45768e-29
CERS6	1.07578e-75	-0.483348	0.652	0.805	2.9799e-71
TNS3	6.57766e-65	-0.485175	0.571	0.705	1.82201e-60
PDE9A	3.62311e-49	-0.485756	0.136	0.266	1.0036e-44
mm10---Fut9	4.63167e-12	-0.486025	0.072	0.115	1.28297e-07
RALGPS1	2.14213e-100	-0.487016	0.692	0.854	5.9337e-96
RFX3	5.92084e-61	-0.487331	0.756	0.863	1.64007e-56
IAPP	0.452391	-0.487561	0.762	0.711	1
CTNND2	6.37747e-55	-0.489974	0.671	0.783	1.76656e-50
TPCN1	6.51645e-27	-0.490003	0.367	0.442	1.80506e-22
DPYSL2	3.47104e-73	-0.490932	0.597	0.739	9.61478e-69
EPS15	8.28663e-69	-0.492058	0.608	0.737	2.2954e-64
LGALSL-DT	6.24825e-50	-0.493905	0.102	0.227	1.73076e-45
DEPTOR	1.38587e-44	-0.494167	0.141	0.262	3.83886e-40
CDH1	7.0904e-30	-0.494723	0.248	0.346	1.96404e-25
CD99L2	7.49957e-34	-0.495715	0.2	0.305	2.07738e-29
FAM20A	4.42848e-43	-0.495935	0.132	0.253	1.22669e-38
SACS	4.55944e-59	-0.498236	0.094	0.228	1.26297e-54
ZNF420	2.24347e-32	-0.498662	0.255	0.359	6.21442e-28
PDXDC1	2.58587e-80	-0.498744	0.634	0.764	7.16287e-76
TENM1	2.07774e-71	-0.499086	0.015	0.124	5.75533e-67
ZFR2	1.00779e-107	-0.499224	0.011	0.16	2.79159e-103
MAFB	9.87692e-26	-0.499665	0.179	0.268	2.73591e-21
LINC00211	2.94321e-46	-0.499941	0.082	0.193	8.15268e-42
FXYD6	3.38095e-66	-0.500845	0.071	0.21	9.36524e-62
SH3GL2	1.02964e-79	-0.501257	0.696	0.834	2.85211e-75
PCNX1	1.95568e-27	-0.50127	0.381	0.458	5.41724e-23
SYDE2	3.22839e-68	-0.501481	0.063	0.2	8.94264e-64
EPB41L5	3.57914e-69	-0.501586	0.591	0.734	9.91423e-65
SERINC5	8.29936e-62	-0.502661	0.079	0.213	2.29892e-57
ISL1	7.46965e-26	-0.503609	0.262	0.348	2.06909e-21
WWC1	1.38445e-27	-0.506629	0.379	0.453	3.83492e-23
LUC7L3	1.11057e-64	-0.507339	0.638	0.758	3.07627e-60
PTPRD	8.92417e-41	-0.50738	0.614	0.785	2.47199e-36
BCAR3	1.36971e-38	-0.50993	0.232	0.349	3.7941e-34
STON2	1.7656e-46	-0.510271	0.166	0.296	4.89072e-42
CHD6	4.87658e-82	-0.510442	0.64	0.767	1.35081e-77
BICD1	7.13338e-88	-0.510913	0.676	0.83	1.97595e-83
AC068722.1	1.18279e-86	-0.512693	0.012	0.138	3.27633e-82
ABCC4	6.01997e-74	-0.512882	0.041	0.173	1.66753e-69
AC069277.1	3.24984e-74	-0.513229	0.019	0.136	9.00207e-70
ATXN7L1	3.33138e-35	-0.513996	0.328	0.436	9.22792e-31
LINC00276	1.54657e-27	-0.518712	0.094	0.179	4.28399e-23
AC010478.1	1.59174e-37	-0.518866	0.232	0.347	4.40911e-33
LPP	7.08234e-91	-0.518992	0.844	0.95	1.96181e-86
PPP6R2	9.0163e-110	-0.522218	0.673	0.844	2.49752e-105
PSMA1	5.67716e-59	-0.526805	0.53	0.658	1.57257e-54
JAK2	1.32434e-30	-0.527338	0.3	0.393	3.66842e-26
AC117386.2	1.76771e-85	-0.529741	0.012	0.135	4.89656e-81
KIF12	5.88504e-43	-0.529941	0.277	0.409	1.63016e-38
MIA2	1.59012e-83	-0.530694	0.636	0.779	4.40464e-79
NAA20	1.68332e-32	-0.531042	0.276	0.375	4.6628e-28
SLC7A14	6.31534e-71	-0.531341	0.095	0.249	1.74935e-66
MCTP1	1.40349e-71	-0.533029	0.017	0.129	3.88767e-67
TMEM260	6.7961e-32	-0.533518	0.252	0.351	1.88252e-27
KALRN	5.01671e-89	-0.534219	0.017	0.15	1.38963e-84
TJP1	4.54397e-33	-0.534232	0.405	0.484	1.25868e-28
CNTN1	2.80076e-106	-0.534523	0.917	0.965	7.75812e-102
FLNB	1.51461e-35	-0.534574	0.29	0.398	4.19546e-31
FOXP1	3.16639e-90	-0.5362	0.785	0.917	8.77089e-86
TP53I13	7.24273e-56	-0.537173	0.125	0.263	2.00624e-51
CACNA1C	1.9984e-184	-0.537654	0.994	0.998	5.53558e-180
MACC1	3.76481e-57	-0.537902	0.085	0.215	1.04285e-52
ETV6	1.50377e-30	-0.537993	0.392	0.472	4.16544e-26
NOL4	3.41212e-134	-0.540408	0.983	0.991	9.45156e-130
FRRS1L	3.4592e-55	-0.543139	0.169	0.314	9.58198e-51
TENM4	8.67704e-64	-0.547117	0.555	0.688	2.40354e-59
CTTNBP2	6.36318e-56	-0.547375	0.114	0.251	1.7626e-51
RNF150	1.33677e-19	-0.550683	0.347	0.407	3.70285e-15
ITGB8	2.06478e-64	-0.551187	0.094	0.237	5.71944e-60
PPP4R4	5.54158e-76	-0.552817	0.072	0.224	1.53502e-71
RAB3C	2.61427e-97	-0.554519	0.612	0.783	7.24154e-93
FNBP1L	5.05678e-93	-0.555395	0.641	0.786	1.40073e-88
FAM135B	6.28028e-100	-0.55686	0.67	0.848	1.73964e-95
ABLIM2	1.01042e-77	-0.558116	0.511	0.658	2.79886e-73
ENPP1	3.52055e-52	-0.558584	0.151	0.288	9.75192e-48
WWOX	3.73019e-92	-0.558942	0.845	0.947	1.03326e-87
RAB20	5.0025e-111	-0.560597	0.015	0.172	1.38569e-106
COL27A1	6.71951e-38	-0.561039	0.394	0.485	1.8613e-33
NT5DC3	1.56424e-55	-0.561361	0.14	0.28	4.33294e-51
AC005237.1	5.44198e-75	-0.562615	0.108	0.271	1.50743e-70
LINC01214	2.90171e-97	-0.565336	0.019	0.163	8.03775e-93
PALLD	2.11484e-34	-0.566035	0.311	0.412	5.8581e-30
MEF2A	1.81224e-106	-0.567432	0.693	0.849	5.0199e-102
PCDH9	8.34455e-31	-0.569571	0.044	0.116	2.31144e-26
MACF1	8.48508e-103	-0.57161	0.875	0.962	2.35037e-98
mm10---Zbtb20	2.2363e-24	-0.571996	0.052	0.115	6.19454e-20
COBL	7.57301e-80	-0.57238	0.532	0.674	2.09772e-75
TENM3	8.13957e-40	-0.572526	0.474	0.587	2.25466e-35
PPP3CA	1.40028e-68	-0.575553	0.534	0.659	3.87877e-64
UPB1	5.30284e-116	-0.576313	0.017	0.182	1.46889e-111
GTF2I	2.56038e-95	-0.576877	0.662	0.799	7.09226e-91
FAM83B	1.63619e-118	-0.580964	0.011	0.172	4.53224e-114
LRRTM4	6.40522e-166	-0.582644	0.832	0.976	1.77425e-161
RAP1GAP	2.90932e-90	-0.583175	0.099	0.278	8.05882e-86
MAP3K4	4.66622e-41	-0.583302	0.378	0.479	1.29254e-36
PPP1R14C	1.30002e-52	-0.583539	0.226	0.367	3.60105e-48
SDC2	1.68596e-43	-0.587085	0.271	0.398	4.67011e-39
ARL15	1.34339e-153	-0.591981	0.947	0.984	3.7212e-149
TOX3	6.0619e-34	-0.593911	0.386	0.471	1.67915e-29
PARD3B	4.8638e-99	-0.595415	0.559	0.747	1.34727e-94
CCDC178	4.45594e-76	-0.595622	0.044	0.182	1.2343e-71
BCL11A	3.43205e-86	-0.596164	0.068	0.23	9.50677e-82
MAP3K5	1.14588e-50	-0.596462	0.202	0.341	3.17408e-46
FBXW7	8.74882e-97	-0.598106	0.692	0.833	2.42342e-92
VSTM2L	5.2498e-128	-0.599248	0.009	0.18	1.45419e-123
ATP8A2	1.91727e-72	-0.600025	0.026	0.146	5.31085e-68
NEBL	5.45712e-116	-0.601085	0.799	0.942	1.51162e-111
SMARCA1	4.37248e-36	-0.602328	0.27	0.378	1.21118e-31
ANXA4	1.65669e-53	-0.603175	0.192	0.335	4.58904e-49
LMCD1-AS1	4.27062e-101	-0.604444	0.529	0.75	1.18296e-96
ASIC2	5.65653e-35	-0.605537	0.076	0.168	1.56686e-30
FCHSD2	1.43241e-42	-0.605918	0.323	0.438	3.96777e-38
AC243964.3	1.20874e-68	-0.606329	0.185	0.352	3.3482e-64
TJP2	1.22921e-123	-0.606458	0.028	0.212	3.4049e-119
GRIK2	1.65454e-89	-0.606596	0.772	0.896	4.58309e-85
ABCD3	1.37857e-49	-0.608305	0.287	0.418	3.81865e-45
BOC	5.34806e-95	-0.609646	0.083	0.265	1.48141e-90
CLIP2	4.41677e-69	-0.610198	0.171	0.337	1.22345e-64
FOXN3	7.20661e-131	-0.614094	0.739	0.914	1.99623e-126
GCNT1	1.43071e-109	-0.616401	0.634	0.804	3.96305e-105
LINC01006	4.0149e-63	-0.620497	0.142	0.292	1.11213e-58
PHIP	2.98494e-93	-0.620557	0.581	0.731	8.26829e-89
WIPF3	5.20191e-116	-0.620723	0.029	0.205	1.44093e-111
MAP4K4	2.09906e-131	-0.620755	0.64	0.83	5.8144e-127
ADCY2	6.64687e-112	-0.621148	0.017	0.176	1.84118e-107
RGS17	1.42152e-127	-0.621253	0.646	0.829	3.9376e-123
AL591378.1	1.19063e-139	-0.622402	0.013	0.2	3.29806e-135
ZNRF1	5.68056e-68	-0.623306	0.17	0.332	1.57351e-63
ASTN1	1.19536e-103	-0.624261	0.038	0.205	3.31115e-99
HNF4A	1.84449e-74	-0.62509	0.186	0.363	5.10923e-70
ATP9A	4.93636e-75	-0.626531	0.466	0.604	1.36737e-70
MIR222HG	2.14803e-82	-0.627001	0.125	0.299	5.95005e-78
ITPK1	3.83174e-68	-0.627195	0.183	0.346	1.06139e-63
LARP4B	9.74422e-51	-0.630292	0.353	0.472	2.69915e-46
AC109466.1	6.15661e-48	-0.631205	0.021	0.105	1.70538e-43
VEGFC	3.0054e-121	-0.632888	0.009	0.171	8.32495e-117
WDFY3	1.00354e-123	-0.634529	0.694	0.857	2.77981e-119
AL022068.1	4.62493e-100	-0.636208	0.65	0.839	1.2811e-95
KCNC2	5.08877e-81	-0.640131	0.023	0.152	1.40959e-76
MMP26	1.29203e-84	-0.642348	0.016	0.143	3.57892e-80
ADCY1	6.2884e-39	-0.643874	0.334	0.433	1.74189e-34
S100Z	1.32048e-62	-0.647784	0.108	0.25	3.65773e-58
mm10---Gpx3	6.88023e-21	-0.649481	0.129	0.2	1.90582e-16
NEURL1	3.8784e-101	-0.650207	0.525	0.671	1.07432e-96
MPPED2	1.4198e-93	-0.653028	0.073	0.249	3.93285e-89
MYO1B	3.39374e-93	-0.653664	0.506	0.661	9.40067e-89
SMARCA2	8.50043e-125	-0.655089	0.661	0.824	2.35462e-120
STAT4	6.49207e-76	-0.658155	0.128	0.296	1.7983e-71
B4GALNT3	5.96689e-42	-0.659001	0.392	0.486	1.65283e-37
ULK4	7.64904e-142	-0.659518	0.665	0.851	2.11878e-137
EYS	7.5541e-06	-0.660097	0.373	0.378	0.209249
TMED8	3.32117e-66	-0.660475	0.222	0.384	9.19964e-62
AC012459.1	2.2864e-122	-0.662974	0.032	0.216	6.33334e-118
SCG5	2.15067e-111	-0.665029	0.655	0.819	5.95736e-107
KCNH6	5.80827e-120	-0.665818	0.056	0.254	1.60889e-115
VSNL1	1.86678e-125	-0.667265	0.015	0.188	5.17099e-121
MAOB	1.19142e-148	-0.670894	0.012	0.209	3.30023e-144
RFX2	6.17197e-58	-0.671832	0.394	0.514	1.70964e-53
AL033504.1	2.10596e-62	-0.674076	0.205	0.368	5.8335e-58
NCOA7	4.30965e-99	-0.675205	0.085	0.271	1.19377e-94
GC	3.00405e-127	-0.677249	0.026	0.213	8.32122e-123
SEZ6L	1.29696e-82	-0.68431	0.497	0.656	3.59257e-78
NCAM1	3.12278e-155	-0.684984	0.666	0.88	8.6501e-151
KCNT2	1.8919e-33	-0.687507	0.032	0.102	5.24057e-29
COX10-AS1	7.43265e-60	-0.688081	0.333	0.473	2.05884e-55
CPNE4	7.47351e-66	-0.68996	0.302	0.467	2.07016e-61
ADCY7	9.95966e-126	-0.694563	0.047	0.246	2.75883e-121
CLU	1.7201e-53	-0.696374	0.126	0.26	4.76468e-49
ADORA2A-AS1	4.06486e-151	-0.698323	0.012	0.212	1.12597e-146
DIP2B	1.02887e-162	-0.701269	0.741	0.901	2.84998e-158
PLEKHA7	1.16382e-66	-0.702436	0.217	0.376	3.22379e-62
CHGA	5.01931e-26	-0.703522	0.381	0.454	1.39035e-21
GLI3	2.11872e-150	-0.704117	0.011	0.21	5.86885e-146
GRIN3A	6.43873e-122	-0.709706	0.014	0.183	1.78353e-117
CAMK2G	2.68685e-71	-0.713723	0.213	0.374	7.44258e-67
CSRNP3	5.47461e-154	-0.719392	0.729	0.897	1.51647e-149
MATN2	6.55761e-130	-0.720424	0.045	0.246	1.81646e-125
AP004608.1	3.8656e-133	-0.720846	0.082	0.308	1.07077e-128
PTGER3	4.06998e-126	-0.723567	0.016	0.192	1.12739e-121
NPNT	3.98603e-123	-0.728505	0.03	0.214	1.10413e-118
PDZRN4	1.09087e-116	-0.732908	0.094	0.317	3.02172e-112
ST6GALNAC5	1.14008e-148	-0.733842	0.514	0.794	3.15803e-144
ARNT2	3.01766e-83	-0.737607	0.282	0.461	8.35892e-79
WDR59	1.80126e-70	-0.737959	0.357	0.5	4.98948e-66
ADGRL2	7.14083e-99	-0.740205	0.033	0.189	1.97801e-94
GCNT2	2.12626e-131	-0.740908	0.044	0.247	5.88973e-127
LINC01060	1.56564e-94	-0.751048	0.008	0.138	4.33681e-90
TRPC4	5.03449e-133	-0.75389	0.02	0.206	1.39456e-128
GATA6	9.80855e-163	-0.754979	0.016	0.232	2.71697e-158
RIN2	7.12566e-183	-0.755832	0.667	0.882	1.97381e-178
ADAMTS18	1.66675e-155	-0.75659	0.013	0.218	4.61689e-151
KCNJ6	8.03359e-183	-0.756651	0.79	0.942	2.22531e-178
GNAI1	3.46991e-41	-0.758981	0.363	0.468	9.61164e-37
PLK2	1.33953e-123	-0.763574	0.068	0.276	3.7105e-119
MAN1A1	8.07574e-137	-0.767414	0.809	0.926	2.23698e-132
PBX1	3.61092e-184	-0.771226	0.652	0.878	1.00022e-179
CDC42EP3	3.67305e-77	-0.771762	0.41	0.554	1.01743e-72
ADGRG2	4.92562e-144	-0.771995	0.045	0.264	1.3644e-139
PYROXD2	8.9582e-154	-0.774472	0.02	0.231	2.48142e-149
PDK3	8.03848e-77	-0.774593	0.299	0.461	2.22666e-72
ANK2	1.21944e-100	-0.779884	0.189	0.402	3.37786e-96
PRLR	3.45968e-127	-0.780146	0.054	0.259	9.58331e-123
PDE3B	6.46305e-206	-0.784411	0.853	0.96	1.79026e-201
HS3ST3B1	1.16673e-166	-0.787175	0.012	0.228	3.23185e-162
AJ009632.2	2.70756e-115	-0.789548	0.011	0.169	7.49995e-111
NUMB	6.82895e-143	-0.798528	0.477	0.675	1.89162e-138
KCND3	4.46871e-91	-0.800824	0.171	0.364	1.23783e-86
GRM8	2.14514e-110	-0.801479	0.056	0.243	5.94205e-106
FRMD5	9.03284e-88	-0.804452	0.103	0.279	2.5021e-83
CACNA1A	1.28315e-280	-0.804967	0.973	0.997	3.55431e-276
SMOC1	4.93916e-129	-0.807121	0.051	0.257	1.36815e-124
INSR	9.37278e-103	-0.809052	0.238	0.446	2.59626e-98
IRX2	1.34844e-177	-0.809262	0.017	0.251	3.73517e-173
DCDC1	6.8101e-38	-0.814306	0.274	0.387	1.8864e-33
DSCAML1	1.83653e-199	-0.815526	0.494	0.782	5.08719e-195
MTMR7	7.11353e-208	-0.815834	0.609	0.839	1.97045e-203
PBX3	1.44965e-210	-0.824559	0.724	0.928	4.01554e-206
MAGI3	4.98064e-170	-0.826165	0.488	0.74	1.37964e-165
CRYBA2	8.45431e-123	-0.827297	0.063	0.269	2.34185e-118
STARD13	9.3737e-187	-0.827517	0.561	0.805	2.59652e-182
CACNA2D3	2.06763e-29	-0.830584	0.071	0.149	5.72734e-25
LRRFIP1	5.35978e-119	-0.832367	0.381	0.586	1.48466e-114
SLC44A3	7.12312e-185	-0.837837	0.034	0.289	1.9731e-180
CDHR3	6.05802e-127	-0.841359	0.121	0.355	1.67807e-122
DOCK4	3.10544e-150	-0.843471	0.488	0.709	8.60208e-146
SAMD4A	1.86054e-104	-0.844857	0.171	0.377	5.15371e-100
AGAP1	9.44992e-248	-0.847967	0.691	0.933	2.61763e-243
NRP1	8.27706e-161	-0.857399	0.042	0.275	2.29275e-156
LAMB1	2.29062e-156	-0.857979	0.082	0.331	6.34503e-152
FHOD3	1.88097e-117	-0.869232	0.031	0.208	5.21029e-113
ARX	2.45158e-201	-0.870471	0.014	0.27	6.79088e-197
OSBPL6	5.49768e-120	-0.872235	0.24	0.471	1.52286e-115
ATP2B4	3.88022e-141	-0.872877	0.12	0.362	1.07482e-136
CHGB	8.08005e-37	-0.873162	0.312	0.41	2.23818e-32
SAMD5	6.07993e-95	-0.873331	0.279	0.485	1.68414e-90
AL390783.1	2.93788e-104	-0.876605	0.281	0.483	8.13794e-100
CLSTN2	5.35653e-100	-0.888783	0.177	0.385	1.48376e-95
LOXL4	8.78763e-137	-0.889175	0.022	0.214	2.43417e-132
LRFN5	1.18964e-09	-0.889453	0.066	0.102	3.29529e-05
CEP126	1.4534e-247	-0.894135	0.621	0.876	4.02593e-243
CNIH3	8.086e-120	-0.897522	0.146	0.368	2.23982e-115
MBOAT2	1.32004e-106	-0.897795	0.247	0.452	3.65652e-102
LCLAT1	9.4495e-105	-0.90316	0.375	0.55	2.61751e-100
SLC35F3	1.65816e-208	-0.911063	0.577	0.849	4.5931e-204
SH3KBP1	1.27325e-156	-0.913029	0.125	0.388	3.52689e-152
CPNE8	5.01196e-156	-0.915813	0.123	0.386	1.38831e-151
RFX6	1.98657e-233	-0.926058	0.686	0.906	5.5028e-229
GLT1D1	2.29236e-222	-0.929572	0.012	0.285	6.34984e-218
TMEM132D	2.23954e-254	-0.929871	0.752	0.97	6.20354e-250
ITGB1	5.69386e-139	-0.939898	0.223	0.47	1.5772e-134
MMP16	1.8353e-132	-0.946707	0.223	0.466	5.08379e-128
C1orf21	8.96853e-215	-0.946721	0.014	0.281	2.48428e-210
DOP1B	1.94131e-155	-0.948319	0.154	0.415	5.37743e-151
CNTN3	6.87208e-170	-0.952975	0.068	0.325	1.90356e-165
GRIA3	3.40642e-271	-0.955187	0.705	0.919	9.43577e-267
SEPTIN9	2.4471e-227	-0.957799	0.014	0.294	6.77846e-223
NPSR1-AS1	6.95115e-103	-0.95926	0.142	0.351	1.92547e-98
ASXL3	5.00739e-117	-0.959692	0.282	0.487	1.38705e-112
ZDHHC14	3.53743e-276	-0.961947	0.54	0.849	9.79869e-272
EYA1	7.92835e-158	-0.965795	0.019	0.231	2.19615e-153
SEMA3E	9.07427e-179	-0.966623	0.026	0.267	2.51357e-174
FIGN	7.40625e-180	-0.971615	0.046	0.302	2.05153e-175
ASPH	1.28044e-127	-0.974465	0.575	0.71	3.54683e-123
GDA	2.77628e-139	-0.989318	0.376	0.583	7.69029e-135
CACNG4	1.91548e-178	-0.999158	0.083	0.355	5.30589e-174
mm10---Kap	1.38244e-36	-1.00576	0.043	0.122	3.82935e-32
PGR	1.9717e-130	-1.00983	0.232	0.463	5.46161e-126
RPS6KA3	4.2803e-218	-1.01299	0.463	0.718	1.18564e-213
MYH10	2.45326e-227	-1.02156	0.435	0.713	6.79554e-223
USP25	1.08048e-122	-1.02415	0.312	0.518	2.99293e-118
CHKA	3.01501e-186	-1.02445	0.157	0.449	8.35158e-182
SLC24A3	7.25675e-165	-1.03776	0.08	0.337	2.01012e-160
PDZD2	2.48727e-267	-1.04202	0.758	0.945	6.88974e-263
SSX2IP	4.03273e-204	-1.04416	0.094	0.396	1.11707e-199
DPP4	5.24003e-203	-1.05477	0.04	0.314	1.45149e-198
THRB	6.72922e-196	-1.05494	0.377	0.645	1.864e-191
GAB1	3.5827e-170	-1.05626	0.146	0.422	9.92407e-166
GALNT13	6.42453e-282	-1.06342	0.485	0.817	1.77959e-277
TMEM178B	0	-1.07912	0.938	0.987	0
USH1C	7.42206e-248	-1.08912	0.075	0.412	2.05591e-243
FYB2	1.23303e-191	-1.10761	0.37	0.635	3.41551e-187
DAPK2	3.81935e-188	-1.11347	0.166	0.459	1.05796e-183
AC008050.1	1.18793e-133	-1.11551	0.109	0.337	3.29056e-129
A1CF	5.1195e-180	-1.11933	0.198	0.481	1.4181e-175
SLC7A2	0	-1.1218	0.55	0.867	0
GRM7-AS3	4.05696e-212	-1.12572	0.022	0.294	1.12378e-207
FRMD4B	4.2833e-174	-1.13728	0.09	0.354	1.18647e-169
AC113414.1	2.11814e-106	-1.13861	0.096	0.288	5.86726e-102
RASGEF1B	1.08117e-149	-1.14726	0.171	0.418	2.99485e-145
AL445250.1	2.51929e-275	-1.14767	0.522	0.831	6.97844e-271
GALNTL6	5.57191e-78	-1.15094	0.035	0.165	1.54342e-73
HECW2	2.08587e-183	-1.15423	0.294	0.561	5.77787e-179
SORBS1	3.06586e-232	-1.15848	0.082	0.405	8.49243e-228
CD36	1.55022e-196	-1.1598	0.051	0.326	4.29412e-192
PTPRN2	0	-1.16143	0.996	0.998	0
ARHGEF28	1.52573e-231	-1.18531	0.301	0.609	4.22628e-227
LDB2	9.13587e-130	-1.19532	0.156	0.382	2.53063e-125
USH2A	8.05865e-91	-1.20181	0.138	0.318	2.23224e-86
ELL2	0	-1.20292	0.596	0.916	0
MOB1B	0	-1.22969	0.694	0.936	0
STK32A	1.1687e-303	-1.24161	0.029	0.392	3.2373e-299
ADARB2	1.47871e-137	-1.24553	0.048	0.257	4.09604e-133
CACNB2	0	-1.26611	0.952	0.997	0
SIPA1L3	0	-1.28947	0.909	0.994	0
LPAR1	3.88147e-267	-1.29229	0.032	0.362	1.07517e-262
CDH18	3.94439e-270	-1.32083	0.402	0.762	1.0926e-265
FAM110B	2.51472e-247	-1.32864	0.148	0.489	6.96578e-243
SH3RF1	6.90303e-261	-1.33974	0.116	0.469	1.91214e-256
ITPR1	6.29176e-274	-1.35149	0.121	0.484	1.74282e-269
AL592043.1	9.74115e-293	-1.3662	0.014	0.357	2.6983e-288
ARFGEF3	0	-1.37615	0.563	0.932	0
PRKCE	0	-1.38641	0.813	0.982	0
ARRDC4	3.0498e-228	-1.39006	0.067	0.378	8.44795e-224
DACH1	0	-1.4008	0.92	0.993	0
PRKD1	2.14553e-228	-1.40108	0.147	0.477	5.94311e-224
FAM189A1	3.06792e-281	-1.40507	0.119	0.491	8.49813e-277
SNTG2	0	-1.4071	0.251	0.674	0
GRM7	9.94671e-241	-1.43078	0.057	0.377	2.75524e-236
PCSK2	0	-1.44647	0.853	0.991	0
TMEM236	4.17266e-280	-1.46269	0.042	0.391	1.15583e-275
NHS	0	-1.48553	0.046	0.451	0
MYO16	0	-1.49422	0.078	0.479	0
SPATS2L	0	-1.52554	0.128	0.541	0
SLC38A4	1.10556e-291	-1.53482	0.176	0.547	3.06241e-287
DPP10	1.21315e-111	-1.57177	0.065	0.255	3.36044e-107
TM4SF4	7.1168e-289	-1.57967	0.085	0.455	1.97135e-284
mm10---Gm42418	8.51373e-148	-1.58559	0.906	0.946	2.3583e-143
AC006369.1	0	-1.59217	0.493	0.9	0
AUTS2	0	-1.62017	0.422	0.929	0
SOX5	0	-1.63397	0.837	0.991	0
PPP2R2B	0	-1.72198	0.044	0.484	0
TTR	3.90141e-300	-1.72522	0.524	0.816	1.08069e-295
FGF12	0	-1.77838	0.262	0.713	0
PLCE1	0	-1.80666	0.121	0.543	0
KCNMB2	0	-1.83331	0.982	0.998	0
SST	6.57696e-234	-1.85764	0.582	0.814	1.82182e-229
AC090531.1	0	-1.86256	0.045	0.499	0
HNF1A-AS1	0	-1.86642	0.355	0.931	0
PLXDC2	0	-1.8775	0.052	0.521	0
ALDH1A1	0	-1.89434	0.207	0.614	0
FSTL5	0	-1.92626	0.096	0.598	0
KCNMB2-AS1	0	-1.92691	0.893	0.993	0
MAMLD1	0	-1.95829	0.051	0.548	0
AC020637.1	0	-1.98687	0.026	0.409	0
ERBB4	8.61953e-171	-1.98865	0.09	0.345	2.38761e-166
SPOCK3	0	-1.98955	0.048	0.507	0
KIAA1549L	0	-2.00966	0.041	0.549	0
SNED1	0	-2.0215	0.294	0.919	0
CSGALNACT1	0	-2.0962	0.044	0.55	0
SYNDIG1	0	-2.09648	0.03	0.498	0
HS6ST3	0	-2.1283	0.938	0.991	0
STK32B	0	-2.1353	0.036	0.554	0
MYO10	0	-2.15152	0.053	0.575	0
KIAA1217	5.95599e-289	-2.17684	0.114	0.476	1.64981e-284
BTBD11	0	-2.18235	0.074	0.566	0
mm10---Malat1	1.61855e-246	-2.23001	0.541	0.781	4.4834e-242
KCNJ3	0	-2.23967	0.123	0.749	0
SLC35F4	0	-2.24892	0.316	0.932	0
AL138694.1	0	-2.28312	0.051	0.599	0
GCG	0	-2.2893	0.659	0.952	0
DCC	1.54173e-280	-2.34417	0.075	0.424	4.27059e-276
DSCAM	0	-2.34777	0.304	0.97	0
SNTG1	0	-2.35244	0.648	0.964	0
LINC02388	0	-2.42167	0.047	0.5	0
KCNIP1	0	-2.43559	0.03	0.624	0
PAPPA2	0	-2.70914	0.081	0.717	0
PLPPR1	0	-2.73238	0.151	0.904	0
TENM2	0	-2.83603	0.086	0.81	0
GLS	0	-2.89618	0.455	0.967	0
POU6F2	0	-3.05025	0.109	0.932	0
FAP	0	-3.10595	0.113	0.862	0
PTPRT	0	-3.37634	0.099	0.916	0
DMD	0	-3.46054	0.159	0.959	0
AL591501.1	0	-3.47115	0.12	0.96	0
GPC6	0	-3.71156	0.382	0.995	0

## Sheet: delta_cell_in_vivo
Gene	p_val	avg_log2FC	pct.1	pct.2	p_val_adj
LRFN5	0	3.92502	0.915	0.056	0
DPP10	8.93929e-151	3.77035	0.695	0.155	2.47618e-146
KCNT2	0	3.08286	0.849	0.044	0
SLC4A4	0	3.01916	0.886	0.1	0
ERBB4	4.46128e-199	2.96603	0.89	0.212	1.23577e-194
EYS	1.02259e-149	2.8331	0.93	0.355	2.83257e-145
CACNA2D3	0	2.81738	0.805	0.091	0
ADGRB3	0	2.73204	0.768	0.052	0
SYT1	0	2.58358	0.54	0.032	0
EPHA6	0	2.47379	0.61	0.018	0
PHACTR1	0	2.41164	0.695	0.056	0
THSD7A	0	2.38859	0.787	0.077	0
PTH2R	4.34434e-147	2.37728	0.676	0.13	1.20338e-142
NTNG1	0	2.3034	0.64	0.023	0
LEPR	4.06099e-304	2.21462	0.754	0.08	1.1249e-299
RGS6	0	2.18758	0.482	0.018	0
FHOD3	1.04442e-250	2.16159	0.779	0.109	2.89304e-246
CADM2	1.33236e-188	2.09428	0.353	0.024	3.69063e-184
DPYSL3	0	2.02767	0.673	0.046	0
ADARB2	9.90098e-174	1.9799	0.768	0.146	2.74257e-169
LINC00616	2.32504e-194	1.90922	0.702	0.111	6.44035e-190
ASIC2	4.99911e-144	1.9015	0.621	0.111	1.38475e-139
TENM3	1.1811e-99	1.89433	0.926	0.525	3.27166e-95
GRM7	8.6202e-134	1.89175	0.809	0.219	2.3878e-129
PCED1B	0	1.88592	0.533	0.015	0
PPFIA2	0	1.87704	0.551	0.019	0
LRRC4C	4.3703e-235	1.83711	0.36	0.018	1.21057e-230
ADGRL2	1.14395e-239	1.83448	0.746	0.1	3.16874e-235
NRXN3	1.88348e-222	1.81118	0.651	0.077	5.21724e-218
GHR	1.3132e-225	1.78647	0.574	0.058	3.63757e-221
ZBTB7C	0	1.78195	0.607	0.037	0
RALYL	5.12793e-94	1.73232	0.967	0.593	1.42044e-89
2022-03-03	6.25161e-237	1.63324	0.533	0.046	1.7317e-232
CARD11	1.02229e-245	1.62187	0.577	0.052	2.83173e-241
SAMD5	1.42608e-85	1.58232	0.86	0.38	3.95025e-81
AC092691.1	4.2788e-117	1.52647	0.717	0.165	1.18523e-112
PCAT1	8.83751e-74	1.52465	0.702	0.252	2.44799e-69
PRICKLE1	0	1.51176	0.463	0.01	0
TSHZ2	1.40522e-81	1.51138	0.849	0.346	3.89245e-77
KCTD8	1.16456e-69	1.47902	0.912	0.578	3.22584e-65
PDE7B	4.30005e-130	1.41728	0.57	0.1	1.19111e-125
TMEM132C	4.30003e-145	1.4076	0.386	0.039	1.19111e-140
KCNIP4	3.86137e-08	1.40287	0.191	0.095	0.0010696
SST	1.19501e-65	1.40154	0.956	0.706	3.31017e-61
SLC9A9	2.65055e-112	1.39825	0.658	0.155	7.34202e-108
GABRB3	8.52171e-78	1.39289	0.945	0.708	2.36051e-73
PRICKLE2	2.1062e-71	1.37976	0.746	0.307	5.83417e-67
ANK3	9.7914e-87	1.37741	0.816	0.3	2.71222e-82
HAP1	1.08025e-61	1.30507	0.526	0.157	2.99229e-57
AL033504.1	1.33026e-66	1.29297	0.732	0.282	3.68481e-62
DPYD	3.4929e-126	1.28588	0.574	0.1	9.67532e-122
XYLT1	1.00798e-113	1.2766	0.507	0.09	2.7921e-109
AUTS2	3.55563e-70	1.24947	0.952	0.703	9.8491e-66
KHDRBS2	2.0902e-276	1.23221	0.368	0.014	5.78986e-272
SGCZ	5.99831e-06	1.2049	0.11	0.051	0.166153
NAV3	2.35445e-62	1.18017	0.952	0.601	6.52181e-58
AC007368.1	2.64273e-300	1.16764	0.331	0.009	7.32036e-296
ABI3BP	1.75889e-262	1.16009	0.36	0.015	4.87212e-258
LINC01035	5.57332e-262	1.15686	0.279	0.007	1.54381e-257
SHISA6	4.13591e-49	1.15536	0.478	0.152	1.14565e-44
MIR99AHG	5.729e-83	1.14958	0.618	0.167	1.58693e-78
ROR2	2.10286e-141	1.14277	0.353	0.033	5.82491e-137
BRINP3	1.78274e-214	1.13502	0.232	0.006	4.9382e-210
DCHS2	2.18362e-241	1.12917	0.386	0.02	6.04864e-237
MS4A8	1.99177e-180	1.12158	0.441	0.041	5.51721e-176
LRMDA	8.94618e-53	1.11807	0.926	0.668	2.47809e-48
UNC5B	8.26734e-182	1.09949	0.43	0.038	2.29005e-177
RYR2	1.24518e-36	1.09061	0.636	0.296	3.44916e-32
KIAA2012	9.43908e-278	1.08333	0.335	0.011	2.61462e-273
AC090630.1	6.46423e-144	1.08299	0.434	0.05	1.79059e-139
PCDH9	4.62425e-17	1.0764	0.221	0.08	1.28092e-12
GALNT17	6.14834e-107	1.06659	0.173	0.009	1.70309e-102
NCOA7	2.85584e-70	1.06085	0.599	0.177	7.91068e-66
AKAP12	4.07769e-92	1.06077	0.43	0.075	1.12952e-87
AC097511.1	5.82642e-105	1.05595	0.353	0.046	1.61392e-100
EXOC6	2.04447e-54	1.05224	0.809	0.412	5.66318e-50
CAMK1D	1.17758e-58	1.05021	0.555	0.174	3.26189e-54
AC087564.1	0	1.03872	0.279	0.004	0
SFMBT2	6.69089e-32	1.02597	0.562	0.274	1.85338e-27
SVIL	4.56905e-88	1.02201	0.467	0.095	1.26563e-83
GPC5	1.40946e-130	1.01374	0.301	0.025	3.9042e-126
AC112493.1	4.51093e-72	1.0092	0.368	0.068	1.24953e-67
BCHE	8.13697e-292	1.00779	0.309	0.008	2.25394e-287
SRRM4	0	1.00333	0.254	0.003	0
AC093898.1	2.22923e-15	0.995797	0.199	0.071	6.17498e-11
SCTR	5.29788e-42	0.995185	0.592	0.25	1.46751e-37
MED12L	3.44339e-55	0.993955	0.61	0.214	9.5382e-51
AL133346.1	1.17029e-86	0.993525	0.36	0.056	3.24171e-82
AMPH	5.74957e-54	0.988957	0.662	0.258	1.59263e-49
DSCAM	6.31093e-51	0.988482	0.96	0.675	1.74813e-46
SASH1	5.18766e-45	0.986324	0.467	0.152	1.43698e-40
RORA	1.15793e-67	0.984339	0.996	0.969	3.20747e-63
MYRIP	1.21677e-38	0.978381	0.5	0.194	3.37045e-34
CCDC85A	8.66383e-51	0.975744	0.32	0.071	2.39988e-46
DSCAML1	8.57948e-45	0.973313	0.904	0.65	2.37652e-40
WNK2	3.21674e-47	0.970826	0.695	0.298	8.91037e-43
ADCY2	1.6933e-49	0.951688	0.379	0.098	4.69045e-45
SLC44A5	1.79277e-37	0.942772	0.746	0.382	4.96596e-33
OPRD1	6.92207e-62	0.938971	0.507	0.138	1.91741e-57
MRAP2	6.88346e-40	0.937009	0.621	0.286	1.90672e-35
NR5A2	3.38326e-93	0.935715	0.324	0.043	9.37164e-89
EHF	2.13343e-76	0.932358	0.408	0.08	5.90961e-72
ASB4	2.43174e-79	0.926321	0.386	0.069	6.73593e-75
AGTR1	0	0.910498	0.29	0.005	0
TSPEAR	1.57568e-37	0.904909	0.592	0.255	4.36464e-33
AC055758.2	4.62085e-250	0.9049	0.29	0.009	1.27997e-245
MDFIC	1.6218e-56	0.904376	0.342	0.073	4.49239e-52
FFAR4	3.87935e-94	0.900127	0.404	0.065	1.07458e-89
GRIP1	7.16829e-36	0.898282	0.548	0.229	1.98562e-31
ARHGEF38	9.62679e-157	0.886172	0.364	0.031	2.66662e-152
LCORL	7.91312e-37	0.883541	0.864	0.651	2.19193e-32
HDAC2-AS2	7.351e-43	0.883283	0.184	0.03	2.03623e-38
SPATA13	2.65865e-36	0.881174	0.746	0.392	7.36446e-32
CALCR	2.15341e-161	0.881009	0.176	0.005	5.96494e-157
ZFHX3	3.44763e-10	0.874695	0.768	0.651	9.54993e-06
SLC7A11-AS1	3.91634e-111	0.866887	0.316	0.034	1.08483e-106
PCP4	3.23943e-55	0.865573	0.338	0.074	8.97322e-51
LRRC36	6.82221e-36	0.862018	0.551	0.241	1.88975e-31
LINC01239	6.24287e-47	0.854388	0.32	0.075	1.72928e-42
MBNL2	1.90553e-45	0.850137	0.842	0.451	5.27831e-41
TOX2	8.10284e-300	0.83775	0.272	0.005	2.24449e-295
MT-CO1	1.40913e-53	0.834759	0.294	0.056	3.90328e-49
GAREM1	2.26433e-31	0.833132	0.482	0.203	6.27219e-27
PDE11A	4.59953e-128	0.831612	0.283	0.023	1.27407e-123
LAMA1	1.78432e-284	0.830973	0.254	0.004	4.94256e-280
ZNF831	3.87676e-85	0.830938	0.213	0.02	1.07386e-80
ARHGAP44	1.4584e-30	0.830628	0.768	0.494	4.03976e-26
LDLRAD4	4.66951e-32	0.82975	0.86	0.52	1.29345e-27
PLXNA4	5.05206e-147	0.825976	0.18	0.006	1.39942e-142
PTPRK	4.50822e-32	0.824564	0.603	0.277	1.24878e-27
TPD52	9.42952e-44	0.81589	0.978	0.912	2.61198e-39
GAS2	4.2146e-34	0.813308	0.776	0.432	1.16744e-29
SLC4A8	1.48262e-39	0.81056	0.625	0.274	4.10685e-35
HCN1	1.14651e-68	0.808022	0.184	0.018	3.17583e-64
PLD1	4.74085e-34	0.806073	0.449	0.167	1.31322e-29
RBP4	1.31664e-63	0.804505	0.386	0.08	3.6471e-59
DGKB	4.47084e-37	0.797631	0.691	0.317	1.23842e-32
RAPGEF4	2.06577e-32	0.793153	0.636	0.316	5.72218e-28
PAIP2B	1.68273e-88	0.789896	0.298	0.038	4.66115e-84
SFXN5	5.73293e-29	0.788371	0.526	0.245	1.58802e-24
BAIAP3	5.90633e-28	0.787897	0.592	0.305	1.63605e-23
AK5	1.01799e-74	0.787481	0.261	0.035	2.81985e-70
GRM3	7.86102e-18	0.787444	0.118	0.027	2.1775e-13
EYA4	7.10811e-109	0.787389	0.188	0.011	1.96895e-104
ARMC4	1.93233e-305	0.785497	0.261	0.004	5.35256e-301
SLC38A11	4.56051e-100	0.782415	0.283	0.03	1.26326e-95
PDE2A	6.71963e-108	0.78232	0.25	0.021	1.86134e-103
CDHR3	3.29795e-25	0.778346	0.529	0.245	9.13533e-21
P2RY14	1.59443e-39	0.777597	0.338	0.094	4.41657e-35
KCNH8	6.19842e-42	0.776482	0.353	0.096	1.71696e-37
AC069228.1	1.76687e-240	0.77455	0.232	0.005	4.89424e-236
TTN	9.98938e-29	0.771839	0.607	0.301	2.76706e-24
AL109930.1	3.37398e-25	0.769712	0.39	0.157	9.34592e-21
TNR	2.21728e-28	0.765366	0.43	0.169	6.14188e-24
PACRG	2.9984e-16	0.76486	0.702	0.536	8.30556e-12
ST6GALNAC5	2.68423e-23	0.764713	0.853	0.668	7.43532e-19
ERICH3	6.57245e-85	0.760642	0.331	0.048	1.82057e-80
NIPAL2	8.48787e-36	0.759765	0.438	0.156	2.35114e-31
SEMA3A	2.55576e-46	0.755057	0.316	0.073	7.07944e-42
STXBP5L	3.64594e-43	0.752944	0.989	0.947	1.00992e-38
CACHD1	4.63226e-59	0.750702	0.327	0.065	1.28314e-54
PDE10A	7.16014e-21	0.748438	0.871	0.727	1.98336e-16
CYB5R4	5.63986e-26	0.74291	0.562	0.283	1.56224e-21
SMPD3	3.36987e-50	0.739702	0.357	0.086	9.33453e-46
MEIS1	2.68369e-32	0.733006	0.919	0.75	7.43382e-28
TRAF3	1.58487e-26	0.731345	0.632	0.327	4.39009e-22
ST8SIA4	2.40675e-81	0.729304	0.301	0.042	6.66669e-77
LMF1	1.30729e-31	0.727647	0.471	0.185	3.62119e-27
CELF4	3.64046e-26	0.72707	0.754	0.436	1.00841e-21
DOK6	3.15185e-51	0.724072	0.191	0.027	8.73062e-47
GAB2	3.92532e-24	0.721662	0.607	0.329	1.08731e-19
ETV1	1.19683e-26	0.718862	0.493	0.219	3.31523e-22
PTPRG	4.00876e-23	0.717459	0.232	0.071	1.11043e-18
LINC01435	1.73507e-25	0.71574	0.375	0.14	4.80616e-21
LARGE1	3.33804e-19	0.714971	0.566	0.318	9.24638e-15
STAU2	1.13291e-16	0.714429	0.776	0.611	3.13816e-12
TENM2	5.05904e-32	0.713967	0.853	0.487	1.40135e-27
TRPM3	1.25115e-30	0.710372	0.985	0.772	3.46569e-26
STARD13	5.27914e-19	0.710032	0.831	0.696	1.46232e-14
PTPRM	3.11664e-20	0.709494	0.835	0.649	8.63309e-16
AC007319.1	1.76482e-15	0.708799	0.371	0.179	4.88854e-11
AUXG01000058.1	2.95901e-22	0.706476	0.596	0.313	8.19646e-18
KIF16B	1.69282e-19	0.705697	0.548	0.305	4.68912e-15
BANK1	2.05898e-31	0.702274	0.287	0.083	5.70339e-27
SLC22A15	5.19851e-28	0.702232	0.621	0.307	1.43999e-23
MCC	5.81186e-27	0.702116	0.761	0.487	1.60988e-22
CASZ1	1.14769e-32	0.701917	0.438	0.16	3.17911e-28
LGR5	7.84128e-210	0.701663	0.221	0.005	2.17203e-205
SVOP	3.46148e-25	0.701171	0.647	0.355	9.58829e-21
MEST	1.54298e-29	0.700943	0.485	0.199	4.27406e-25
GAB1	5.37513e-22	0.700848	0.566	0.295	1.48891e-17
PREX2	5.36614e-209	0.700742	0.213	0.005	1.48642e-204
GULP1	5.85406e-46	0.69976	0.217	0.038	1.62157e-41
FGF12	2.63954e-20	0.699357	0.757	0.511	7.31152e-16
FAM49B	3.26738e-26	0.695884	0.724	0.419	9.05064e-22
MAP3K5	6.49541e-18	0.695563	0.507	0.273	1.79923e-13
SLC5A8	0	0.694145	0.261	0.003	0
COL22A1	3.22486e-273	0.693593	0.217	0.002	8.93286e-269
RHBDL3	5.46668e-149	0.690029	0.191	0.007	1.51427e-144
LINC01091	1.35556e-23	0.689833	0.857	0.745	3.75491e-19
AC069277.1	1.28186e-21	0.684172	0.243	0.08	3.55076e-17
ABCC9	1.18222e-24	0.68093	0.533	0.252	3.27474e-20
SDK1	1.21633e-42	0.678181	1	0.994	3.36924e-38
FLRT2	2.20276e-95	0.674664	0.132	0.005	6.10166e-91
LINC00271	6.65232e-13	0.674392	0.614	0.416	1.84269e-08
AL138828.1	8.97554e-40	0.672894	0.232	0.048	2.48623e-35
AL390957.1	4.54368e-18	0.672777	0.14	0.035	1.2586e-13
PTK7	1.81934e-23	0.672517	0.504	0.241	5.03956e-19
PPP4R4	5.04286e-33	0.666024	0.419	0.149	1.39687e-28
CAP2	2.31844e-34	0.664871	0.386	0.128	6.42208e-30
BMPER	1.47432e-21	0.661793	0.368	0.152	4.08386e-17
RORB	3.99415e-26	0.655251	0.335	0.119	1.10638e-21
SCN9A	8.16844e-36	0.653126	0.426	0.144	2.26266e-31
SLC38A1	1.02904e-235	0.651832	0.221	0.004	2.85045e-231
GPC5-AS1	1.97414e-234	0.64669	0.235	0.005	5.46836e-230
LINC01208	1.7493e-11	0.643151	0.327	0.171	4.84555e-07
WDR49	3.59225e-155	0.643142	0.191	0.006	9.95052e-151
SHB	3.15898e-26	0.637832	0.452	0.193	8.75038e-22
AC083837.1	7.77086e-36	0.637445	0.279	0.071	2.15253e-31
CCDC148	1.4079e-33	0.637422	0.301	0.085	3.89988e-29
PLCL1	4.61442e-28	0.635875	0.25	0.07	1.2782e-23
LRCH2	9.73528e-54	0.635499	0.316	0.064	2.69667e-49
CNTLN	2.09217e-23	0.635479	0.478	0.225	5.79531e-19
SEMA3E	3.57333e-21	0.630631	0.371	0.156	9.89812e-17
ITIH5	1.53302e-47	0.629388	0.18	0.026	4.24646e-43
AC105180.2	1.95657e-60	0.625542	0.21	0.027	5.41971e-56
TFPI	6.1184e-44	0.623623	0.265	0.056	1.6948e-39
NBEAL1	1.08551e-19	0.617468	0.688	0.429	3.00687e-15
NCAM1	1.50545e-23	0.613171	0.919	0.784	4.1701e-19
TENM1	8.35316e-29	0.608905	0.257	0.07	2.31382e-24
PSIP1	2.27572e-29	0.604877	0.419	0.16	6.30374e-25
AC008056.1	1.75854e-106	0.602007	0.191	0.012	4.87115e-102
CEP112	2.84982e-18	0.599189	0.669	0.428	7.894e-14
SCML4	6.2955e-24	0.597732	0.379	0.155	1.74385e-19
AL445123.2	8.06996e-34	0.597196	0.324	0.094	2.23538e-29
DNAH6	2.96532e-21	0.596867	0.449	0.21	8.21393e-17
AMOTL1	4.93105e-56	0.594218	0.25	0.04	1.3659e-51
LINC01322	1.90923e-69	0.592735	0.206	0.023	5.28855e-65
NEGR1	6.11897e-20	0.592605	0.912	0.779	1.69496e-15
ADGRV1	7.46762e-22	0.591929	0.824	0.617	2.06853e-17
ABLIM2	3.68763e-16	0.591064	0.768	0.589	1.02147e-11
AC107419.1	9.65325e-36	0.588738	0.221	0.047	2.67395e-31
AL513164.1	2.9303e-40	0.586302	0.257	0.056	8.11692e-36
HHEX	4.36806e-237	0.58489	0.199	0.003	1.20995e-232
CASR	4.77735e-25	0.581234	0.978	0.689	1.32332e-20
HDAC9	8.30108e-22	0.580353	0.96	0.748	2.2994e-17
AC010478.1	4.35484e-21	0.580305	0.559	0.288	1.20629e-16
AC002451.1	2.11573e-20	0.578088	0.312	0.123	5.86057e-16
AC117461.1	2.01891e-42	0.575785	0.232	0.045	5.59238e-38
ISL1	1.79605e-18	0.574768	0.562	0.303	4.97506e-14
PCLO	2.78853e-31	0.574725	0.978	0.895	7.72424e-27
LRTM1	3.37106e-101	0.572836	0.188	0.012	9.33784e-97
ARHGEF3	9.68163e-15	0.572212	0.43	0.234	2.68181e-10
TOX	4.28374e-25	0.572075	0.952	0.862	1.1866e-20
CCDC141	2.94785e-33	0.568874	0.283	0.075	8.16555e-29
MIR924HG	2.68234e-18	0.568815	0.118	0.027	7.43008e-14
LUZP2	2.56865e-37	0.567063	0.18	0.032	7.11515e-33
PCBP3	6.40179e-17	0.565543	0.5	0.273	1.77329e-12
ASAP2	5.36382e-57	0.564839	0.239	0.037	1.48578e-52
CTXND1	6.19155e-28	0.563103	0.287	0.086	1.71506e-23
PDE1C	2.44861e-101	0.561721	0.158	0.008	6.78264e-97
MPPED2	1.15543e-19	0.561056	0.382	0.166	3.20054e-15
ARHGAP32	9.91126e-18	0.560807	0.676	0.411	2.74542e-13
LIN7A	2.70694e-19	0.559531	0.195	0.06	7.49823e-15
TSPAN5	5.90819e-14	0.5588	0.386	0.196	1.63657e-09
EXT1	1.86369e-13	0.557395	0.592	0.387	5.16242e-09
GABRG2	1.52121e-52	0.557133	0.176	0.022	4.21375e-48
MVB12B	3.1689e-23	0.556148	0.338	0.127	8.77786e-19
BMP5	5.88495e-15	0.553554	0.515	0.293	1.63013e-10
LINC02740	2.38559e-173	0.553399	0.158	0.003	6.6081e-169
PKP4	1.89763e-12	0.553077	0.496	0.302	5.25644e-08
AGBL4	4.23953e-33	0.550185	1	0.993	1.17435e-28
PDGFD	6.05836e-52	0.54894	0.18	0.023	1.67817e-47
SHANK2	1.40581e-34	0.547344	0.246	0.059	3.8941e-30
LRRC49	1.85913e-20	0.546973	0.408	0.185	5.14979e-16
SPTBN1	4.34956e-21	0.546519	0.555	0.288	1.20483e-16
AC015923.1	6.38707e-09	0.546459	0.445	0.29	0.000176922
AP003086.1	6.68235e-11	0.543891	0.379	0.218	1.85101e-06
AC012404.1	7.58151e-16	0.543066	0.379	0.186	2.10008e-11
RBMS1	1.19218e-27	0.542224	0.276	0.082	3.30235e-23
PLXNB1	2.97033e-21	0.540434	0.338	0.135	8.2278e-17
DPP10-AS3	6.87678e-180	0.54028	0.147	0.002	1.90487e-175
PKIB	1.09845e-16	0.539976	0.39	0.185	3.0427e-12
DEPTOR	1.83186e-18	0.538121	0.423	0.202	5.07426e-14
NPHP4	6.89194e-22	0.536717	0.382	0.16	1.90907e-17
ARFGEF3	8.44287e-25	0.536232	0.923	0.768	2.33868e-20
PLXNC1	3.15197e-14	0.536173	0.526	0.31	8.73096e-10
PARP8	1.11947e-15	0.534891	0.566	0.34	3.10093e-11
MMS22L	1.54279e-19	0.533992	0.243	0.084	4.27354e-15
LGR4	1.53825e-15	0.533861	0.441	0.235	4.26094e-11
PRDM16	7.3857e-23	0.533702	0.324	0.118	2.04584e-18
MAPK4	5.46762e-22	0.533418	0.316	0.119	1.51453e-17
RFX2	1.01247e-15	0.533076	0.702	0.454	2.80455e-11
CORO2A	1.524e-29	0.532363	0.246	0.066	4.22149e-25
SLCO4C1	1.35538e-128	0.531294	0.132	0.003	3.7544e-124
CBFB	1.27668e-16	0.529531	0.684	0.444	3.5364e-12
CADM1	5.02289e-23	0.528254	0.978	0.881	1.39134e-18
TANC2	7.40577e-15	0.527364	0.89	0.809	2.0514e-10
EPB41L2	8.97881e-18	0.526991	0.335	0.144	2.48713e-13
RGS2	2.60642e-90	0.526135	0.143	0.007	7.21979e-86
ROBO1	2.55415e-06	0.526095	0.809	0.756	0.0707499
DGKH	5.83413e-14	0.525373	0.32	0.15	1.61605e-09
KCNC2	2.30434e-14	0.523189	0.232	0.092	6.38303e-10
SORCS1	2.44007e-45	0.522166	0.151	0.019	6.75899e-41
PIP5K1B	5.94771e-72	0.522109	0.184	0.017	1.64752e-67
RASSF6	6.54172e-15	0.521928	0.386	0.192	1.81206e-10
RGS17	1.02479e-17	0.521309	0.871	0.746	2.83868e-13
MIR100HG	1.07548e-19	0.520361	0.357	0.149	2.97908e-15
AGPAT4	1.61637e-23	0.519533	0.408	0.167	4.47736e-19
AKAP13	2.32871e-22	0.516669	0.717	0.417	6.45052e-18
WASF3	1.64409e-14	0.515729	0.463	0.256	4.55413e-10
PROX1-AS1	1.36374e-12	0.514507	0.301	0.147	3.77756e-08
DYNC2H1	8.56136e-14	0.513753	0.559	0.336	2.3715e-09
GRM7-AS3	4.80813e-14	0.513395	0.353	0.171	1.33185e-09
SIM1	9.64554e-11	0.513143	0.592	0.397	2.67181e-06
PKDCC	2.00356e-39	0.512341	0.217	0.043	5.54986e-35
RBPMS	3.39629e-20	0.51046	0.298	0.113	9.40772e-16
GTF2IRD1	3.3848e-12	0.507638	0.621	0.417	9.37588e-08
KRBA2	1.58204e-20	0.50635	0.283	0.104	4.38224e-16
CNTN5	6.87421e-16	0.505819	0.882	0.692	1.90416e-11
LPGAT1	2.63071e-12	0.505364	0.654	0.459	7.28706e-08
CHD5	3.32774e-41	0.503408	0.217	0.041	9.21783e-37
MRPS28	9.35896e-12	0.503129	0.467	0.274	2.59243e-07
CDK14	2.65565e-10	0.501881	0.798	0.676	7.35614e-06
SLC20A2	9.1916e-13	0.501814	0.676	0.486	2.54607e-08
ST3GAL1	1.49392e-13	0.499787	0.327	0.163	4.13817e-09
SMAD3	5.59513e-20	0.497956	0.224	0.073	1.54985e-15
CDH10	1.63409e-16	0.49779	0.438	0.219	4.52643e-12
SCN8A	6.07169e-13	0.49693	0.581	0.367	1.68186e-08
NKD1	6.29083e-36	0.495293	0.195	0.038	1.74256e-31
DNAAF4	1.40545e-12	0.49406	0.312	0.154	3.89311e-08
PRRG1	1.26092e-39	0.49173	0.21	0.04	3.49276e-35
CFAP47	1.50864e-44	0.490087	0.151	0.019	4.17893e-40
LINC01515	3.04971e-11	0.488741	0.316	0.162	8.4477e-07
GCH1	2.27372e-12	0.487033	0.555	0.356	6.29819e-08
CPA4	4.04243e-212	0.486456	0.165	0.002	1.11975e-207
SIDT1	1.0497e-14	0.485701	0.419	0.221	2.90768e-10
KCNH7	9.79e-16	0.485505	0.559	0.306	2.71183e-11
ZHX2	1.02514e-12	0.483896	0.614	0.382	2.83965e-08
TMOD1	1.42987e-12	0.482512	0.761	0.601	3.96074e-08
PITPNC1	3.33555e-14	0.4794	0.934	0.869	9.23947e-10
KLF3-AS1	1.23891e-30	0.479117	0.191	0.042	3.43177e-26
CRHR2	9.74438e-127	0.478838	0.176	0.007	2.69919e-122
CRIM1	2.32075e-16	0.478153	0.401	0.193	6.42849e-12
TMEM181	7.66159e-12	0.477713	0.669	0.451	2.12226e-07
HPGD	1.21531e-97	0.476407	0.176	0.011	3.3664e-93
ANO4	1.28117e-105	0.476195	0.14	0.005	3.54885e-101
ACTR3C	1.56046e-12	0.476131	0.544	0.341	4.32247e-08
ZDHHC20	1.45938e-12	0.476065	0.54	0.325	4.04249e-08
SRGAP3	1.88718e-10	0.474465	0.526	0.35	5.22749e-06
ZBTB16	3.93567e-22	0.474287	0.25	0.08	1.09018e-17
MIR7-3HG	2.80224e-13	0.473929	0.5	0.294	7.76222e-09
ARAP2	1.29703e-84	0.473657	0.151	0.009	3.59278e-80
MIR217HG	5.44436e-80	0.473192	0.132	0.007	1.50809e-75
CASC1	3.70859e-21	0.471321	0.283	0.102	1.02728e-16
EFCAB6	4.06272e-11	0.471057	0.404	0.233	1.12537e-06
NTRK2	1.46283e-26	0.470288	0.18	0.042	4.05203e-22
CASC19	4.67171e-18	0.469743	0.188	0.058	1.29406e-13
AC004160.1	1.30933e-21	0.469242	0.228	0.07	3.62685e-17
ITGA6	7.58858e-97	0.469112	0.176	0.011	2.10204e-92
TMEM131L	5.12289e-14	0.469043	0.419	0.222	1.41904e-09
SYNE2	1.46704e-19	0.466483	0.934	0.71	4.06369e-15
SLC8A3	9.12278e-13	0.466017	0.386	0.203	2.52701e-08
SEMA4D	4.86484e-14	0.465811	0.379	0.187	1.34756e-09
BOC	5.5834e-15	0.465713	0.371	0.181	1.5466e-10
ABCC1	3.95145e-13	0.464919	0.415	0.224	1.09455e-08
ICA1L	5.4639e-16	0.464745	0.695	0.449	1.5135e-11
OSBP2	3.08838e-12	0.463989	0.445	0.253	8.55482e-08
IL1RAP	1.37103e-65	0.46389	0.165	0.015	3.79776e-61
TCF7L2	3.67281e-11	0.46352	0.596	0.405	1.01737e-06
FXYD6	2.00842e-17	0.463276	0.335	0.144	5.56331e-13
RUNX1T1	1.65791e-15	0.462647	0.82	0.627	4.5924e-11
AC093610.1	7.12094e-165	0.461207	0.11	0	1.9725e-160
EXTL3	1.87406e-14	0.459271	0.452	0.249	5.19115e-10
CTDSPL	5.48738e-12	0.459092	0.761	0.572	1.52e-07
SORL1	1.27675e-09	0.458929	0.603	0.418	3.5366e-05
ZXDC	7.76641e-11	0.45849	0.482	0.297	2.1513e-06
BAIAP2L1	9.17741e-19	0.458441	0.268	0.1	2.54214e-14
TBC1D8	2.13208e-12	0.457754	0.706	0.483	5.90587e-08
PBX3	1.26437e-18	0.456472	0.934	0.838	3.50231e-14
TEX9	4.03556e-11	0.45567	0.408	0.232	1.11785e-06
AC092691.3	3.23814e-36	0.453943	0.195	0.037	8.96966e-32
ZNF532	4.04708e-15	0.45377	0.404	0.202	1.12104e-10
IL7	1.57246e-15	0.453116	0.364	0.169	4.35571e-11
ERI3	4.96671e-12	0.452432	0.526	0.321	1.37578e-07
ATP2B4	1.26762e-11	0.452243	0.434	0.252	3.51131e-07
KCNB1	1.36603e-17	0.451852	0.276	0.106	3.78391e-13
HMGCLL1	8.32179e-14	0.450683	0.886	0.794	2.30514e-09
C5orf56	7.57581e-16	0.450624	0.32	0.143	2.0985e-11
AC009686.1	1.96146e-06	0.450084	0.32	0.205	0.0543325
DNAH7	7.0022e-12	0.449759	0.316	0.16	1.93961e-07
ABCC5	3.03357e-14	0.447494	0.562	0.342	8.40299e-10
NR6A1	2.9929e-06	0.446879	0.235	0.135	0.0829032
NUDT4	8.94554e-16	0.445249	0.393	0.193	2.47791e-11
TMEM132D	5.63183e-14	0.444787	0.971	0.874	1.56002e-09
LINC02645	0.000959059	0.444553	0.125	0.072	1
AL356737.2	5.87098e-112	0.443959	0.14	0.005	1.62626e-107
VWA5B1	3.0229e-25	0.443461	0.184	0.045	8.37344e-21
TRRAP	7.21368e-13	0.442279	0.676	0.445	1.99819e-08
GREB1L	2.7006e-21	0.44227	0.213	0.063	7.48067e-17
ARMC2	3.06084e-13	0.442122	0.438	0.238	8.47853e-09
NHS	2.22033e-17	0.441361	0.533	0.268	6.15032e-13
AC011306.1	8.52169e-78	0.441284	0.132	0.007	2.36051e-73
TMED8	1.1115e-09	0.440964	0.489	0.308	3.07885e-05
CYFIP2	8.03499e-15	0.440926	0.46	0.246	2.22569e-10
GLP1R	7.03365e-16	0.440477	0.548	0.29	1.94832e-11
LRRC4B	5.94851e-33	0.43869	0.199	0.041	1.64774e-28
SEC11C	4.24469e-19	0.437815	0.408	0.182	1.17578e-14
RCAN3	8.8542e-14	0.437683	0.533	0.306	2.45261e-09
ZNF83	2.73814e-11	0.436936	0.46	0.265	7.58465e-07
KIAA1549	6.91319e-11	0.436725	0.456	0.28	1.91495e-06
MGAT5	1.99262e-12	0.43657	0.419	0.227	5.51956e-08
ADAMTSL2	2.89803e-14	0.435866	0.294	0.134	8.02755e-10
AC008250.1	3.52533e-16	0.435773	0.246	0.094	9.76515e-12
GBE1	9.69481e-10	0.435351	0.412	0.251	2.68546e-05
LRRN2	1.12036e-30	0.433896	0.162	0.031	3.1034e-26
GMDS	2.84975e-10	0.433332	0.577	0.393	7.89382e-06
LINC01829	1.67527e-23	0.432691	0.206	0.057	4.64049e-19
RMST	7.60801e-13	0.431717	0.592	0.367	2.10742e-08
P3H2	7.51128e-88	0.431558	0.11	0.004	2.08062e-83
SEL1L3	3.18198e-16	0.431401	0.25	0.097	8.81408e-12
SH3BGRL2	5.38465e-12	0.431239	0.382	0.208	1.49155e-07
PRSS23	1.94454e-14	0.431126	0.21	0.079	5.38638e-10
SYT17	3.37038e-09	0.430561	0.555	0.374	9.33595e-05
RGL1	1.13958e-09	0.430097	0.621	0.441	3.15665e-05
TULP4	7.7211e-11	0.429534	0.551	0.364	2.13874e-06
AP004608.1	3.01818e-13	0.427795	0.397	0.205	8.36035e-09
RYR1	2.73048e-66	0.426432	0.136	0.01	7.56343e-62
EPHX2	1.0633e-09	0.426371	0.401	0.238	2.94533e-05
BRINP1	7.57997e-73	0.425872	0.114	0.006	2.09965e-68
EDN3	2.12456e-10	0.42548	0.305	0.16	5.88503e-06
MKNK1	2.26315e-13	0.425142	0.32	0.155	6.26893e-09
RADX	3.18614e-13	0.425066	0.36	0.182	8.8256e-09
NRAD1	1.55747e-30	0.425059	0.121	0.018	4.3142e-26
GRAMD1B	3.82664e-15	0.424757	0.257	0.103	1.05998e-10
AP005901.5	5.44734e-131	0.422331	0.132	0.003	1.50891e-126
TSGA10	4.40516e-12	0.422107	0.651	0.425	1.22023e-07
GNG12	4.89263e-11	0.422032	0.397	0.227	1.35526e-06
FAM160A1	7.78597e-11	0.421764	0.349	0.186	2.15671e-06
NIN	4.86925e-12	0.421322	0.415	0.232	1.34878e-07
MT-CO3	7.08494e-14	0.421291	0.118	0.032	1.96253e-09
LRCH3	3.12159e-10	0.421138	0.618	0.444	8.64682e-06
SLC43A2	2.52022e-09	0.42024	0.368	0.215	6.98102e-05
EFHC2	2.39526e-53	0.419382	0.151	0.016	6.63486e-49
LINC00884	1.24475e-09	0.419221	0.357	0.203	3.44795e-05
KCNB2	1.20065e-16	0.418766	0.996	0.992	3.3258e-12
LMO3	1.95223e-36	0.418524	0.129	0.017	5.40768e-32
STAT3	1.61883e-10	0.417601	0.518	0.332	4.48417e-06
MBP	2.01927e-07	0.41702	0.551	0.387	0.00559338
DNAI1	1.28334e-10	0.414731	0.386	0.214	3.55484e-06
COL6A1	1.58847e-38	0.413557	0.184	0.032	4.40007e-34
SOX2-OT	1.19183e-05	0.412455	0.342	0.228	0.330136
PLSCR4	2.17514e-12	0.410087	0.283	0.13	6.02513e-08
KCTD1	2.16618e-09	0.40911	0.305	0.167	6.00033e-05
MRTFB	1.58161e-08	0.408795	0.684	0.495	0.000438107
MAP1B	4.10222e-09	0.407635	0.596	0.423	0.000113631
MOK	1.46305e-09	0.407338	0.368	0.211	4.05265e-05
CNGA3	2.56036e-37	0.406524	0.195	0.036	7.09219e-33
DCX	3.64058e-21	0.403676	0.243	0.078	1.00844e-16
MT-CO2	1.91764e-29	0.401973	0.14	0.024	5.31187e-25
WDR19	9.68979e-08	0.401938	0.294	0.17	0.00268407
FANCL	1.03636e-12	0.401158	0.401	0.219	2.87072e-08
NAAA	3.36205e-22	0.399486	0.217	0.063	9.31288e-18
CLCN5	5.0167e-13	0.397599	0.265	0.119	1.38963e-08
FAM149A	3.62234e-13	0.397521	0.445	0.235	1.00339e-08
CTTNBP2	2.74317e-12	0.395565	0.368	0.186	7.59859e-08
SLC16A2	1.22453e-09	0.395162	0.29	0.152	3.39194e-05
TTC39B	4.18703e-14	0.395126	0.327	0.151	1.15981e-09
MAP3K13	8.16141e-10	0.394425	0.54	0.357	2.26071e-05
TLE4	2.67132e-07	0.394322	0.254	0.143	0.00739957
HYDIN	1.02401e-08	0.393622	0.32	0.181	0.000283651
TLE1	2.04579e-11	0.393068	0.471	0.28	5.66683e-07
ZNRF3	7.35594e-10	0.392861	0.412	0.245	2.0376e-05
CCDC171	5.02125e-08	0.391613	0.324	0.186	0.00139089
SCN1A-AS1	5.96911e-16	0.391567	0.287	0.117	1.65344e-11
ZNF33A	7.24084e-12	0.390471	0.669	0.461	2.00571e-07
RIPOR2	1.64377e-59	0.39041	0.107	0.007	4.55323e-55
AC007656.2	3.29929e-18	0.389267	0.162	0.045	9.13904e-14
GPR173	1.3231e-08	0.388048	0.298	0.164	0.000366498
TNRC6C	2.13203e-08	0.386896	0.456	0.295	0.000590573
AC027018.1	4.73653e-05	0.386426	0.312	0.205	1
AP000721.2	1.2076e-27	0.386192	0.162	0.033	3.34505e-23
LINC00923	2.75018e-08	0.385929	0.276	0.15	0.0007618
CAMK2B	1.27332e-09	0.385708	0.636	0.449	3.52709e-05
AC138123.1	2.82784e-12	0.385679	0.11	0.032	7.83311e-08
AC104035.1	7.53438e-09	0.385246	0.118	0.044	0.000208702
POT1-AS1	1.95364e-08	0.384715	0.298	0.164	0.000541158
HEXD	8.90826e-11	0.384357	0.312	0.158	2.46759e-06
SPATA6	3.89424e-10	0.384253	0.401	0.226	1.0787e-05
F5	5.92361e-103	0.383099	0.132	0.005	1.64084e-98
NEBL	6.65769e-11	0.38161	0.923	0.879	1.84418e-06
SRGAP1	4.19933e-08	0.381417	0.257	0.14	0.00116321
RAB28	2.56936e-09	0.381343	0.651	0.469	7.11712e-05
CEP162	1.72311e-11	0.380125	0.408	0.222	4.773e-07
NECTIN3	6.32671e-11	0.380095	0.581	0.383	1.7525e-06
PROX1	4.26216e-12	0.379134	0.349	0.18	1.18062e-07
TRAF3IP2-AS1	2.74988e-08	0.377831	0.496	0.336	0.000761716
CDON	1.27539e-08	0.377047	0.357	0.208	0.000353282
KIAA1328	3.28785e-07	0.377039	0.574	0.418	0.00910735
TOM1L2	1.44758e-07	0.375616	0.596	0.439	0.00400981
ARMH1	3.10682e-10	0.375325	0.327	0.178	8.60588e-06
APP	9.22067e-09	0.3753	0.783	0.642	0.000255413
AP002381.2	2.33602e-13	0.375153	0.202	0.078	6.47078e-09
MT-ATP6	3.80171e-21	0.374887	0.125	0.026	1.05307e-16
MIPOL1	8.12968e-09	0.374447	0.544	0.368	0.000225192
FILIP1L	1.89775e-09	0.374444	0.382	0.218	5.25677e-05
HPN	5.17513e-12	0.371888	0.412	0.224	1.43351e-07
SPTLC3	1.65834e-14	0.371764	0.129	0.037	4.59359e-10
CABP7	1.90206e-19	0.371679	0.176	0.05	5.26872e-15
TMEM232	2.10656e-07	0.370427	0.518	0.359	0.00583517
CECR2	2.57481e-10	0.369733	0.298	0.151	7.13222e-06
MAP7	2.41169e-11	0.369586	0.882	0.781	6.68038e-07
CBLN4	7.912e-104	0.369496	0.143	0.006	2.19163e-99
RGL3	9.09508e-10	0.369297	0.588	0.376	2.51934e-05
GRASP	2.45434e-35	0.368795	0.147	0.023	6.79851e-31
PKHD1	7.25552e-42	0.368729	0.103	0.009	2.00978e-37
AC007785.1	1.71739e-11	0.368568	0.246	0.11	4.75716e-07
KIFC3	2.42227e-07	0.36795	0.515	0.342	0.0067097
CTNND2	4.28627e-11	0.367949	0.842	0.731	1.1873e-06
RNF213-AS1	2.17788e-10	0.366997	0.463	0.289	6.03272e-06
ITGA9-AS1	5.39904e-08	0.366286	0.357	0.216	0.00149553
MYH10	1.3767e-09	0.36611	0.746	0.589	3.81346e-05
AC027288.3	9.50313e-15	0.365816	0.143	0.042	2.63237e-10
CNOT1	7.16494e-09	0.365813	0.434	0.271	0.000198469
STIM2	9.02481e-08	0.365435	0.482	0.318	0.00249987
SLIT1	2.00815e-10	0.364965	0.463	0.277	5.56258e-06
MT-CYB	3.35195e-16	0.364526	0.118	0.029	9.2849e-12
SCN2A	3.94594e-11	0.362937	0.287	0.138	1.09303e-06
TJP2	1.43361e-14	0.362517	0.298	0.127	3.9711e-10
WDR66	3.14244e-13	0.36195	0.121	0.035	8.70456e-09
KANK1	3.0396e-08	0.36167	0.474	0.311	0.00084197
RGS3	5.944e-16	0.36145	0.165	0.051	1.64649e-11
CKMT2-AS1	3.70103e-07	0.360825	0.379	0.243	0.0102518
AC099788.1	9.14712e-06	0.360111	0.408	0.282	0.253375
ZER1	1.28665e-06	0.359831	0.441	0.307	0.0356402
JAKMIP3	5.68429e-09	0.358895	0.316	0.176	0.000157455
MAP6	6.89203e-09	0.358407	0.474	0.302	0.000190909
TMEM150C	2.55403e-10	0.357668	0.404	0.226	7.07465e-06
PELI1	6.04087e-13	0.357665	0.239	0.1	1.67332e-08
AL391807.1	1.43281e-118	0.357561	0.107	0.002	3.96889e-114
ZKSCAN1	5.7543e-10	0.35696	0.621	0.457	1.59394e-05
ACTN1	1.54037e-09	0.356757	0.379	0.216	4.26683e-05
ENOSF1	2.22673e-08	0.356142	0.651	0.47	0.000616805
GXYLT1	1.06402e-12	0.355965	0.268	0.121	2.94733e-08
PER3	1.11082e-06	0.355611	0.548	0.396	0.0307698
CDKN2B-AS1	7.5801e-07	0.355265	0.221	0.121	0.0209969
PON3	5.54235e-32	0.355059	0.169	0.032	1.53523e-27
ANO6	4.44191e-18	0.354748	0.206	0.066	1.23041e-13
MBOAT2	4.32989e-09	0.354181	0.544	0.358	0.000119938
RAPGEF6	4.44512e-11	0.354022	0.577	0.367	1.2313e-06
DPP10-AS1	1.53243e-78	0.352486	0.11	0.005	4.24484e-74
CFAP44	1.20867e-07	0.352176	0.386	0.24	0.00334802
GTDC1	4.57433e-11	0.351531	0.441	0.25	1.26709e-06
STARD13-AS	1.78327e-07	0.35139	0.312	0.186	0.00493966
PMEPA1	2.48191e-72	0.351278	0.129	0.008	6.87488e-68
MARK1	3.98628e-08	0.350674	0.632	0.463	0.0011042
SLC35F1	9.0255e-17	0.349913	0.121	0.03	2.50006e-12
RSAD2	4.91699e-42	0.348801	0.125	0.014	1.36201e-37
PLXNB2	2.1225e-09	0.348551	0.246	0.124	5.87933e-05
PAK3	1.97972e-11	0.34796	0.886	0.773	5.48382e-07
JAM3	9.43557e-10	0.347453	0.452	0.273	2.61365e-05
TESK2	2.53232e-17	0.347233	0.173	0.052	7.01452e-13
SGO1-AS1	3.81685e-05	0.346976	0.342	0.229	1
USP13	8.20051e-09	0.346905	0.335	0.189	0.000227154
GHSR	5.71985e-128	0.346195	0.125	0.003	1.5844e-123
VLDLR-AS1	1.94132e-06	0.346175	0.562	0.414	0.0537747
WHRN	7.47698e-09	0.344293	0.335	0.19	0.000207112
KRTAP10-4	3.01759e-12	0.343645	0.257	0.114	8.35872e-08
USP20	1.37116e-10	0.34273	0.342	0.181	3.7981e-06
ESRRG	4.18706e-06	0.342541	0.702	0.611	0.115982
CFAP54	7.30753e-18	0.342469	0.129	0.031	2.02419e-13
HIST1H2AC	3.19908e-05	0.342128	0.301	0.201	0.886146
PRG4	4.68703e-51	0.341936	0.118	0.01	1.29831e-46
EPHA8	8.20697e-25	0.341322	0.129	0.024	2.27333e-20
STEAP2-AS1	7.32481e-14	0.341116	0.158	0.052	2.02897e-09
D2HGDH	1.4812e-06	0.341005	0.456	0.304	0.0410292
PRKD2	1.31239e-09	0.34096	0.261	0.131	3.63533e-05
ST3GAL2	6.50209e-08	0.340945	0.419	0.265	0.00180108
PTK2B	7.21682e-09	0.34066	0.324	0.178	0.000199906
N4BP2L1	8.46421e-08	0.33933	0.36	0.216	0.00234459
MTUS1	2.49378e-10	0.339275	0.261	0.125	6.90778e-06
NME7	3.64894e-08	0.338941	0.625	0.433	0.00101076
CGNL1	3.82622e-32	0.338826	0.114	0.015	1.05986e-27
GPAT4	1.58228e-13	0.338805	0.268	0.116	4.38291e-09
KCNN3	1.61679e-11	0.33874	0.272	0.127	4.4785e-07
RERE	8.50126e-17	0.337591	0.989	0.968	2.35485e-12
MINDY4	2.36684e-07	0.337411	0.188	0.094	0.00655613
TMEM130	1.06988e-19	0.336615	0.173	0.048	2.96358e-15
VAT1L	8.6712e-13	0.336455	0.625	0.367	2.40192e-08
ADCY5	4.14565e-12	0.336216	0.184	0.07	1.14835e-07
MAPK8	1.40697e-07	0.335791	0.735	0.566	0.00389732
RXRG	7.72161e-09	0.33549	0.213	0.103	0.000213889
REV3L	3.49585e-11	0.335421	0.89	0.858	9.6835e-07
AHI1	1.78482e-11	0.335243	0.967	0.877	4.94394e-07
TTLL6	1.87812e-13	0.33424	0.184	0.067	5.20241e-09
PRKAG1	4.93302e-09	0.333125	0.283	0.149	0.000136645
PXK	1.00577e-09	0.332701	0.29	0.149	2.78599e-05
AC024382.1	1.35771e-18	0.332621	0.143	0.036	3.76086e-14
NLGN4X	1.19607e-12	0.332258	0.162	0.057	3.31312e-08
PHKA1	1.05157e-07	0.331968	0.276	0.153	0.00291286
TAPT1-AS1	7.09065e-05	0.331202	0.684	0.571	1
TMPRSS6	2.51643e-20	0.330676	0.169	0.045	6.97051e-16
MEGF11	7.24546e-10	0.330091	0.176	0.075	2.00699e-05
ANK1	4.14644e-16	0.329401	0.151	0.043	1.14856e-11
IP6K1	4.11037e-08	0.32843	0.485	0.315	0.00113857
MEI4	7.61929e-07	0.328397	0.324	0.201	0.0211054
NEK10	1.25506e-10	0.328179	0.195	0.081	3.47651e-06
C11orf49	7.08685e-09	0.328093	0.849	0.757	0.000196306
AC124947.1	2.63292e-10	0.32796	0.147	0.055	7.29318e-06
POLA1	4.51354e-07	0.326205	0.324	0.196	0.0125025
MCTP1	2.65661e-05	0.326004	0.151	0.078	0.735881
MAP2K1	9.02384e-07	0.325912	0.36	0.23	0.024996
GRIK5	3.35998e-08	0.325876	0.305	0.171	0.000930715
GALNT2	7.77971e-10	0.325497	0.544	0.356	2.15498e-05
IQCE	1.74767e-09	0.325457	0.261	0.129	4.84104e-05
LIMS1	1.74211e-09	0.324698	0.471	0.289	4.82564e-05
IL15	5.77262e-15	0.324697	0.143	0.042	1.59902e-10
NRDC	5.66883e-09	0.324603	0.647	0.443	0.000157026
YPEL2	5.67021e-08	0.324162	0.408	0.256	0.00157065
MROH7	8.47239e-07	0.323741	0.371	0.234	0.0234685
AC009899.1	2.08617e-07	0.323686	0.283	0.16	0.00577868
AP3S1	1.71298e-12	0.32275	0.199	0.078	4.74496e-08
PPP1R12B	7.8066e-06	0.322704	0.658	0.532	0.216243
ARHGAP35	3.06178e-06	0.322611	0.551	0.398	0.0848112
LRP5	1.77955e-07	0.322245	0.331	0.197	0.00492936
KLHL32	4.96052e-07	0.322202	0.408	0.269	0.0137406
MLPH	1.42115e-87	0.32168	0.11	0.004	3.93659e-83
IDS	1.75025e-07	0.321215	0.629	0.468	0.00484818
NEK11	3.35696e-06	0.320976	0.463	0.318	0.0929879
NWD1	2.41744e-09	0.320749	0.191	0.086	6.69631e-05
SCAP	5.66034e-07	0.320101	0.349	0.22	0.0156791
CDRT4	2.06275e-07	0.320005	0.555	0.384	0.00571382
PPP2R2B	1.00447e-10	0.319903	0.511	0.288	2.78238e-06
DUSP18	2.9806e-17	0.319629	0.184	0.057	8.25626e-13
ACOT11	1.69044e-06	0.319167	0.485	0.327	0.0468252
LRRIQ1	6.5839e-06	0.319126	0.18	0.095	0.182374
C12orf40	6.59861e-07	0.318449	0.371	0.23	0.0182782
SERPINI2	2.25323e-97	0.316617	0.103	0.003	6.24144e-93
CRAMP1	3.90688e-07	0.31542	0.324	0.193	0.010822
LPIN1	1.09269e-06	0.314912	0.364	0.228	0.0302676
AGPAT3	2.38111e-08	0.314761	0.518	0.338	0.000659567
PDZRN4	0.471676	0.314389	0.195	0.222	1
ITGB8	1.83543e-09	0.31397	0.316	0.171	5.08414e-05
KIF3C	7.59757e-09	0.312621	0.265	0.137	0.000210453
CRYBG3	3.41447e-08	0.312599	0.272	0.147	0.000945809
MFSD14C	2.38291e-07	0.311939	0.522	0.362	0.00660065
CRTC1	5.82074e-07	0.311646	0.478	0.335	0.0161234
MEGF9	1.31924e-06	0.311292	0.496	0.349	0.0365428
PLEKHM3	9.2495e-07	0.311196	0.415	0.274	0.0256211
ZNF611	3.00783e-07	0.311013	0.294	0.169	0.00833168
AL391117.1	5.95576e-18	0.31083	0.132	0.033	1.64975e-13
XRCC1	4.44649e-11	0.310771	0.221	0.096	1.23168e-06
CLVS1	1.13221e-07	0.31071	0.265	0.143	0.00313621
NOL4L	1.82265e-07	0.310035	0.224	0.119	0.00504875
PPIP5K1	4.26197e-06	0.309477	0.331	0.212	0.118057
SSBP4	3.1127e-05	0.309404	0.342	0.232	0.862218
ABHD2	1.09402e-06	0.30928	0.485	0.337	0.0303043
RPS6KA5	5.14096e-08	0.309259	0.206	0.101	0.00142405
CEP192	0.000445234	0.309252	0.335	0.243	1
ABL1	1.32967e-06	0.308709	0.625	0.46	0.0368318
ITGBL1	3.33064e-08	0.308535	0.118	0.045	0.000922588
PPFIA2-AS1	2.22774e-130	0.308404	0.103	0.001	6.17084e-126
AC010210.1	6.63165e-06	0.308044	0.404	0.272	0.183697
SH3BGRL	6.1287e-06	0.307817	0.474	0.335	0.169765
CARHSP1	4.98227e-08	0.306988	0.324	0.185	0.00138009
SMC6	6.50335e-09	0.306771	0.312	0.169	0.000180143
DANT2	1.71419e-05	0.306644	0.816	0.749	0.474831
CLIC6	3.22212e-35	0.30664	0.118	0.015	8.92528e-31
DPYD-AS1	4.81619e-18	0.306509	0.114	0.025	1.33409e-13
CRPPA	5.36003e-07	0.306373	0.312	0.188	0.0148473
PWWP2A	1.9409e-07	0.306043	0.496	0.331	0.00537628
DECR1	8.66874e-08	0.305894	0.393	0.244	0.00240124
NPAS3	7.7668e-05	0.305886	0.982	0.969	1
NIM1K	9.14986e-07	0.305624	0.268	0.152	0.0253451
RBM25	2.79267e-06	0.305315	0.562	0.413	0.077357
NECTIN2	3.19795e-08	0.304282	0.324	0.187	0.000885831
NOS1AP	4.87074e-25	0.304006	0.118	0.02	1.34919e-20
KDM2B	1.50634e-06	0.303624	0.298	0.183	0.0417257
GABPB2	1.23078e-08	0.302587	0.375	0.222	0.000340925
N4BP2	7.25097e-07	0.302556	0.331	0.204	0.0200852
PRDM2	2.50049e-06	0.301941	0.364	0.236	0.0692637
ESR1	0.000362414	0.301932	0.338	0.243	1
SCLT1	4.00767e-05	0.301917	0.529	0.393	1
H2AFY	4.96854e-07	0.301722	0.404	0.264	0.0137629
PPM1B	2.42887e-08	0.301275	0.397	0.245	0.000672796
ARL13B	4.05971e-09	0.301052	0.261	0.135	0.000112454
PNPLA7	4.06435e-05	0.30102	0.485	0.355	1
CCDC30	3.30176e-07	0.30102	0.599	0.425	0.00914587
WWOX	0.000133448	0.300952	0.93	0.902	1
ABAT	1.1916e-05	0.300769	0.478	0.343	0.330074
RGS12	6.87327e-08	0.300687	0.294	0.166	0.0019039
PILRB	8.72685e-06	0.300223	0.522	0.381	0.241734
C5AR1	1.25543e-10	0.300171	0.143	0.053	3.47754e-06
RBBP8	3.69549e-12	0.299678	0.213	0.087	1.02365e-07
BICC1	9.9428e-06	0.298938	0.206	0.117	0.275416
CMSS1	1.90125e-06	0.298662	0.452	0.304	0.0526647
KCNK10	9.69988e-08	0.298153	0.202	0.101	0.00268687
AASS	2.13408e-13	0.298079	0.18	0.064	5.91141e-09
CDCP1	1.50454e-06	0.297952	0.331	0.206	0.0416757
OXNAD1	1.45951e-07	0.296846	0.246	0.133	0.00404283
GALNT18	3.6842e-07	0.296584	0.165	0.079	0.0102052
SCD5	1.12313e-10	0.296405	0.588	0.36	3.11106e-06
UGT8	7.07257e-07	0.295989	0.265	0.15	0.019591
TSHZ1	0.000695129	0.295983	0.463	0.351	1
RAD9A	4.71943e-07	0.295791	0.371	0.232	0.0130728
CA8	4.16622e-05	0.2954	0.5	0.37	1
KSR1	1.06429e-05	0.294956	0.456	0.326	0.294809
AC009630.1	1.37604e-08	0.294084	0.143	0.059	0.000381163
ITPR2	0.00108336	0.293783	0.364	0.285	1
BTBD9	1.6138e-06	0.293235	0.871	0.824	0.0447022
BAIAP2	3.33642e-07	0.292652	0.29	0.17	0.00924189
AC097376.3	0.00126507	0.292649	0.732	0.692	1
PAK1	1.62234e-06	0.292427	0.382	0.247	0.0449389
DAP	1.90843e-07	0.292384	0.415	0.258	0.00528634
LINC00893	4.34754e-07	0.290775	0.25	0.141	0.0120427
GPR39	0.000117035	0.290625	0.254	0.166	1
AL513166.1	1.90725e-05	0.29045	0.331	0.221	0.528309
LRRC42	1.10406e-09	0.29038	0.228	0.106	3.05826e-05
CSGALNACT2	2.14218e-07	0.290091	0.235	0.126	0.00593383
RNF212	3.20773e-12	0.290035	0.162	0.058	8.88541e-08
ACSL1	1.03425e-09	0.289143	0.279	0.141	2.86487e-05
TBC1D14	2.49628e-06	0.288778	0.393	0.251	0.069147
AC008771.1	5.95117e-06	0.288409	0.335	0.213	0.164847
AC005062.1	1.07439e-07	0.287397	0.489	0.313	0.00297607
MIR503HG	3.04539e-32	0.286882	0.103	0.012	8.43572e-28
ACACB	4.14494e-06	0.286082	0.676	0.536	0.114815
SHLD1	4.31372e-07	0.285983	0.331	0.201	0.011949
AP001831.1	0.000927207	0.285976	0.29	0.206	1
SNAP91	8.76948e-05	0.285856	0.772	0.743	1
TTC12	6.92832e-08	0.285659	0.309	0.177	0.00191914
TMX4	1.65386e-06	0.285551	0.324	0.203	0.0458119
NT5C3A	1.22418e-07	0.285486	0.397	0.257	0.00339099
AL360178.1	1.15156e-25	0.285286	0.107	0.017	3.18981e-21
PBX1	7.4674e-05	0.285216	0.805	0.781	1
PTBP3	0.000165858	0.285183	0.474	0.348	1
MAGED1	2.52803e-05	0.285111	0.551	0.42	0.700265
AC077690.1	2.03555e-10	0.284945	0.143	0.052	5.63848e-06
DLG2	2.30232e-08	0.283131	0.971	0.835	0.000637743
MECP2	8.67943e-07	0.282943	0.537	0.375	0.024042
SNED1	4.01694e-07	0.282735	0.801	0.646	0.0111269
POLR2J3	0.000450896	0.282728	0.691	0.587	1
BMPR1A	3.75813e-06	0.281857	0.625	0.482	0.1041
SLC29A4	9.0947e-05	0.281817	0.467	0.35	1
PUM1	4.82324e-06	0.281033	0.651	0.498	0.133604
FRK	1.35585e-05	0.280857	0.235	0.141	0.37557
RNF43	2.40229e-08	0.280704	0.276	0.146	0.000665434
UPRT	1.94335e-06	0.280628	0.235	0.134	0.0538308
PKD1	1.1449e-05	0.279666	0.379	0.254	0.317138
EIF2AK2	7.91713e-06	0.278805	0.434	0.299	0.219305
PAK5	3.63334e-07	0.278681	0.221	0.117	0.0100644
NLGN4Y	0.00145459	0.278581	0.408	0.308	1
AL645568.1	2.6271e-05	0.278427	0.441	0.318	0.727705
FARP2	0.00012508	0.277654	0.489	0.37	1
AC116362.1	2.32164e-09	0.277551	0.121	0.044	6.43094e-05
CHCHD3	1.81301e-06	0.276914	0.529	0.376	0.0502204
FBXO16	6.16657e-06	0.276897	0.5	0.347	0.170814
LRSAM1	4.41734e-07	0.276716	0.368	0.226	0.012236
MMP16	4.49731e-05	0.276594	0.482	0.358	1
CDC42SE2	3.91655e-06	0.276372	0.614	0.469	0.108488
MFSD6	6.3777e-05	0.276204	0.32	0.217	1
CEP295	0.00172029	0.275608	0.243	0.167	1
RAB27A	5.32046e-07	0.275565	0.301	0.172	0.0147377
ARHGEF28	5.80023e-09	0.275455	0.699	0.469	0.000160666
SPEG	1.35692e-06	0.275431	0.224	0.125	0.0375867
NSUN7	1.49338e-08	0.275372	0.261	0.135	0.000413666
ATP11A	1.80696e-06	0.275369	0.39	0.254	0.0500528
ZNF652	2.14701e-05	0.275165	0.489	0.356	0.594721
ARHGEF9	2.0917e-05	0.274856	0.555	0.408	0.579402
RGS22	1.92255e-05	0.274269	0.206	0.119	0.532546
PSD	2.49552e-05	0.273872	0.327	0.215	0.69126
LINC00624	3.01215e-05	0.273556	0.25	0.152	0.834367
ERICH3-AS1	1.72254e-42	0.273548	0.103	0.009	4.77143e-38
AL008633.1	7.18272e-05	0.273256	0.309	0.207	1
IFNAR2	2.67271e-05	0.273021	0.235	0.144	0.74034
PHACTR4	5.3354e-05	0.272017	0.574	0.442	1
RPGR	7.37045e-09	0.271248	0.224	0.107	0.000204161
SUSD6	4.65192e-06	0.271189	0.371	0.24	0.128858
HNF4A	8.02954e-05	0.27113	0.401	0.283	1
ARHGAP19	6.87415e-13	0.270549	0.132	0.041	1.90414e-08
ZNF133	4.60955e-06	0.270461	0.338	0.213	0.127684
ANO5	5.58263e-09	0.270378	0.393	0.231	0.000154639
GOLIM4	1.45465e-08	0.269626	0.276	0.147	0.000402939
ALMS1	1.05891e-06	0.269013	0.474	0.31	0.0293317
AC004540.1	6.57989e-09	0.268927	0.254	0.126	0.000182263
OLFM2	0.000135478	0.268601	0.364	0.255	1
KIAA0556	3.38104e-06	0.268583	0.449	0.303	0.0936549
SAP130	1.38594e-07	0.268512	0.298	0.167	0.00383904
AL139317.5	0.000999117	0.267329	0.221	0.152	1
FAM234A	3.81832e-08	0.267293	0.305	0.17	0.00105767
FOXO3	1.3402e-06	0.267223	0.474	0.336	0.0371235
RPS21	2.45673e-11	0.266248	0.143	0.05	6.80514e-07
HMGB1	0.00128946	0.26609	0.618	0.521	1
VPS13D	0.000115016	0.266055	0.522	0.408	1
SLC36A4	5.2066e-06	0.265714	0.559	0.406	0.144223
AGFG2	4.51333e-09	0.26571	0.239	0.118	0.000125019
BTD	0.000122689	0.265446	0.338	0.237	1
LINC01122	2.99652e-09	0.265273	0.132	0.05	8.30035e-05
NSD3	6.95026e-05	0.265184	0.614	0.499	1
NXN	4.97305e-05	0.264929	0.353	0.243	1
AKAP7	1.1908e-09	0.264727	0.243	0.114	3.29852e-05
PRKACB	0.00206936	0.26463	0.636	0.565	1
AC019197.1	8.6452e-07	0.264277	0.232	0.125	0.0239472
TENT5A	5.67534e-07	0.264055	0.32	0.194	0.0157207
CCDC40	6.39966e-07	0.264031	0.173	0.085	0.017727
CTPS2	6.56354e-07	0.264012	0.342	0.209	0.018181
OXCT1	4.05409e-06	0.263713	0.283	0.172	0.112298
RXYLT1	1.59505e-06	0.263572	0.213	0.115	0.0441828
RTN3	3.17233e-05	0.263534	0.493	0.36	0.878735
TULP3	1.07895e-05	0.263328	0.228	0.135	0.29887
ANKRD36C	0.00221972	0.263211	0.382	0.29	1
CCDC14	9.03003e-07	0.262903	0.305	0.178	0.0250132
SMARCA5	2.16188e-06	0.262865	0.324	0.197	0.059884
MPP6	0.000154914	0.262514	0.776	0.708	1
SHC3	6.67174e-11	0.262339	0.107	0.033	1.84807e-06
FRMD4A	0.000546661	0.261962	0.151	0.088	1
ZBTB4	8.59865e-05	0.261607	0.279	0.182	1
ABHD12	3.97775e-05	0.261316	0.287	0.185	1
TRMT9B	3.30512e-06	0.261189	0.331	0.21	0.0915517
AC092535.4	6.25698e-06	0.261146	0.268	0.159	0.173318
DGLUCY	0.000117084	0.260823	0.36	0.252	1
PRKD3	6.20036e-08	0.260726	0.386	0.232	0.0017175
TBC1D19	2.1365e-06	0.26055	0.562	0.408	0.0591812
TAPT1	6.3193e-06	0.260383	0.335	0.212	0.175045
AL391840.1	0.000100707	0.260225	0.121	0.064	1
SLC25A43	4.28251e-05	0.260015	0.261	0.163	1
CELF3	3.33763e-05	0.259836	0.404	0.279	0.924525
SCML2	9.8837e-08	0.259721	0.25	0.132	0.00273779
FBXL13	3.64778e-05	0.259237	0.327	0.216	1
RANBP10	6.34525e-07	0.2592	0.342	0.207	0.0175763
EPB41	5.19232e-05	0.25906	0.434	0.307	1
XKR6	0.000122382	0.258846	0.761	0.676	1
TPPP3	5.17818e-27	0.258301	0.107	0.016	1.43436e-22
RNF213	5.57409e-05	0.257942	0.426	0.304	1
ARMH3	0.000152915	0.257463	0.511	0.387	1
SLC25A12	0.000492257	0.25743	0.478	0.367	1
IL20RA	2.73165e-07	0.257234	0.254	0.137	0.00756666
PPFIBP1	9.18871e-07	0.257089	0.239	0.131	0.0254527
TMEM53	1.57978e-13	0.256696	0.158	0.052	4.376e-09
COQ4	1.2713e-05	0.256557	0.305	0.191	0.352149
EHHADH	4.26068e-08	0.256449	0.257	0.133	0.00118021
UBE2G1	5.74385e-05	0.256359	0.364	0.247	1
RABEP2	4.85302e-07	0.256134	0.191	0.096	0.0134429
PRKCZ	2.07841e-05	0.255846	0.324	0.213	0.575719
ZNF19	4.15401e-05	0.255772	0.294	0.19	1
RAB17	3.45264e-09	0.255459	0.188	0.083	9.56382e-05
HID1	1.86318e-06	0.254916	0.213	0.114	0.0516101
PWWP3A	3.78914e-06	0.254472	0.283	0.169	0.104959
CDKN2A	1.32442e-10	0.254334	0.184	0.075	3.66864e-06
FAM102A	0.000153152	0.254285	0.268	0.178	1
WSCD1	7.22492e-15	0.254091	0.132	0.037	2.0013e-10
UPP2	6.43185e-05	0.254062	0.224	0.137	1
MNAT1	6.62265e-06	0.253715	0.61	0.457	0.183447
METTL25	2.36392e-06	0.253679	0.401	0.261	0.0654806
PTPRF	5.93524e-06	0.253535	0.397	0.259	0.164406
ATP9B	5.25573e-05	0.25341	0.607	0.455	1
MACROD1	2.75492e-07	0.253396	0.202	0.101	0.00763112
C2CD6	1.41205e-06	0.25337	0.173	0.086	0.0391139
APBB1	3.48136e-05	0.253003	0.254	0.159	0.964338
KIAA1671	4.07053e-05	0.252924	0.327	0.215	1
LINC01798	9.60785e-14	0.252874	0.114	0.031	2.66137e-09
BHLHE41	4.2301e-13	0.252719	0.132	0.04	1.17174e-08
TBL1XR1	8.64976e-05	0.252675	0.522	0.396	1
PPL	0.000111403	0.252568	0.511	0.378	1
TRAPPC10	0.000341974	0.252147	0.331	0.236	1
FAM193A	0.000131135	0.25163	0.533	0.392	1
FTO	4.15559e-06	0.251524	0.853	0.778	0.11511
GCC2	9.89919e-06	0.251324	0.482	0.331	0.274208
TBC1D32	2.45979e-05	0.251318	0.5	0.365	0.681362
FGGY	0.000182533	0.251272	0.574	0.449	1
ACSL6	3.99298e-11	0.251071	0.132	0.045	1.10606e-06
RAD50	3.07202e-05	0.25103	0.434	0.305	0.850949
RIMKLB	1.70855e-06	0.250902	0.342	0.216	0.0473267
ZMAT1	3.06727e-05	0.250831	0.386	0.271	0.849634
QDPR	9.88812e-05	0.250625	0.239	0.15	1
ARNTL	3.63612e-06	0.250432	0.165	0.084	0.100721
RAF1	0.00103176	0.250241	0.434	0.334	1
LARP4B	0.0948056	-0.250762	0.404	0.421	1
RNF180	0.0260734	-0.250822	0.423	0.464	1
MAP3K21	0.006449	-0.251058	0.151	0.215	1
LRP11	0.0139965	-0.251927	0.25	0.3	1
RPS6KA6	0.00788658	-0.251999	0.195	0.26	1
RNF130	0.000163013	-0.252218	0.743	0.808	1
AL138694.1	0.365519	-0.252849	0.452	0.361	1
ARHGAP12	0.125826	-0.252974	0.368	0.389	1
GPHN	3.46878e-06	-0.253865	0.971	0.983	0.0960852
RBFOX2	0.000455979	-0.254839	0.82	0.891	1
CAMK2N1	0.0433629	-0.254846	0.176	0.223	1
ERI2	0.0575274	-0.255241	0.107	0.142	1
EFCAB13	0.00600595	-0.255437	0.176	0.244	1
DGKI	0.00105956	-0.255727	0.062	0.13	1
FRMD5	0.011651	-0.256516	0.151	0.206	1
CHN1	0.00252478	-0.256613	0.559	0.616	1
AL357052.1	0.00019196	-0.256634	0.033	0.101	1
ITPR1	0.873251	-0.2572	0.382	0.327	1
STARD9	0.000194297	-0.257643	0.033	0.102	1
ACSM3	0.000810231	-0.258504	0.04	0.102	1
SRGAP2B	0.000316446	-0.258599	0.077	0.155	1
DOCK9	0.000970695	-0.258776	0.272	0.359	1
FAM110B	0.501247	-0.259193	0.368	0.342	1
AGFG1	0.0579719	-0.259251	0.349	0.38	1
SIPA1L2	0.0518411	-0.259388	0.338	0.375	1
BCL11A	0.00394177	-0.260083	0.099	0.163	1
FAM155A	0.000701043	-0.26048	0.926	0.914	1
GSE1	0.000561501	-0.260556	0.761	0.852	1
RNF2	0.000779077	-0.260581	0.125	0.208	1
TNKS	0.000173757	-0.2606	0.629	0.717	1
SACS	0.00336355	-0.260795	0.11	0.173	1
GNG7	0.0170122	-0.260978	0.243	0.299	1
SLC29A1	0.000628493	-0.261155	0.099	0.177	1
ZNF420	0.0406351	-0.261971	0.279	0.316	1
ARHGAP24	0.00397485	-0.262039	0.158	0.232	1
DDX5	0.0077438	-0.262773	0.809	0.835	1
SLC16A9	0.0155869	-0.262818	0.206	0.26	1
LRCH1	0.00788668	-0.26318	0.239	0.311	1
ZBED3-AS1	0.00260809	-0.263484	0.173	0.239	1
SLC25A29	0.012055	-0.26403	0.18	0.236	1
LRATD1	9.31163e-05	-0.264497	0.037	0.111	1
CSRNP3	0.00673846	-0.264948	0.794	0.826	1
RAB11FIP4	0.00449977	-0.265247	0.169	0.235	1
SHTN1	0.00975874	-0.265824	0.592	0.612	1
APCDD1L	0.000240877	-0.266405	0.066	0.143	1
AC113383.1	0.0456139	-0.268098	0.221	0.259	1
NFASC	5.70873e-06	-0.268433	0.643	0.743	0.158132
ABCA1	0.00219676	-0.269768	0.129	0.201	1
ZRANB2	0.00478622	-0.27061	0.515	0.555	1
KAT2B	0.00400626	-0.27062	0.346	0.403	1
NKX2-2	0.0029164	-0.270621	0.287	0.365	1
AL024495.1	0.00819402	-0.271568	0.092	0.146	1
LYST	0.00191549	-0.27307	0.39	0.465	1
SLC8A1	0.0137068	-0.273076	0.739	0.748	1
PKIA-AS1	0.00525199	-0.273127	0.129	0.191	1
JAKMIP2	5.71283e-06	-0.273677	0.529	0.658	0.158245
PLXND1	0.000320842	-0.274055	0.074	0.15	1
AC005355.1	0.00035573	-0.276019	0.066	0.14	1
SRBD1	0.0172699	-0.276124	0.415	0.454	1
ATXN2	7.26112e-05	-0.276301	0.779	0.84	1
RTL1	9.55523e-06	-0.277487	0.026	0.109	0.26468
PKIA	0.00511713	-0.278671	0.165	0.232	1
AHCYL2	7.37441e-05	-0.278745	0.581	0.658	1
TLK1	4.53519e-05	-0.27909	0.607	0.699	1
PIR	0.0047486	-0.280767	0.129	0.192	1
ARHGAP10	0.00811154	-0.280836	0.217	0.278	1
STXBP5	0.000703724	-0.28084	0.79	0.851	1
PFKFB3	0.000295988	-0.281008	0.096	0.18	1
TMEM135	9.12832e-05	-0.281135	0.507	0.602	1
EML4	0.00298001	-0.28132	0.408	0.461	1
ZMAT4	0.137462	-0.28243	0.191	0.218	1
ASB9	0.00228595	-0.282985	0.096	0.159	1
TFCP2L1	0.00168435	-0.282991	0.092	0.159	1
MAPK10	9.58375e-08	-0.283604	0.989	0.988	0.0026547
DTNA	7.17872e-08	-0.285295	0.621	0.753	0.00198851
NEURL1	0.0010653	-0.285938	0.54	0.611	1
ACLY	0.0030734	-0.286353	0.324	0.403	1
NMNAT3	0.00212848	-0.286388	0.316	0.399	1
LINC01362	0.000218108	-0.286432	0.088	0.17	1
EVI5	0.000468626	-0.286864	0.588	0.645	1
TXNIP	0.00511694	-0.28696	0.062	0.113	1
ERC1	3.54506e-07	-0.287734	0.938	0.978	0.00981982
PLUT	0.641893	-0.287818	0.548	0.504	1
IGF2BP2	4.35161e-05	-0.287871	0.029	0.107	1
PDK4	0.535848	-0.289104	0.217	0.22	1
SGIP1	0.152401	-0.289283	0.188	0.209	1
TMEM196	6.89822e-05	-0.289783	0.511	0.616	1
CACNA1B	0.00063532	-0.289888	0.426	0.522	1
PRELID2	0.00439696	-0.290238	0.088	0.146	1
ABCA3	0.00554431	-0.291006	0.276	0.34	1
HIP1	0.0173945	-0.291426	0.199	0.26	1
FAM20A	0.0177459	-0.29162	0.151	0.203	1
RALGPS2	0.00373348	-0.292657	0.327	0.399	1
ZC3H3	0.000565063	-0.29387	0.176	0.265	1
SYT14	2.29766e-06	-0.295875	0.735	0.819	0.0636452
CEP126	8.70201e-05	-0.296868	0.695	0.769	1
FXYD2	0.0282005	-0.297511	0.136	0.177	1
SRGAP2	7.70243e-05	-0.297536	0.228	0.337	1
CRTC3	0.00392233	-0.29774	0.32	0.39	1
RASSF4	1.83157e-05	-0.298167	0.07	0.163	0.507344
UBE3C	1.11616e-05	-0.298973	0.643	0.77	0.309176
ST3GAL5	0.002656	-0.299287	0.25	0.324	1
AC092666.1	6.63692e-05	-0.299856	0.125	0.224	1
AC116337.3	0.000171468	-0.300088	0.07	0.149	1
UPB1	9.95929e-05	-0.302361	0.04	0.114	1
SEC31A	0.000555545	-0.304306	0.651	0.686	1
SIL1	2.34779e-07	-0.304441	0.614	0.712	0.00650338
FCHSD2	0.00302062	-0.305045	0.32	0.391	1
SLC39A14	0.000203324	-0.305539	0.165	0.259	1
PDE3A	0.0656819	-0.305836	0.364	0.39	1
MYO1D	1.85608e-05	-0.305967	0.75	0.837	0.514135
CMTM8	7.4141e-07	-0.30623	0.625	0.793	0.0205371
MTSS1	5.96643e-07	-0.306564	0.695	0.82	0.016527
TENT5C	0.000705816	-0.306588	0.154	0.238	1
NPTX2	0.000202394	-0.307126	0.066	0.146	1
CPE	0.0193509	-0.307916	0.93	0.918	1
TNFRSF11A	5.9581e-05	-0.307991	0.048	0.129	1
MNX1	0.0035462	-0.308184	0.272	0.348	1
SETD5	1.97369e-05	-0.308267	0.673	0.732	0.546712
IQGAP1	0.00542461	-0.30835	0.235	0.302	1
TBL1X	2.26722e-05	-0.309129	0.625	0.718	0.62802
PTPN13	0.000330819	-0.309517	0.283	0.384	1
MYO10	0.18379	-0.310265	0.46	0.348	1
PPM1H	0.00263908	-0.310382	0.382	0.468	1
AEBP2	0.000337858	-0.310601	0.474	0.558	1
ADCYAP1	4.28868e-05	-0.31069	0.051	0.135	1
VPS13A	9.75492e-05	-0.311233	0.533	0.615	1
LINC01214	0.000253772	-0.311273	0.037	0.104	1
LINC01876	0.00447023	-0.311431	0.581	0.662	1
FAM83B	4.50179e-05	-0.311646	0.029	0.106	1
TXNDC11	0.00674791	-0.312399	0.272	0.337	1
MPP7	0.00129906	-0.313824	0.151	0.225	1
KLHL1	0.0238046	-0.313875	0.129	0.177	1
TRAK1	1.48393e-07	-0.31518	0.68	0.803	0.00411049
AL512634.1	3.01728e-06	-0.315774	0.018	0.104	0.0835787
SEPTIN9	0.00208415	-0.315976	0.11	0.176	1
ZCCHC7	9.41415e-06	-0.316449	0.71	0.777	0.260772
ATP1B3	2.56548e-05	-0.316514	0.07	0.164	0.710637
ST3GAL6	0.000523362	-0.316781	0.261	0.357	1
MAFB	0.00591055	-0.318282	0.169	0.232	1
SMCO4	6.71525e-07	-0.318617	0.059	0.172	0.0186013
CARMIL1	2.07164e-05	-0.319133	0.441	0.551	0.573844
DCBLD1	6.52322e-05	-0.319167	0.18	0.284	1
SLC25A24	0.00012974	-0.31954	0.14	0.23	1
AC008014.1	0.000175281	-0.323865	0.471	0.573	1
PRDM5	0.000573081	-0.323869	0.132	0.218	1
SYNPO	8.33377e-06	-0.323999	0.04	0.133	0.230845
DMXL2	0.00462394	-0.325288	0.349	0.405	1
CCM2	0.000120539	-0.325668	0.213	0.32	1
SHISAL2B	0.410953	-0.326316	0.434	0.409	1
GUCY1A2	0.000280926	-0.326401	0.04	0.107	1
MYCBP2	9.47564e-07	-0.326769	0.618	0.719	0.0262475
KCNK17	0.0062651	-0.328037	0.246	0.306	1
GRM4	2.87148e-05	-0.329143	0.173	0.281	0.7954
SLC2A2	8.69459e-06	-0.329424	0.029	0.116	0.24084
PPY	0.12823	-0.329878	0.074	0.1	1
PARM1	0.000597342	-0.330833	0.338	0.431	1
COTL1	2.99227e-05	-0.331411	0.055	0.145	0.828859
WDFY3	1.25763e-06	-0.33252	0.688	0.791	0.0348365
LINC00535	0.000402273	-0.332816	0.239	0.33	1
ELOVL6	0.00547078	-0.333392	0.257	0.315	1
KIAA1324	2.01287e-06	-0.333501	0.842	0.903	0.0557566
SLC6A6	0.00170114	-0.334645	0.224	0.295	1
ANKH	1.46e-07	-0.33507	0.721	0.812	0.00404419
GPC6	0.09943	-0.336374	0.963	0.724	1
LAMA5	4.1742e-06	-0.336505	0.096	0.205	0.115625
SPATS2	0.0034546	-0.336736	0.397	0.449	1
PGR	0.0263356	-0.337178	0.324	0.366	1
SRPK2	6.48374e-08	-0.337325	0.695	0.802	0.00179599
STOX2	0.00244746	-0.337436	0.202	0.278	1
SEPTIN11	0.000378498	-0.33826	0.169	0.248	1
KCNK16	0.000114938	-0.338405	0.191	0.297	1
RASAL2	4.7151e-05	-0.338945	0.618	0.725	1
LENG9	2.42223e-06	-0.34035	0.048	0.149	0.0670959
NPNT	0.000176852	-0.340377	0.059	0.138	1
COX10-AS1	0.00932478	-0.341077	0.368	0.414	1
RAB3C	8.63841e-07	-0.341261	0.614	0.714	0.0239284
BICD1	1.57443e-07	-0.341401	0.636	0.769	0.00436117
SRD5A1	0.000148806	-0.341577	0.121	0.212	1
IGFBP7	0.00332364	-0.342672	0.254	0.318	1
FADS2	5.4717e-07	-0.343046	0.04	0.146	0.0151566
AC005208.1	2.03146e-05	-0.343046	0.037	0.121	0.562715
FKBP5	0.000426412	-0.344913	0.449	0.52	1
SAMD4A	0.0448604	-0.345137	0.254	0.29	1
ZMIZ1	7.45579e-08	-0.346138	0.621	0.735	0.00206525
AC104041.1	0.0618264	-0.346382	0.103	0.14	1
TBC1D4	0.00558159	-0.346495	0.382	0.43	1
SCG2	0.00986957	-0.346623	0.11	0.165	1
CDH22	0.21414	-0.347668	0.39	0.385	1
SCAI	0.00233533	-0.348289	0.309	0.376	1
NDRG1	1.39968e-05	-0.350803	0.051	0.14	0.387711
SOX6	5.31304e-08	-0.351105	0.842	0.94	0.00147171
HS6ST1	0.0015605	-0.351675	0.228	0.302	1
ENOX1	0.000194777	-0.352039	0.118	0.204	1
DPH6-DT	6.68973e-07	-0.352818	0.588	0.732	0.0185305
MAGI2-AS3	0.000357088	-0.353757	0.217	0.302	1
FRMPD4	2.42294e-05	-0.354842	0.449	0.583	0.671154
ZNF189	0.000585936	-0.356458	0.18	0.261	1
CREB5	1.85341e-05	-0.356952	0.026	0.106	0.513395
GNAS-AS1	1.301e-06	-0.357363	0.118	0.245	0.0360378
AF165147.1	0.00102232	-0.358133	0.121	0.195	1
AL117190.2	2.31821e-07	-0.358188	0.015	0.115	0.00642145
HSF4	1.4333e-07	-0.358322	0.051	0.17	0.00397024
TBL1Y	1.08168e-05	-0.358434	0.033	0.12	0.299625
PDE9A	1.05271e-07	-0.359296	0.081	0.215	0.00291602
LINC01237	1.14943e-05	-0.359498	0.154	0.273	0.318393
VPS41	9.69389e-05	-0.360265	0.375	0.465	1
AIG1	1.41332e-06	-0.360884	0.577	0.674	0.039149
FRY	1.11875e-06	-0.36096	0.618	0.727	0.0309895
WWC1	0.000110993	-0.361154	0.327	0.425	1
TNFRSF21	0.0016683	-0.361249	0.257	0.334	1
STX1A	0.000110955	-0.363024	0.21	0.307	1
PLPPR4	4.22072e-06	-0.363345	0.051	0.15	0.116914
MLXIPL	8.41796e-08	-0.363542	0.761	0.841	0.00233177
TFEB	6.62006e-05	-0.364623	0.191	0.288	1
PLEKHM2	0.000184952	-0.365106	0.228	0.324	1
RHOBTB1	7.88504e-06	-0.365119	0.074	0.178	0.218416
MICOS10	0.00308625	-0.365251	0.147	0.213	1
KIF5C	3.22805e-06	-0.366364	0.419	0.54	0.089417
TSPAN9	7.26679e-05	-0.36728	0.184	0.282	1
SLC7A14-AS1	2.62266e-06	-0.367566	0.04	0.138	0.0726476
NINL	0.000106476	-0.368242	0.393	0.479	1
ZNF91	3.05047e-06	-0.369607	0.474	0.579	0.084498
PTGER3	2.45515e-05	-0.369607	0.037	0.12	0.680076
SLC24A3	0.00473837	-0.369715	0.165	0.23	1
CLIP4	0.000632913	-0.371275	0.213	0.296	1
SURF4	4.90477e-05	-0.371828	0.21	0.316	1
RALGPS1	4.79958e-09	-0.372104	0.676	0.789	0.000132948
PYROXD2	1.36931e-05	-0.372767	0.051	0.144	0.3793
FAM222A	7.46507e-06	-0.37356	0.18	0.302	0.206783
CDH2	0.000144927	-0.374059	0.081	0.163	1
MATN2	5.93486e-05	-0.374771	0.074	0.163	1
KCNJ16	4.9534e-06	-0.376068	0.044	0.139	0.137209
CCDC88C	7.3732e-06	-0.380066	0.081	0.184	0.204238
TEC	2.03728e-06	-0.380357	0.085	0.198	0.0564326
MAFA	2.52231e-06	-0.380435	0.059	0.165	0.0698679
PTCHD4	0.0378219	-0.382034	0.074	0.11	1
DGCR9	2.37889e-06	-0.382331	0.107	0.226	0.0658952
SLC7A14	5.72209e-06	-0.383222	0.081	0.187	0.158502
TTC7B	2.27454e-06	-0.383551	0.551	0.639	0.0630049
ASXL3	0.00323577	-0.384453	0.346	0.401	1
IGSF21	1.93804e-05	-0.384548	0.077	0.177	0.536836
TSC22D3	3.40969e-07	-0.384902	0.044	0.159	0.00944483
ATP6V0A1	9.02768e-07	-0.385046	0.445	0.557	0.0250067
SREBF1	2.76555e-05	-0.38514	0.199	0.305	0.766058
C1orf21	6.44224e-05	-0.385796	0.081	0.17	1
ANXA2	3.31141e-06	-0.387129	0.033	0.126	0.0917261
AL078600.1	0.000716502	-0.388423	0.268	0.34	1
ACACA	4.00276e-08	-0.389087	0.64	0.756	0.00110877
NKX6-1	2.50131e-05	-0.389177	0.107	0.211	0.692863
LINC02798	1.77275e-05	-0.389918	0.092	0.192	0.491052
DIAPH2	1.56909e-08	-0.391213	0.68	0.813	0.000434639
GC	3.65295e-06	-0.393291	0.04	0.137	0.101187
FFAR1	9.36286e-08	-0.394766	0.048	0.171	0.00259351
NAA20	0.00032196	-0.395933	0.25	0.336	1
ARID5B	0.000745427	-0.397532	0.357	0.427	1
ARL15	1.50842e-12	-0.401252	0.93	0.969	4.17833e-08
ZNF462	4.51526e-08	-0.401485	0.636	0.711	0.00125073
ADORA2A-AS1	2.99494e-07	-0.403364	0.026	0.13	0.008296
MIR4435-2HG	2.46891e-05	-0.4037	0.121	0.225	0.683888
LAMB1	0.000109707	-0.408029	0.136	0.228	1
NPAS2	3.24516e-06	-0.408902	0.188	0.319	0.0898908
TRPC4	2.32664e-05	-0.410677	0.044	0.129	0.644479
LINC00511	7.15266e-08	-0.411032	0.419	0.59	0.00198129
FNIP2	2.09693e-07	-0.41159	0.254	0.402	0.0058085
CAPZB	2.71612e-07	-0.413322	0.471	0.593	0.00752365
KLHL42	4.06781e-05	-0.413384	0.257	0.365	1
MAP4K4	2.94298e-10	-0.414613	0.629	0.753	8.15207e-06
ADCY7	2.01244e-06	-0.416558	0.059	0.164	0.0557446
WLS	0.000125373	-0.417046	0.206	0.298	1
EDA	5.15752e-05	-0.417797	0.173	0.282	1
KCNMB2	0.209273	-0.419289	0.996	0.991	1
CYYR1-AS1	1.26268e-07	-0.424583	0.037	0.152	0.00349763
C3orf67	0.000183772	-0.424711	0.221	0.315	1
SLC35F3	2.0041e-06	-0.425426	0.614	0.737	0.0555134
NRXN1	1.82511e-21	-0.427644	1	0.998	5.05554e-17
SHROOM2	2.812e-06	-0.429021	0.246	0.363	0.0778925
SLC9C1	3.13856e-05	-0.429641	0.14	0.241	0.869382
ARX	1.16419e-07	-0.433027	0.044	0.165	0.00322481
ITGA1	8.27899e-09	-0.435936	0.018	0.14	0.000229328
OSBPL6	0.00141423	-0.436534	0.309	0.374	1
LINC00211	2.39887e-07	-0.437797	0.037	0.149	0.00664487
PCDH7	0.0398062	-0.438124	0.243	0.286	1
NEK1	2.63596e-10	-0.439869	0.544	0.712	7.30162e-06
TRIO	5.80119e-11	-0.440411	0.812	0.905	1.60693e-06
ETFDH	3.57368e-06	-0.441348	0.202	0.322	0.0989911
ASB3	1.88381e-10	-0.441883	0.596	0.756	5.21814e-06
AC016042.1	0.00022611	-0.442044	0.195	0.284	1
IL6R	1.37585e-06	-0.443542	0.169	0.302	0.0381111
LINC02197	1.90568e-07	-0.443613	0.54	0.652	0.00527873
AC008571.2	1.30154e-05	-0.443981	0.033	0.117	0.360527
CRADD	1.55122e-09	-0.444047	0.574	0.754	4.29688e-05
GRIN3A	1.44379e-06	-0.444494	0.022	0.114	0.039993
HS3ST3B1	8.26385e-07	-0.444547	0.037	0.139	0.0228909
PEX5L	0.000364572	-0.444604	0.092	0.169	1
R3HDM1	1.27544e-09	-0.445115	0.588	0.732	3.53298e-05
FGD4	8.23716e-09	-0.445412	0.478	0.626	0.000228169
TIAM1	6.50638e-10	-0.446128	0.544	0.672	1.80227e-05
TNS1	1.46659e-09	-0.44895	0.026	0.159	4.06246e-05
COBL	7.91695e-09	-0.44994	0.482	0.618	0.000219299
SLC18A2	6.00432e-06	-0.451255	0.044	0.137	0.16632
C1orf127	1.23454e-05	-0.452239	0.169	0.28	0.341966
ITPK1	1.26212e-06	-0.453303	0.154	0.281	0.0349607
PHTF2	1.04232e-10	-0.454665	0.713	0.826	2.88722e-06
ITGB1	0.000227918	-0.454714	0.283	0.368	1
GCNT4	1.13799e-07	-0.457541	0.092	0.225	0.00315223
LINC01470	2.19308e-06	-0.458484	0.026	0.119	0.0607482
MAGI3	8.89248e-09	-0.458604	0.511	0.636	0.000246322
IMMP1L	2.40692e-05	-0.461077	0.353	0.445	0.666716
AC006019.3	5.18207e-09	-0.461951	0.103	0.244	0.000143543
SOX5	1.6103e-06	-0.462292	0.923	0.925	0.0446052
SSX2IP	3.82856e-05	-0.464275	0.173	0.27	1
SLC4A7	1.54484e-07	-0.464852	0.151	0.287	0.0042792
KIF12	1.37464e-06	-0.466312	0.228	0.357	0.0380774
AJ009632.2	1.99995e-05	-0.466651	0.026	0.104	0.553987
MIR222HG	3.90838e-07	-0.46781	0.103	0.229	0.0108262
CHRM3	3.31781e-07	-0.471587	0.077	0.208	0.00919034
KIF26B	6.49206e-06	-0.472586	0.125	0.236	0.17983
DYM	2.31049e-10	-0.473107	0.68	0.782	6.40006e-06
CPNE4	0.00103902	-0.473629	0.335	0.399	1
FAM222A-AS1	2.65714e-07	-0.474699	0.169	0.31	0.00736027
AC008050.1	0.00626941	-0.474704	0.184	0.242	1
RIN2	3.66365e-11	-0.475126	0.651	0.795	1.01483e-06
CLMN	9.01013e-09	-0.475244	0.055	0.191	0.000249581
DIP2B	6.92033e-13	-0.475455	0.691	0.838	1.91693e-08
SNHG14	2.95348e-19	-0.475641	0.989	0.992	8.18113e-15
SIPA1L3	3.74061e-06	-0.476268	0.956	0.958	0.103615
FIGN	6.10106e-06	-0.476382	0.092	0.196	0.168999
PLK2	9.69601e-07	-0.47871	0.081	0.191	0.0268579
CRYBA2	1.88591e-05	-0.47973	0.088	0.184	0.522397
MAML3	2.4545e-19	-0.480929	0.941	0.983	6.79897e-15
MAP3K15	9.54987e-08	-0.480944	0.279	0.42	0.00264531
AL139383.1	2.25825e-14	-0.481442	0.676	0.829	6.25535e-10
L3MBTL4	6.57495e-07	-0.481518	0.107	0.235	0.0182126
PRKCE	1.9648e-06	-0.482832	0.897	0.91	0.054425
EEPD1	3.26282e-07	-0.483902	0.107	0.237	0.00903801
GLT1D1	8.56651e-09	-0.485118	0.04	0.173	0.000237292
GSN	4.69755e-06	-0.485316	0.125	0.237	0.130122
NEAT1	0.0119989	-0.486961	0.243	0.3	1
LINC00907	9.16661e-06	-0.488524	0.438	0.549	0.253915
SCGN	4.66774e-12	-0.48854	0.599	0.763	1.29296e-07
TP53I13	6.97028e-09	-0.488956	0.066	0.209	0.000193077
MYH14	7.2033e-09	-0.489899	0.165	0.329	0.000199531
PCA3	2.71403e-07	-0.489918	0.081	0.21	0.00751787
KCNMA1-AS1	1.58084e-07	-0.490041	0.158	0.297	0.00437894
AC068931.1	5.05812e-08	-0.490242	0.062	0.193	0.0014011
CD36	2.78339e-05	-0.49267	0.11	0.212	0.771
LOXL4	7.67498e-05	-0.492864	0.055	0.134	1
STK32A	5.41906e-06	-0.492896	0.129	0.24	0.150108
SMARCA2	3.67259e-10	-0.493437	0.636	0.759	1.01731e-05
PREX1	7.90237e-09	-0.494376	0.103	0.254	0.000218896
TMEM178B	1.12248e-08	-0.497163	0.934	0.967	0.000310928
PIAS1	1.93446e-12	-0.497678	0.746	0.863	5.35844e-08
IRX2	9.56336e-09	-0.497828	0.029	0.155	0.000264905
NHSL1	2.18024e-09	-0.501458	0.059	0.206	6.03926e-05
UTRN	2.19059e-09	-0.504951	0.404	0.551	6.06793e-05
INS	3.99081e-09	-0.505327	0.978	0.988	0.000110546
KCNH6	1.51088e-10	-0.505796	0.026	0.175	4.18515e-06
SUSD4	1.27139e-09	-0.506185	0.46	0.632	3.52176e-05
PLCL2	5.93775e-11	-0.506344	0.724	0.841	1.64476e-06
AL592043.1	0.000501793	-0.506413	0.136	0.213	1
SMAD9	1.01539e-07	-0.508989	0.077	0.207	0.00281264
STAT4	1.0406e-08	-0.51307	0.085	0.229	0.000288247
ADGRG5	8.15306e-06	-0.513936	0.206	0.317	0.22584
PARVA	4.65626e-08	-0.514172	0.18	0.325	0.00128978
MAGI2	3.86718e-30	-0.515278	0.993	0.999	1.07121e-25
SCG5	3.30577e-10	-0.515548	0.651	0.752	9.15699e-06
CLSTN2	0.000101939	-0.519885	0.199	0.299	1
EPB41L4A	2.39489e-05	-0.520216	0.055	0.145	0.663385
LMNTD1	6.19943e-05	-0.521287	0.165	0.263	1
AOPEP	5.36209e-15	-0.523189	0.776	0.884	1.4853e-10
LRP5L	7.54357e-11	-0.523428	0.169	0.35	2.08957e-06
CCDC91	6.76108e-11	-0.523917	0.625	0.77	1.87282e-06
DAAM1	1.69636e-11	-0.524571	0.449	0.629	4.69893e-07
PLCH1	4.06973e-07	-0.525681	0.397	0.526	0.0112732
DIRC3	9.431e-07	-0.52605	0.044	0.147	0.0261239
SEMA5A	7.45543e-12	-0.526087	0.533	0.711	2.06515e-07
ZFYVE9	5.09654e-08	-0.53589	0.331	0.466	0.00141174
KIF13A	8.3019e-18	-0.536401	0.662	0.853	2.29963e-13
AC084114.1	3.27217e-05	-0.536477	0.195	0.292	0.90639
KIAA1211	2.92951e-07	-0.538798	0.136	0.27	0.00811474
GALNTL6	0.0350423	-0.540774	0.074	0.111	1
B4GALNT3	3.27773e-07	-0.542812	0.309	0.45	0.00907931
AC113414.1	0.000406484	-0.543892	0.125	0.209	1
FRYL	3.30313e-13	-0.544755	0.507	0.671	9.14966e-09
KCNJ6	9.71335e-14	-0.545213	0.765	0.881	2.6906e-09
VEGFA	8.17031e-09	-0.54824	0.243	0.405	0.000226318
SLC7A8	5.8752e-08	-0.548998	0.312	0.456	0.00162743
ERC2	5.47657e-08	-0.551458	0.195	0.332	0.00151701
CSGALNACT1	0.00651022	-0.554274	0.283	0.335	1
LMCD1-AS1	6.77078e-10	-0.554366	0.496	0.661	1.87551e-05
LINC00276	1.03828e-05	-0.555826	0.051	0.146	0.287603
ANK2	1.77503e-08	-0.560346	0.162	0.316	0.000491682
GDA	1.18023e-06	-0.561767	0.39	0.498	0.0326924
UNC5D	3.01052e-08	-0.562347	0.342	0.498	0.000833914
PPP2R2C	1.05976e-10	-0.564624	0.088	0.26	2.93553e-06
RPH3AL	8.219e-14	-0.566656	0.629	0.799	2.27666e-09
MYO5C	5.77831e-11	-0.567952	0.07	0.238	1.60059e-06
EYA1	7.65019e-07	-0.569124	0.04	0.144	0.021191
SORBS1	1.08561e-07	-0.569156	0.132	0.272	0.00300714
PSD3	3.92228e-16	-0.570464	0.489	0.71	1.08647e-11
ROR1	1.30557e-15	-0.571401	0.79	0.92	3.61643e-11
CHL1	5.27161e-09	-0.576745	0.074	0.218	0.000146024
PSMA1	1.73992e-12	-0.578512	0.412	0.61	4.81957e-08
ACVR1C	5.66544e-10	-0.578807	0.191	0.371	1.56933e-05
ENPP1	2.31831e-10	-0.581494	0.074	0.235	6.42172e-06
PTK2	2.89566e-25	-0.582703	0.904	0.972	8.02097e-21
EDIL3	3.50973e-09	-0.587018	0.36	0.512	9.72196e-05
HIVEP2	7.83129e-12	-0.587494	0.482	0.641	2.16927e-07
ELL2	2.54487e-11	-0.588723	0.691	0.782	7.04928e-07
LRRTM4	2.93216e-15	-0.588879	0.827	0.918	8.12209e-11
FAM135A	1.81644e-12	-0.589601	0.515	0.686	5.03155e-08
CHGA	0.000280176	-0.5905	0.346	0.426	1
PAX6	1.74975e-14	-0.593009	0.46	0.654	4.8468e-10
LPAR1	3.0338e-07	-0.594534	0.099	0.225	0.00840364
EPB41L1	4.31565e-08	-0.594729	0.188	0.334	0.00119544
ATP2A3	2.48995e-09	-0.595494	0.592	0.679	6.89717e-05
GRB10	3.51487e-08	-0.597464	0.243	0.381	0.000973618
USP25	2.15584e-06	-0.597988	0.32	0.434	0.0597169
LCLAT1	1.34884e-06	-0.599946	0.382	0.478	0.0373629
PELI2	8.04384e-11	-0.601125	0.162	0.348	2.22814e-06
PAM	1.08506e-18	-0.602495	0.849	0.939	3.00562e-14
KAZN	8.00029e-06	-0.604199	0.096	0.201	0.221608
NPSR1-AS1	2.1642e-05	-0.604893	0.158	0.265	0.599484
FAM153CP	6.40698e-11	-0.60625	0.151	0.326	1.77473e-06
DEUP1	1.59641e-12	-0.608505	0.059	0.24	4.42207e-08
IMMP2L	4.92398e-16	-0.609675	0.798	0.904	1.36394e-11
DYNC1I1	6.94828e-20	-0.61651	0.603	0.813	1.92467e-15
HS6ST2	4.36547e-07	-0.61656	0.099	0.221	0.0120924
AL121917.1	1.15401e-11	-0.616774	0.118	0.309	3.1966e-07
STXBP6	1.56573e-08	-0.62014	0.18	0.333	0.000433707
LINC02082	1.25025e-11	-0.625496	0.055	0.228	3.4632e-07
ASPH	7.02158e-08	-0.629256	0.555	0.656	0.00194498
SH3GL2	9.95529e-17	-0.632676	0.588	0.782	2.75762e-12
PRKAG2	4.97474e-13	-0.634249	0.331	0.531	1.378e-08
CD99	1.6277e-11	-0.63615	0.268	0.456	4.50873e-07
DIP2C	6.17878e-25	-0.636959	0.68	0.916	1.71152e-20
TXK	3.24115e-11	-0.639026	0.092	0.27	8.97799e-07
HECW2	1.49091e-07	-0.643647	0.324	0.451	0.00412983
CORO2B	3.39268e-13	-0.643947	0.055	0.246	9.39772e-09
TM4SF4	2.46662e-05	-0.645136	0.195	0.3	0.683253
LINC01146	3.01977e-19	-0.648114	0.548	0.791	8.36478e-15
WSCD2	7.25119e-08	-0.650685	0.165	0.298	0.00200858
ASAP1	6.25044e-20	-0.650722	0.801	0.912	1.73137e-15
CTNNA2	4.014e-11	-0.652496	0.695	0.802	1.11188e-06
FSTL4	5.40394e-06	-0.656767	0.287	0.398	0.149689
CAPN13	1.95947e-10	-0.657994	0.099	0.267	5.42773e-06
ABCC8	1.44705e-16	-0.658315	0.901	0.928	4.00834e-12
MALAT1	1.0166e-53	-0.660536	1	1	2.81598e-49
GCNT1	5.04056e-18	-0.66404	0.526	0.739	1.39623e-13
PDK3	2.20921e-10	-0.666906	0.217	0.398	6.11952e-06
PLCH2	4.33816e-10	-0.667468	0.066	0.222	1.20167e-05
USH2A	0.00289035	-0.669452	0.176	0.243	1
LPP	3.68729e-26	-0.67025	0.757	0.91	1.02138e-21
PRUNE2	2.99982e-16	-0.671774	0.518	0.703	8.3095e-12
DLC1	3.51221e-08	-0.674324	0.154	0.295	0.000972882
PFKFB2	4.3451e-09	-0.674354	0.191	0.339	0.000120359
ZDHHC14	8.28641e-20	-0.67805	0.489	0.725	2.29533e-15
PITPNM2	1.40553e-13	-0.678057	0.085	0.284	3.89332e-09
mm10---Gm42418	0.0919417	-0.684063	0.923	0.929	1
DAPK2	1.4895e-09	-0.684937	0.173	0.339	4.12591e-05
APPL2	7.09618e-20	-0.687859	0.364	0.628	1.96564e-15
IGSF11	2.27638e-10	-0.692866	0.107	0.272	6.30557e-06
TMEM132B	1.86061e-09	-0.697512	0.206	0.371	5.15388e-05
SLCO1A2	2.44839e-09	-0.699291	0.055	0.201	6.78203e-05
OSBPL10	2.9803e-13	-0.704965	0.232	0.436	8.25543e-09
RAP1GAP2	1.50642e-33	-0.709964	0.89	0.98	4.1728e-29
CYYR1	1.7126e-10	-0.710704	0.103	0.269	4.74391e-06
ABLIM1	1.14843e-28	-0.713384	0.831	0.95	3.18116e-24
KIAA1549L	0.000252228	-0.713609	0.268	0.334	1
KLHL29	8.692e-19	-0.715831	0.518	0.716	2.40769e-14
PTPRJ	1.0243e-26	-0.71826	0.603	0.851	2.83731e-22
FRMD4B	1.08029e-08	-0.724443	0.103	0.246	0.000299241
ARRDC4	9.0613e-07	-0.727407	0.129	0.249	0.0250998
RIMBP2	2.61286e-34	-0.730327	0.842	0.969	7.23762e-30
RPS6KA3	2.44222e-16	-0.730506	0.393	0.617	6.76495e-12
PRKCH	2.23402e-14	-0.73118	0.176	0.398	6.18824e-10
KCNMB2-AS1	5.82483e-05	-0.734675	0.978	0.949	1
CNTN1	7.06189e-29	-0.735873	0.838	0.948	1.95614e-24
GPM6A	4.33937e-05	-0.738015	0.305	0.392	1
PPM1L	2.89474e-23	-0.740971	0.559	0.795	8.01842e-19
IQSEC1	2.98047e-13	-0.741242	0.202	0.413	8.25589e-09
MAMLD1	5.76379e-06	-0.74474	0.239	0.339	0.159657
DPP4	1.02656e-12	-0.747734	0.029	0.203	2.84358e-08
NTN1	2.67859e-10	-0.750583	0.096	0.262	7.41969e-06
SLC38A4	4.60694e-06	-0.751639	0.301	0.391	0.127612
GLRA1	6.43092e-13	-0.751831	0.055	0.24	1.78137e-08
GRIK2	1.02867e-29	-0.756882	0.562	0.853	2.84941e-25
RASGEF1B	6.60713e-09	-0.760388	0.169	0.317	0.000183017
PTPRD	3.36436e-29	-0.77661	0.423	0.722	9.31928e-25
MCF2L2	8.96156e-28	-0.777507	0.511	0.773	2.48235e-23
2022-03-01	3.04889e-10	-0.786984	0.246	0.415	8.44543e-06
PDE4B	0.0165961	-0.791734	0.165	0.209	1
UNC5C	8.19519e-06	-0.792552	0.243	0.348	0.227007
KCNMA1	5.9284e-49	-0.794874	0.982	0.997	1.64217e-44
GRIN2A	6.65424e-10	-0.799881	0.129	0.3	1.84322e-05
TBC1D22A	1.05875e-22	-0.807886	0.662	0.83	2.93274e-18
SEZ6L	2.59285e-19	-0.808559	0.331	0.597	7.18218e-15
PLEKHA6	8.87683e-22	-0.810561	0.478	0.712	2.45888e-17
LENG8	1.82011e-21	-0.810807	0.349	0.598	5.0417e-17
CDC42EP3	2.88917e-15	-0.820235	0.276	0.5	8.003e-11
MAN1A1	1.89952e-21	-0.821733	0.71	0.882	5.26168e-17
KIAA1217	0.0520698	-0.823551	0.305	0.322	1
IGF1R	2.9759e-32	-0.823793	0.86	0.959	8.24324e-28
PDE8B	5.72903e-28	-0.826082	0.438	0.763	1.58694e-23
PLCE1	1.76038e-07	-0.828372	0.243	0.367	0.00487626
GALNT14	1.08329e-14	-0.835534	0.081	0.292	3.0007e-10
AL591501.1	0.000296864	-0.847606	0.625	0.6	1
AC011246.1	4.49776e-06	-0.852794	0.088	0.198	0.124588
PLPPR1	1.62741e-06	-0.852961	0.54	0.583	0.0450792
MLIP	3.33997e-11	-0.853601	0.188	0.37	9.25171e-07
BACH2	1.87538e-16	-0.855071	0.169	0.407	5.19481e-12
TTR	1.31605e-06	-0.862137	0.618	0.694	0.0364546
GRK3	2.57756e-34	-0.863176	0.581	0.849	7.13983e-30
MTMR7	1.86434e-29	-0.883051	0.5	0.749	5.16422e-25
AC079160.1	3.18765e-13	-0.900312	0.07	0.267	8.82979e-09
ATRNL1	4.05495e-27	-0.90152	0.71	0.884	1.12322e-22
CTNNA3	1.43365e-15	-0.90372	0.346	0.57	3.97121e-11
OTOGL	1.63451e-17	-0.906949	0.165	0.412	4.5276e-13
RASGRF1	2.89708e-23	-0.908228	0.118	0.421	8.02491e-19
FMN1	1.92106e-17	-0.910306	0.228	0.475	5.32133e-13
AC132217.2	1.66131e-14	-0.911466	0.066	0.268	4.60183e-10
ACOXL	2.98669e-19	-0.912714	0.059	0.321	8.27313e-15
DPP6	1.78402e-67	-0.919717	0.971	0.999	4.94174e-63
LDB2	1.4196e-11	-0.92318	0.114	0.291	3.93228e-07
RGS7	2.81205e-49	-0.930258	0.853	0.982	7.78937e-45
LINC01885	2.06646e-17	-0.93172	0.151	0.407	5.72409e-13
TRIM9	7.29601e-19	-0.934601	0.184	0.43	2.02099e-14
SNTG2	7.52307e-14	-0.940301	0.309	0.5	2.08389e-09
SLC30A8	1.01733e-60	-0.941264	0.938	0.996	2.818e-56
LINC01933	9.66498e-13	-0.956352	0.099	0.289	2.6772e-08
GPR137B	6.3215e-25	-0.957691	0.294	0.593	1.75106e-20
BTBD11	2.20035e-10	-0.958202	0.188	0.361	6.09496e-06
TMEM164	1.63636e-21	-0.958724	0.151	0.425	4.53272e-17
EDARADD	1.089e-26	-0.963204	0.434	0.708	3.01652e-22
ELP4	1.19391e-39	-0.964344	0.717	0.924	3.30713e-35
TMEM236	4.45278e-14	-0.967243	0.051	0.249	1.23342e-09
COX7A2L	4.31056e-14	-0.973706	0.206	0.409	1.19403e-09
KCNG3	6.85396e-18	-0.976111	0.103	0.347	1.89855e-13
TENM4	2.10304e-30	-0.980477	0.316	0.642	5.82541e-26
TCERG1L	1.43845e-16	-0.981083	0.092	0.334	3.9845e-12
LINC01725	1.13936e-29	-0.982012	0.434	0.761	3.15602e-25
IAPP	3.76581e-13	-0.98759	0.607	0.737	1.04313e-08
AC131571.1	3.45995e-24	-1.00086	0.254	0.536	9.58406e-20
COL27A1	6.35764e-24	-1.00292	0.151	0.457	1.76107e-19
C12orf75	3.11964e-25	-1.00383	0.18	0.491	8.64141e-21
SNX29	7.73645e-59	-1.01168	0.739	0.971	2.143e-54
APCDD1L-DT	2.44162e-16	-1.01412	0.096	0.325	6.76329e-12
GRIA4	4.4052e-16	-1.02151	0.228	0.474	1.22024e-11
VAV3	1.49992e-18	-1.03502	0.121	0.373	4.15477e-14
PAPSS2	1.29551e-32	-1.03678	0.283	0.662	3.58855e-28
PDE3B	1.45308e-42	-1.03782	0.68	0.923	4.02504e-38
LRFN2	9.06116e-16	-1.0392	0.136	0.364	2.50994e-11
KIRREL3	7.95391e-13	-1.04007	0.213	0.411	2.20323e-08
PLAGL1	8.8597e-32	-1.04168	0.441	0.741	2.45414e-27
PLXDC2	6.51058e-14	-1.04181	0.121	0.328	1.80343e-09
SYT16	1.36801e-10	-1.04494	0.555	0.668	3.7894e-06
DMD	8.96624e-07	-1.0525	0.614	0.617	0.0248365
SLC7A2	1.50699e-29	-1.05768	0.445	0.741	4.17436e-25
SLC35F4	7.59449e-18	-1.06153	0.496	0.675	2.10367e-13
PALM2-AKAP2	2.96803e-39	-1.06634	0.364	0.738	8.22143e-35
ELMO1	4.98877e-20	-1.07376	0.393	0.622	1.38189e-15
ERO1B	2.69092e-71	-1.07706	0.967	0.998	7.45385e-67
PHACTR2	2.86851e-44	-1.08942	0.537	0.848	7.94578e-40
DOCK10	1.56547e-27	-1.10339	0.357	0.636	4.33636e-23
AC090531.1	6.53877e-14	-1.10365	0.114	0.312	1.81124e-09
DCC	6.2429e-09	-1.11107	0.132	0.28	0.000172928
AP000829.1	1.0038e-14	-1.11808	0.143	0.356	2.78054e-10
SYNDIG1	1.02169e-11	-1.12156	0.125	0.304	2.83008e-07
mm10---Malat1	2.07963e-05	-1.13554	0.588	0.681	0.576058
ULK4	2.11335e-46	-1.13967	0.382	0.785	5.85397e-42
SPOCK3	1.41916e-11	-1.14482	0.147	0.317	3.93109e-07
NAV2	2.4912e-43	-1.14618	0.438	0.82	6.90062e-39
DOCK4	6.51944e-32	-1.15319	0.272	0.627	1.80589e-27
STK32B	5.13628e-15	-1.17274	0.125	0.34	1.42275e-10
LINC02388	5.78128e-10	-1.17452	0.151	0.312	1.60141e-05
PLCXD3	2.32658e-43	-1.19123	0.702	0.902	6.44463e-39
ADCY1	4.30782e-25	-1.19809	0.088	0.402	1.19327e-20
GRIA3	7.11276e-49	-1.2019	0.471	0.84	1.97024e-44
ALDH1A1	4.16296e-14	-1.211	0.257	0.447	1.15314e-09
SPC25	9.10619e-37	-1.22828	0.206	0.603	2.52242e-32
PDE4D	8.84885e-93	-1.23783	0.96	0.999	2.45113e-88
MOB1B	1.35351e-41	-1.24095	0.559	0.842	3.74923e-37
NRG3	1.27922e-13	-1.24474	0.162	0.366	3.54343e-09
GCG	5.78014e-16	-1.26357	0.757	0.83	1.6011e-11
AC020637.1	1.01261e-11	-1.2654	0.077	0.251	2.80492e-07
GNG4	7.82028e-41	-1.26696	0.151	0.572	2.16622e-36
LRRTM3	1.78699e-23	-1.28103	0.191	0.486	4.94997e-19
NRG1	1.94453e-21	-1.28678	0.551	0.726	5.38634e-17
ZNF385D-AS2	2.68835e-22	-1.30942	0.085	0.374	7.44673e-18
TMEM108	2.54883e-34	-1.35595	0.224	0.594	7.06025e-30
CHST9	6.89299e-84	-1.39278	0.643	0.982	1.90936e-79
AC006369.1	3.6491e-39	-1.39701	0.379	0.738	1.0108e-34
PPM1E	2.11858e-35	-1.40327	0.338	0.677	5.86848e-31
FYB2	7.44064e-36	-1.44197	0.147	0.535	2.06106e-31
POU6F2	5.52034e-22	-1.4432	0.386	0.586	1.52913e-17
MTUS2	1.50325e-84	-1.45148	0.757	0.989	4.164e-80
FAM135B	3.14453e-63	-1.46107	0.283	0.79	8.71035e-59
GLIS3	7.47964e-46	-1.47983	0.592	0.855	2.07186e-41
AL022068.1	1.8501e-52	-1.48046	0.327	0.774	5.12479e-48
SEMA6D	2.25406e-32	-1.4998	0.261	0.612	6.24376e-28
AQP4-AS1	1.62362e-70	-1.51684	0.478	0.932	4.49742e-66
G6PC2	2.19374e-43	-1.54613	0.316	0.699	6.07666e-39
HS6ST3	6.88066e-48	-1.55217	0.893	0.971	1.90594e-43
LINGO2	2.39648e-69	-1.56238	0.515	0.897	6.63826e-65
SLC4A10	1.73524e-72	-1.57459	0.202	0.792	4.80662e-68
ROBO2	5.89237e-83	-1.57974	0.599	0.966	1.63219e-78
LINC01098	1.14483e-20	-1.5805	0.18	0.455	3.17119e-16
AL445250.1	5.35201e-54	-1.61885	0.224	0.716	1.48251e-49
CDH18	1.09001e-34	-1.6455	0.268	0.621	3.01933e-30
DOCK3	2.45813e-81	-1.67068	0.257	0.859	6.80902e-77
MEG8	2.35888e-38	-1.70369	0.368	0.702	6.53411e-34
DACH2	3.08815e-38	-1.70703	0.364	0.71	8.55417e-34
PDZD2	7.40645e-74	-1.76514	0.401	0.882	2.05159e-69
PTPRT	5.58028e-36	-1.80527	0.21	0.579	1.54574e-31
ZPLD1	2.15181e-44	-1.81384	0.14	0.586	5.96052e-40
MEG3	9.35262e-38	-1.86436	0.39	0.699	2.59068e-33
LINC01099	9.47504e-27	-1.87234	0.305	0.589	2.62459e-22
GLS	8.10202e-39	-1.9045	0.551	0.755	2.24426e-34
SNTG1	6.70125e-57	-2.01785	0.522	0.84	1.85625e-52
ZNF385D	4.36434e-44	-2.02181	0.566	0.803	1.20892e-39
CNTN4	8.25512e-118	-2.03291	0.54	0.981	2.28667e-113
FAP	3.64249e-36	-2.07052	0.191	0.554	1.00897e-31

## Sheet: gamma_cell_in_vivo
Gene	p_val	avg_log2FC	pct.1	pct.2	p_val_adj
GALNTL6	0.00222387	3.07815	0.429	0.109	1
THSD7A	8.54576e-09	2.90758	0.714	0.101	0.000236717
CHRM3	9.11072e-05	2.57335	0.714	0.203	1
CACNA2D3	1.10767e-07	2.50808	0.714	0.115	0.00306825
KCTD16	6.10599e-11	2.27137	0.857	0.106	1.69136e-06
CNTNAP5	3.34103e-05	2.15412	0.857	0.312	0.925464
PCDH9	0.0348951	2.10533	0.286	0.085	1
AC019117.1	0.153485	2.09481	0.143	0.041	1
AC019117.2	0.00991908	2.01691	0.143	0.017	1
LINC02388	2.26645e-05	1.9441	1	0.305	0.627807
TENM2	7.92655e-05	1.94154	1	0.5	1
BICC1	0.00382815	1.92849	0.429	0.12	1
GPC5	7.34934e-09	1.88639	0.429	0.035	0.000203577
AC097511.1	2.33019e-05	1.83836	0.429	0.056	0.645463
DPYSL3	1.3261e-16	1.77277	0.857	0.067	3.67329e-12
PTPRG	2.85974e-07	1.75413	0.571	0.076	0.00792149
ANK3	9.68796e-05	1.75062	0.857	0.317	1
SLIT3	5.73275e-16	1.72958	0.286	0.008	1.58797e-11
KLHL1	0.0585364	1.67897	0.429	0.175	1
DLGAP1	0.00223267	1.6651	0.143	0.013	1
AL133346.1	1.00204e-07	1.65541	0.571	0.067	0.00277566
LINC00616	4.41909e-06	1.63478	0.714	0.131	0.122409
NRG2	0.00019101	1.61863	0.857	0.29	1
LINC00348	5.85687e-05	1.61632	0.286	0.03	1
MPPED2	3.05004e-05	1.61201	0.714	0.173	0.844861
FAM163A	2.46193e-13	1.56981	0.571	0.04	6.81955e-09
RALYL	0.00221193	1.56024	0.857	0.606	1
DCC	0.0106859	1.55832	0.714	0.274	1
AC117461.1	3.75371e-10	1.54988	0.571	0.051	1.03978e-05
SEMA3E	0.0226812	1.53697	0.429	0.163	1
AC109466.1	0.386399	1.51102	0.143	0.069	1
SAMD5	0.00212328	1.4966	0.857	0.397	1
DCHS2	1.61216e-15	1.49548	0.571	0.032	4.46569e-11
SHISA6	0.0547695	1.45174	0.429	0.163	1
DUBR	1.9909e-07	1.4439	0.714	0.103	0.00551478
KCTD1	0.00213709	1.42888	0.571	0.171	1
AFF3	3.20493e-06	1.42037	0.286	0.023	0.0887765
FRK	0.00100645	1.41331	0.571	0.143	1
S100Z	0.066038	1.40524	0.429	0.189	1
MYO16	0.0508911	1.39731	0.571	0.307	1
NLGN4X	1.34541e-08	1.39589	0.571	0.06	0.000372677
CSGALNACT1	6.41549e-05	1.38385	1	0.333	1
KL	1.26292e-06	1.37046	0.714	0.128	0.034983
LINC01619	0.000617916	1.36143	0.857	0.274	1
CDC14A	0.120068	1.35029	0.429	0.18	1
ABCC9	6.04182e-05	1.33834	0.857	0.261	1
ZNF277	0.00630718	1.33194	0.714	0.282	1
AC083837.1	0.000237327	1.32215	0.429	0.078	1
KCNMB2	0.000836816	1.31826	1	0.991	1
AC008415.1	0.023051	1.31322	0.143	0.021	1
AL033504.1	0.0018103	1.29876	0.857	0.298	1
ARSJ	7.52392e-14	1.29658	0.714	0.056	2.08412e-09
CNTN3	0.00828065	1.28367	0.571	0.215	1
EBF1	3.89758e-05	1.27906	0.143	0.008	1
KCNJ3	0.00341677	1.27148	1	0.481	1
TMEFF2	5.9715e-20	1.27124	0.286	0.006	1.6541e-15
ENOX1	0.000327864	1.26347	0.714	0.201	1
OPRM1	8.46645e-11	1.25864	0.714	0.07	2.34521e-06
NPNT	0.000545217	1.25105	0.571	0.135	1
DSCAM	0.00621551	1.24854	0.857	0.685	1
PTPRD	0.820684	1.23038	0.571	0.712	1
INPP4B	0.000724372	1.22267	0.857	0.338	1
FMNL2	0.00239415	1.2222	0.571	0.18	1
FGFR1	0.00137117	1.2165	1	0.409	1
ADCY2	2.1209e-07	1.21022	0.714	0.108	0.00587489
DEPTOR	0.0111627	1.20139	0.571	0.21	1
AC092120.3	2.63641e-06	1.19425	0.571	0.086	0.0730285
SLIT2	2.33105e-11	1.19405	0.143	0.003	6.45701e-07
AC007368.1	4.97609e-07	1.19021	0.286	0.02	0.0137838
PDE9A	0.000243717	1.18973	0.714	0.21	1
ANKS1B	0.476085	1.18596	1	0.831	1
AC092691.1	0.0556664	1.18264	0.429	0.184	1
DOCK8	0.000219818	1.1742	0.429	0.071	1
MRPS31	0.00126218	1.16855	0.714	0.192	1
TTTY14	0.0128343	1.16805	0.714	0.351	1
CNTN5	0.98424	1.16728	0.429	0.699	1
CNTNAP2	3.65005e-05	1.16443	0.286	0.029	1
PDE3A	0.172015	1.16108	0.571	0.389	1
CTTNBP2	0.000261492	1.1564	0.714	0.192	1
OCA2	1.149e-08	1.15606	0.429	0.035	0.000318274
LINC02240	2.53838e-10	1.15359	0.286	0.013	7.03132e-06
CD36	0.000573108	1.14911	0.714	0.208	1
LNX1	0.012552	1.14712	0.571	0.206	1
GPC6	0.00407316	1.14461	1	0.733	1
FNDC3B	0.0193441	1.13633	0.857	0.7	1
RMST	0.00592879	1.13463	0.857	0.375	1
ARHGAP32	0.00040126	1.1332	1	0.419	1
SP100	0.0142543	1.13171	0.571	0.196	1
ROBO1	0.105246	1.12768	0.714	0.758	1
NDST4	3.78527e-24	1.11799	0.286	0.005	1.04852e-19
SPTSSB	1.27354e-05	1.11734	0.714	0.143	0.352771
FCHSD2	0.00442034	1.11609	0.857	0.388	1
SPATS2L	0.00030366	1.11445	1	0.364	1
NFIA	0.000551786	1.11411	1	0.448	1
TRPS1	0.313459	1.1042	0.571	0.428	1
DOK6	0.000120781	1.10334	0.286	0.032	1
PPP1R1C	5.59614e-05	1.09874	0.429	0.066	1
CDC42SE2	0.00151866	1.08867	0.857	0.474	1
GREM2	0.0585075	1.08411	0.143	0.028	1
TFPI	4.91211e-05	1.08008	0.429	0.063	1
PTP4A3	5.98537e-27	1.07725	0.571	0.018	1.65795e-22
STS	0.482963	1.07668	0.143	0.081	1
COLCA1	5.52263e-13	1.07616	0.429	0.022	1.52977e-08
AC011092.2	0.00541282	1.06823	0.571	0.17	1
XKR4	0.319234	1.06375	0.429	0.303	1
FAM184A	0.00246122	1.06361	0.714	0.244	1
FAM27C	4.95153e-06	1.06197	0.571	0.084	0.137157
FAN1	1.26188e-05	1.05883	0.714	0.138	0.349542
CD99	0.00156767	1.0477	1	0.449	1
IGFBP7	0.000870492	1.04279	0.857	0.315	1
HMBOX1	0.0133981	1.04136	0.714	0.384	1
FAM66C	0.000200548	1.03981	0.429	0.072	1
PCSK5	4.60663e-10	1.03947	0.429	0.029	1.27604e-05
CDH20	0.0157557	1.03819	0.286	0.068	1
RAD9A	0.002544	1.03418	0.714	0.237	1
AC004160.1	6.99011e-10	1.03137	0.714	0.075	1.93626e-05
NPSR1-AS1	0.167716	1.02935	0.429	0.261	1
ANXA2	0.00828895	1.02531	0.429	0.122	1
CDH18	0.121241	1.02469	0.714	0.608	1
NHS	0.0477063	1.02431	0.571	0.277	1
SLC7A11-AS1	0.00168547	1.0218	0.286	0.044	1
C21orf62-AS1	0.0207794	1.01443	0.429	0.139	1
AL138694.1	0.126272	1.01268	0.571	0.364	1
ITGB8	0.0591856	1.01194	0.429	0.176	1
CYB561	0.00193036	1.0081	0.429	0.087	1
ST8SIA1	1.21216e-09	1.00416	0.714	0.077	3.35768e-05
EDA	0.0133306	1.00384	0.714	0.278	1
AC139720.1	1.26178e-07	1.00364	0.571	0.065	0.00349513
AC002451.1	0.000525561	1.00017	0.571	0.13	1
KCNMB2-AS1	0.0059042	0.995425	1	0.95	1
CRHBP	3.49249e-09	0.990489	0.429	0.032	9.6742e-05
CA10	0.166863	0.990311	0.143	0.043	1
STXBP6	0.00329338	0.988398	0.857	0.327	1
SASH1	0.0335927	0.981817	0.429	0.163	1
LINC01266	0.249135	0.980643	0.429	0.234	1
KIF13B	0.00185866	0.979296	0.857	0.297	1
SORBS1	0.17711	0.97907	0.429	0.267	1
NCMAP	3.81363e-05	0.972017	0.571	0.103	1
SLC8A3	0.0707427	0.969267	0.429	0.209	1
AL356805.1	9.75181e-10	0.965572	0.571	0.051	2.70125e-05
TXNDC5	3.40199e-10	0.965541	0.571	0.05	9.42351e-06
PIWIL4	0.0015805	0.964934	0.286	0.045	1
SHROOM3	0.00601346	0.963251	0.857	0.376	1
SLAIN1	0.010211	0.961405	0.571	0.204	1
AGO2	0.0109097	0.956276	0.714	0.332	1
TSPAN14	0.424431	0.955193	0.143	0.074	1
CBR4	0.027386	0.953758	0.857	0.434	1
DNAJC17	7.89923e-05	0.951186	0.571	0.107	1
STMN2	0.00199144	0.944864	0.571	0.159	1
IMPA2	7.84819e-09	0.944858	0.571	0.057	0.000217395
EMC1-AS1	7.09357e-05	0.943917	0.571	0.109	1
TMSB15B-AS1	0.000112737	0.939746	0.571	0.112	1
HIBCH	0.00861897	0.936829	0.857	0.465	1
AC097515.1	0.0811446	0.934763	0.429	0.18	1
NPFFR2	3.0739e-43	0.933426	0.286	0.003	8.5147e-39
RASGEF1B	0.153944	0.932176	0.571	0.312	1
KCNB1	0.00013471	0.926521	0.571	0.112	1
SPRED2	0.121693	0.926493	0.571	0.331	1
AL591501.1	0.0145981	0.924332	1	0.6	1
UTY	0.0258534	0.922683	0.714	0.375	1
PDK4	0.465208	0.921358	0.286	0.22	1
OTUD7A	0.000928347	0.920876	1	0.359	1
AL731577.2	0.0343059	0.92081	0.571	0.229	1
AC011379.2	0.000231318	0.920575	0.571	0.114	1
ZHX2	0.198276	0.920061	0.571	0.39	1
PLA2G4C	0.00340369	0.919619	0.571	0.162	1
BANK1	0.0486273	0.917886	0.286	0.09	1
ROR2	0.00151256	0.917046	0.286	0.044	1
LINC01182	0.409354	0.916509	0.143	0.072	1
AC073114.1	0.0856862	0.913158	0.143	0.032	1
TM4SF4	0.00263039	0.913096	0.857	0.296	1
CA3	0.0105957	0.911877	0.571	0.173	1
SNED1	0.0214189	0.911315	0.857	0.651	1
SAMD12-AS1	0.0715445	0.910922	0.286	0.101	1
KDM4B	0.0336486	0.91052	0.714	0.371	1
PURPL	0.00493728	0.908144	0.143	0.015	1
KLHL2	0.0979761	0.907686	0.429	0.224	1
SLC5A1	0.000305732	0.907157	0.429	0.073	1
MEIS2	0.00413376	0.905672	1	0.98	1
DLGAP2	0.0935981	0.90529	0.143	0.033	1
Z93930.2	0.00352938	0.904441	0.571	0.174	1
SLK	0.0552284	0.904122	0.429	0.181	1
KCNH8	0.081211	0.903699	0.286	0.105	1
ZBTB44	0.00313735	0.902359	0.714	0.226	1
CEP85L	0.00831447	0.901928	0.714	0.273	1
OSBPL9	0.00530834	0.896929	1	0.399	1
TTLL6	4.25185e-07	0.895159	0.571	0.071	0.0117776
AL592043.1	0.0333348	0.888649	0.571	0.21	1
FGF12	0.179724	0.888085	0.714	0.52	1
mm10---Dnajc21	1.48282e-128	0.887845	0.429	0.002	4.10742e-124
IFNLR1	0.000128603	0.887644	0.429	0.067	1
TLE4	0.211139	0.885658	0.286	0.147	1
TRIP4	0.0174018	0.885527	0.571	0.198	1
NCAPD2	0.00100049	0.885311	0.429	0.082	1
AC069437.1	0.00730078	0.883127	0.429	0.118	1
BCORL1	1.08591e-06	0.882088	0.571	0.075	0.0300797
SH3KBP1	0.00734966	0.881912	0.714	0.275	1
EPHA5	0.0271515	0.880614	0.143	0.022	1
TRAF3	0.0221191	0.879039	0.714	0.337	1
MTO1	0.000789986	0.878799	0.571	0.13	1
ATPSCKMT	0.00139451	0.878739	0.571	0.142	1
SERTM1	4.04963e-22	0.878694	0.429	0.013	1.12175e-17
CASTOR3	0.0054285	0.877883	0.714	0.256	1
COPS2	0.0178789	0.875637	0.429	0.131	1
KLHL3	0.00518624	0.875015	0.857	0.359	1
ADNP	0.00206714	0.874475	1	0.48	1
ADCY5	0.000279735	0.874399	0.429	0.074	1
SILC1	4.50977e-10	0.874351	0.286	0.013	1.24921e-05
ZNF431	0.03644	0.8742	0.429	0.173	1
TAPT1-AS1	0.00702318	0.872864	1	0.574	1
RBM47	0.00149588	0.871809	1	0.531	1
SLC35F4	0.00736301	0.870926	1	0.668	1
GPR39	0.00421444	0.870309	0.571	0.169	1
MLIP	0.671099	0.869801	0.429	0.364	1
TGFBR2	6.40641e-07	0.868077	0.143	0.005	0.0177458
AP002381.2	3.98294e-06	0.865925	0.571	0.082	0.110327
KRIT1	0.0114459	0.863612	0.714	0.276	1
MYO5A	0.0194135	0.863427	0.714	0.386	1
RIN3	0.000847836	0.863034	0.429	0.083	1
MTUS1	0.000461389	0.862975	0.571	0.129	1
ASH2L	0.00152852	0.862949	0.571	0.144	1
RAPGEF4	0.013589	0.86199	0.714	0.327	1
TSNARE1	0.00187955	0.861557	0.714	0.209	1
TMEM117	0.0543223	0.859576	0.857	0.719	1
PDZD2	0.358487	0.858551	1	0.865	1
GPR149	0.318702	0.857397	0.143	0.061	1
AC016885.2	1.41892e-06	0.854719	0.571	0.073	0.039304
SLC24A3	0.00377372	0.854709	0.714	0.227	1
HOXB3	2.1916e-12	0.854618	0.286	0.011	6.07072e-08
MEIOB	0.00722952	0.854095	0.143	0.016	1
POU6F2	0.014096	0.854056	1	0.579	1
FHL1	0.00204083	0.853511	0.429	0.09	1
DR1	2.57298e-06	0.853499	0.571	0.081	0.0712716
ITSN1	0.123846	0.853414	0.571	0.331	1
AC090945.1	0.0335742	0.853085	0.429	0.155	1
SLC44A3	0.000281869	0.85281	0.714	0.179	1
ID4	9.0817e-07	0.851302	0.571	0.073	0.0251563
ABCC5	0.0212304	0.84975	0.714	0.349	1
GMCL1	0.00092969	0.847657	0.571	0.134	1
WIPF3	1.75037e-05	0.846609	0.714	0.13	0.484853
FRMD5	0.00186914	0.846058	0.714	0.204	1
BACE1	0.00629937	0.845949	0.857	0.372	1
SIRT7	0.000911703	0.84568	0.429	0.085	1
AC020637.1	0.00620342	0.843322	0.714	0.245	1
AC079052.1	0.00655527	0.843202	0.286	0.053	1
AC025211.1	1.61357e-05	0.842703	0.571	0.094	0.44696
ZNF592	0.000856615	0.842663	0.714	0.205	1
LRRC75A	0.00167345	0.841812	0.429	0.088	1
RNF43	0.00217785	0.840196	0.571	0.15	1
FHDC1	7.66838e-06	0.839852	0.571	0.082	0.212414
ETV1	0.136431	0.83781	0.429	0.229	1
SH3RF3	0.00738044	0.834908	0.143	0.016	1
DEK	0.0282948	0.830128	0.429	0.156	1
RFLNA	0.172452	0.830079	0.286	0.139	1
ANKRD28	0.00275751	0.828254	0.857	0.369	1
TAZ	3.68951e-05	0.827594	0.571	0.098	1
KYAT3	0.0306641	0.826869	0.429	0.159	1
KDM5D	0.00232914	0.825911	0.571	0.152	1
URGCP	0.243249	0.823681	0.571	0.396	1
TBC1D2B	0.00298864	0.823634	0.714	0.207	1
PPP2R3B	0.00495232	0.822616	0.429	0.108	1
PDZRN4	0.191409	0.822133	0.429	0.221	1
AP002075.1	0.0170525	0.821994	0.143	0.02	1
PART1	3.5308e-10	0.821376	0.429	0.028	9.78031e-06
SEPTIN9	0.00695849	0.820479	0.571	0.174	1
PPP5C	0.0048759	0.820298	0.571	0.166	1
GRAMD1B	0.00502113	0.817325	0.429	0.108	1
FAM106A	0.0763779	0.814938	0.286	0.105	1
STAG1	0.0184073	0.814682	1	0.622	1
AC107375.1	2.21148e-08	0.814055	0.429	0.035	0.00061258
TRIM8	0.00502784	0.813494	0.429	0.109	1
FAM153A	2.43618e-08	0.813061	0.429	0.035	0.000674821
GSPT1	0.00610701	0.811569	0.714	0.256	1
CRIP2	0.00181432	0.808896	0.286	0.046	1
ZFP90	0.00632994	0.808833	0.571	0.175	1
LINC01137	9.68712e-10	0.808694	0.429	0.03	2.68333e-05
ACER3	0.0271344	0.808042	0.429	0.147	1
ARNT2	0.00964472	0.807469	0.857	0.384	1
ARHGAP24	0.0215895	0.80733	0.571	0.229	1
KCTD7	3.67696e-05	0.807313	0.571	0.092	1
INPP5A	0.00260535	0.8073	0.714	0.211	1
TSPAN15	1.14874e-07	0.805942	0.429	0.039	0.003182
AKAP6	0.239363	0.80568	0.429	0.266	1
PHYHIPL	0.0265068	0.805673	0.571	0.242	1
AC087500.1	0.000218896	0.803884	0.714	0.172	1
PSME1	2.62099e-10	0.803855	0.429	0.028	7.26013e-06
IFRD1	0.0353405	0.803704	0.429	0.142	1
ADAMTS6	0.0349616	0.802427	0.429	0.144	1
NPHP4	0.000174865	0.801293	0.714	0.167	1
RASSF7	4.1157e-05	0.801144	0.571	0.093	1
SMAD5	0.00248611	0.799411	0.714	0.216	1
IGFL4	0.00169126	0.798625	0.286	0.043	1
LINC00649	0.00492662	0.797449	0.286	0.054	1
CHRM3-AS2	0.188583	0.79728	0.143	0.045	1
SCARB1	0.000173059	0.796166	0.714	0.155	1
EXOSC3	0.00422342	0.795274	0.429	0.096	1
AC108519.1	0.0944038	0.795173	0.286	0.099	1
CDH10	0.102207	0.794023	0.429	0.227	1
SOX13	0.00461399	0.793618	0.571	0.166	1
GNA13	0.00016118	0.793405	0.714	0.163	1
RRP7A	0.00546695	0.791114	0.286	0.055	1
GFOD1	0.00257592	0.790741	0.714	0.2	1
MYO18A	0.00390505	0.790398	0.571	0.18	1
HHLA3	8.89178e-07	0.789452	0.429	0.045	0.0246302
MPZL1	0.00308084	0.787202	0.571	0.163	1
ANKRD13D	0.000260936	0.786416	0.571	0.12	1
KLF7	0.00212246	0.786039	0.714	0.204	1
SINHCAF	0.00298654	0.784025	0.571	0.151	1
PPP2R2A	0.026052	0.783931	0.714	0.327	1
ZNF717	0.0940503	0.783706	0.429	0.179	1
LPAR1	0.157952	0.78353	0.429	0.221	1
CYP7B1	0.00177414	0.783208	0.429	0.091	1
PRSS3	0.0017759	0.78038	0.286	0.044	1
XXYLT1	0.0487217	0.780373	0.429	0.166	1
LINC00907	0.0795205	0.780264	0.714	0.545	1
TOP3A	0.000188773	0.780248	0.571	0.109	1
BCL2L2	0.00550069	0.778847	0.429	0.107	1
OSBPL10	0.229459	0.778439	0.571	0.429	1
ITGB5	0.029209	0.778339	0.429	0.144	1
SESN2	9.79588e-05	0.778051	0.571	0.099	1
PLPPR4	0.00209307	0.77787	0.571	0.146	1
ACOX1	0.0991244	0.777828	0.286	0.114	1
PSMB3	0.000639142	0.777817	0.286	0.039	1
MAP6	0.0393841	0.77781	0.714	0.308	1
IL1R1	0.000957254	0.777252	0.286	0.042	1
UHMK1	8.70182e-05	0.776927	0.571	0.102	1
RBP2	0.180582	0.776615	0.286	0.131	1
AL049869.3	1.94702e-06	0.776469	0.429	0.046	0.0539325
WDR5	0.0002361	0.775632	0.571	0.123	1
MED1	0.00913948	0.774604	0.429	0.118	1
ZSWIM6	0.0113905	0.774238	0.857	0.364	1
DCAF7	0.00177229	0.773635	0.857	0.314	1
DCDC1	0.102343	0.773502	0.571	0.338	1
ABCE1	0.000189681	0.772685	0.571	0.111	1
ASIC2	0.0242352	0.768821	0.429	0.128	1
ATF7IP2	0.113918	0.768102	0.429	0.216	1
EEF1B2	7.94704e-09	0.767966	0.429	0.033	0.000220133
NUP50-DT	0.00858106	0.76609	0.571	0.185	1
GOLPH3	0.016255	0.766088	0.571	0.216	1
FSIP2-AS1	0.236214	0.765517	0.429	0.245	1
DNAH6	0.0248558	0.764896	0.571	0.218	1
NCK2	0.0638948	0.764841	0.429	0.17	1
CCNJ	7.61668e-08	0.764501	0.429	0.036	0.00210982
PCGF3	0.0098998	0.763231	0.571	0.181	1
AP000892.1	0.000208856	0.762609	0.571	0.107	1
NIPAL3	0.10333	0.762512	0.429	0.184	1
GATA6	9.0525e-05	0.76223	0.714	0.139	1
AC021723.2	0.0481782	0.761739	0.143	0.026	1
NR4A3	1.8191e-07	0.76147	0.429	0.039	0.00503892
DSTYK	0.16685	0.760404	0.429	0.223	1
MIR137HG	9.81688e-05	0.758804	0.286	0.031	1
ACBD3	0.0112127	0.758735	0.714	0.274	1
HSDL2	0.00471381	0.758593	0.714	0.234	1
CCDC125	0.000671401	0.758489	0.714	0.176	1
ELL2	0.0409169	0.757422	1	0.779	1
ACTN1	0.0244065	0.757053	0.571	0.222	1
GTF3C4	6.79925e-06	0.756449	0.429	0.051	0.188339
MYO5B	0.0503211	0.755914	0.714	0.36	1
AMOTL1	2.96999e-06	0.75506	0.429	0.047	0.0822686
SPATA5	0.0681492	0.754624	0.571	0.247	1
SKI	0.0259813	0.754289	0.571	0.252	1
HDHD5	0.00609745	0.753168	0.429	0.107	1
HMGXB4	0.0002105	0.752973	0.571	0.109	1
CBR3-AS1	0.0135441	0.752554	0.429	0.132	1
CEP295	0.000332289	0.752366	0.714	0.169	1
UQCC1	0.00333708	0.750516	0.714	0.225	1
MTAP	0.0141943	0.748617	0.714	0.297	1
AL359878.1	0.0134867	0.747442	0.286	0.062	1
SQOR	0.0878138	0.747343	0.286	0.108	1
RGP1	0.161277	0.747302	0.286	0.138	1
RHBDF2	3.50595e-05	0.747153	0.429	0.059	0.971148
DENND6A	0.0246755	0.746397	0.571	0.218	1
CHD5	3.32884e-06	0.74601	0.429	0.047	0.0922088
NTRK2	2.05943e-06	0.744095	0.429	0.046	0.0570461
FAM219B	2.05543e-05	0.743983	0.429	0.057	0.569355
SHANK3	5.89843e-05	0.742044	0.429	0.063	1
SKAP1	0.000184132	0.740603	0.286	0.033	1
ERBB4	0.716321	0.740517	0.286	0.236	1
AC108749.1	0.0056292	0.739426	0.429	0.102	1
AC005532.1	5.25779e-05	0.737766	0.429	0.06	1
AC005162.3	0.0125207	0.737709	0.286	0.063	1
ARHGAP10	0.181955	0.737634	0.429	0.276	1
TMEM51	0.0131081	0.737564	0.571	0.185	1
SLC41A2	0.00756267	0.736763	0.714	0.236	1
FOXK1	0.0267893	0.735445	0.714	0.323	1
AC024560.4	2.59159e-05	0.735036	0.429	0.057	0.717869
PCDHA9	1.66633e-05	0.734231	0.429	0.053	0.461572
AC007656.2	6.18416e-06	0.733875	0.429	0.049	0.171301
PLPPR5	0.101069	0.733322	0.286	0.108	1
DMXL2	0.0331539	0.733207	0.714	0.403	1
SRGAP2	0.00881483	0.732071	0.857	0.332	1
STRAP	0.00038366	0.731224	0.571	0.113	1
HGD	3.86244e-05	0.731116	0.429	0.058	1
CEACAM1	0.000450856	0.729636	0.571	0.128	1
PGBD5	0.0192326	0.729154	0.714	0.295	1
MIR99AHG	0.0118215	0.726894	0.571	0.183	1
CD44	0.156473	0.726679	0.429	0.229	1
AC007785.1	0.116424	0.726673	0.286	0.114	1
TPD52L1	0.00324248	0.726539	0.286	0.048	1
SFXN1	0.00750229	0.725598	0.714	0.249	1
AC011603.2	0.00653554	0.725514	0.571	0.169	1
RFX2	0.00571515	0.723076	1	0.462	1
CCDC50	0.000697955	0.72143	0.714	0.176	1
EIF5B	0.0200015	0.721354	0.571	0.221	1
SPSB3	0.00713626	0.72131	0.286	0.054	1
OSTF1	0.0118055	0.720034	0.429	0.128	1
SYT17	0.0912299	0.719749	0.571	0.38	1
HADHA	0.00885159	0.719471	0.571	0.183	1
LINC01226	1.82493e-16	0.719035	0.143	0.002	5.05507e-12
UBL3	0.00417747	0.718937	1	0.363	1
AC006115.2	0.125753	0.718623	0.286	0.115	1
RHBDD1	0.124537	0.718223	0.571	0.322	1
EFNA5	0.0115168	0.717882	1	0.829	1
LINC00882	0.000576926	0.717537	0.857	0.246	1
TM9SF2	0.0323106	0.717264	0.571	0.237	1
SIDT1	0.0407991	0.716511	0.571	0.227	1
ATF6	0.0829767	0.716074	0.571	0.327	1
NCALD	0.0990631	0.715354	0.714	0.541	1
NACC2	0.000998678	0.715005	0.571	0.137	1
TAF1	0.0633816	0.713492	0.571	0.291	1
ERBIN	0.00594028	0.713364	0.857	0.357	1
RBBP7	0.000518917	0.712562	0.571	0.116	1
PYGB	0.0341897	0.711491	0.286	0.075	1
SV2C	3.29121e-10	0.711096	0.143	0.003	9.11665e-06
INPP5F	0.0235456	0.710898	0.571	0.227	1
ACBD6	0.0533109	0.710886	0.857	0.676	1
AL356010.2	4.04075e-08	0.709687	0.143	0.004	0.00111929
ESYT2	0.0790558	0.708695	0.571	0.282	1
RAB30-DT	0.037118	0.708552	0.571	0.239	1
MAPKBP1	0.0239947	0.708541	0.571	0.205	1
PITPNM2	0.01616	0.708365	0.714	0.276	1
GOLM1	0.0262041	0.708288	0.429	0.141	1
TMC4	0.00151466	0.706753	0.714	0.198	1
MIR222HG	0.0040389	0.706369	0.714	0.224	1
ITIH4	8.73572e-05	0.70624	0.429	0.061	1
BOC	0.0600486	0.706149	0.429	0.187	1
GTF2A1	0.0862039	0.705786	0.429	0.172	1
ADH5	2.86086e-05	0.705539	0.429	0.055	0.792457
RUFY1	0.0650756	0.705042	0.571	0.254	1
CNBD1	1.55335e-06	0.704465	0.143	0.006	0.0430278
CABIN1	0.0183928	0.704204	0.857	0.351	1
ZNF35	8.6905e-05	0.703564	0.429	0.062	1
ERICH1	0.00173968	0.702588	0.714	0.19	1
SCN3B	0.0016577	0.702297	0.571	0.135	1
NUP210L	0.0312617	0.701267	0.286	0.077	1
FLG-AS1	0.0563837	0.700935	0.857	0.422	1
CPNE3	0.0261106	0.700916	0.429	0.141	1
ANKRD46	0.0285573	0.699525	0.429	0.142	1
AC092118.1	0.000101688	0.699189	0.429	0.061	1
FBXO3	0.00165203	0.698693	0.571	0.139	1
SIRPA	8.16608e-05	0.697944	0.143	0.008	1
PRR16	8.92049e-07	0.697873	0.143	0.005	0.0247098
NDUFAF6	0.169196	0.697349	0.429	0.246	1
AC138649.1	0.000124486	0.696355	0.429	0.062	1
COMMD9	0.000124769	0.695776	0.429	0.064	1
SFT2D2	0.0172653	0.695486	0.429	0.138	1
ZNF212	0.000101094	0.695229	0.429	0.061	1
KANSL1L	0.139235	0.694991	0.714	0.557	1
AP001636.3	0.00224037	0.694579	0.286	0.046	1
HLCS	0.215356	0.694551	0.714	0.616	1
KIAA1549	0.00528016	0.694503	0.857	0.286	1
APBA1	0.0969359	0.693319	0.571	0.285	1
CPEB2	0.01588	0.692262	0.571	0.189	1
SNTG2	0.13367	0.691162	0.714	0.493	1
LINC02245	0.0638957	0.691075	0.429	0.172	1
BCL2L13	0.0128591	0.690828	0.714	0.292	1
MMP16	0.11327	0.689627	0.571	0.362	1
IFNAR2	0.0297612	0.6896	0.429	0.147	1
BCAS4	0.00147241	0.689276	0.571	0.138	1
ATP8A2	0.0814978	0.688921	0.286	0.095	1
ABHD6	0.022516	0.688633	0.429	0.133	1
CD46	0.00533824	0.688604	0.857	0.371	1
TES	0.00027248	0.688559	0.429	0.072	1
SUPT6H	0.189209	0.688518	0.429	0.223	1
SARNP	0.282682	0.688398	0.429	0.322	1
LUZP1	0.134004	0.688166	0.286	0.12	1
NFU1	0.0387866	0.688134	0.429	0.146	1
PRKG2	8.116e-05	0.687859	0.429	0.061	1
ZCCHC14	0.0647741	0.687397	0.714	0.32	1
NDNF	2.97036e-33	0.686433	0.286	0.004	8.22789e-29
CERKL	0.105687	0.684332	0.571	0.274	1
GOSR1	0.0498935	0.683598	0.571	0.257	1
KCNC2	0.00429599	0.682973	0.429	0.096	1
ZNF207	0.0438223	0.682109	0.714	0.384	1
SLC35E1	0.000442277	0.681846	0.429	0.074	1
SLC25A28	0.000186778	0.681212	0.429	0.066	1
AATK	0.0139473	0.680848	0.714	0.258	1
KIF2A	0.00263448	0.680726	0.857	0.298	1
ZNF33A	0.00949781	0.680015	1	0.467	1
AC092574.2	0.0389827	0.679545	0.429	0.154	1
MAPK6	0.0029964	0.679467	0.714	0.199	1
LINC01550	2.33936e-20	0.679279	0.286	0.006	6.48002e-16
AC090796.1	0.000577266	0.678676	0.571	0.118	1
PCDH9-AS2	0.00070735	0.678666	0.143	0.011	1
SLC23A1	2.85507e-19	0.678649	0.286	0.007	7.90853e-15
CWC15	0.000169155	0.677992	0.429	0.066	1
LINC02082	0.0194411	0.677571	0.571	0.222	1
CREB1	0.272765	0.677413	0.571	0.328	1
AC093151.3	1.04939e-17	0.676408	0.286	0.007	2.9068e-13
TSPOAP1	0.0201916	0.67638	0.429	0.142	1
EPCAM-DT	0.154961	0.675918	0.286	0.132	1
RSBN1L	0.0146236	0.675417	0.857	0.344	1
CLUAP1	0.00274672	0.674823	0.571	0.152	1
CLHC1	0.0083752	0.67427	0.714	0.247	1
UBE2R2-AS1	7.33178e-10	0.67419	0.286	0.014	2.0309e-05
PPIL6	0.0162489	0.673916	0.286	0.063	1
TRAPPC9	0.0320709	0.673193	1	0.946	1
UBXN2A	0.0107452	0.672086	0.714	0.255	1
DNAJC13	0.0832477	0.671526	0.571	0.243	1
KCNT1	0.00619491	0.671196	0.143	0.016	1
RBAK	0.000377322	0.669672	0.429	0.07	1
MBOAT2	0.0124709	0.669656	1	0.364	1
STON2	0.0434292	0.668533	0.571	0.24	1
RAD51D	0.00397774	0.667873	0.571	0.148	1
AC025580.2	0.775587	0.667491	0.143	0.124	1
ARHGAP21	0.208858	0.66719	0.429	0.246	1
NSMAF	0.012131	0.666824	0.714	0.264	1
AC137630.1	3.2047e-18	0.666484	0.286	0.007	8.87703e-14
ASTN1	0.203622	0.665826	0.286	0.133	1
AC007679.1	8.44738e-15	0.665446	0.286	0.009	2.33992e-10
HPGD	0.00791629	0.665424	0.143	0.016	1
AC092969.1	0.00508294	0.665263	0.143	0.015	1
EMG1	0.0685018	0.665216	0.286	0.093	1
FIGN	0.0859275	0.664726	0.429	0.192	1
AC068234.2	2.16509e-14	0.664225	0.286	0.009	5.99729e-10
OTOGL	0.222399	0.663928	0.571	0.403	1
AP3S1	0.0350271	0.663909	0.286	0.082	1
ZNF337	0.0228712	0.663657	0.429	0.147	1
ITPK1	0.0210706	0.663133	0.714	0.276	1
ANKRD27	0.00445971	0.662207	0.571	0.156	1
CTDP1	0.000805367	0.661725	0.429	0.08	1
NOCT	0.207655	0.661327	0.286	0.149	1
FLII	0.0308631	0.661222	0.286	0.077	1
AC007563.2	0.025097	0.660961	0.714	0.282	1
COPG2	0.354497	0.660869	0.429	0.32	1
USH1C	0.0206515	0.660748	0.714	0.268	1
KIAA0232	0.00691229	0.658689	1	0.395	1
RETREG1	0.0779966	0.658513	0.571	0.253	1
LGALSL-DT	0.00702839	0.658223	0.571	0.173	1
ZNF429	0.040222	0.657979	0.571	0.212	1
DPYSL2	0.0585784	0.657641	1	0.678	1
AC012349.1	8.03307e-13	0.657626	0.143	0.003	2.22516e-08
EDN3	0.0640601	0.656568	0.429	0.165	1
AC016831.5	0.000800385	0.656472	0.429	0.074	1
PIK3C2B	0.0181145	0.655816	0.571	0.2	1
PLA2G12A	0.0193586	0.655575	0.571	0.203	1
ZNF627	0.00324468	0.654893	0.571	0.151	1
SLC9A2	6.83194e-10	0.654813	0.143	0.003	1.89245e-05
CCDC144A	0.619134	0.65315	0.143	0.1	1
KIAA1211	0.367361	0.652573	0.429	0.265	1
SECISBP2	0.0848838	0.65242	0.571	0.266	1
ARHGAP17	0.108471	0.651797	0.429	0.207	1
LINC01588	0.000893105	0.651719	0.429	0.078	1
MBTD1	0.0267526	0.651206	0.714	0.31	1
MIB2	0.0417121	0.650888	0.286	0.079	1
FZR1	0.00120947	0.650614	0.429	0.081	1
PPP1R13B	0.0194318	0.650056	0.714	0.342	1
INTS14	0.000739268	0.649984	0.429	0.075	1
IRAK2	0.00128185	0.649046	0.429	0.086	1
PTPRS	0.0196967	0.648936	0.571	0.216	1
PLXDC2	0.185482	0.648705	0.571	0.32	1
SRSF1	0.0430711	0.646626	0.429	0.146	1
AL158136.1	2.36012e-12	0.646036	0.286	0.011	6.53754e-08
AC006148.1	3.77797e-31	0.645282	0.286	0.004	1.0465e-26
LRP6	0.332066	0.644931	0.429	0.299	1
UPP2	0.0421032	0.64481	0.429	0.14	1
CNST	0.023834	0.643184	0.571	0.227	1
FERMT1	2.20077e-08	0.642927	0.286	0.016	0.000609613
SH3YL1	0.0575964	0.641926	0.571	0.256	1
GPAT3	0.0318057	0.641877	0.286	0.078	1
SORT1	0.118143	0.641581	0.429	0.218	1
BBS2	0.00419528	0.641479	0.571	0.149	1
AC011442.1	1.4621e-07	0.64141	0.286	0.018	0.00405003
PARD6B	0.00110999	0.641244	0.429	0.077	1
CACNA1C	0.00625873	0.640702	1	0.996	1
LINC01090	4.01437e-10	0.640238	0.286	0.013	1.11198e-05
HULC	0.178884	0.639461	0.571	0.367	1
PLAC8	0.000725729	0.639461	0.429	0.075	1
KIAA1671	0.0266717	0.638673	0.571	0.219	1
MCPH1-AS1	0.0427195	0.638633	0.429	0.156	1
mm10---Wdr37	5.04024e-47	0.638585	0.286	0.002	1.39615e-42
RUNDC3B	0.204363	0.638524	0.286	0.144	1
MCU	0.316693	0.637866	0.571	0.395	1
MMADHC	0.0210938	0.637631	0.286	0.069	1
CDKL5	0.00375212	0.637139	0.714	0.21	1
NIPSNAP2	0.0133012	0.637002	0.571	0.209	1
LINC02693	0.0467745	0.635838	0.286	0.085	1
AC010168.1	0.00233471	0.635459	0.714	0.196	1
HCG9	1.84836e-16	0.634842	0.286	0.008	5.11996e-12
GSDMD	1.25239e-07	0.634669	0.286	0.018	0.00346913
EPB41L2	0.0462654	0.634277	0.429	0.151	1
BICDL2	6.36962e-07	0.633428	0.286	0.02	0.0176438
WWC2	0.062702	0.632983	0.286	0.086	1
STAT4	0.0224925	0.63263	0.571	0.224	1
ZDHHC14	0.0995261	0.632195	0.857	0.717	1
SLC1A1	0.0676259	0.631534	0.571	0.26	1
UPRT	0.0326805	0.631301	0.429	0.137	1
PTPN9	0.0102596	0.631231	0.714	0.253	1
AL591767.1	1.68644e-12	0.63113	0.286	0.01	4.67145e-08
RBM17	0.00549387	0.630357	0.571	0.156	1
WDR60	0.0168059	0.630063	0.857	0.367	1
SPTB	0.0969026	0.629992	0.571	0.258	1
BCAR3	0.00448972	0.629695	0.857	0.298	1
MYRF	0.670227	0.629176	0.143	0.108	1
PLSCR4	0.1781	0.629019	0.286	0.135	1
MSANTD2	0.0593509	0.629001	0.429	0.151	1
GLI3	0.0169901	0.62885	0.429	0.125	1
ST5	0.0418751	0.62861	0.571	0.262	1
TLCD4	0.00136716	0.62784	0.429	0.084	1
TPST1	0.0142573	0.627719	1	0.462	1
Z95331.1	0.111112	0.627251	0.286	0.102	1
ILDR2	0.00203543	0.626348	0.429	0.089	1
IGSF21	0.430552	0.626266	0.286	0.173	1
AUH	0.0659597	0.626179	0.714	0.393	1
DLG3	0.0551916	0.625984	0.286	0.084	1
LARS2	0.140066	0.625839	0.429	0.212	1
RFC2	5.00846e-07	0.625796	0.286	0.02	0.0138734
BRWD3	0.0267891	0.62569	0.714	0.264	1
SMC5-AS1	0.625393	0.625468	0.286	0.246	1
XPC	0.368357	0.625053	0.286	0.177	1
DNAH3	5.98608e-10	0.624568	0.286	0.013	1.65814e-05
CHD8	0.0229474	0.624465	0.714	0.272	1
MORF4L2-AS1	2.89901e-08	0.624434	0.286	0.016	0.000803025
CRYZL1	0.0277013	0.622323	0.571	0.219	1
MTHFR	0.0568934	0.622296	0.286	0.091	1
RAB25	3.77572e-06	0.622279	0.286	0.023	0.104588
FXYD5	1.63211e-06	0.621702	0.286	0.022	0.0452094
AKAP13	0.126376	0.621133	0.714	0.428	1
AC009061.2	0.0528903	0.620766	0.429	0.158	1
GFPT1	0.0224513	0.620059	0.857	0.435	1
XPO6	0.0293045	0.61983	0.571	0.223	1
PUDP	0.591339	0.619526	0.286	0.206	1
CDKL1	0.0475323	0.619354	0.429	0.151	1
SCN2A	0.00264727	0.619266	0.571	0.143	1
COTL1	0.00304726	0.61892	0.571	0.141	1
ATAD3B	0.0739995	0.618602	0.286	0.09	1
ZNF433-AS1	0.0633767	0.61846	0.286	0.096	1
AC024558.2	0.100657	0.618119	0.286	0.099	1
NDRG3	0.0508018	0.618108	0.429	0.151	1
PLPPR1	0.327028	0.618064	0.714	0.582	1
AC025284.1	7.61107e-11	0.61772	0.286	0.012	2.10827e-06
SSX2IP	0.0223597	0.617578	0.714	0.267	1
AL807761.4	0.265151	0.617461	0.286	0.147	1
AC006994.2	0.051459	0.61739	0.286	0.082	1
PIK3R2	0.00487748	0.616809	0.429	0.099	1
AC021231.1	0.147323	0.616481	0.571	0.319	1
NOS1AP	4.90077e-06	0.615727	0.286	0.023	0.135751
SLC22A23	0.00256816	0.615174	0.429	0.086	1
ARAP2	1.08019e-09	0.615	0.286	0.014	2.99211e-05
CAMK1G	3.94587e-09	0.61489	0.286	0.015	0.000109301
PDRG1	3.81397e-09	0.614375	0.286	0.015	0.000105647
LINC02614	0.00189627	0.61417	0.429	0.086	1
ZNF771	7.25568e-06	0.613097	0.286	0.024	0.200982
AP002495.1	0.262695	0.612798	0.286	0.157	1
STK32B	0.0278616	0.612572	0.857	0.332	1
KRCC1	0.049601	0.612243	0.571	0.22	1
MTMR2	0.00489001	0.612029	0.714	0.217	1
STAT5B	0.110066	0.611186	0.571	0.328	1
PKP3	1.58424e-05	0.611092	0.286	0.026	0.438835
NUDT3	0.00250692	0.611059	0.429	0.089	1
AMZ1	0.0197581	0.610809	0.714	0.276	1
DCX	0.503587	0.61078	0.143	0.084	1
POLH	0.00517073	0.610737	0.429	0.097	1
DNM3	0.155156	0.610478	0.429	0.205	1
COG6	0.189077	0.610446	0.571	0.361	1
CARD10	3.37853e-06	0.610316	0.286	0.022	0.0935853
GPC5-AS1	2.86406e-10	0.609841	0.286	0.013	7.93344e-06
ZNF471	0.0022313	0.609768	0.429	0.085	1
ZNF624	0.0931511	0.609549	0.143	0.033	1
NHSL1	0.00256626	0.60942	0.714	0.2	1
HNMT	2.38096e-09	0.609101	0.286	0.014	6.59527e-05
FARP1	0.0812608	0.60793	0.714	0.427	1
DUSP14	3.17222e-07	0.607783	0.286	0.019	0.00878704
AC018541.1	2.83249e-08	0.607441	0.286	0.016	0.0007846
STIM2	0.00893387	0.60734	0.857	0.323	1
FOXP1-AS1	6.75878e-07	0.607249	0.286	0.02	0.0187218
AC095057.3	3.45728e-07	0.607098	0.286	0.019	0.00957666
ILKAP	0.0536156	0.606988	0.571	0.223	1
ZFP41	4.02068e-05	0.606613	0.286	0.028	1
ACAT1	0.0382309	0.606563	0.429	0.159	1
AC092896.2	1.65068e-09	0.606097	0.286	0.014	4.57239e-05
CMYA5	0.000123274	0.605881	0.286	0.032	1
KBTBD6	4.77524e-09	0.60525	0.286	0.015	0.000132274
SYNGAP1-AS1	0.00533264	0.604867	0.429	0.097	1
AC022816.1	0.012298	0.604769	0.143	0.018	1
PRKAR1B	0.0831899	0.604524	0.571	0.269	1
AL109946.1	0.00446781	0.604436	0.429	0.1	1
STX18-AS1	0.0798875	0.604128	0.571	0.262	1
TRMT44	0.0988871	0.60407	0.286	0.098	1
CD55	0.0655634	0.603884	0.286	0.096	1
NT5E	0.0101126	0.603879	0.143	0.017	1
AC005343.1	0.000900397	0.603411	0.143	0.011	1
LNX1-AS1	0.00427161	0.603375	0.429	0.101	1
RAPGEF1	0.0299341	0.603244	0.857	0.366	1
ACTR2	0.00330119	0.603014	0.714	0.22	1
TP53I13	0.018083	0.602955	0.571	0.204	1
AC078864.1	1.84921e-05	0.60287	0.286	0.026	0.512232
RAD54L2	0.00830992	0.60241	0.714	0.232	1
DNAJC6	0.0341085	0.60194	0.714	0.354	1
TPGS2	0.00279567	0.60177	0.429	0.087	1
DISP1	0.0652614	0.601024	0.714	0.378	1
GOT2	0.00378719	0.600965	0.429	0.093	1
LRRTM4	0.045837	0.60069	1	0.914	1
PEX11A	9.77466e-08	0.600433	0.286	0.018	0.00270758
AL512353.1	0.018428	0.600063	0.143	0.02	1
HFM1	0.0631533	0.599774	0.429	0.176	1
NYAP2	0.0261053	0.599128	0.571	0.211	1
ATP11B	0.0242932	0.599074	0.714	0.271	1
NARF	0.00639722	0.598426	0.429	0.105	1
DMGDH	0.00404698	0.598378	0.429	0.096	1
USF3	0.20397	0.598149	0.429	0.27	1
FAM76A	0.00476017	0.598006	0.429	0.104	1
TTN	0.0509514	0.597767	0.714	0.311	1
PRKACB	0.199311	0.597745	0.714	0.568	1
LINC02254	0.00395119	0.597585	0.143	0.014	1
RHOBTB3	0.0769329	0.597124	1	0.673	1
APC	0.193155	0.596812	0.571	0.458	1
PTPRN2	0.0436239	0.596631	1	0.997	1
MED15	0.0871252	0.59647	0.571	0.244	1
PPP2CA	0.0499414	0.596469	0.571	0.228	1
CAT	0.0669252	0.596342	0.286	0.094	1
AP002433.1	0.0213853	0.596337	0.143	0.021	1
QDPR	0.00660752	0.595484	0.571	0.153	1
MEIS1	0.0302845	0.595117	1	0.756	1
LINC02307	0.00150974	0.595034	0.143	0.012	1
SMARCA1	0.109105	0.594799	0.571	0.332	1
PAF1	6.27384e-05	0.594724	0.286	0.03	1
NEO1	0.0445559	0.59412	0.857	0.603	1
PGAP1	0.00529184	0.593725	0.857	0.269	1
KCNT2	0.000441978	0.59282	0.429	0.072	1
LINC01531	1.93779e-06	0.592742	0.286	0.022	0.0536766
ZFX	0.00698655	0.592444	0.714	0.216	1
CYP39A1	0.00370151	0.592388	0.429	0.093	1
MPP5	0.128958	0.592295	0.429	0.224	1
MLYCD	0.00862672	0.592274	0.571	0.17	1
PIK3CD	4.93101e-05	0.592248	0.286	0.028	1
Z93943.1	8.87832e-06	0.592108	0.286	0.024	0.24593
MPDZ	0.0104309	0.592105	0.857	0.361	1
ZDHHC20	0.0410007	0.5921	0.714	0.333	1
TMEM42	0.112104	0.591983	0.143	0.036	1
MPP7	0.0400736	0.591727	0.571	0.222	1
LARS2-AS1	2.10106e-06	0.591352	0.286	0.022	0.0581995
AC068533.3	0.139766	0.591337	0.286	0.12	1
LINC01446	1.23378e-09	0.591317	0.286	0.014	3.41757e-05
SLC25A46	0.0327486	0.591309	0.571	0.22	1
VPS35	0.004206	0.59063	0.429	0.095	1
SESTD1	0.0834729	0.589736	0.714	0.365	1
TESC	0.550962	0.589505	0.143	0.09	1
PGM5	0.000101463	0.589184	0.286	0.031	1
AC005410.2	0.0297854	0.588715	0.143	0.023	1
MDGA1	0.0236211	0.588033	0.143	0.021	1
CA5B	0.050572	0.587869	0.429	0.177	1
HID1	0.140429	0.587408	0.286	0.117	1
Z97832.2	8.26278e-06	0.586942	0.286	0.024	0.228879
C1QL3	0.00451267	0.586711	0.143	0.015	1
MYO1D	0.0061899	0.586563	1	0.834	1
CPEB1	0.202019	0.58655	0.429	0.204	1
ANKRD44	0.211902	0.586388	0.571	0.336	1
KIDINS220	0.0199357	0.586357	0.857	0.422	1
ZKSCAN4	2.5283e-06	0.585868	0.286	0.022	0.070034
SMOC1	0.0683909	0.585091	0.429	0.168	1
ANKRD16	0.00658102	0.585066	0.429	0.11	1
DENND2A	0.0950775	0.584659	0.571	0.265	1
ZFPM1	0.100738	0.583842	0.286	0.099	1
ENPP2	0.342679	0.583732	0.429	0.255	1
AC108472.1	0.00492958	0.583727	0.429	0.1	1
ATCAY	0.000150971	0.58359	0.286	0.032	1
LINC01508	4.91902e-08	0.583408	0.286	0.017	0.00136257
AL645568.1	0.102625	0.58333	0.571	0.322	1
PDE7B	0.01539	0.583274	0.429	0.116	1
PRKAR2A	0.0332664	0.583237	0.714	0.332	1
ACOT9	7.96239e-06	0.583089	0.286	0.024	0.220558
NIFK-AS1	0.707655	0.582972	0.143	0.113	1
SLC25A14	0.00794644	0.582811	0.429	0.106	1
SLC2A4RG	0.00027262	0.582679	0.286	0.035	1
EYA1	0.260746	0.582367	0.286	0.14	1
CCDC86	1.17794e-05	0.58234	0.286	0.025	0.326288
BTBD7	0.0799142	0.581759	0.714	0.373	1
AC006001.2	0.296171	0.581112	0.286	0.166	1
C5orf66	0.0843852	0.581077	0.286	0.098	1
PHLDB1	0.000220534	0.580798	0.286	0.033	1
GAB1	0.00848744	0.580339	0.857	0.304	1
UBE2V1	0.121979	0.580006	0.429	0.18	1
AL110114.1	0.452405	0.579497	0.286	0.21	1
RNF150	0.0882613	0.579415	0.714	0.381	1
ZNF563	5.58642e-05	0.578851	0.286	0.029	1
MARK1	0.0803736	0.578541	0.714	0.469	1
TECTA	0.00015694	0.578295	0.286	0.032	1
ZNF799	6.20696e-06	0.578269	0.286	0.023	0.171933
NFIB	0.0877245	0.577221	0.143	0.032	1
RGS12	0.00932928	0.576585	0.571	0.17	1
MOB2	0.00720466	0.575995	0.429	0.102	1
FLYWCH1	0.118981	0.575838	0.286	0.117	1
CTDSP2	0.104485	0.575077	0.286	0.106	1
TAFA4	7.09451e-06	0.574879	0.286	0.024	0.196518
LRP3	1.6795e-05	0.574634	0.286	0.025	0.46522
MECR	0.0970206	0.574156	0.286	0.106	1
AL445248.1	0.000689245	0.574111	0.286	0.039	1
WNK2	0.0897552	0.573764	0.571	0.312	1
AL390783.1	0.12596	0.573752	0.714	0.396	1
GTF2F2	0.0316716	0.572823	0.571	0.23	1
PRPSAP1	0.107795	0.572503	0.286	0.113	1
RABIF	1.38169e-06	0.572276	0.286	0.02	0.0382728
TBC1D22B	0.0877442	0.572235	0.429	0.172	1
FBH1	0.0887151	0.571873	0.429	0.186	1
DKK3	3.16449e-06	0.571834	0.286	0.022	0.0876565
mm10---Arhgap24	5.95386e-09	0.57178	0.286	0.015	0.000164922
CFDP1	0.145182	0.571772	0.571	0.386	1
C5orf63	0.00854799	0.571652	0.429	0.109	1
ENTPD1-AS1	0.298042	0.571391	0.429	0.299	1
AL021918.5	0.000257335	0.571371	0.286	0.034	1
ZDHHC2	0.0542844	0.571288	0.571	0.278	1
FOXK2	0.222002	0.571263	0.571	0.383	1
PPP1R26	1.26815e-05	0.570285	0.286	0.025	0.351278
COPS4	0.0617859	0.570203	0.429	0.177	1
LEO1	0.00545624	0.569919	0.429	0.099	1
TMLHE-AS1	0.118395	0.568096	0.571	0.313	1
COBLL1	0.20454	0.568042	0.714	0.447	1
TK2	0.00933923	0.567266	0.429	0.116	1
COQ3	0.000340386	0.56699	0.286	0.035	1
ZNF446	8.29063e-05	0.566747	0.286	0.03	1
AC027601.6	0.000830978	0.566668	0.286	0.04	1
CEP63	0.156202	0.566621	0.429	0.232	1
PPP4R3A	0.047122	0.566063	0.714	0.294	1
LINC01004	0.0570054	0.566054	0.857	0.393	1
AL353151.2	0.000375821	0.565795	0.286	0.036	1
LRRC42	0.00930036	0.565563	0.429	0.11	1
AL136962.1	2.29999e-06	0.565427	0.286	0.022	0.0637098
TMCO3	0.0669175	0.564122	0.571	0.232	1
SNRNP27	0.0499087	0.563478	0.143	0.027	1
DGAT1	0.000121547	0.563406	0.286	0.031	1
AL078604.4	0.000211662	0.56313	0.286	0.033	1
DTNBP1	0.0321388	0.563124	0.714	0.276	1
CASP8	7.71672e-05	0.563038	0.286	0.029	1
POLR3G	0.000627531	0.562923	0.286	0.038	1
PER3	0.619616	0.562442	0.571	0.401	1
LINC00342	0.207279	0.562062	0.571	0.404	1
AKAP10	0.0380303	0.561429	0.714	0.297	1
MGST3	0.0118633	0.56142	0.571	0.176	1
MDN1	0.0280284	0.560936	0.571	0.238	1
PUS10	0.58699	0.560343	0.143	0.095	1
PPP4R4	0.0545484	0.560224	0.429	0.159	1
DNAH5	0.0322424	0.560193	0.714	0.277	1
AC005332.6	0.000969711	0.560029	0.286	0.04	1
NEBL	0.166948	0.559942	1	0.881	1
PCGF6	0.0110753	0.559768	0.429	0.112	1
CYP3A5	0.091852	0.559624	0.286	0.096	1
PCF11	0.0104741	0.559414	0.571	0.174	1
LINC01340	0.0575116	0.55935	0.143	0.028	1
CCDC110	0.000808699	0.559197	0.286	0.039	1
CCDC198	0.0384657	0.559043	0.571	0.221	1
ACSS2	0.00893077	0.55898	0.429	0.115	1
RBPJ	0.200979	0.558952	0.714	0.379	1
MTERF4	0.053782	0.55882	0.571	0.243	1
RNASET2	0.000828354	0.558651	0.286	0.04	1
HDAC6	0.0108456	0.558648	0.429	0.109	1
CNBD2	0.000233323	0.558305	0.286	0.033	1
PEF1	0.000256759	0.558148	0.286	0.034	1
DFFA	0.0102822	0.558072	0.429	0.108	1
DPP3	0.000218967	0.557572	0.286	0.034	1
RBSN	0.0123255	0.557041	0.429	0.116	1
PRDM2	0.0373254	0.556603	0.571	0.24	1
AC083843.3	0.000132681	0.556398	0.286	0.031	1
CACNA1B	0.140258	0.556375	0.857	0.519	1
CDK16	0.000300166	0.556313	0.286	0.035	1
TMSB15B	0.0103108	0.556048	0.429	0.111	1
TACR1	0.000279245	0.554694	0.286	0.034	1
AS3MT	0.000159412	0.554631	0.286	0.031	1
TM9SF1	0.000169457	0.554549	0.286	0.032	1
SERINC1	0.00941377	0.554036	0.571	0.164	1
TNRC6C	0.0949786	0.553817	0.571	0.3	1
FANCM	0.00123933	0.553321	0.286	0.042	1
LMBR1	0.429363	0.553247	0.429	0.382	1
LRRIQ3	0.203104	0.553119	0.143	0.047	1
DLC1	0.0270165	0.553071	0.714	0.289	1
EML1	0.00877844	0.552818	0.429	0.11	1
CCDC14	0.0111867	0.552797	0.571	0.182	1
CCNG1	4.3767e-05	0.552791	0.286	0.027	1
STAMBPL1	0.00863165	0.552627	0.429	0.106	1
CHTOP	0.00881578	0.552213	0.429	0.111	1
ARX	0.0658409	0.552198	0.429	0.161	1
BCAP31	0.000727839	0.55186	0.286	0.038	1
AL358944.1	0.0515899	0.551637	0.143	0.027	1
MRNIP	0.0860985	0.550499	0.429	0.196	1
WDR61	0.107862	0.550321	0.286	0.113	1
TBCA	0.253077	0.550311	0.571	0.372	1
LONP1	0.0132859	0.55023	0.429	0.113	1
RB1	0.0586401	0.549693	0.714	0.41	1
ARHGEF37	0.00980459	0.549447	0.429	0.108	1
B3GALNT2	0.0151068	0.548453	0.571	0.187	1
ADGRG2	0.378778	0.548411	0.286	0.17	1
SETMAR	0.000942714	0.548271	0.286	0.04	1
UCHL3	0.0119404	0.547704	0.571	0.176	1
AC024257.3	0.00214634	0.547395	0.286	0.046	1
TMOD3	0.383115	0.547174	0.429	0.252	1
AXDND1	0.00144598	0.547161	0.286	0.043	1
ZKSCAN7-AS1	0.198845	0.547151	0.429	0.256	1
CHKB	0.0148805	0.546999	0.429	0.131	1
MED12	0.000726404	0.546893	0.286	0.039	1
AKAP12	0.00228321	0.545788	0.429	0.087	1
HSBP1L1	0.00027413	0.544916	0.286	0.033	1
NT5C3A	0.6186	0.544704	0.286	0.262	1
AL513548.1	0.113735	0.544607	0.143	0.036	1
DMD	0.0443113	0.544593	1	0.616	1
PON3	0.000529137	0.544361	0.286	0.036	1
NT5DC3	0.16898	0.544055	0.429	0.22	1
AL391839.1	0.0157839	0.543784	0.429	0.12	1
FBXO33	0.196637	0.543737	0.429	0.226	1
NICN1	0.000227648	0.54371	0.286	0.032	1
MRTO4	0.000381235	0.542761	0.286	0.035	1
ARMC9	0.0829483	0.542172	0.571	0.254	1
B4GALT1	0.00168598	0.542101	0.286	0.043	1
IFT57	0.0142451	0.541872	0.429	0.124	1
ADAR	0.0591163	0.54146	0.571	0.246	1
ADCY6	0.0203929	0.541326	0.429	0.125	1
ZNF611	0.0190725	0.54108	0.571	0.173	1
SPOCK1	0.0878272	0.541027	0.143	0.032	1
ARHGEF28	0.0837553	0.540794	0.714	0.477	1
AC073167.1	0.0136419	0.540694	0.429	0.115	1
CEP120	0.161058	0.540352	0.286	0.115	1
WDPCP	0.105376	0.540208	0.714	0.423	1
IL1RL2	0.000387762	0.539783	0.286	0.035	1
PCNP	0.0138676	0.539647	0.571	0.18	1
AC106795.3	0.172053	0.539531	0.714	0.412	1
RNF8	0.0178978	0.539371	0.429	0.133	1
RC3H2	0.195505	0.539287	0.429	0.254	1
AC009107.2	0.000153467	0.539085	0.286	0.031	1
SLC23A2	0.0925475	0.539001	0.714	0.343	1
ATP2B4	0.0956779	0.538955	0.571	0.258	1
ODF2L	0.174918	0.538702	0.429	0.24	1
CLTA	0.083645	0.53803	0.571	0.239	1
CTBP1-DT	0.124813	0.537547	0.286	0.113	1
CTTNBP2NL	0.0119445	0.537083	0.429	0.114	1
AC063960.2	0.000724982	0.536906	0.286	0.037	1
VPS9D1	0.0230036	0.536655	0.429	0.12	1
NF2	0.0195196	0.536451	0.571	0.184	1
LINC00894	0.050576	0.535736	0.714	0.334	1
VEPH1	0.112341	0.535707	0.143	0.036	1
KLHDC2	0.0192268	0.534954	0.571	0.182	1
ANKRD36	0.0781853	0.534853	0.714	0.39	1
C7orf26	0.00365857	0.534581	0.286	0.05	1
C19orf18	0.00713432	0.534559	0.286	0.057	1
HECTD2	0.137111	0.534305	0.571	0.343	1
CASC4	0.0332732	0.534098	1	0.625	1
KDM7A	0.104152	0.533977	0.714	0.387	1
AC011369.1	0.00217657	0.533892	0.286	0.045	1
USP31	0.139634	0.533717	0.286	0.122	1
PARP14	0.0118673	0.533363	0.429	0.107	1
ANKRD18A	0.0160398	0.533305	0.429	0.116	1
GNPDA2	0.0130081	0.533211	0.429	0.107	1
AC092279.1	0.0189521	0.53297	0.429	0.13	1
TTC23L	0.00743515	0.532946	0.286	0.058	1
NPTXR	0.00277755	0.532706	0.286	0.047	1
AC078909.2	0.000463295	0.532278	0.286	0.035	1
FBXW2	0.193753	0.532169	0.286	0.131	1
ZNF774	0.00483746	0.531791	0.286	0.052	1
CDC16	0.0910811	0.5314	0.429	0.18	1
POF1B	0.000487888	0.53128	0.286	0.036	1
ATP6V0E2	0.0150092	0.531197	0.429	0.118	1
TSC22D1-AS1	0.00103245	0.53104	0.286	0.04	1
DMPK	0.0197953	0.530824	0.429	0.133	1
GULP1	0.182779	0.53067	0.143	0.044	1
USP43	0.00100518	0.530273	0.286	0.04	1
MARK2	0.0656907	0.52888	0.714	0.304	1
TNS3	0.12113	0.528455	0.714	0.647	1
ERC2	0.115627	0.528305	0.571	0.327	1
SLC12A6	0.0172261	0.527512	0.571	0.177	1
RANBP6	0.000395887	0.52709	0.286	0.035	1
CEP126	0.0888059	0.526673	0.857	0.766	1
PDGFA	0.00148212	0.526428	0.286	0.042	1
PAK1IP1	0.135372	0.526361	0.143	0.039	1
LMF1	0.116044	0.526241	0.429	0.195	1
PRTFDC1	0.406614	0.526114	0.286	0.166	1
RXYLT1	0.0152653	0.526035	0.429	0.118	1
MAP3K7	0.118296	0.525676	0.429	0.199	1
FAM189A1	0.242623	0.525475	0.571	0.332	1
SIAE	0.00126569	0.525442	0.286	0.041	1
CDC73	0.137782	0.525402	0.571	0.34	1
DVL2	0.163091	0.524563	0.143	0.042	1
WDR66	0.000864254	0.524376	0.286	0.038	1
MORN4	0.022563	0.52352	0.429	0.128	1
CAMSAP2	0.121961	0.52349	0.714	0.41	1
TMCO4	0.0618868	0.523273	0.571	0.251	1
ZNF561-AS1	0.0224873	0.521913	0.429	0.128	1
CCDC24	0.218648	0.521818	0.286	0.137	1
WASF1	0.0170498	0.521516	0.571	0.183	1
DPYD	0.0128476	0.52141	0.429	0.116	1
C6orf136	0.200397	0.520878	0.143	0.047	1
TAF13	0.000937003	0.520404	0.286	0.038	1
PPP2R1B	0.173201	0.52003	0.429	0.197	1
NKD1	0.00174029	0.519927	0.286	0.043	1
DAP	0.0849791	0.519519	0.571	0.263	1
CDYL2	0.0208228	0.519448	0.429	0.115	1
AL450998.2	0.00633391	0.519329	0.286	0.054	1
DENND5A	0.382533	0.519163	0.286	0.194	1
LINC01290	0.0064827	0.5185	0.286	0.053	1
ABHD15	0.00421364	0.518465	0.286	0.05	1
KCNMA1-AS1	0.264312	0.518268	0.429	0.292	1
AC005828.1	0.162882	0.517547	0.143	0.042	1
UPB1	0.0127759	0.51744	0.429	0.111	1
DNAAF5	0.025596	0.516692	0.429	0.132	1
IFT22	0.00176406	0.5159	0.286	0.043	1
FBXO41	0.234894	0.515663	0.286	0.145	1
CNGA1	0.0042527	0.515434	0.286	0.05	1
PEX13	0.250194	0.515234	0.286	0.137	1
PRKG1	0.132072	0.515162	0.143	0.038	1
AC124947.1	0.300926	0.514969	0.143	0.058	1
ZNF337-AS1	0.0478361	0.514596	0.571	0.256	1
VDR	0.00571734	0.514197	0.286	0.052	1
SDK1	0.259651	0.51417	1	0.994	1
TMEM14A	0.00208605	0.514148	0.286	0.043	1
COQ4	0.0274682	0.514055	0.571	0.194	1
AC068305.2	0.000372921	0.513806	0.286	0.034	1
CMTM8	0.554767	0.513171	0.571	0.787	1
FAM98B	0.0161122	0.512774	0.429	0.117	1
AL162231.2	0.00202252	0.512531	0.286	0.042	1
SPECC1L	0.059747	0.512273	1	0.637	1
AL513327.1	0.0189389	0.512222	0.571	0.206	1
ATP6V1A	0.0455485	0.511853	0.714	0.31	1
FAM151A	0.20994	0.511848	0.143	0.048	1
ACSL6	0.00361306	0.51163	0.286	0.048	1
ERP44	0.0126245	0.511255	0.857	0.317	1
PLAA	0.0206311	0.511157	0.429	0.123	1
FDFT1	0.0174756	0.511115	0.429	0.126	1
NYAP1	0.00326592	0.510815	0.286	0.047	1
PRSS12	0.00334863	0.510534	0.286	0.048	1
A1CF	0.219592	0.510461	0.571	0.36	1
AC006480.2	0.192872	0.510348	0.143	0.046	1
PVALEF	0.00832533	0.510216	0.286	0.057	1
AL139022.1	0.00290039	0.50998	0.286	0.045	1
RTN1	0.0351183	0.509772	1	0.932	1
MAPK14	0.144325	0.509739	0.571	0.316	1
AC092902.4	0.00687039	0.509605	0.286	0.055	1
FBXO36	0.136149	0.509277	0.286	0.113	1
FOXN3	0.117106	0.509134	0.857	0.839	1
MINDY1	0.0243083	0.509073	0.429	0.125	1
ARSD	0.186021	0.508643	0.143	0.045	1
STX17-AS1	0.0197268	0.508445	0.429	0.119	1
HAUS4	0.00145977	0.508254	0.286	0.04	1
THOC5	0.00416062	0.507524	0.286	0.048	1
RAB11B	0.00153585	0.50745	0.286	0.041	1
HSPBP1	0.00298051	0.507316	0.286	0.045	1
NME6	0.00272765	0.507246	0.286	0.045	1
SDHB	0.0186373	0.506737	0.429	0.124	1
TXNRD1	0.230029	0.506663	0.286	0.13	1
MINDY3	0.0796662	0.506443	0.429	0.181	1
C8orf37-AS1	0.60867	0.506429	0.143	0.097	1
TMEM41B	0.0202618	0.506379	0.571	0.197	1
POLR2D	0.00234624	0.506365	0.286	0.044	1
PDE1B	0.211435	0.506337	0.143	0.048	1
ZNF334	0.0281393	0.506041	0.429	0.127	1
CIC	0.00524094	0.50598	0.286	0.051	1
MATN2	0.0109269	0.505868	0.571	0.159	1
PMM1	0.00411332	0.504197	0.286	0.048	1
EFR3A	0.112529	0.503771	0.571	0.299	1
KLHL23	0.0226016	0.503764	0.571	0.197	1
UBE2I	0.257401	0.503717	0.286	0.146	1
PDGFD	7.01758e-05	0.503444	0.286	0.028	1
VAMP7	0.0086893	0.503343	0.286	0.057	1
FAM222B	0.0651018	0.503319	1	0.565	1
IFT140	0.0315089	0.503099	0.429	0.126	1
ZSCAN25	0.0120373	0.503048	0.286	0.062	1
FAM217B	0.00234665	0.502769	0.286	0.044	1
CERS6	0.142891	0.502554	0.857	0.739	1
HGSNAT	0.197638	0.502409	0.571	0.308	1
SLC9C1	0.2232	0.502317	0.429	0.237	1
SLC40A1	0.00478333	0.501626	0.286	0.051	1
B3GAT1	0.247141	0.501602	0.143	0.052	1
LAMB1	0.0380696	0.501448	0.571	0.224	1
EEF2K	0.0309683	0.501303	0.429	0.135	1
C2orf72	0.00499024	0.501079	0.286	0.051	1
RBPMS	0.0131959	0.500807	0.429	0.119	1
DCBLD2	0.0218436	0.500784	0.429	0.118	1
RGS3	0.0069551	0.500772	0.286	0.054	1
NBPF9	0.013839	0.500703	0.286	0.063	1
ZFR	0.106221	0.500567	0.857	0.518	1
TMEM219	0.0035683	0.500306	0.286	0.046	1
CHKA	0.0395674	0.50008	0.714	0.324	1
PRXL2A	0.0183589	0.500031	0.429	0.121	1
THOP1	0.00573347	0.499806	0.286	0.051	1
RBM12B	0.0317693	0.499729	0.429	0.13	1
AC016705.2	0.0223539	0.49953	0.429	0.121	1
TEX22	0.0124139	0.499519	0.286	0.061	1
CDS2	0.0946153	0.499089	0.571	0.313	1
PCM1	0.135308	0.498841	0.857	0.703	1
HS2ST1	0.221113	0.498801	0.571	0.419	1
LRRC4B	0.202676	0.498788	0.143	0.047	1
SPAG1	0.023941	0.497757	0.429	0.139	1
NIT1	0.00344371	0.497342	0.286	0.045	1
SEPTIN11	0.0634915	0.497022	0.571	0.245	1
KCTD3	0.0146435	0.49613	0.714	0.247	1
LINC00174	0.350889	0.49586	0.429	0.318	1
SAMD8	0.0287518	0.495718	0.571	0.196	1
AC011447.3	0.00660048	0.49566	0.286	0.054	1
SH2D4A	0.00743513	0.494854	0.286	0.053	1
TMEM74B	0.0119075	0.494645	0.286	0.06	1
FBXL4	0.394321	0.494339	0.429	0.342	1
INTS4	0.0285512	0.494211	0.571	0.197	1
ALMS1	0.0556802	0.494142	0.714	0.316	1
PIGU	0.460505	0.493925	0.286	0.205	1
PEG3	0.0038833	0.493811	0.286	0.047	1
ADCY3	0.007693	0.493801	0.286	0.054	1
WBP1L	0.163373	0.493502	0.429	0.201	1
VPS26A	0.0262008	0.493401	0.429	0.124	1
PSMA6	0.16974	0.493198	0.286	0.124	1
TCOF1	0.0140765	0.492681	0.286	0.064	1
ACTN4	0.0199927	0.49263	0.857	0.323	1
GABBR1	0.113594	0.492028	0.429	0.209	1
AC005670.3	0.0183766	0.491549	0.857	0.332	1
IL15	0.00293549	0.491543	0.286	0.045	1
EVA1A	0.0229447	0.490968	0.429	0.133	1
GRB2	0.0321116	0.49086	0.714	0.262	1
CGGBP1	0.101751	0.490738	0.571	0.25	1
DDC	0.00577262	0.490487	0.286	0.051	1
ATP8B2	0.175887	0.490334	0.286	0.128	1
TAFA2	0.254212	0.490119	0.286	0.149	1
FYN	0.020711	0.490041	1	0.409	1
PCMTD1	0.117441	0.489897	0.571	0.312	1
MLANA	0.00986348	0.489453	0.286	0.057	1
NFKBID	0.00571858	0.489452	0.286	0.048	1
RNF220	0.256034	0.489229	0.143	0.053	1
RASA2	0.207649	0.489172	0.571	0.376	1
DNMT1	0.0346717	0.489015	0.429	0.128	1
CC2D2A	0.0176627	0.488658	0.714	0.258	1
AC000065.1	0.00755459	0.488089	0.286	0.054	1
STAMBP	0.270382	0.487836	0.286	0.149	1
SCML2	0.186054	0.487759	0.286	0.136	1
POLR3H	0.00599995	0.487756	0.286	0.051	1
ARL8B	0.0988923	0.487691	0.429	0.195	1
ABCB1	0.180162	0.487582	0.286	0.12	1
MZF1	0.0493458	0.487503	0.571	0.213	1
DMKN	0.231212	0.487388	0.286	0.13	1
OVOL2	0.0343417	0.486808	0.429	0.128	1
OSBPL6	0.480587	0.486697	0.429	0.372	1
TTLL11	0.0299762	0.486247	0.571	0.199	1
TSPAN7	0.0361742	0.486106	0.714	0.302	1
ZNF45	0.00723526	0.486089	0.286	0.05	1
SLC9A1	0.013766	0.486015	0.286	0.063	1
MRC1	0.00654829	0.485693	0.286	0.053	1
AC091885.2	0.0117432	0.485309	0.286	0.06	1
RNF149	0.158064	0.485301	0.429	0.214	1
ASMTL-AS1	0.0375823	0.485109	0.429	0.135	1
PIK3CB	0.0503351	0.484496	0.714	0.309	1
TOMM34	0.00711763	0.484092	0.286	0.052	1
GNB3	0.00696873	0.4834	0.286	0.05	1
TNPO3	0.293708	0.483376	0.429	0.256	1
C8orf76	0.0255729	0.483371	0.429	0.126	1
GKAP1	0.195974	0.48337	0.571	0.302	1
BCL2L11	0.0158476	0.483368	0.286	0.064	1
LMNA	0.428875	0.4829	0.143	0.074	1
RNF217	0.122433	0.482777	0.429	0.196	1
PHACTR2-AS1	0.0178441	0.482715	0.286	0.063	1
CYB5B	0.224947	0.482457	0.286	0.129	1
PAWR	0.0152673	0.482297	0.714	0.248	1
AK5	0.00208074	0.48223	0.286	0.042	1
LINC01122	0.00601123	0.482178	0.286	0.053	1
SOX5	0.0536959	0.482042	1	0.925	1
NUDCD3	0.272748	0.481722	0.429	0.27	1
MPG	0.00617707	0.481705	0.286	0.049	1
PUM3	0.0320398	0.481555	0.714	0.318	1
WASL	0.241584	0.481472	0.429	0.267	1
GNAI2	0.0376958	0.481466	0.429	0.133	1
CARS2	0.167267	0.481119	0.429	0.232	1
PHF21B	0.303226	0.48103	0.571	0.459	1
DDX46	0.490883	0.480971	0.429	0.332	1
TYSND1	0.0197329	0.480797	0.286	0.065	1
SLC12A8	0.0187478	0.4807	0.714	0.26	1
DBF4B	0.00716346	0.480697	0.286	0.05	1
PHTF1	0.0287743	0.480668	0.571	0.208	1
AGL	0.164426	0.480481	0.286	0.125	1
ZBED4	0.0334285	0.480417	0.429	0.144	1
STYXL1	0.0480089	0.480203	0.571	0.204	1
ASH1L	0.18992	0.480014	1	0.899	1
GRK2	0.00806666	0.479701	0.286	0.053	1
AC021086.1	0.0104286	0.479586	0.286	0.058	1
ARPC3	0.0340717	0.479468	0.429	0.126	1
INTS8	0.0201997	0.479446	0.571	0.209	1
SLC7A8	0.305078	0.479141	0.714	0.451	1
ZDHHC1	0.019513	0.47909	0.286	0.067	1
MLH1	0.0322454	0.478819	0.429	0.131	1
BMERB1	0.13369	0.478602	0.857	0.581	1
HEATR6	0.0159714	0.478533	0.286	0.065	1
CSPP1	0.512592	0.478486	0.429	0.302	1
ANKRD50	0.00833473	0.478448	0.286	0.053	1
WDR27	0.76934	0.478097	0.286	0.306	1
AOX1	0.00943632	0.47779	0.286	0.056	1
CPT1B	0.0117901	0.477763	0.286	0.056	1
LINC01567	0.00938492	0.477701	0.286	0.054	1
ZNHIT6	0.0338563	0.47729	0.571	0.197	1
PBX1	0.045704	0.477088	1	0.781	1
RTF2	0.0353128	0.47695	0.429	0.127	1
NEURL1B	0.0130151	0.476776	0.286	0.059	1
JMJD1C	0.021497	0.47632	1	0.982	1
KCNMA1-AS3	0.0259197	0.476218	0.286	0.073	1
NR5A2	0.00583168	0.476179	0.286	0.052	1
AL162394.1	0.0127707	0.476116	0.286	0.061	1
ATXN7	0.0560558	0.476017	0.714	0.314	1
AC008667.1	0.0101832	0.476015	0.286	0.055	1
NAA16	0.177142	0.475844	0.429	0.209	1
PPIL3	0.30015	0.475351	0.143	0.058	1
MIER1	0.42447	0.475142	0.429	0.274	1
AC097662.1	0.0127957	0.475056	0.286	0.059	1
RAB11FIP5	0.0282581	0.474735	0.286	0.076	1
MMD	0.0168399	0.474662	0.286	0.066	1
ZNF480	0.00881308	0.474657	0.286	0.054	1
LRRC49	0.139037	0.474251	0.429	0.192	1
TMEM176B	0.0152189	0.474141	0.286	0.063	1
SLC2A11	0.0399311	0.474065	0.429	0.143	1
MEF2A	0.23671	0.47383	0.857	0.782	1
RREB1	0.143568	0.473677	0.714	0.482	1
HMGB1	0.38141	0.473482	0.571	0.525	1
AP4M1	0.0220974	0.473271	0.286	0.069	1
AC015923.1	0.391206	0.473177	0.429	0.295	1
SUN2	0.011729	0.47292	0.286	0.057	1
C5orf56	0.0367357	0.472655	0.429	0.149	1
NCEH1	0.137667	0.472651	0.429	0.189	1
PANK1	0.0112096	0.472613	0.286	0.057	1
MAMDC2-AS1	0.0400273	0.472546	0.571	0.204	1
SPATA16	0.00139851	0.472367	0.286	0.041	1
PRPF38A	0.0161018	0.472224	0.286	0.066	1
CMTM4	0.309291	0.472159	0.429	0.306	1
LRRC23	0.033874	0.472128	0.429	0.13	1
PTAR1	0.13252	0.471444	0.429	0.199	1
UBR1	0.110106	0.471405	0.714	0.427	1
SERPINB1	0.00773946	0.471085	0.286	0.051	1
ARPP19	0.0333189	0.470953	0.429	0.13	1
TMED10	0.036677	0.470722	0.571	0.2	1
FAM229B	0.0164882	0.470608	0.286	0.064	1
C21orf62	0.010177	0.470186	0.286	0.055	1
WWC1	0.401616	0.470118	0.571	0.422	1
NIPAL1	0.157788	0.469798	0.286	0.112	1
FLNB	0.042897	0.469342	0.714	0.351	1
PPFIBP1	0.031649	0.469339	0.429	0.135	1
AC005237.1	0.425777	0.469244	0.286	0.201	1
ZNF704	0.00666065	0.46881	0.286	0.053	1
ARL17A	0.0433596	0.468651	0.429	0.156	1
AC012178.1	0.0104217	0.468543	0.286	0.055	1
PPP2R3A	0.0928855	0.468282	0.571	0.286	1
CRB1	0.01114	0.468141	0.286	0.059	1
TMEM132B	0.219227	0.467034	0.571	0.365	1
MAP1LC3B	0.0115293	0.466954	0.286	0.059	1
COLCA2	0.0177856	0.466518	0.286	0.063	1
STK3	0.439104	0.466342	0.429	0.309	1
AUP1	0.0114318	0.465787	0.286	0.056	1
ABL1	0.0462736	0.465181	0.857	0.466	1
POLD3	0.201067	0.465068	0.286	0.133	1
VPS16	0.0125983	0.464864	0.286	0.057	1
ANAPC10	0.0825901	0.464672	0.571	0.26	1
FCHSD1	0.0125462	0.463668	0.286	0.057	1
TARBP1	0.11926	0.463381	0.571	0.264	1
TBL1Y	0.178161	0.463346	0.286	0.117	1
FMN1	0.142283	0.463106	0.714	0.466	1
DDX23	0.0148709	0.462995	0.286	0.06	1
FNIP2	0.29546	0.462903	0.571	0.397	1
AC004540.1	0.0356688	0.46221	0.429	0.13	1
IPO11	0.0313358	0.462129	0.429	0.13	1
AC005856.1	0.499693	0.462123	0.143	0.083	1
VPS37B	0.0544121	0.46157	0.429	0.137	1
KIAA1522	0.0283201	0.461391	0.286	0.074	1
MS4A8	0.00844712	0.461283	0.286	0.055	1
HMGA1P4	0.0496078	0.461082	0.429	0.137	1
USP48	0.0250332	0.461016	0.857	0.333	1
AP006621.4	0.0217634	0.460859	0.286	0.065	1
NSL1	0.0474086	0.46077	0.571	0.203	1
SFTPD	0.0239328	0.460707	0.286	0.069	1
HIRA	0.216362	0.460707	0.286	0.135	1
FRRS1L	0.0283861	0.460428	0.714	0.252	1
COG7	0.215003	0.460358	0.429	0.221	1
AC004253.1	0.0127336	0.460143	0.286	0.058	1
DGKZ	0.0226744	0.459523	0.714	0.285	1
PTGES2	0.0141589	0.459437	0.286	0.058	1
DDRGK1	0.0162043	0.458773	0.286	0.061	1
TRIM62	0.0335603	0.458676	0.286	0.076	1
ZC3H13	0.0331111	0.458602	0.714	0.261	1
ZW10	0.0152926	0.458273	0.286	0.062	1
RTL5	0.0120951	0.457669	0.286	0.058	1
MREG	0.0227282	0.457549	0.286	0.066	1
COL10A1	0.222073	0.457528	0.286	0.137	1
KCTD13	0.0613662	0.457309	0.429	0.147	1
KAT6A	0.217916	0.456917	0.714	0.561	1
EWSR1	0.0769465	0.456822	0.714	0.343	1
COMMD6	0.0101597	0.456814	0.286	0.057	1
DNAH9	0.015648	0.456777	0.286	0.062	1
JPT2	0.304269	0.456729	0.286	0.157	1
ATP5MPL	0.0105509	0.456485	0.286	0.055	1
CSGALNACT2	0.200439	0.455997	0.286	0.13	1
AATF	0.0473139	0.455946	0.571	0.207	1
BCAS3	0.450189	0.45574	0.714	0.748	1
RWDD3	0.0149642	0.455449	0.286	0.059	1
HSPD1	0.0271875	0.455412	0.429	0.136	1
FSTL5	0.136629	0.455379	0.714	0.383	1
NFATC2	0.267501	0.454965	0.286	0.137	1
PDZD8	0.341771	0.45436	0.429	0.315	1
MYO10	0.0215141	0.454239	0.857	0.351	1
NAGLU	0.0341868	0.453787	0.286	0.077	1
EDEM1	0.0247706	0.453708	0.286	0.07	1
GRM1	0.00639333	0.453689	0.286	0.05	1
STK33	0.125251	0.453608	1	0.814	1
TBCEL	0.511199	0.45356	0.286	0.203	1
AC129507.2	0.0252174	0.453545	0.286	0.066	1
PRMT7	0.0514789	0.453407	0.429	0.142	1
FUT8	0.139693	0.45334	0.714	0.389	1
PIK3R1	0.285699	0.453305	0.286	0.141	1
ZSCAN32	0.0206746	0.453234	0.286	0.062	1
RHOQ	0.0598794	0.453079	0.429	0.146	1
AC002460.2	0.180859	0.453008	0.714	0.41	1
WWTR1	0.0114929	0.452766	0.286	0.056	1
NKTR	0.102916	0.45273	0.714	0.49	1
SEPSECS	0.0202807	0.452578	0.286	0.067	1
MBTPS2	0.0450267	0.452452	0.429	0.142	1
DNAJC24	0.0827625	0.452394	0.571	0.274	1
CCDC102B	0.398478	0.452259	0.143	0.069	1
CAMK2G	0.0501166	0.452197	0.714	0.305	1
GTPBP1	0.0255516	0.452154	0.286	0.067	1
MAP4	0.142235	0.452135	0.714	0.399	1
MPP2	0.0476306	0.451658	0.429	0.145	1
AC090115.1	0.35552	0.451171	0.143	0.064	1
KDM1B	0.218021	0.450845	0.286	0.133	1
MIATNB	0.0467084	0.450807	0.429	0.14	1
IPO9	0.365428	0.450605	0.429	0.276	1
PSMD14	0.166465	0.450415	0.429	0.215	1
PAPSS1	0.119457	0.450346	0.571	0.266	1
SNX4	0.090262	0.450282	0.571	0.27	1
MIB1	0.248984	0.449757	0.714	0.476	1
FAM114A2	0.470592	0.449718	0.143	0.079	1
LRP2BP	0.0462168	0.449597	0.429	0.16	1
TRANK1	0.015785	0.449494	0.286	0.06	1
CLTB	0.0222745	0.449306	0.286	0.067	1
CUL1	0.0279641	0.449261	0.714	0.284	1
SEC22A	0.0714664	0.449173	0.714	0.335	1
PHLPP2	0.0337479	0.449095	0.571	0.206	1
ITPA	0.0164766	0.44909	0.286	0.061	1
TRIM16	0.0218693	0.448925	0.286	0.064	1
AL121900.1	0.0204045	0.448893	0.286	0.063	1
SSR2	0.0192715	0.448734	0.286	0.06	1
NEAT1	0.788435	0.448321	0.286	0.298	1
C9orf72	0.0251744	0.448245	0.286	0.071	1
AC093151.8	0.0194122	0.44804	0.286	0.064	1
FBXL14	0.351945	0.447908	0.143	0.064	1
CREM	0.139003	0.447843	0.429	0.198	1
METTL22	0.0251704	0.447573	0.286	0.066	1
CHST12	0.0356877	0.447471	0.286	0.078	1
LPCAT1	0.0361717	0.447328	0.286	0.078	1
TP53TG5	0.018854	0.447104	0.286	0.061	1
AC016727.1	0.0234311	0.447014	0.286	0.065	1
MFSD6	0.150889	0.446921	0.429	0.22	1
SH3BP5-AS1	0.027972	0.446775	0.286	0.068	1
GPRC5D-AS1	0.0534783	0.446767	0.571	0.206	1
A1BG-AS1	0.0245192	0.446506	0.286	0.066	1
ZNF569	0.314726	0.446245	0.286	0.158	1
PGAP2	0.869022	0.445946	0.143	0.14	1
ITGA2	0.340618	0.445905	0.143	0.062	1
THAP12	0.507252	0.445707	0.143	0.084	1
CLEC16A	0.212296	0.445678	0.571	0.343	1
C11orf65	0.0525602	0.445662	0.429	0.142	1
AC021504.1	0.15862	0.445615	0.286	0.109	1
AK3	0.213183	0.44561	0.429	0.205	1
LETM1	0.0213796	0.445342	0.286	0.063	1
KIAA0930	0.0230411	0.445266	0.286	0.065	1
CCSER2	0.10672	0.445074	0.714	0.378	1
TMEM145	0.0225103	0.445044	0.286	0.065	1
ANKMY1	0.0505056	0.444899	0.571	0.208	1
AAMDC	0.0562304	0.444846	0.429	0.149	1
NOSTRIN	0.0200206	0.444806	0.286	0.064	1
RSAD1	0.0251401	0.444793	0.286	0.068	1
AFTPH	0.0782518	0.444781	0.571	0.255	1
ADORA2A-AS1	0.0270959	0.444436	0.429	0.126	1
CRKL	0.0527019	0.444397	0.429	0.151	1
MTM1	0.0568342	0.444382	0.429	0.138	1
VCPIP1	0.0155223	0.443679	0.286	0.06	1
SRGAP2C	0.0585079	0.443571	0.571	0.227	1
MAOB	0.0286163	0.443545	0.429	0.125	1
HNRNPUL1	0.0652879	0.443503	0.429	0.15	1
AC104827.1	0.255436	0.443396	0.571	0.302	1
KIAA1549L	0.101385	0.442925	0.714	0.331	1
ZYG11B	0.12579	0.442368	0.571	0.271	1
ECE2	0.397494	0.442157	0.143	0.07	1
SUPV3L1	0.023136	0.441806	0.286	0.068	1
ZNF518A	0.0597942	0.441791	0.857	0.557	1
TSPAN3	0.524796	0.44175	0.286	0.211	1
ARVCF	0.49099	0.441621	0.286	0.225	1
HLF	0.669165	0.441423	0.286	0.216	1
SRP14	0.00923168	0.440721	0.286	0.054	1
AC009501.3	0.367853	0.440702	0.143	0.066	1
MR1	0.0294187	0.440646	0.286	0.07	1
TMEM185A	0.0300583	0.440356	0.286	0.072	1
PRLR	0.444762	0.440175	0.286	0.171	1
HTR2B	0.039502	0.440148	0.286	0.075	1
ZNF268	0.0238529	0.440145	0.286	0.066	1
AC098484.4	0.0392026	0.440012	0.286	0.079	1
TAF5L	0.527349	0.439731	0.143	0.087	1
ADAM22	0.0832224	0.43962	0.571	0.253	1
EVI5	0.182923	0.439393	0.857	0.643	1
HDAC4	0.125786	0.439159	0.857	0.554	1
ZNF678	0.157171	0.439047	0.429	0.195	1
AC093849.4	0.396474	0.439041	0.143	0.07	1
ENTPD7	0.0275737	0.438917	0.286	0.069	1
LINC01138	0.543188	0.438818	0.429	0.337	1
PHLPP1	0.259087	0.438586	0.429	0.247	1
GALNS	0.0462622	0.438025	0.286	0.081	1
TSTD3	0.0734212	0.43796	0.714	0.429	1
RNF157	0.135069	0.437908	0.429	0.201	1
TAF11	0.0191684	0.437889	0.286	0.065	1
PAN2	0.052554	0.437653	0.429	0.144	1
PIGC	0.481768	0.437499	0.143	0.08	1
AL133410.1	0.266641	0.437072	0.286	0.158	1
GYG2	0.0387515	0.436765	0.286	0.078	1
MIGA1	0.119777	0.436713	0.571	0.272	1
DSCAML1	0.45288	0.43653	1	0.658	1
SOCS6	0.182271	0.436059	0.429	0.219	1
CCT3	0.0451207	0.435996	0.429	0.155	1
ATP9A	0.128124	0.43599	0.714	0.545	1
GNAI3	0.046679	0.435837	0.571	0.226	1
KYAT1	0.0607581	0.435818	0.429	0.145	1
NUP43	0.033343	0.435489	0.286	0.072	1
MAN2B2	0.0281096	0.435265	0.286	0.067	1
LDB2	0.361759	0.435178	0.429	0.285	1
AC093865.1	0.387382	0.434917	0.286	0.171	1
LINC02021	0.0274611	0.434833	0.286	0.067	1
TSC22D4	0.0364031	0.434744	0.286	0.075	1
HEATR5B	0.0365226	0.434641	0.714	0.277	1
RALGAPB	0.276154	0.434344	0.429	0.274	1
DUSP18	0.0201223	0.43412	0.286	0.061	1
IFFO1	0.0399304	0.434055	0.286	0.077	1
AGAP5	0.0390412	0.433207	0.286	0.073	1
LINC01301	0.0217873	0.432978	0.286	0.064	1
PHKB	0.566178	0.432821	0.429	0.386	1
CNOT10	0.0451922	0.432801	0.571	0.23	1
VPS53	0.0711891	0.432719	0.857	0.426	1
TTC9C	0.0466629	0.4317	0.286	0.083	1
DYNC1LI2	0.211541	0.431517	0.429	0.205	1
FN3K	0.550156	0.431327	0.143	0.09	1
RFX3	0.0823472	0.431154	1	0.817	1
PSMA3-AS1	0.088988	0.429937	0.571	0.275	1
MAZ	0.0321581	0.429831	0.286	0.069	1
ZNF302	0.0444592	0.429504	0.429	0.143	1
PLBD2	0.0319839	0.42936	0.286	0.068	1
DSG2	0.033343	0.429343	0.286	0.072	1
AC106793.1	0.26155	0.429191	0.143	0.052	1
HPCAL1	0.0241023	0.428848	0.286	0.063	1
MAN2B1	0.0286798	0.428662	0.286	0.067	1
GATAD2B	0.147314	0.428593	0.714	0.463	1
LHPP	0.0637964	0.428512	0.429	0.163	1
METTL25	0.0320055	0.428451	0.714	0.265	1
EIF4G1	0.0710383	0.427066	0.429	0.145	1
CAPN2	0.0706959	0.426976	0.429	0.145	1
INTS6-AS1	0.033178	0.426805	0.286	0.067	1
GPR173	0.983176	0.426654	0.143	0.168	1
PPP1R14C	0.377837	0.426551	0.429	0.307	1
TMLHE	0.0352328	0.426544	0.714	0.29	1
KHDC1	0.0285707	0.426468	0.286	0.068	1
SMIM2-AS1	0.0266073	0.426421	0.286	0.065	1
AL392172.1	0.0741741	0.426379	0.429	0.147	1
SWT1	0.0621299	0.426126	0.429	0.147	1
C15orf40	0.0276664	0.42569	0.286	0.07	1
CBX3	0.0406091	0.424991	0.286	0.078	1
SLC37A4	0.0263174	0.424862	0.286	0.068	1
PRKRA	0.0625881	0.424513	0.429	0.16	1
ZCCHC9	0.0323421	0.4244	0.286	0.067	1
AC006141.1	0.0475847	0.424073	0.286	0.082	1
NIT2	0.0365372	0.42387	0.286	0.071	1
RSF1	0.197181	0.4238	0.714	0.483	1
CELF3	0.111228	0.423568	0.571	0.283	1
ADGRL1	0.0682435	0.423283	0.571	0.226	1
SERPINI1	0.0514247	0.423065	0.286	0.087	1
VGLL4	0.271529	0.422915	0.571	0.345	1
ARFIP1	0.0332461	0.42211	0.857	0.395	1
SGF29	0.0533919	0.421443	0.286	0.08	1
ZNF354A	0.0587014	0.421377	0.286	0.083	1
ASB16	0.0411883	0.421301	0.286	0.072	1
KLHL13	0.00870536	0.420976	0.286	0.053	1
KIFAP3	0.281199	0.420822	0.429	0.28	1
NDUFA10	0.0445687	0.420364	0.571	0.235	1
STRN4	0.0401933	0.420119	0.286	0.075	1
ZSWIM8	0.301823	0.420066	0.429	0.23	1
NPIPB5	0.0740822	0.419869	0.429	0.16	1
MTCH2	0.0519841	0.419354	0.429	0.168	1
SAE1	0.0729138	0.419304	0.429	0.155	1
DTD1	0.168438	0.419276	0.571	0.315	1
POFUT2	0.0389783	0.419239	0.286	0.072	1
AASS	0.0289796	0.418913	0.286	0.068	1
FXN	0.0481548	0.41881	0.286	0.083	1
RPS24	0.0366288	0.418564	0.429	0.137	1
RASGRF2	0.393719	0.418557	0.286	0.182	1
GPR107	0.337065	0.418307	0.429	0.239	1
HSD17B11	0.0503554	0.418122	0.286	0.08	1
RFFL	0.252234	0.417715	0.571	0.382	1
HIVEP3	0.241726	0.417702	1	0.893	1
HNF4A-AS1	0.300786	0.417541	0.286	0.143	1
SPDYE5	0.0517913	0.417276	0.286	0.074	1
ZNF721	0.285751	0.417033	0.857	0.667	1
STAM2	0.216782	0.416887	0.429	0.217	1
PLSCR1	0.0600651	0.41672	0.429	0.155	1
DNMT3A	0.180623	0.416635	0.857	0.618	1
CAMSAP3	0.0458832	0.416513	0.286	0.075	1
SEZ6L2	0.252527	0.416341	0.286	0.143	1
LEKR1	0.215927	0.416087	0.286	0.133	1
DNAJB6	0.479206	0.415661	0.429	0.286	1
DACH1	0.139784	0.415587	1	0.962	1
BRD1	0.0632784	0.415558	0.571	0.234	1
RRM2B	0.0319604	0.415483	0.286	0.071	1
ARSK	0.0337895	0.415329	0.286	0.074	1
AP004608.1	0.0496777	0.415088	0.571	0.211	1
JAM3	0.0331847	0.415036	0.714	0.279	1
CNOT3	0.0490454	0.414602	0.286	0.078	1
AC023424.3	0.0617763	0.414296	0.714	0.357	1
ANKRD40	0.037458	0.413946	0.286	0.073	1
RFX3-AS1	0.292973	0.413858	0.571	0.421	1
IRS2	0.0566043	0.413674	0.429	0.139	1
ANKS6	0.0489511	0.413621	0.286	0.077	1
SCRN1	0.0396051	0.413611	0.571	0.237	1
LYSMD3	0.0376808	0.413346	0.286	0.076	1
F11R	0.039306	0.413078	0.286	0.077	1
CFAP300	0.038307	0.412962	0.286	0.072	1
RNF10	0.0646128	0.412698	0.571	0.231	1
ZKSCAN8	0.0417234	0.412615	0.286	0.074	1
MADD	0.279697	0.412466	0.429	0.236	1
CA1	0.0463023	0.412318	0.286	0.081	1
ZFAS1	0.0395468	0.41207	0.286	0.07	1
AC027018.1	0.146122	0.411874	0.429	0.209	1
MTOR	0.229989	0.411799	0.429	0.236	1
PAX6	0.345845	0.411694	0.714	0.647	1
GPD1L	0.0432544	0.411653	0.286	0.078	1
FAM13C	0.053195	0.411454	0.429	0.14	1
PKD2	0.052264	0.411244	1	0.558	1
ZNF100	0.0434066	0.411176	0.286	0.077	1
AC117509.1	0.062381	0.411025	0.286	0.09	1
AL035530.2	0.484228	0.410976	0.286	0.217	1
TRAPPC12	0.243157	0.410839	0.571	0.352	1
NRIP1	0.0792876	0.4108	0.714	0.399	1
CEP68	0.0705168	0.410769	0.429	0.154	1
ARFGEF3	0.0601917	0.410528	1	0.774	1
AC108047.1	0.0406821	0.410511	0.286	0.076	1
ARF1	0.0694803	0.410462	0.429	0.159	1
UGDH-AS1	0.0758854	0.410354	0.571	0.229	1
AL356804.1	0.55755	0.410324	0.143	0.09	1
FNTB	0.934063	0.410205	0.143	0.179	1
SLC9A3R1	0.0454882	0.409639	0.286	0.079	1
PCDHA10	0.0508399	0.409535	0.286	0.081	1
AC022893.1	0.0538012	0.409501	0.286	0.079	1
HSPA12A	0.571273	0.409236	0.286	0.23	1
FSIP1	0.425989	0.409215	0.143	0.073	1
CYLD	0.0666866	0.40848	0.429	0.143	1
PCNX4	0.805137	0.408469	0.429	0.409	1
INSR	0.529607	0.408386	0.429	0.357	1
RUBCN	0.0800715	0.408115	0.429	0.163	1
CDC42BPB	0.169247	0.408033	0.714	0.416	1
DDX3X	0.0556659	0.40718	0.429	0.146	1
SHANK2	0.370987	0.406949	0.143	0.065	1
SUMO2	0.051331	0.406837	0.286	0.086	1
AC096669.1	0.55064	0.406628	0.143	0.089	1
ZNF260	0.0412493	0.406217	0.286	0.074	1
GCFC2	0.0403466	0.405727	0.714	0.289	1
AC004889.1	0.0475513	0.405691	0.286	0.075	1
PPP3CA	0.210882	0.40561	0.857	0.605	1
U2SURP	0.276451	0.405246	0.429	0.273	1
AC096711.2	0.0257829	0.405198	0.286	0.066	1
REXO4	0.0587274	0.404981	0.286	0.08	1
MFAP3	0.0682662	0.404581	0.286	0.094	1
TRPC4	0.226126	0.404456	0.286	0.126	1
EPHA6	0.150341	0.404434	0.143	0.038	1
EIF3M	0.0595624	0.404346	0.286	0.083	1
PPY	0.654455	0.404286	0.143	0.099	1
PPIA	0.022667	0.404043	0.286	0.064	1
AL117335.1	1.37213e-25	0.404005	0.143	0.001	3.80079e-21
EDRF1	0.0792139	0.40398	0.429	0.163	1
LOXL1	0.0715608	0.403765	0.286	0.093	1
TPM1	0.292508	0.403575	0.429	0.24	1
HERC1	0.417095	0.403558	0.857	0.701	1
AC010531.5	0.0504268	0.402948	0.286	0.079	1
OCRL	0.067585	0.402916	0.429	0.154	1
PCDH9-AS4	1.30891e-18	0.402405	0.143	0.002	3.62569e-14
ZNF43	0.0587864	0.402373	0.286	0.088	1
MTG2	0.345364	0.402282	0.286	0.153	1
RIF1	0.26541	0.402272	0.429	0.22	1
FUCA2	0.0450417	0.402174	0.286	0.075	1
AC018695.9	2.22411e-23	0.402048	0.143	0.001	6.16078e-19
EIF2S2	0.0808888	0.402026	0.429	0.155	1
REPS2	0.0868865	0.401955	0.571	0.219	1
NEIL1	0.0545582	0.401924	0.286	0.075	1
RADIL	1.70497e-21	0.401758	0.143	0.001	4.72276e-17
CPNE4	0.570787	0.401742	0.429	0.396	1
EIF2S3	0.0746898	0.401732	0.429	0.147	1
AC073641.1	1.92748e-17	0.401593	0.143	0.002	5.33913e-13
AC117453.1	1.28239e-18	0.40121	0.143	0.002	3.55223e-14
RRP15	0.0344345	0.401137	0.286	0.067	1
PUS7L	0.082334	0.401113	0.429	0.15	1
ANO6	0.0351572	0.400868	0.286	0.07	1
CTCF	0.0718897	0.400071	0.571	0.232	1
SNRNP200	0.0991753	0.400015	0.429	0.163	1
RNF213	0.195467	0.399605	0.571	0.308	1
BBC3	1.62681e-15	0.399558	0.143	0.002	4.50626e-11
NPAS2	0.072645	0.399316	0.714	0.314	1
NDUFV1	0.0546362	0.399312	0.286	0.078	1
H6PD	0.055259	0.399262	0.286	0.082	1
BHMT	5.26825e-14	0.399255	0.143	0.002	1.45931e-09
AL157886.1	8.6014e-13	0.39912	0.143	0.003	2.38259e-08
OCIAD2	0.0741883	0.39896	0.286	0.088	1
PLS3-AS1	1.62681e-15	0.398757	0.143	0.002	4.50626e-11
PTPRG-AS1	0.0512141	0.398583	0.286	0.079	1
DLG1	0.311846	0.398468	0.857	0.732	1
AC011450.1	9.00587e-12	0.398467	0.143	0.003	2.49463e-07
CPSF3	0.05601	0.398459	0.286	0.079	1
LMBR1L	0.447431	0.398386	0.143	0.076	1
BMPR1A	0.093032	0.398106	0.857	0.487	1
ZBTB16	0.530092	0.398095	0.143	0.086	1
TSNAX	0.0720874	0.398042	0.429	0.152	1
RNASEH2A	2.4454e-11	0.397921	0.143	0.003	6.77375e-07
TUBA1C	0.0493385	0.397757	0.286	0.077	1
ZNF16	0.0509134	0.397486	0.286	0.078	1
CTIF	0.184359	0.397216	0.571	0.291	1
MRPS30-DT	0.332874	0.396942	0.286	0.149	1
NGDN	0.0479967	0.396907	0.286	0.075	1
TOR1B	0.0484328	0.396804	0.286	0.075	1
SHROOM4	7.19189e-10	0.396654	0.143	0.003	1.99215e-05
ZNF395	0.0550257	0.396626	0.286	0.08	1
AC024475.1	1.56763e-10	0.39661	0.143	0.003	4.34234e-06
LINC01242	3.03157e-12	0.396458	0.143	0.003	8.39745e-08
GABPB2	0.163696	0.396419	0.429	0.227	1
C6orf89	0.399128	0.396403	0.286	0.176	1
SSBP4	0.671202	0.396341	0.286	0.236	1
ACOT8	0.444084	0.396104	0.143	0.076	1
MFSD12	0.0631672	0.395569	0.286	0.084	1
AC025887.2	1.60262e-10	0.395461	0.143	0.003	4.43925e-06
NELL1	2.83148e-09	0.39546	0.143	0.004	7.84321e-05
PRMT1	0.0687998	0.395424	0.286	0.084	1
RAB3GAP2	0.0847692	0.39539	0.714	0.403	1
CC2D2B	0.0351292	0.395303	0.286	0.072	1
DYRK2	0.0478298	0.39477	0.286	0.077	1
AF121898.1	1.47526e-09	0.394757	0.143	0.004	4.08647e-05
FRMPD3	0.0564173	0.394259	0.286	0.08	1
IWS1	0.146729	0.393844	0.571	0.292	1
FAM120C	0.105444	0.393534	0.429	0.158	1
INTS3	0.286028	0.393467	0.429	0.24	1
PCDHGA4	1.00845e-07	0.393349	0.143	0.005	0.00279342
AL121929.2	0.0600762	0.39328	0.286	0.085	1
DENND1A	0.133987	0.39306	0.857	0.666	1
CGAS	1.50477e-09	0.39268	0.143	0.004	4.16821e-05
LINC00355	1.60262e-10	0.392514	0.143	0.003	4.43925e-06
HMGCR	0.0450005	0.3924	0.286	0.075	1
BAHCC1	0.0710954	0.391944	0.286	0.088	1
NUTM2A-AS1	0.216201	0.39189	0.571	0.34	1
AL358075.2	2.94201e-09	0.39176	0.143	0.004	8.14936e-05
ZBTB48	0.0695799	0.391754	0.286	0.085	1
ZNF572	4.31547e-08	0.391734	0.143	0.004	0.00119538
RUSC2	0.218753	0.391732	0.429	0.226	1
AP002907.1	3.33335e-07	0.391634	0.143	0.005	0.00923338
AC105450.1	2.32856e-07	0.391327	0.143	0.005	0.00645011
RNF212B	0.0359442	0.39106	0.286	0.07	1
SEH1L	0.0597707	0.390989	0.286	0.081	1
AL391244.2	3.26217e-07	0.390858	0.143	0.005	0.00903622
PAK2	0.0780223	0.39071	0.571	0.226	1
ZDHHC7	0.0677527	0.390451	0.286	0.084	1
KANSL3	0.0943079	0.390327	0.429	0.176	1
DERA	0.0801037	0.390295	0.429	0.155	1
DIS3L2	0.0606464	0.390287	0.857	0.447	1
KCNE1	6.58452e-07	0.390082	0.143	0.005	0.0182391
PIWIL2	1.60392e-06	0.390051	0.143	0.006	0.0444286
ANXA11	0.0799973	0.390033	0.571	0.239	1
SBNO2	0.0709325	0.389993	0.286	0.089	1
AC098851.1	1.56089e-07	0.389906	0.143	0.005	0.00432366
LEMD2	0.073582	0.389857	0.286	0.086	1
STXBP4	0.0714019	0.389698	0.714	0.337	1
PCNX1	0.240049	0.389671	0.571	0.425	1
POLG	0.0676841	0.389411	0.286	0.079	1
ZNF814	0.0837082	0.389382	0.571	0.243	1
PEX12	3.33335e-07	0.389099	0.143	0.005	0.00923338
NRXN3	0.105442	0.38909	0.286	0.097	1
DTX1	1.61422e-06	0.388982	0.143	0.006	0.044714
MAN1A1	0.566839	0.38875	1	0.876	1
AC008438.1	0.485665	0.388561	0.143	0.08	1
AL161756.1	6.72123e-07	0.388166	0.143	0.005	0.0186178
CAND1	0.0752197	0.388126	0.571	0.214	1
WNT9A	0.0697308	0.388047	0.286	0.083	1
NFKB1	0.143665	0.387849	0.571	0.29	1
BAG3	0.0451515	0.387648	0.286	0.076	1
TOMM20	0.0667241	0.387333	0.286	0.083	1
ANKRD62P1-PARP4P3	2.34579e-07	0.38713	0.143	0.005	0.00649783
SCYL3	0.081726	0.386929	0.286	0.091	1
COPS3	0.0599752	0.386817	0.286	0.081	1
SIDT2	0.0694223	0.386786	0.286	0.088	1
AC106743.1	9.24131e-06	0.386646	0.143	0.007	0.255984
REXO2	0.0597316	0.386434	0.286	0.085	1
UPK1B	1.12689e-05	0.386306	0.143	0.007	0.312148
FAM182B	0.0855061	0.386238	0.286	0.098	1
GRHL3	9.39617e-06	0.386224	0.143	0.007	0.260274
TUBGCP3	0.0675458	0.386091	0.571	0.231	1
FHIT	0.171947	0.386067	0.857	0.792	1
AC084114.1	0.152199	0.385748	0.571	0.289	1
DYNC1LI1	0.0689581	0.385743	0.429	0.169	1
DDX58	0.076334	0.385662	0.429	0.159	1
AC021752.1	0.0537165	0.385496	0.286	0.077	1
ACVR2A	0.502091	0.385384	0.286	0.219	1
KIF2C	3.78645e-06	0.385252	0.143	0.006	0.104885
AL356756.1	7.60648e-06	0.38497	0.143	0.006	0.210699
BCLAF3	0.0994979	0.384933	0.429	0.162	1
SH3GLB2	0.0807451	0.384927	0.286	0.087	1
MSL2	0.198741	0.384925	0.429	0.238	1
AC245187.2	1.4087e-05	0.384779	0.143	0.007	0.39021
RAB40C	0.485644	0.384524	0.286	0.185	1
AP002370.2	0.0651121	0.384512	0.429	0.141	1
AP002812.2	0.614886	0.384496	0.143	0.098	1
CAMK1D	0.104616	0.384415	0.429	0.187	1
B3GALT5-AS1	3.40482e-05	0.384259	0.143	0.007	0.943136
INO80	0.0873638	0.384251	0.714	0.3	1
ZNF780B	0.109978	0.383755	0.714	0.366	1
AC002094.4	2.49835e-05	0.383645	0.143	0.007	0.692042
AC009102.1	2.53651e-05	0.383545	0.143	0.007	0.702613
MGAT5	0.546574	0.383509	0.286	0.234	1
ATG5	0.0648311	0.383405	0.571	0.229	1
ZSCAN21	0.0654126	0.383287	0.286	0.087	1
TSC22D2	0.0411515	0.383272	0.714	0.287	1
CEPT1	0.0999878	0.383054	0.429	0.164	1
ZC3HC1	0.0860692	0.382949	0.286	0.092	1
SMARCC2	0.1242	0.382877	0.429	0.165	1
CEP78	0.0570579	0.382831	0.286	0.076	1
TCF25	0.980032	0.382819	0.429	0.487	1
SORBS2	0.350893	0.382795	0.857	0.872	1
ACSS3	7.60648e-06	0.382678	0.143	0.006	0.210699
PPP1R21	0.564809	0.382633	0.429	0.437	1
RALGDS	0.110728	0.382584	0.429	0.188	1
AC107959.1	5.74548e-05	0.382535	0.143	0.008	1
AC005692.3	0.0936515	0.382328	0.286	0.094	1
KPNB1	0.0700536	0.382322	0.571	0.234	1
INTS9-AS1	4.83778e-05	0.382318	0.143	0.008	1
SPDYE3	0.0712929	0.382183	0.286	0.084	1
RWDD1	0.0725702	0.38184	0.286	0.084	1
TRMT1L	0.0662314	0.381818	0.286	0.092	1
AC092139.1	1.41624e-05	0.381802	0.143	0.007	0.392297
CCDC138	0.323758	0.381794	0.286	0.146	1
NXPE3	0.0598844	0.381744	0.286	0.085	1
AC068481.1	7.48933e-05	0.381658	0.143	0.008	1
AC020913.1	3.48911e-05	0.381656	0.143	0.007	0.966484
AC245123.1	4.7471e-05	0.38165	0.143	0.008	1
CBFA2T3	0.0923739	0.381549	0.286	0.1	1
PLCB1	0.0548356	0.381395	1	0.853	1
MIR181A1HG	0.0296745	0.381323	0.286	0.069	1
AC127164.1	0.0954027	0.381144	0.286	0.098	1
MSANTD3	0.0598701	0.381128	0.286	0.08	1
L1CAM	6.51326e-05	0.381101	0.143	0.008	1
L2HGDH	0.388016	0.381079	0.286	0.173	1
RNF34	0.0846627	0.380915	0.429	0.169	1
NUTM2G	0.000112081	0.380881	0.143	0.009	1
CASC2	0.499025	0.380675	0.286	0.211	1
LMCD1-AS1	0.104716	0.380562	0.857	0.655	1
WAS	5.61342e-05	0.380385	0.143	0.008	1
PFKFB3	0.408038	0.380354	0.286	0.177	1
SLC18B1	0.0634648	0.380352	0.286	0.08	1
ROM1	2.97344e-06	0.380338	0.143	0.006	0.0823642
ZFR2	0.604365	0.380239	0.143	0.096	1
mm10---Prodh2	1.78896e-08	0.379986	0.143	0.004	0.000495542
AC079117.1	0.0834603	0.379869	0.429	0.172	1
MSH6	0.0892893	0.379795	0.286	0.094	1
CCZ1B	0.0660633	0.379783	0.286	0.084	1
CCNI	0.044266	0.379763	0.714	0.301	1
DLGAP3	0.649373	0.379722	0.143	0.103	1
WWP2	0.335537	0.379718	0.429	0.302	1
ABHD18	0.146534	0.379615	0.714	0.4	1
PTPDC1	0.0601549	0.379483	0.286	0.079	1
NFAT5	0.222936	0.379475	1	0.795	1
SMCO3	0.000112565	0.379472	0.143	0.009	1
AL133367.1	7.59133e-05	0.379238	0.143	0.008	1
AC012645.1	0.000146111	0.379162	0.143	0.009	1
PPP1R8	0.0732375	0.379157	0.286	0.083	1
AL731553.1	7.55719e-05	0.379098	0.143	0.008	1
ZNF282	0.0908114	0.378954	0.286	0.091	1
ATP11A-AS1	0.000232392	0.378637	0.143	0.009	1
MRTFA	0.121047	0.378542	0.714	0.407	1
NWD1	0.077648	0.378071	0.286	0.089	1
SNX8	0.0778025	0.377989	0.286	0.087	1
PPP5D1	0.082769	0.377656	0.286	0.088	1
ARG1	0.000290065	0.377439	0.143	0.01	1
RB1CC1	0.0450559	0.377123	0.714	0.302	1
AIFM1	0.0698212	0.377117	0.286	0.08	1
AP003390.1	4.25004e-05	0.377067	0.143	0.008	1
ZNF708	0.088935	0.376967	0.429	0.164	1
HSPBAP1	0.0743853	0.376852	0.286	0.084	1
RPRD1B	0.351384	0.376413	0.286	0.166	1
NBPF3	0.0805654	0.376393	0.286	0.086	1
SOCS7	0.0962491	0.376381	0.429	0.162	1
SDAD1	0.103927	0.376367	0.429	0.157	1
COL25A1	1.19629e-05	0.376331	0.143	0.007	0.331373
TYW3	0.0750695	0.376195	0.286	0.081	1
POMT2	0.106888	0.376184	0.429	0.173	1
RPF1	0.0720185	0.375657	0.286	0.08	1
COL14A1	0.000100405	0.375316	0.143	0.008	1
EPHA5-AS1	0.000102175	0.375304	0.143	0.008	1
BAIAP2	0.130738	0.375256	0.429	0.174	1
ARNTL	0.0800569	0.375145	0.286	0.087	1
AL160408.1	0.000293435	0.375125	0.143	0.01	1
DYNLL1	0.0482825	0.375109	0.286	0.076	1
SEC14L4	0.00039619	0.374982	0.143	0.01	1
C1RL	0.0676138	0.374808	0.286	0.083	1
TCP11L2	0.0913472	0.374663	0.286	0.098	1
STARD3NL	0.340109	0.374503	0.286	0.164	1
TRIM26	0.0848595	0.374129	0.286	0.094	1
AC025370.1	2.22411e-23	0.373532	0.143	0.001	6.16078e-19
GNS	0.0839619	0.373532	0.286	0.098	1
AC109587.1	0.0775623	0.373517	0.286	0.093	1
AL356737.2	0.000268252	0.373309	0.143	0.009	1
KDM3B	0.127249	0.373195	0.571	0.298	1
SEPTIN4-AS1	0.000517929	0.373005	0.143	0.01	1
MGST2	0.246693	0.372989	0.429	0.241	1
PRR12	0.0964602	0.372956	0.429	0.194	1
PPP2R5E	0.321166	0.372908	0.571	0.391	1
PRSS16	1.45302e-25	0.372857	0.143	0.001	4.02487e-21
CAVIN1	1.74614e-21	0.372799	0.143	0.001	4.8368e-17
ADGRL2	0.206985	0.372759	0.286	0.122	1
ZNF441	0.0801648	0.372756	0.286	0.092	1
TRIM4	0.304184	0.372661	0.429	0.244	1
AC018645.3	0.000360715	0.372646	0.143	0.01	1
AC022613.2	6.15798e-20	0.372581	0.143	0.002	1.70576e-15
TRIOBP	0.078559	0.372418	0.286	0.087	1
ILK	0.682737	0.3723	0.143	0.109	1
TMEM164	0.0831511	0.372189	0.857	0.415	1
STARD4-AS1	0.0593545	0.372152	0.286	0.082	1
KIAA1841	0.456251	0.372122	0.286	0.178	1
TTF1	0.0695789	0.37207	0.286	0.088	1
GNRH1	0.000519781	0.37202	0.143	0.01	1
PXK	0.345238	0.371994	0.286	0.154	1
PCAT1	0.351582	0.371951	0.429	0.268	1
RCAN2	0.286563	0.371923	0.857	0.835	1
RAB6B	0.0816521	0.371749	0.286	0.087	1
WDR11-AS1	0.0945958	0.371544	0.286	0.098	1
FAM86B1	0.000474702	0.371492	0.143	0.01	1
VIPAS39	0.0950139	0.371476	0.286	0.099	1
PDZD3	0.000540565	0.371275	0.143	0.01	1
mm10---Zc3h12b	6.87461e-20	0.371191	0.143	0.002	1.90427e-15
RBM25	0.094681	0.371085	0.857	0.418	1
ANKRD30B	2.04113e-17	0.371054	0.143	0.002	5.65392e-13
CABP4	1.62681e-15	0.371048	0.143	0.002	4.50626e-11
PLEKHO1	0.000930527	0.371022	0.143	0.011	1
TTLL2	1.62681e-15	0.370963	0.143	0.002	4.50626e-11
EMC10	0.260508	0.370895	0.286	0.15	1
XKR7	0.0886632	0.37058	0.286	0.094	1
SLC27A1	0.113772	0.370573	0.286	0.101	1
AC020928.2	1.08586e-14	0.370457	0.143	0.002	3.00783e-10
MRPS5	0.0979436	0.370152	0.429	0.173	1
NPSR1	0.0614381	0.370002	0.286	0.082	1
WDR25	0.119133	0.369978	0.429	0.168	1
MAP2	0.129177	0.369968	1	0.793	1
ANGPTL8	1.62681e-15	0.369906	0.143	0.002	4.50626e-11
AC016738.2	1.0028e-14	0.369806	0.143	0.002	2.77775e-10
CAPRIN2	0.106475	0.369791	0.429	0.174	1
AP001627.1	0.00102657	0.369785	0.143	0.011	1
AC145285.6	0.00081776	0.369726	0.143	0.011	1
LTA4H	0.693829	0.36968	0.143	0.11	1
RPGRIP1L	0.0912711	0.369647	0.286	0.09	1
NBR2	0.566382	0.369611	0.143	0.091	1
AC007364.1	0.41309	0.369597	0.143	0.07	1
AC027373.1	2.45074e-13	0.369589	0.143	0.002	6.78854e-09
mm10---Abraxas2	6.29514e-20	0.369339	0.143	0.002	1.74375e-15
SH2B1	0.11522	0.369178	0.429	0.172	1
CCDC3	0.0755004	0.368899	0.286	0.084	1
AL109824.1	0.868093	0.368664	0.143	0.194	1
PRKCQ	0.06876	0.368506	0.286	0.085	1
CCDC141	0.0541949	0.36847	0.286	0.082	1
CSRNP3	0.123211	0.368448	1	0.825	1
mm10---Aars	1.42052e-18	0.368412	0.143	0.002	3.93485e-14
PHYKPL	0.101633	0.368353	0.571	0.244	1
PON2	0.073723	0.368339	0.429	0.168	1
GAS6	2.41631e-11	0.36815	0.143	0.003	6.69317e-07
PCDH10	0.000150451	0.367923	0.143	0.009	1
PLOD3	0.0947335	0.367618	0.286	0.089	1
WDR13	0.103009	0.367607	0.286	0.096	1
TNFSF4	0.00131954	0.367596	0.143	0.012	1
AL161668.3	0.00190662	0.367593	0.143	0.013	1
LINC02595	0.672672	0.367591	0.143	0.107	1
NUP210	0.331024	0.367245	0.429	0.247	1
GPR146	0.00118378	0.367208	0.143	0.012	1
PNRC1	0.05095	0.367121	0.286	0.077	1
CMTM6	0.0738553	0.367121	0.286	0.081	1
ZNF766	0.0868229	0.366978	0.286	0.09	1
ARPC1B	0.0932631	0.366813	0.286	0.086	1
AC004223.4	3.66053e-10	0.36674	0.143	0.003	1.01397e-05
TMEM270	2.63412e-23	0.366652	0.143	0.001	7.29651e-19
CHN2	9.70541e-12	0.366512	0.143	0.003	2.6884e-07
ZBTB3	0.00167604	0.366372	0.143	0.012	1
PEX2	0.0815817	0.366343	0.286	0.083	1
ADAMTS10	2.82238e-11	0.366099	0.143	0.003	7.818e-07
ADAM12	0.00136549	0.36596	0.143	0.012	1
AC092171.2	2.60009e-23	0.365892	0.143	0.001	7.20224e-19
SCAMP2	0.106141	0.365875	0.286	0.105	1
AC018926.2	9.20915e-13	0.365874	0.143	0.003	2.55093e-08
VPS54	0.346774	0.365781	0.571	0.463	1
AL355870.1	1.70497e-21	0.365737	0.143	0.001	4.72276e-17
mm10---Cep89	2.53332e-23	0.365694	0.143	0.001	7.01729e-19
mm10---Slc39a14	1.49523e-25	0.365647	0.143	0.001	4.14178e-21
COQ9	0.0930138	0.365601	0.286	0.095	1
KLHDC10	0.0625656	0.365544	0.857	0.396	1
TENM1	0.473028	0.365479	0.143	0.077	1
RTN4RL2	0.00151898	0.365463	0.143	0.012	1
RNF144A	0.0842465	0.365457	0.286	0.09	1
SEC11A	0.357049	0.365434	0.286	0.179	1
AC099343.3	0.00164601	0.365374	0.143	0.012	1
PTPN13	0.445079	0.365363	0.571	0.38	1
NSMCE1-DT	0.0814901	0.365323	0.286	0.087	1
RETREG3	0.106963	0.365095	0.429	0.166	1
ALS2CL	9.20915e-13	0.364941	0.143	0.003	2.55093e-08
AC147651.1	0.00166597	0.364652	0.143	0.012	1
ZFHX4	0.000647885	0.364631	0.143	0.011	1
TRIM14	0.0981023	0.364572	0.286	0.091	1
ZNF646	0.0014837	0.364565	0.143	0.012	1
P4HA2-AS1	0.00147008	0.364513	0.143	0.012	1
GAPVD1	0.0850717	0.364508	0.571	0.246	1
AC027601.4	5.48585e-09	0.364415	0.143	0.004	0.000151958
AC026304.1	1.59774e-08	0.364206	0.143	0.004	0.000442573
LINC01013	9.33566e-13	0.364137	0.143	0.003	2.58598e-08
HSF2	0.0829345	0.364038	0.286	0.087	1
CDRT4	0.117051	0.364007	0.714	0.389	1
PHETA1	1.56553e-09	0.363955	0.143	0.004	4.33652e-05
GRK7	5.66644e-09	0.363902	0.143	0.004	0.00015696
MACF1	0.164892	0.363854	1	0.924	1
AL023806.1	1.78829e-21	0.363697	0.143	0.001	4.95355e-17
FXYD6	0.0817286	0.363669	0.429	0.15	1
FOXN3-AS1	6.57857e-20	0.36359	0.143	0.002	1.82226e-15
ABCA12	5.42959e-14	0.363529	0.143	0.002	1.504e-09
HOXB4	1.68257e-15	0.363373	0.143	0.002	4.66071e-11
MTSS2	0.10408	0.363353	0.571	0.234	1
LINC02821	0.00295638	0.363227	0.143	0.014	1
mm10---Asah2	6.57857e-20	0.363227	0.143	0.002	1.82226e-15
MRLN	0.541524	0.363165	0.143	0.088	1
ZNF821	0.32538	0.363115	0.429	0.246	1
AC010547.1	0.00281723	0.363112	0.143	0.013	1
PDXDC1	0.498893	0.362889	0.714	0.709	1
ZNF396	0.00133608	0.362862	0.143	0.012	1
AP000317.1	0.00158995	0.362831	0.143	0.012	1
mm10---Mfsd14b	2.10619e-16	0.362786	0.143	0.002	5.83415e-12
SUGP2	0.396113	0.362763	0.429	0.33	1
AC009961.1	0.085041	0.362746	0.286	0.095	1
RARRES2	2.31423e-13	0.36269	0.143	0.002	6.4104e-09
NFIC	0.227092	0.362654	0.571	0.409	1
mm10---Eda	2.60009e-23	0.362577	0.143	0.001	7.20224e-19
mm10---Timp2	2.16137e-17	0.362389	0.143	0.002	5.987e-13
PNPLA7	0.12243	0.362355	0.714	0.359	1
WIPI2	0.107206	0.362312	0.286	0.103	1
mm10---Rint1	2.73889e-23	0.362282	0.143	0.001	7.58673e-19
STRIP1	0.0985652	0.362225	0.286	0.092	1
AC084740.1	2.26244e-16	0.362159	0.143	0.002	6.26695e-12
NAA25	0.111077	0.36197	0.571	0.241	1
AC131956.2	0.000550265	0.361871	0.143	0.01	1
BBOX1	1.10327e-14	0.361776	0.143	0.002	3.05605e-10
SIN3A	0.112169	0.361425	0.429	0.167	1
AC007342.4	9.46387e-13	0.361112	0.143	0.003	2.62149e-08
CNTN2	9.33566e-13	0.361091	0.143	0.003	2.58598e-08
AP1B1	0.120438	0.361069	0.429	0.184	1
LINC00623	0.106735	0.360901	0.286	0.102	1
mm10---Micu2	1.12095e-14	0.360874	0.143	0.002	3.10502e-10
VSTM5	0.00321937	0.360793	0.143	0.014	1
AL034550.2	1.70908e-07	0.360717	0.143	0.005	0.00473414
CNOT11	0.100967	0.36063	0.286	0.096	1
AC005394.1	3.4307e-12	0.360618	0.143	0.003	9.50304e-08
USF2	0.0996561	0.360613	0.286	0.092	1
mm10---Klf2	2.22234e-16	0.36047	0.143	0.002	6.15587e-12
LSS	0.520971	0.360459	0.286	0.187	1
ZBTB46	0.0713955	0.360453	0.571	0.242	1
AC020978.7	3.66053e-10	0.360411	0.143	0.003	1.01397e-05
CNNM2	0.369273	0.36039	0.714	0.536	1
AL117379.1	3.38163e-07	0.360288	0.143	0.005	0.00936712
GTPBP4	0.0951237	0.360285	0.286	0.091	1
AC026471.1	0.00419741	0.360243	0.143	0.014	1
FZD6	0.103276	0.36024	0.429	0.164	1
NUP62CL	0.00294026	0.360185	0.143	0.014	1
EIF4G2	0.0953603	0.360136	0.429	0.155	1
SMARCD3	0.110568	0.36011	0.286	0.101	1
GRIN3B	6.95517e-07	0.360067	0.143	0.005	0.0192658
HNRNPD	0.1915	0.359909	0.571	0.355	1
MAP6D1	2.52501e-07	0.359746	0.143	0.005	0.00699427
CACNG7	0.0033625	0.359651	0.143	0.014	1
LINC00271	0.119509	0.35963	0.857	0.422	1
AC092168.2	1.62868e-09	0.359548	0.143	0.004	4.51143e-05
MFSD6L	1.79979e-15	0.359484	0.143	0.002	4.98541e-11
LINC02301	9.73062e-07	0.359234	0.143	0.005	0.0269538
TTC5	0.0926544	0.359175	0.286	0.096	1
AC234772.2	0.00511175	0.359166	0.143	0.015	1
AL139397.1	1.73118e-10	0.359129	0.143	0.003	4.79537e-06
TOGARAM1	0.0702004	0.359124	0.714	0.357	1
CC2D1B	0.0880909	0.358862	0.286	0.094	1
RHOU	7.72706e-10	0.358791	0.143	0.003	2.1404e-05
UBA6	0.419489	0.358757	0.429	0.291	1
AC107214.1	0.0949502	0.358673	0.286	0.099	1
KLHL20	0.798378	0.35867	0.286	0.261	1
CLASRP	0.0797716	0.358602	0.714	0.316	1
EHF	0.0781695	0.358557	0.286	0.091	1
LBHD1	9.5376e-07	0.358519	0.143	0.005	0.0264192
AL136084.2	2.81102e-23	0.358432	0.143	0.001	7.78653e-19
SLC66A1L	7.28707e-11	0.358365	0.143	0.003	2.01852e-06
IL18BP	0.00553277	0.358335	0.143	0.015	1
Z97055.2	0.0034078	0.358253	0.143	0.014	1
GCK	0.204505	0.358079	0.571	0.309	1
HTR4	7.37099e-11	0.358075	0.143	0.003	2.04177e-06
NOTCH1	1.28118e-06	0.358067	0.143	0.006	0.0354887
SLITRK1	1.34984e-06	0.357994	0.143	0.006	0.0373905
mm10---Slc22a2	1.92087e-21	0.357894	0.143	0.001	5.32081e-17
CUL7	0.106726	0.357806	0.286	0.096	1
ATP4B	1.92087e-21	0.357772	0.143	0.001	5.32081e-17
STAC	5.93448e-09	0.357572	0.143	0.004	0.000164385
SHOC2	0.15601	0.357563	0.571	0.298	1
mm10---Fyb	1.00749e-11	0.357508	0.143	0.003	2.79074e-07
[truncated: 3,498 more rows]

## Sheet: ductal_cell_in_vivo
Gene	p_val	avg_log2FC	pct.1	pct.2	p_val_adj
CFTR	4.02227e-86	5.80896	0.75	0.016	1.11417e-81
AC000061.1	0	5.03701	0.667	0.001	0
SLC4A4	1.92588e-16	4.94332	0.833	0.126	5.33468e-12
FLRT2	3.29087e-224	4.61333	0.917	0.009	9.11571e-220
PKHD1	2.87039e-176	4.39793	0.917	0.011	7.95099e-172
CPB1	1.24597e-75	4.08516	0.25	0.002	3.45133e-71
AC013652.1	3.49703e-08	3.81404	0.5	0.084	0.000968678
THSD4	1.58921e-59	3.727	0.667	0.019	4.40212e-55
ANXA4	1.55693e-11	3.70956	1	0.273	4.31269e-07
MECOM	2.52785e-08	3.67798	0.333	0.036	0.000700214
PRKG1	9.24094e-41	3.57005	0.75	0.037	2.55974e-36
CREB5	7.86518e-09	3.41679	0.583	0.102	0.000217865
TGFB2	8.72766e-89	3.37331	0.417	0.005	2.41756e-84
CASC15	3.45569e-56	3.30472	0.583	0.015	9.57227e-52
LINC02532	7.59348e-142	3.25869	0.667	0.007	2.10339e-137
BICC1	9.24116e-14	3.16455	0.75	0.119	2.5598e-09
FGF13	1.95826e-54	3.08811	0.333	0.005	5.42438e-50
NEAT1	4.0962e-12	3.04064	1	0.297	1.13465e-07
PTPRK	1.50044e-08	3.03841	0.833	0.287	0.000415622
AL139815.1	0.0482494	2.92468	0.167	0.05	1
NIBAN1	8.60282e-127	2.81451	0.417	0.003	2.38298e-122
CUZD1	3.13893e-07	2.76123	0.167	0.011	0.00869484
RUNX1	7.43555e-55	2.69582	0.583	0.015	2.05965e-50
WDR72	0	2.66035	0.667	0.001	0
LINC02694	8.13588e-33	2.63318	0.583	0.027	2.25364e-28
GRHL2	0	2.60369	0.833	0.004	0
NFIB	3.38754e-70	2.5991	0.917	0.031	9.38349e-66
NR5A2	3.68602e-23	2.59906	0.667	0.052	1.02103e-18
SVIL	2.31861e-15	2.57135	0.75	0.107	6.42254e-11
PLD1	8.43511e-11	2.53259	0.833	0.176	2.33652e-06
RBPMS	5.36984e-17	2.51692	0.833	0.118	1.48745e-12
PTPRG	1.35579e-20	2.51671	0.75	0.076	3.75554e-16
ACSM3	2.93521e-17	2.49058	0.833	0.099	8.13052e-13
PDGFC	0	2.4847	0.75	0.003	0
ITPR2	3.91695e-08	2.42206	0.833	0.286	0.001085
CAMK1D	2.54159e-07	2.40012	0.667	0.187	0.0070402
AC083837.1	2.60312e-06	2.38438	0.417	0.078	0.0721064
WWTR1	1.51732e-26	2.36698	0.75	0.055	4.20297e-22
MID1	1.32474e-13	2.36242	0.75	0.11	3.66953e-09
EGFR	0	2.34116	0.75	0.001	0
ARHGEF38	1.00338e-20	2.32631	0.583	0.042	2.77936e-16
NR6A1	2.43877e-14	2.30768	0.833	0.138	6.75538e-10
DIAPH3	5.69432e-22	2.28857	0.167	0.003	1.57733e-17
RASEF	0	2.2827	0.667	0.002	0
AC019117.2	8.45586e-27	2.28	0.417	0.017	2.34227e-22
AF117829.1	2.82737e-07	2.27116	0.833	0.235	0.00783182
LYPD6B	7.02227e-14	2.24954	0.25	0.012	1.94517e-09
AC007368.1	1.15817e-08	2.24767	0.25	0.02	0.000320814
AC025580.2	1.67525e-09	2.24691	0.667	0.123	4.64043e-05
SNTB1	8.29658e-36	2.23896	0.417	0.012	2.29815e-31
HNF4G	3.15959e-38	2.22676	0.75	0.038	8.75208e-34
ARHGAP26	1.85591e-12	2.20988	1	0.228	5.14088e-08
DOCK5	9.3513e-19	2.18593	0.667	0.06	2.59031e-14
AC139720.1	3.34401e-07	2.18458	0.417	0.065	0.0092629
PCSK5	1.13793e-50	2.18309	0.75	0.028	3.15206e-46
YAP1	3.92391e-53	2.17039	0.667	0.021	1.08692e-48
TPM1	7.66525e-07	2.12779	0.75	0.239	0.0212327
SHANK2	3.26603e-29	2.05058	0.833	0.064	9.04691e-25
STOX2	2.27378e-07	2.04491	0.833	0.275	0.00629837
NCEH1	4.19377e-05	2.04053	0.583	0.188	1
MGAT5	1.6832e-06	2.03256	0.75	0.233	0.0466248
CFAP221	1.55008e-07	2.02588	0.5	0.09	0.00429373
PRAG1	4.1462e-35	2.02226	0.333	0.008	1.1485e-30
CADPS2	2.28086e-09	2.01672	0.75	0.142	6.31797e-05
ANK3	1.53153e-08	2.00662	0.917	0.317	0.000424234
PLCG2	0.056881	1.98318	0.333	0.139	1
STK17A	3.22106e-14	1.97901	0.833	0.134	8.92233e-10
TANC1	8.71156e-33	1.9682	0.833	0.055	2.4131e-28
LURAP1L-AS1	8.57405e-10	1.94898	0.5	0.071	2.37501e-05
STK3	0.00035623	1.93478	0.667	0.309	1
KCNQ1	1.42851e-82	1.92762	0.583	0.01	3.95698e-78
CATSPERB	1.12113e-26	1.92486	0.417	0.017	3.10554e-22
NFIA	9.90985e-07	1.91733	0.917	0.447	0.0274503
KIAA1217	1.3903e-07	1.90726	0.917	0.32	0.00385112
EXT1	5.01808e-09	1.89549	1	0.393	0.000139001
EPB41L4A	9.70278e-10	1.88938	0.75	0.14	2.68767e-05
PDE3A	0.00145562	1.88659	0.75	0.388	1
AL365295.1	3.65439e-15	1.88654	0.417	0.03	1.01227e-10
SCTR	0.000523673	1.88252	0.583	0.261	1
BACE2	8.78034e-26	1.8792	0.833	0.069	2.43215e-21
ITGB8	8.41095e-07	1.87684	0.667	0.175	0.0232983
LINC00472	5.52183e-23	1.8756	0.833	0.078	1.52955e-18
ZNF704	1.90983e-17	1.87077	0.583	0.052	5.29022e-13
BACH1	5.04623e-07	1.86511	0.667	0.168	0.013978
KALRN	1.72307e-09	1.85728	0.583	0.093	4.7729e-05
FRAS1	3.59569e-06	1.85685	0.75	0.27	0.0996007
LTBP1	2.69604e-30	1.8407	0.25	0.005	7.46804e-26
THBS1	1.31706e-75	1.83869	0.417	0.005	3.64825e-71
SHROOM3	0.00386163	1.83821	0.667	0.376	1
MSC-AS1	1.2083e-85	1.83342	0.25	0.002	3.34698e-81
BMPR1B	2.36634e-101	1.82234	0.417	0.004	6.55477e-97
RFTN1	9.73766e-17	1.8124	0.417	0.027	2.69733e-12
SEL1L	0.186665	1.80837	0.25	0.132	1
DCLK1	2.35174e-57	1.79889	0.333	0.005	6.51432e-53
PIP5K1B	5.59914e-20	1.79746	0.417	0.022	1.55096e-15
AC019117.1	1.66473e-11	1.78317	0.417	0.041	4.61129e-07
L3MBTL4	1.38752e-06	1.78138	0.75	0.23	0.0384343
C4orf19	2.7669e-08	1.78049	0.917	0.291	0.000766431
MYO1E	7.93783e-14	1.78032	0.667	0.084	2.19878e-09
FILIP1L	0.000602128	1.77997	0.583	0.223	1
MACC1	4.78473e-05	1.77865	0.583	0.159	1
GATM	3.84908e-34	1.77586	0.417	0.013	1.06619e-29
FMNL2	0.000652034	1.77519	0.5	0.179	1
NAALADL2	0.00341123	1.77225	0.667	0.468	1
PDGFD	2.53864e-16	1.75517	0.417	0.028	7.03203e-12
ADAMTS9-AS2	1.82275e-168	1.75006	0.417	0.002	5.04901e-164
KCNJ15	6.64898e-134	1.74753	0.5	0.004	1.84177e-129
BCL2	9.80788e-40	1.74517	0.333	0.007	2.71678e-35
AC107072.2	5.04054e-08	1.72678	0.583	0.121	0.00139623
ARHGEF3	1.69919e-08	1.72086	0.833	0.24	0.000470676
GMDS	7.60524e-06	1.72029	0.833	0.398	0.210665
RANBP17	5.28354e-13	1.71544	0.833	0.143	1.46354e-08
NCKAP5	0.396076	1.71389	0.25	0.181	1
AP001021.3	5.057e-08	1.712	0.5	0.079	0.00140079
TMC5	8.70636e-59	1.70416	0.333	0.005	2.41166e-54
TRAF1	1.29432e-05	1.69688	0.167	0.015	0.358528
GUCY1A2	1.77744e-13	1.69261	0.75	0.104	4.92351e-09
SLC12A2	2.35027e-09	1.69181	0.5	0.074	6.51026e-05
WWP1	1.91524e-08	1.6887	1	0.325	0.000530522
INPP4B	7.24376e-05	1.68839	0.833	0.337	1
CSMD2	1.49278e-19	1.68063	0.25	0.008	4.13499e-15
MTUS1	5.18137e-14	1.67961	0.833	0.129	1.43524e-09
MIR181A2HG	2.46904e-22	1.67299	0.583	0.039	6.83924e-18
HSD17B2	3.68985e-32	1.6724	0.333	0.009	1.02209e-27
LRMP	1.83861e-28	1.66899	0.333	0.01	5.09296e-24
RAPGEF5	1.39141e-06	1.66576	0.417	0.068	0.0385422
CD44	6.12922e-07	1.64926	0.75	0.229	0.0169779
IL1RAPL2	1.97685e-08	1.64892	0.167	0.009	0.000547588
IQGAP2	8.38592e-64	1.64395	0.667	0.017	2.3229e-59
MYH9	4.29326e-05	1.63953	0.5	0.13	1
VMP1	1.693e-07	1.63605	0.917	0.301	0.00468962
TGFBR2	5.73284e-121	1.62981	0.5	0.005	1.588e-116
AL109930.1	0.0867936	1.62884	0.333	0.165	1
FAM160A1	4.9797e-06	1.62638	0.667	0.191	0.137938
TMEM63A	0	1.62078	0.833	0.002	0
TMEM51	0.0145369	1.62034	0.417	0.185	1
AKAP13	0.000191702	1.61565	0.75	0.427	1
AZIN1-AS1	0.709405	1.61274	0.333	0.327	1
LINC01829	5.26448e-14	1.6103	0.583	0.061	1.45826e-09
RERG	2.97996e-22	1.60498	0.5	0.029	8.25449e-18
PMEPA1	3.67941e-38	1.59724	0.417	0.011	1.0192e-33
CLIC4	6.33885e-27	1.5955	0.417	0.016	1.75586e-22
SRGAP1	1.37409e-09	1.59108	0.75	0.144	3.80622e-05
EEPD1	5.35938e-06	1.58837	0.75	0.232	0.148455
WWC2	3.73184e-25	1.58244	0.917	0.085	1.03372e-20
C3	5.35437e-22	1.57081	0.167	0.003	1.48316e-17
LINC00342	0.000136848	1.56954	0.833	0.404	1
TNFAIP2	0	1.56945	0.417	0.001	0
SLC16A7	4.42966e-20	1.56891	0.667	0.054	1.22702e-15
mm10---Csmd1	3.18008e-29	1.56655	0.167	0.002	8.80882e-25
UGCG	2.79756e-12	1.56579	0.667	0.088	7.74924e-08
SLC16A10	0.00277136	1.56496	0.417	0.14	1
SLC22A23	5.87513e-10	1.56141	0.583	0.086	1.62741e-05
SLC44A3	5.49753e-09	1.55089	0.833	0.179	0.000152282
LAMC1	1.01941e-10	1.54887	0.833	0.171	2.82377e-06
MAP3K13	9.05052e-05	1.54791	0.833	0.363	1
SH3RF1	5.67396e-07	1.54483	0.917	0.317	0.0157169
CTNND1	8.488e-08	1.54248	1	0.678	0.00235118
SLC30A4	0.000807447	1.54246	0.417	0.123	1
ARHGAP24	0.00020686	1.54122	0.667	0.229	1
DISC1	5.15446e-17	1.53971	0.5	0.038	1.42779e-12
EPS8	6.49341e-58	1.53903	0.583	0.014	1.79867e-53
SORBS2	0.000136433	1.53815	0.917	0.872	1
AL078459.1	1.60384e-06	1.53746	0.5	0.095	0.0444263
AC104035.1	8.2569e-07	1.53374	0.333	0.046	0.0228716
HUNK	1.07586e-47	1.53134	0.5	0.013	2.98013e-43
EGF	8.52396e-107	1.52869	0.25	0.001	2.36114e-102
ARHGAP42	0.00127981	1.52836	0.417	0.127	1
SMAD3	2.54037e-14	1.51805	0.667	0.077	7.03684e-10
MIR217HG	3.77852e-07	1.51744	0.167	0.011	0.0104665
SEL1L3	4.5116e-14	1.50947	0.75	0.101	1.24971e-09
ANKRD36C	0.419247	1.50928	0.417	0.293	1
GRIK1	3.80407e-15	1.50557	0.333	0.019	1.05373e-10
PTPN14	1.30083e-166	1.50509	0.667	0.006	3.6033e-162
ANXA2	1.24914e-05	1.50506	0.5	0.122	0.346013
ADAM9	3.99414e-05	1.49832	0.5	0.115	1
NTN4	4.44276e-175	1.49674	0.5	0.003	1.23065e-170
TMTC2	0.000180991	1.48567	0.833	0.371	1
PKP4	5.33655e-05	1.47781	0.75	0.309	1
CALD1	7.21653e-06	1.47397	0.667	0.193	0.199898
DCDC2	0.000413763	1.47317	0.583	0.23	1
KCTD16	0.000605522	1.47231	0.417	0.106	1
RASGRP3	2.22937e-19	1.47225	0.25	0.008	6.17536e-15
OXR1	1.45448e-06	1.46775	0.667	0.188	0.0402891
PIWIL4	0.000359642	1.46489	0.25	0.045	1
ASAP2	1.01629e-20	1.46187	0.583	0.043	2.81512e-16
CEL	1.0595e-07	1.45607	0.167	0.01	0.00293481
NR2F2-AS1	7.42094e-136	1.45476	0.417	0.003	2.0556e-131
MET	1.07769e-156	1.45403	0.583	0.005	2.9852e-152
MAML2	0.0323737	1.45055	0.833	0.802	1
TPD52L1	5.23918e-06	1.45021	0.333	0.048	0.145125
STXBP6	0.0030507	1.44784	0.667	0.327	1
LRIG1	0.248936	1.44538	0.333	0.256	1
ZBTB20-AS5	0.000982891	1.44309	0.667	0.295	1
NCK2	3.07232e-09	1.43956	0.75	0.169	8.51031e-05
SPATA13	7.67562e-06	1.43771	0.917	0.404	0.212615
PDLIM5	0.00133612	1.43566	0.833	0.595	1
ARHGAP8	4.01749e-100	1.43115	0.5	0.006	1.11284e-95
ANO6	4.11551e-16	1.42507	0.667	0.07	1.14e-11
ANXA13	1.4874e-23	1.42267	0.167	0.003	4.12011e-19
GRIP1	0.000188016	1.41789	0.667	0.239	1
SCN1A-AS1	5.69632e-07	1.41491	0.583	0.122	0.0157788
ATP13A4	4.41078e-27	1.41339	0.5	0.023	1.22179e-22
PLS3	6.48623e-15	1.40453	0.417	0.03	1.79669e-10
SLC3A1	1.32715e-05	1.40136	0.417	0.084	0.36762
LYN	1.02026e-09	1.40059	0.417	0.046	2.82612e-05
HMGCS1	0.0311418	1.39973	0.25	0.082	1
PCAT1	6.53983e-09	1.39922	1	0.267	0.000181153
IQCK	4.48388e-09	1.3953	0.75	0.167	0.000124203
PROM1	3.87226e-252	1.39275	0.417	0.001	1.07262e-247
DGKH	5.35712e-05	1.38918	0.583	0.155	1
ATP1B1	2.15133e-06	1.38826	0.75	0.245	0.0595918
AC012409.2	2.92324e-169	1.38295	0.5	0.003	8.09736e-165
SERPINI2	5.19931e-13	1.37969	0.167	0.006	1.44021e-08
KYNU	0	1.37768	0.417	0.001	0
CSPP1	0.0155303	1.37543	0.583	0.302	1
ANXA3	1.83694e-20	1.37365	0.417	0.022	5.08834e-16
ATP1A1	0.000490145	1.37291	0.583	0.204	1
ABTB2	6.36198e-31	1.37039	0.417	0.014	1.76227e-26
PBX1	0.0249845	1.36939	0.833	0.781	1
ADD3	1.65605e-05	1.36915	0.75	0.262	0.458726
CYP3A5	7.92619e-12	1.36733	0.667	0.095	2.19555e-07
PLEKHG1	2.14315e-15	1.36449	0.417	0.029	5.93652e-11
FAM13A	0.000277661	1.36239	0.75	0.343	1
CFLAR	1.31662e-07	1.35854	0.917	0.255	0.00364704
AC012459.1	8.48443e-06	1.35786	0.583	0.137	0.235019
ZNRF3	0.000183364	1.35669	0.667	0.25	1
TACC1	0.000182518	1.35228	0.833	0.314	1
ITPRID2	0.00962607	1.35151	0.333	0.104	1
ENAH	2.1022e-08	1.35105	0.75	0.188	0.000582309
AC092142.1	1.588e-06	1.34324	0.25	0.027	0.0439875
HNMT	5.67455e-45	1.34224	0.5	0.014	1.57185e-40
TC2N	2.77991e-07	1.34074	0.333	0.042	0.00770035
TSHZ2	0.0972231	1.34023	0.583	0.363	1
IL18	1.25198e-06	1.33795	0.167	0.012	0.0346798
NFKBIZ	4.52457e-09	1.33549	0.5	0.073	0.000125331
CHSY3	2.40434e-80	1.33261	0.25	0.002	6.66001e-76
MYO5B	0.171557	1.33193	0.5	0.36	1
CEMIP2	1.53265e-15	1.33161	0.75	0.083	4.24543e-11
RIPK2	6.28398e-12	1.33154	0.417	0.038	1.74066e-07
TFPI	2.75618e-10	1.33147	0.5	0.062	7.63461e-06
SERINC5	1.48117e-08	1.33092	0.75	0.155	0.000410285
ADGRA3	2.02252e-05	1.32926	0.583	0.163	0.560237
CCDC14	0.000132544	1.32768	0.583	0.182	1
NOS1AP	4.82665e-27	1.32698	0.5	0.023	1.33698e-22
NOTCH2	1.69821e-241	1.32612	0.5	0.002	4.70404e-237
EHF	4.23944e-05	1.32355	0.417	0.091	1
B4GALT5	7.85227e-09	1.32141	0.833	0.192	0.000217508
LRMDA	0.00965763	1.32093	0.917	0.676	1
AP000779.1	7.14503e-07	1.32029	0.417	0.07	0.0197917
ZSWIM6	0.00296027	1.31958	0.667	0.364	1
ABCC3	4.52929e-30	1.31764	0.417	0.015	1.25461e-25
MAP4	0.00062871	1.30983	0.833	0.399	1
WNK2	0.000848974	1.30586	0.667	0.311	1
BCAT1	1.70805e-52	1.30421	0.167	0.001	4.73131e-48
FGD6	0.00104743	1.30298	0.417	0.12	1
SAT1	2.75465e-06	1.30283	0.333	0.047	0.0763037
GRB10	0.00199519	1.30278	0.75	0.376	1
FBXL13	0.000267657	1.29449	0.583	0.219	1
AC022075.1	9.53065e-24	1.29135	0.333	0.012	2.63999e-19
TAX1BP1	0.00234884	1.29119	0.667	0.326	1
CHST11	0.955396	1.28944	0.167	0.161	1
CEP70	1.11348e-05	1.28767	0.667	0.19	0.308435
PLEKHA7	5.79561e-05	1.28441	0.75	0.307	1
CTNNA1	0.1488	1.28156	0.5	0.387	1
LRP1B	2.14767e-07	1.2805	0.333	0.039	0.00594904
NHSL1	0.00684197	1.28012	0.5	0.2	1
GALNT7	1.44848e-07	1.27902	0.75	0.18	0.00401229
EZR	0.000329156	1.27747	0.5	0.153	1
AKAP7	0.000586291	1.27445	0.417	0.118	1
RNF24	3.27459e-10	1.2744	0.583	0.088	9.07061e-06
LAMB1	1.70439e-06	1.27231	0.75	0.224	0.0472115
ATF3	1.76613e-44	1.27139	0.25	0.003	4.89219e-40
SPATS2L	2.42928e-05	1.27102	0.917	0.364	0.672911
MGAM2	8.58613e-118	1.26783	0.5	0.005	2.37836e-113
KCNH8	0.00697656	1.26703	0.333	0.105	1
SLC4A7	0.102627	1.26271	0.417	0.282	1
ONECUT2	7.67085e-08	1.26088	0.333	0.038	0.00212483
PRDM5	2.68899e-05	1.26054	0.667	0.214	0.74485
PWWP3B	1.89599e-38	1.25743	0.333	0.007	5.25189e-34
RBMS3	0.000343847	1.24926	0.417	0.1	1
FARP1	6.42837e-06	1.24823	0.917	0.426	0.178066
FRMD4A	0.000146184	1.24761	0.417	0.09	1
UBE2D3	0.0549745	1.24337	0.75	0.453	1
NRIP1	0.000487101	1.23844	0.833	0.399	1
ETV6	0.00731926	1.2377	0.667	0.438	1
RRBP1	0.293577	1.23653	0.25	0.173	1
CTTNBP2NL	1.66976e-07	1.23447	0.583	0.114	0.00462523
PPARGC1A	1.23477e-15	1.2335	0.417	0.029	3.42031e-11
GPR176	0.000115954	1.22899	0.167	0.018	1
RASSF3	6.21227e-19	1.22653	0.5	0.034	1.7208e-14
GULP1	4.91528e-19	1.22545	0.583	0.043	1.36153e-14
MAP3K20	6.30161e-45	1.22538	0.333	0.006	1.74555e-40
SPRED1	2.44681e-06	1.22103	0.667	0.15	0.0677766
SORCS1	1.07156e-12	1.21658	0.333	0.023	2.96821e-08
PHLPP1	0.0539249	1.21618	0.417	0.247	1
AC018742.1	1.06514e-91	1.21422	0.25	0.001	2.95044e-87
EBF1	4.23551e-59	1.21279	0.417	0.007	1.17324e-54
RTN4	0.0032829	1.21212	0.75	0.431	1
MBOAT1	1.62886e-88	1.21024	0.417	0.005	4.51194e-84
IQCA1	9.24072e-267	1.21015	0.5	0.002	2.55968e-262
MLLT3	1.48422e-05	1.21003	0.833	0.363	0.411129
ALK	0.287776	1.20801	0.167	0.092	1
AL589935.1	5.15635e-21	1.20563	0.333	0.014	1.42831e-16
SPSB4	1.14038e-23	1.20342	0.167	0.003	3.15886e-19
FAM107B	1.53484e-07	1.20105	0.75	0.184	0.00425151
MSRA	0.000841457	1.19945	0.5	0.17	1
TJP2	0.000104866	1.19867	0.5	0.133	1
CHRM3	0.135738	1.19852	0.333	0.203	1
LURAP1L	2.256e-06	1.19805	0.5	0.093	0.0624912
CCDC6	0.00855948	1.19755	0.583	0.27	1
RAB11FIP1	0.000130002	1.19754	0.75	0.262	1
PRELID2	0.00659985	1.19445	0.417	0.143	1
CTNND2	0.000509414	1.1932	1	0.735	1
AC007319.1	0.000365964	1.18907	0.583	0.185	1
GALNT2	0.154305	1.18501	0.5	0.363	1
PDE5A	0.0526743	1.18328	0.667	0.454	1
GNG12-AS1	0.000130831	1.18185	0.667	0.242	1
DDAH1	0.000177816	1.18055	0.583	0.178	1
AC119674.1	1.02536e-31	1.17947	0.25	0.005	2.84024e-27
INTS12	0.00284259	1.17888	0.417	0.138	1
PDE7A	1.7566e-05	1.17722	0.667	0.198	0.486577
DENND1B	0.000310711	1.17604	0.75	0.265	1
PARD3B	1.26328e-05	1.17547	1	0.666	0.349929
SLMAP	0.000106767	1.17377	0.833	0.427	1
AC024145.1	2.50902e-12	1.16943	0.5	0.05	6.94998e-08
NCMAP	0.000183099	1.16635	0.417	0.103	1
2022-03-02	1.82236e-12	1.16512	0.5	0.05	5.04794e-08
PCED1B	1.26814e-13	1.16147	0.417	0.033	3.51275e-09
AP000943.2	2.51838e-13	1.16128	0.417	0.034	6.97592e-09
AC011306.1	5.35234e-07	1.16127	0.167	0.012	0.014826
TOP2A	1.96708e-41	1.16066	0.167	0.002	5.44882e-37
NPNT	1.62576e-05	1.16051	0.583	0.135	0.450336
AC023590.1	0.00473179	1.15996	0.667	0.39	1
CGGBP1	0.00849882	1.1584	0.5	0.25	1
MAN2A1	0.0135602	1.1578	0.5	0.261	1
LIMS1	0.000830223	1.15424	0.667	0.294	1
UGT2A3	1.20657e-40	1.15283	0.333	0.007	3.34221e-36
RDX	0.000846096	1.15016	0.75	0.376	1
KLHL13	0.00219516	1.13851	0.25	0.053	1
MBNL2	0.0112779	1.13519	0.667	0.465	1
GAS7	1.24874e-09	1.13514	0.167	0.008	3.45902e-05
TGIF2	7.23936e-26	1.13503	0.5	0.024	2.0053e-21
FOXO3	0.000459962	1.135	0.75	0.34	1
PACSIN2	0.00420853	1.1349	0.5	0.236	1
AC096741.1	2.03919e-05	1.13337	0.333	0.056	0.564855
PARVA	0.0421838	1.13304	0.583	0.32	1
CD2AP	0.000294202	1.13052	0.833	0.361	1
YES1	0.000863949	1.12827	0.5	0.177	1
INTS6	0.00161039	1.1281	0.75	0.381	1
CMTM7	0.00627734	1.12722	0.333	0.104	1
AHR	3.949e-08	1.12534	0.5	0.078	0.00109387
SPTBN1	0.0036702	1.12307	0.583	0.297	1
ESRRG	0.543508	1.11954	0.583	0.614	1
TRPM7	0.000616892	1.11926	0.75	0.358	1
DHRSX	0.000766496	1.11462	0.833	0.379	1
CMSS1	0.00109652	1.11252	0.667	0.309	1
HSPG2	4.10771e-38	1.11076	0.25	0.004	1.13784e-33
ERRFI1	0.00436201	1.10955	0.417	0.127	1
ELF1	0.000488755	1.10693	0.75	0.386	1
MALT1	1.29411e-08	1.10662	0.583	0.096	0.000358468
GPR39	0.011408	1.10433	0.417	0.169	1
MUC6	2.5583e-08	1.10378	0.25	0.021	0.00070865
FGFR2	1.15937e-49	1.10242	0.333	0.005	3.21145e-45
ABCB1	0.000792807	1.10193	0.417	0.119	1
RBMX	0.00130165	1.10122	0.583	0.223	1
GDPD5	5.0007e-56	1.10042	0.25	0.003	1.38519e-51
TSPAN8	2.58014e-42	1.10006	0.333	0.006	7.147e-38
ZNF431	0.00043292	1.09789	0.583	0.173	1
HNF1B	0.000711161	1.09522	0.333	0.078	1
PRDM16	8.07486e-08	1.09386	0.667	0.124	0.00223674
ARHGEF10	6.6087e-28	1.09351	0.417	0.016	1.83061e-23
LGR4	0.00131895	1.092	0.583	0.241	1
PTP4A2	0.00198424	1.09192	0.417	0.126	1
GATA4	3.90058e-15	1.08698	0.167	0.005	1.08046e-10
AL133268.4	1.59338e-44	1.08655	0.167	0.001	4.41366e-40
ITGAV	0.0823986	1.08621	0.417	0.213	1
SEMA6A	0.000489789	1.08216	0.667	0.241	1
HIVEP1	0.0287717	1.08163	0.583	0.294	1
FAM189A2	9.28443e-48	1.07941	0.417	0.009	2.57179e-43
IL15RA	1.60532e-41	1.07923	0.5	0.015	4.44674e-37
SEPTIN9	0.00106156	1.07667	0.5	0.173	1
TLE4	0.00268522	1.07495	0.417	0.147	1
MED13L	0.000299526	1.07457	1	0.792	1
CRIM1	0.00978032	1.07401	0.5	0.2	1
CENPP	0.00109611	1.07334	0.583	0.197	1
FCHSD2	0.0113661	1.07208	0.75	0.388	1
ARHGEF12	0.00449699	1.06784	0.75	0.458	1
B2M	2.01784e-07	1.06727	0.5	0.088	0.00558942
TMLHE-AS1	0.0322978	1.06432	0.583	0.313	1
UGT8	0.00819793	1.06022	0.417	0.154	1
ZNF98	8.6967e-10	1.05925	0.583	0.08	2.40899e-05
KANK1	0.00023899	1.05894	0.833	0.316	1
SGPP1	8.55008e-06	1.05455	0.583	0.129	0.236837
PCDH9	0.00235634	1.05299	0.333	0.085	1
GMCL1	3.72374e-06	1.04884	0.583	0.133	0.103148
MME	3.34687e-48	1.04728	0.167	0.001	9.27082e-44
AC004593.1	1.17888e-55	1.04728	0.333	0.005	3.26551e-51
DNAJC15	0.0348623	1.04505	0.417	0.185	1
HSD17B4	0.00224197	1.04395	0.5	0.194	1
SHB	3.61844e-05	1.04333	0.667	0.201	1
SQSTM1	0.00374222	1.0411	0.583	0.251	1
PAWR	0.00493696	1.03855	0.583	0.248	1
MEIS1	0.0157508	1.03719	0.833	0.756	1
CLIC5	1.96817e-08	1.03539	0.167	0.009	0.000545184
AGPS	0.000106905	1.03411	0.667	0.225	1
RBM47	0.000439294	1.03364	1	0.53	1
CEP135	9.55408e-07	1.0336	0.417	0.066	0.0264648
PELI2	0.0267338	1.03343	0.583	0.341	1
FREM2	2.11867e-98	1.03311	0.25	0.001	5.86873e-94
UST	2.99124e-12	1.03201	0.167	0.006	8.28574e-08
PIK3AP1	2.68762e-07	1.0312	0.25	0.024	0.00744472
C3orf52	8.60644e-12	1.02995	0.333	0.025	2.38398e-07
ARAP2	5.89829e-46	1.0292	0.5	0.013	1.63383e-41
AC108472.1	5.15505e-06	1.02695	0.5	0.1	0.142795
KITLG	3.24463e-119	1.02625	0.333	0.002	8.98761e-115
RND3	6.43279e-10	1.02606	0.167	0.008	1.78188e-05
SRSF3	7.21205e-06	1.02486	0.5	0.101	0.199774
C12orf74	4.62805e-15	1.02446	0.25	0.011	1.28197e-10
RASSF6	0.25011	1.02258	0.333	0.199	1
DPYD	5.16101e-05	1.02186	0.5	0.116	1
MICAL2	7.31376e-08	1.01967	0.333	0.037	0.00202591
ALPK1	3.75907e-32	1.01941	0.333	0.009	1.04126e-27
CDH1	0.00325021	1.01776	0.667	0.303	1
MTAP	0.0492497	1.01497	0.583	0.297	1
DOK5	1.03551e-90	1.01367	0.333	0.003	2.86838e-86
LARGE1	0.00438271	1.01357	0.667	0.326	1
USP31	0.00152187	1.01273	0.417	0.122	1
CGNL1	5.79168e-24	1.01039	0.417	0.018	1.60429e-19
GADD45A	2.60025e-06	1.00874	0.167	0.013	0.0720269
GAS6	1.13511e-146	1.00731	0.417	0.002	3.14427e-142
ZFP36L1	1.14158e-26	1.00541	0.5	0.023	3.16219e-22
XIST	0.00535343	0.999935	0.75	0.458	1
KIF13B	0.000291726	0.998218	0.75	0.297	1
MIR4435-2HG	0.002835	0.994809	0.583	0.221	1
FIGN	0.180263	0.993151	0.333	0.192	1
NEXN	5.2498e-11	0.992825	0.5	0.056	1.45419e-06
ABCC1	0.00596525	0.992279	0.583	0.231	1
SYTL2	1.17665e-07	0.992274	0.25	0.023	0.00325931
2022-03-03	2.85122e-07	0.992039	0.417	0.062	0.00789787
AC068587.4	0.00140627	0.991735	0.667	0.245	1
PICALM	0.0889837	0.991702	0.75	0.529	1
UBE2E3	0.0016289	0.987263	0.75	0.323	1
PAPLN	8.02554e-16	0.986126	0.333	0.018	2.22307e-11
PIGR	1.40497e-106	0.986012	0.25	0.001	3.89176e-102
SLC38A1	2.44973e-25	0.985559	0.333	0.011	6.78576e-21
LINC01572	0.761991	0.985463	0.083	0.122	1
SH3RF2	7.02191e-41	0.984686	0.417	0.01	1.94507e-36
LINC02256	0.000897134	0.983921	0.5	0.158	1
C6	9.41251e-29	0.98386	0.417	0.015	2.60726e-24
LINC01828	1.80118e-32	0.983655	0.417	0.013	4.98926e-28
FA2H	1.20229e-08	0.982864	0.417	0.049	0.000333035
ATL2	0.00166958	0.979763	0.5	0.188	1
DMGDH	0.410152	0.978695	0.167	0.096	1
ANKRD28	0.00012434	0.978066	0.833	0.369	1
CASK	6.01902e-05	0.975861	0.833	0.338	1
TET3	8.4548e-09	0.975087	0.667	0.114	0.000234198
BAIAP2L1	7.66008e-08	0.974887	0.583	0.105	0.00212184
KAZN	0.0380086	0.972937	0.417	0.197	1
NBEAL1	0.00481664	0.971057	0.75	0.438	1
MINDY3	0.000534804	0.970363	0.583	0.181	1
ACADL	3.37686e-16	0.969819	0.333	0.018	9.35391e-12
DIAPH1	0.00676739	0.968774	0.5	0.204	1
CYLD	3.69274e-05	0.968242	0.583	0.143	1
CALN1	9.01643e-13	0.967675	0.5	0.046	2.49755e-08
AC104365.1	2.77016e-15	0.96764	0.583	0.053	7.67333e-11
CXADR	1.0326e-10	0.967432	0.5	0.059	2.86031e-06
SLC2A10	4.17833e-08	0.967399	0.25	0.022	0.0011574
OXNAD1	0.000165176	0.965434	0.5	0.137	1
PIK3C2G	6.33547e-05	0.963537	0.417	0.086	1
AC009041.2	2.80839e-61	0.963048	0.25	0.002	7.77923e-57
IGF2BP2	0.00550706	0.961928	0.333	0.104	1
ERBIN	8.87058e-05	0.960276	0.917	0.356	1
FOXP1	0.00863548	0.959457	0.917	0.86	1
SLC39A14	8.42844e-05	0.959175	0.75	0.255	1
TCHP	0.0244378	0.954333	0.5	0.206	1
GAB1	0.000825929	0.954247	0.75	0.303	1
TTLL10	0.00349344	0.954097	0.167	0.029	1
TSIX	0.00174272	0.953952	0.5	0.16	1
GIPC2	7.07022e-33	0.953787	0.333	0.008	1.95845e-28
LIPH	0.000441392	0.95327	0.5	0.148	1
ARHGAP28	4.27487e-23	0.953212	0.333	0.012	1.18414e-18
ST6GAL1	4.2517e-05	0.953026	0.417	0.086	1
ARHGAP29	3.44233e-07	0.95238	0.5	0.084	0.00953526
AC027243.3	0.00708824	0.95062	0.25	0.064	1
AC024382.1	0.000175983	0.95048	0.25	0.04	1
BRCA1	0.00540871	0.950201	0.25	0.061	1
LRRK1	3.2323e-54	0.949985	0.5	0.011	8.95348e-50
AC023509.6	9.58745e-05	0.949796	0.75	0.265	1
GAPVD1	4.93706e-05	0.947756	0.75	0.245	1
LGALS4	1.26662e-76	0.947381	0.417	0.005	3.50855e-72
BACH2	0.420934	0.946568	0.25	0.399	1
PPFIBP2	0.000208174	0.945719	0.417	0.089	1
RNF19A	0.0119523	0.945148	0.583	0.29	1
VCL	0.105275	0.9441	0.333	0.159	1
LIMK2	0.00353945	0.942759	0.417	0.144	1
AC026704.1	2.70244e-06	0.942013	0.417	0.073	0.0748575
SERINC2	1.04796e-49	0.941953	0.333	0.005	2.90284e-45
CRYBG1	1.10551e-08	0.941141	0.417	0.052	0.000306226
AL590006.1	5.8417e-11	0.938174	0.333	0.026	1.61815e-06
PPFIBP1	6.87425e-06	0.936444	0.583	0.134	0.190417
APBB2	0.118208	0.935187	0.667	0.459	1
DOCK7	0.00967983	0.934936	0.75	0.356	1
AL356124.1	1.02174e-05	0.93267	0.333	0.052	0.283022
SAMD4A	0.266256	0.932373	0.417	0.288	1
TMPO	0.0113834	0.931847	0.25	0.069	1
ARHGAP21	0.00666546	0.931628	0.583	0.246	1
UPF2	0.00202401	0.931255	0.667	0.29	1
TP53BP2	6.26284e-05	0.930659	0.333	0.059	1
DIPK1A	0.220187	0.929277	0.25	0.144	1
BCL2L14	0.00272105	0.929064	0.5	0.187	1
PHKB	0.0312258	0.927982	0.667	0.386	1
AC093898.1	0.000907319	0.927847	0.333	0.075	1
IL6ST	1.96907e-08	0.926854	0.583	0.098	0.000545432
FBXW11	0.0155301	0.926823	0.833	0.595	1
GCNT2	0.0132447	0.926497	0.417	0.16	1
AC079465.1	0.00967346	0.925095	0.25	0.067	1
MSN	6.2024e-08	0.924653	0.25	0.022	0.00171807
SDC4	2.8702e-58	0.923652	0.333	0.005	7.95047e-54
NF2	0.00311087	0.92279	0.5	0.184	1
PLEKHA5	0.00596845	0.922244	1	0.567	1
ZBTB20-AS2	2.27017e-06	0.922217	0.417	0.073	0.0628838
PAH	0.00336947	0.922015	0.167	0.029	1
SLC15A1	6.18792e-19	0.921717	0.333	0.015	1.71405e-14
FZR1	0.00153524	0.920783	0.333	0.081	1
PARD6B	1.28657e-07	0.919138	0.5	0.077	0.00356381
RPN2	2.40435e-05	0.917627	0.583	0.155	0.666005
AL357141.1	1.58872e-08	0.914312	0.417	0.054	0.000440076
RASSF8	0.00360464	0.913773	0.583	0.231	1
SP100	0.0031393	0.913771	0.5	0.196	1
AC009505.1	5.56553e-11	0.913465	0.333	0.026	1.54165e-06
SCLT1	0.35463	0.912127	0.417	0.398	1
FNDC3B	0.00808216	0.910957	0.917	0.7	1
PUS10	0.00503304	0.909284	0.333	0.094	1
TAF1D	0.115349	0.907326	0.417	0.23	1
PRKCA	0.191632	0.906937	0.667	0.621	1
FBXO34	0.000440995	0.906053	0.75	0.292	1
ZBTB44	0.0019295	0.905619	0.583	0.226	1
EBAG9	0.0146294	0.90541	0.25	0.072	1
AC137810.1	3.48353e-13	0.904366	0.333	0.022	9.64937e-09
KIF26B	0.0159269	0.903435	0.5	0.231	1
ZNF208	0.00553363	0.90338	0.333	0.099	1
ACTN1	0.00858252	0.902677	0.5	0.221	1
KLRK1	6.17259e-48	0.902354	0.25	0.003	1.70981e-43
PAPPA	3.35114e-22	0.902153	0.25	0.007	9.28265e-18
SUMF1	0.189493	0.901604	0.75	0.524	1
CCSER2	0.000891088	0.901074	0.833	0.378	1
ZHX2	0.00372397	0.899663	0.75	0.39	1
IL1R1	0.0307937	0.899376	0.167	0.042	1
CD47	0.000530639	0.899303	0.5	0.144	1
GNGT1	1.33741e-75	0.898371	0.333	0.003	3.70464e-71
mm10---Ndufb9	1.7468e-11	0.897002	0.167	0.007	4.83865e-07
CUBN	0.0205487	0.896927	0.25	0.076	1
AP1S3	0.00993663	0.895792	0.417	0.166	1
CLMN	0.0234295	0.895325	0.417	0.186	1
RAI14	0.00116684	0.894729	0.417	0.11	1
NR1H4	1.34769e-106	0.894658	0.25	0.001	3.73309e-102
YWHAZ	0.00324629	0.893461	0.75	0.325	1
AP002336.2	0.00385065	0.893297	0.583	0.231	1
WASF2	0.0392532	0.892105	0.5	0.277	1
FGGY	0.0112857	0.892066	0.833	0.453	1
ANKRD10	0.0878401	0.891707	0.5	0.298	1
GCC2	0.00648586	0.891561	0.667	0.335	1
KCND2	2.8181e-08	0.891301	0.167	0.01	0.000780613
CHPT1	0.000520835	0.890596	0.667	0.241	1
RHOA	0.000341565	0.890372	0.583	0.182	1
PRKCA-AS1	0.0778076	0.890277	0.25	0.094	1
LIMA1	0.000174254	0.889087	0.667	0.214	1
AC120193.1	5.23689e-09	0.889051	0.333	0.032	0.000145062
QKI	0.00623874	0.888818	0.75	0.396	1
SMAD1-AS2	1.45889e-13	0.887189	0.333	0.021	4.04114e-09
LINC00513	0.00198241	0.887158	0.75	0.301	1
KDM6A	0.170076	0.886335	0.583	0.46	1
LRRN1	0.000134483	0.886217	0.25	0.038	1
CARHSP1	0.00125942	0.885967	0.583	0.189	1
AC002429.2	0.00724209	0.885949	0.583	0.282	1
STAM	5.5195e-07	0.88572	0.75	0.167	0.015289
POF1B	2.28479e-12	0.885025	0.417	0.035	6.32886e-08
PDLIM3	1.19904e-47	0.884731	0.25	0.003	3.32133e-43
STK38	0.000162209	0.883281	0.667	0.19	1
MYO10	0.000333327	0.882928	0.833	0.351	1
COBLL1	0.0915916	0.881072	0.667	0.447	1
NFE2L3	0.00345506	0.879366	0.25	0.057	1
USP53	0.000107693	0.879309	0.583	0.16	1
TNFRSF10B	1.39828e-18	0.879004	0.333	0.015	3.87323e-14
PDE1A	3.38385e-08	0.876644	0.333	0.035	0.000937326
RPS24	5.19159e-07	0.87635	0.667	0.136	0.0143807
MAP3K1	0.0100225	0.874189	0.417	0.168	1
PSD3	0.436374	0.873447	0.75	0.702	1
SIPA1L1	0.0561726	0.873057	0.75	0.771	1
NRP1	0.0120323	0.871374	0.417	0.175	1
MACC1-AS1	1.03908e-38	0.871282	0.333	0.007	2.87826e-34
ZBTB20	0.0212001	0.868465	1	0.993	1
GDI2	0.000447775	0.867404	0.667	0.235	1
PLSCR1	0.000188848	0.866573	0.583	0.154	1
ADCY5	0.000438786	0.866382	0.333	0.074	1
AC004594.1	4.19556e-12	0.864982	0.417	0.036	1.16217e-07
MYL12B	1.57248e-06	0.863867	0.417	0.066	0.0435577
SRPK1	0.00595708	0.862145	0.5	0.189	1
LINC01515	0.288918	0.862048	0.25	0.167	1
CBL	0.000113536	0.86097	0.667	0.191	1
CNN3	9.16787e-07	0.86093	0.333	0.044	0.025395
JMY	0.00385429	0.858336	0.5	0.175	1
PTAR1	0.000215349	0.857323	0.667	0.198	1
ZNF430	9.03121e-06	0.856956	0.5	0.097	0.250165
F11	1.56543e-05	0.855449	0.333	0.052	0.433625
SMURF1	0.00595521	0.854897	0.75	0.389	1
RAPH1	0.0194758	0.85485	0.583	0.386	1
COL18A1	2.07858e-103	0.85283	0.417	0.004	5.75767e-99
IL4R	3.23289e-58	0.851634	0.333	0.005	8.95511e-54
PIEZO1	1.04926e-85	0.851468	0.417	0.005	2.90645e-81
AP001442.1	0.0141942	0.850832	0.333	0.107	1
MT-CO3	5.19302e-05	0.850132	0.25	0.035	1
AL035416.1	2.15176e-05	0.848813	0.167	0.015	0.596039
IGBP1	9.01847e-05	0.848514	0.583	0.145	1
SPATA6	0.00547334	0.84724	0.583	0.232	1
QSER1	0.00598434	0.846375	0.583	0.24	1
ASXL1	0.00761107	0.843579	0.75	0.398	1
OSTF1	0.00018652	0.841994	0.5	0.128	1
RPS21	1.26502e-05	0.8419	0.333	0.053	0.350411
AL157938.2	0.999446	0.840811	0.167	0.167	1
PRICKLE1	0.00190833	0.840553	0.167	0.026	1
AC090579.1	0.00504668	0.838889	0.25	0.06	1
TESK2	9.88091e-08	0.838315	0.417	0.055	0.00273701
STAU2	0.0145561	0.837979	0.833	0.617	1
TMEM131L	0.0266092	0.836536	0.5	0.229	1
PKIG	0.012227	0.835512	0.417	0.165	1
PABPC1	0.000323822	0.834005	0.583	0.169	1
ACSS3	1.8276e-44	0.833893	0.333	0.006	5.06245e-40
TMLHE	0.202524	0.833743	0.417	0.29	1
THUMPD1	1.57005e-05	0.833425	0.417	0.082	0.434905
NAALADL2-AS2	7.06681e-37	0.833066	0.25	0.004	1.95751e-32
SYNPR	1.28747e-11	0.833029	0.167	0.007	3.5663e-07
AZIN1	0.0130574	0.830855	0.5	0.205	1
ATF7IP	0.0485953	0.8308	0.583	0.359	1
LINC01285	0.183289	0.83075	0.167	0.069	1
NIPAL1	0.0166774	0.828237	0.333	0.112	1
TNFRSF11B	3.49466e-22	0.827518	0.25	0.007	9.6802e-18
RIC8B	0.0491304	0.826925	0.583	0.303	1
CLBA1	4.91045e-06	0.826908	0.333	0.051	0.136019
NEK7	0.00116609	0.826768	0.75	0.31	1
FGD4	0.210586	0.82668	0.583	0.62	1
SOS2	0.0150587	0.825716	0.75	0.384	1
ANGPT2	0.0162776	0.82525	0.417	0.152	1
GBE1	0.0248366	0.824643	0.5	0.256	1
TJP1	0.719477	0.823878	0.5	0.45	1
FAM221A	1.68323e-15	0.823347	0.417	0.028	4.66255e-11
IL1RAP	4.15354e-14	0.823173	0.333	0.02	1.15053e-09
CNOT2	0.0058788	0.822938	0.667	0.347	1
ARHGAP12	0.00537181	0.822685	0.75	0.388	1
DAP	0.00337927	0.821724	0.667	0.263	1
RAPGEF2	0.0319044	0.821428	0.667	0.424	1
AC013640.1	0.0175781	0.820744	0.167	0.039	1
EIF2AK3	0.19164	0.820545	0.333	0.205	1
FAM49A	4.04443e-08	0.819456	0.167	0.01	0.00112031
PARD3	0.0317018	0.819191	1	0.869	1
IFT140	0.00066685	0.818874	0.417	0.126	1
FUT8	0.214177	0.818247	0.5	0.39	1
AC078923.1	2.45485e-07	0.817298	0.167	0.011	0.00679994
ADAMTS10	1.2742e-24	0.817213	0.167	0.003	3.52954e-20
AL158071.1	0.00117387	0.816704	0.25	0.049	1
AC010976.1	0.0107737	0.816156	0.417	0.141	1
CARMIL1	0.248983	0.815075	0.333	0.547	1
CCDC146	1.13073e-05	0.814817	0.583	0.131	0.313212
CEP192	0.050174	0.814774	0.5	0.246	1
CHD2	0.001666	0.814347	0.833	0.546	1
RGS3	0.00349929	0.810276	0.25	0.054	1
MIR34AHG	3.51349e-07	0.810073	0.417	0.061	0.00973236
MYO5C	0.0139587	0.809674	0.5	0.232	1
OGDH	0.0196675	0.809325	0.583	0.269	1
AC023424.3	0.0160882	0.808045	0.667	0.357	1
LMO4	1.32029e-19	0.807458	0.333	0.014	3.65719e-15
TIAM2	0.0675003	0.806424	0.5	0.326	1
TPST2	0.000156292	0.804053	0.167	0.019	1
LINC00511	0.0508778	0.803719	0.833	0.583	1
NSUN7	0.0235435	0.803297	0.333	0.139	1
RHPN2	1.45863e-20	0.802754	0.417	0.021	4.0404e-16
SNRK	0.0147691	0.801336	0.5	0.199	1
OPTN	6.51395e-06	0.801193	0.583	0.125	0.180437
ADAM10	0.0198011	0.800351	0.583	0.372	1
ZNF43	6.18983e-05	0.799954	0.417	0.088	1
IL17RB	4.8437e-11	0.799516	0.333	0.026	1.3417e-06
PAX8-AS1	0.0108488	0.798483	0.417	0.16	1
STX18	0.0138568	0.795196	0.5	0.259	1
NUTM2B-AS1	0.0862397	0.792024	0.583	0.37	1
TCF12	0.0010483	0.791876	1	0.872	1
FAM102A	0.116693	0.791561	0.333	0.181	1
AC007100.1	1.69261e-57	0.789554	0.167	0.001	4.68853e-53
ADAMTSL3	2.03968e-06	0.789497	0.25	0.027	0.0564991
CFAP20	0.0406085	0.788386	0.167	0.047	1
AC022463.1	0.000151683	0.787781	0.333	0.061	1
SH2D4A	4.18679e-08	0.787315	0.417	0.053	0.00115974
RNF111	0.00434222	0.786589	0.917	0.558	1
THSD4-AS1	1.69389e-91	0.786546	0.25	0.001	4.69208e-87
CFAP97	0.000310539	0.786481	0.417	0.107	1
MTERF1	0.00712815	0.786075	0.5	0.21	1
CYTH3	0.000860162	0.786052	0.333	0.08	1
mm10---Atp5b	0.000247727	0.784316	0.167	0.019	1
mm10---Pbx1	3.38875e-07	0.782748	0.25	0.024	0.00938685
VGLL4	0.0589013	0.782745	0.5	0.345	1
ARHGAP18	0.0566659	0.782594	0.333	0.148	1
DESI2	0.000154257	0.781679	0.417	0.09	1
LIMD1	0.000353059	0.781517	0.583	0.177	1
GTF3C3	0.000903867	0.78127	0.5	0.148	1
AC020611.2	6.69981e-14	0.780904	0.333	0.02	1.85585e-09
AC005208.1	0.011638	0.780384	0.333	0.117	1
DSTN	0.0264323	0.780365	0.583	0.276	1
CDH6	0.0200379	0.780127	0.25	0.071	1
ATP11C	1.74088e-09	0.780077	0.333	0.03	4.82223e-05
ZC2HC1A	0.00303793	0.779531	0.5	0.161	1
G2E3	0.0494382	0.77922	0.333	0.136	1
KIAA1671	0.0237219	0.779106	0.5	0.219	1
AC093110.1	9.64675e-14	0.778173	0.333	0.021	2.67215e-09
GNG12	0.000636498	0.777812	0.667	0.232	1
MT-CYB	1.86971e-05	0.777537	0.25	0.031	0.517911
FAM151A	0.0540614	0.776722	0.167	0.048	1
AL353697.1	1.51799e-14	0.776136	0.417	0.029	4.20484e-10
ZNF708	0.13521	0.775828	0.333	0.164	1
SLC38A11	0.0217771	0.774926	0.167	0.039	1
MAL2	0.00185052	0.774669	0.417	0.123	1
MAGI1-AS1	0.0136056	0.774432	0.5	0.202	1
OIP5-AS1	0.00572793	0.774074	0.417	0.141	1
ACSM1	4.77029e-07	0.772974	0.333	0.042	0.0132137
METAP1	0.0377732	0.77268	0.25	0.08	1
ANKUB1	0.0164187	0.769831	0.75	0.373	1
SFRP4	3.06883e-05	0.769792	0.417	0.082	0.850065
FAT1	0.000355567	0.769131	0.5	0.128	1
ECT2	0.00212424	0.768764	0.167	0.026	1
TSPAN14	6.36542e-08	0.768689	0.5	0.074	0.00176322
RASA1	0.012165	0.767605	0.75	0.47	1
LPP	0.000878506	0.765637	0.917	0.904	1
CNOT4	0.0524958	0.764688	0.583	0.403	1
BIN3	9.13366e-05	0.764271	0.5	0.12	1
GNPTAB	0.0858071	0.763747	0.333	0.163	1
SH3BGRL2	4.98785e-05	0.763412	0.75	0.213	1
RNF43	0.000663944	0.763339	0.5	0.15	1
SUSD6	0.00663784	0.763195	0.583	0.244	1
PAPOLG	0.0343186	0.762618	0.333	0.13	1
AC007923.4	4.58963e-26	0.762112	0.25	0.006	1.27133e-21
CYB5A	1.13675e-07	0.761802	0.5	0.075	0.00314879
ATP11B	0.00578407	0.761514	0.667	0.27	1
CYP7B1	0.000125439	0.760402	0.417	0.091	1
GRB14	0.0064757	0.759564	0.417	0.149	1
ITGA2	8.6353e-05	0.757655	0.333	0.062	1
EVA1C	0.0768358	0.757489	0.417	0.204	1
ARHGAP31	6.11476e-16	0.755301	0.25	0.01	1.69379e-11
UBAP1	0.0897392	0.753997	0.583	0.342	1
GCLC	0.00115567	0.752795	0.417	0.112	1
ACSS1	9.10096e-08	0.75234	0.167	0.01	0.00252097
RPS6KB1	0.0213548	0.75123	0.5	0.211	1
USP32	0.0120411	0.749849	0.667	0.314	1
SH3D19	0.230731	0.749752	0.583	0.384	1
LITAF	3.58027e-20	0.749611	0.333	0.014	9.91735e-16
PARN	0.0494794	0.749335	0.5	0.3	1
MIER1	0.0864824	0.749308	0.5	0.274	1
AC022558.2	0.0113741	0.74925	0.5	0.199	1
ZNF385B	9.66819e-09	0.748776	0.167	0.009	0.000267809
KIAA0232	0.0296661	0.748004	0.75	0.395	1
PALLD	0.192339	0.74783	0.5	0.368	1
ESRP1	0.00414013	0.747129	0.5	0.195	1
RCAN1	6.83676e-05	0.746651	0.417	0.088	1
HIBADH	0.133421	0.746531	0.5	0.343	1
TBL1XR1	0.0734511	0.746293	0.583	0.4	1
CELF2	0.111911	0.74617	0.417	0.222	1
MCU	0.147343	0.745734	0.583	0.395	1
mm10---Atp5e	6.83756e-12	0.74523	0.167	0.006	1.894e-07
KIAA1522	0.000623873	0.745178	0.333	0.074	1
DPEP1	4.45363e-15	0.745154	0.167	0.005	1.23366e-10
FHIT	0.0117007	0.744948	1	0.792	1
MED13	0.0605251	0.744869	0.667	0.464	1
FAM83E	1.26603e-25	0.74479	0.167	0.003	3.5069e-21
PRICKLE2	0.00118364	0.744483	0.75	0.322	1
DPYD-AS1	4.42501e-06	0.744417	0.25	0.028	0.122573
NXN	0.0780114	0.743781	0.417	0.246	1
HNRNPH1	0.00351462	0.74313	0.917	0.383	1
MBNL1	0.00495682	0.742877	0.917	0.812	1
PSAP	0.00017047	0.742776	0.5	0.133	1
IFI44	4.66892e-54	0.742681	0.333	0.005	1.29329e-49
TCF7L1	5.45359e-56	0.741953	0.25	0.003	1.51065e-51
IMPA2	0.00352208	0.741521	0.25	0.057	1
OCLN	0.00072974	0.741402	0.5	0.154	1
DNAH7	0.0205403	0.741149	0.417	0.165	1
WSB1	0.00788167	0.741048	0.75	0.394	1
CDR2	0.00127758	0.740406	0.75	0.296	1
PTPN12	0.00611305	0.740332	0.583	0.258	1
FAM189A1	0.060959	0.739751	0.583	0.332	1
USP6NL	0.189614	0.739572	0.333	0.222	1
SLC16A4	0.0593887	0.73832	0.25	0.09	1
RMDN1	0.00186896	0.737743	0.5	0.149	1
IFI16	1.52691e-106	0.737741	0.25	0.001	4.22955e-102
FHOD3	0.0368508	0.737483	0.333	0.132	1
NUB1	0.108569	0.736293	0.25	0.111	1
DHRS7	9.38373e-08	0.736091	0.417	0.056	0.00259929
KCTD20	0.0382999	0.735615	0.417	0.169	1
PDE11A	0.00616901	0.735174	0.167	0.032	1
UPP2	0.011262	0.734736	0.417	0.14	1
NAALADL2-AS3	6.11544e-31	0.734489	0.25	0.005	1.69398e-26
mm10---Ubn2	2.74014e-07	0.734396	0.167	0.011	0.00759019
AC058791.1	0.0920429	0.734332	0.25	0.097	1
PXDNL	0.180903	0.73417	0.167	0.075	1
STRBP	0.0153275	0.733501	0.667	0.336	1
GALNT6	2.7624e-141	0.733448	0.333	0.002	7.65184e-137
BCL2L1	0.00135068	0.733312	0.667	0.253	1
NEK10	0.0016775	0.732665	0.333	0.085	1
PGM2L1	1.34489e-05	0.732485	0.167	0.015	0.372534
ITGA6	1.60177e-17	0.732137	0.333	0.016	4.43691e-13
TSC22D2	0.00506003	0.732033	0.667	0.286	1
TOR1AIP1	8.44849e-05	0.731482	0.5	0.115	1
P4HB	0.00679929	0.72956	0.5	0.186	1
RAB6A	0.00778808	0.728451	0.75	0.358	1
OSBPL1A	9.07094e-06	0.727505	0.333	0.05	0.251265
TNFAIP3	9.55727e-16	0.727246	0.25	0.01	2.64736e-11
MAP3K21	0.0880597	0.726829	0.417	0.212	1
HK1	9.99612e-103	0.726741	0.333	0.002	2.76893e-98
KCNQ1OT1	0.645114	0.72648	0.583	0.573	1
CHCHD3	0.00537582	0.726427	0.75	0.38	1
PRKCI	0.00197395	0.725339	0.5	0.168	1
MAT2A	0.00109041	0.725211	0.333	0.082	1
KANSL1	0.00128142	0.725039	1	0.825	1
THOC2	0.0798876	0.723158	0.583	0.387	1
WHAMM	0.000326667	0.722966	0.417	0.104	1
ATP2C1	0.0396414	0.722926	0.667	0.407	1
RBBP6	0.000922232	0.722837	0.667	0.239	1
NGLY1	0.0481411	0.721775	0.417	0.193	1
PLEKHM3	0.601602	0.721188	0.167	0.279	1
CHRNA7	7.25776e-54	0.720546	0.333	0.005	2.0104e-49
HNRNPA2B1	0.00891941	0.719421	0.833	0.451	1
BEND7	0.00515968	0.719361	0.583	0.264	1
CACHD1	0.00066312	0.718689	0.333	0.074	1
FCHO2	0.00359321	0.717983	0.667	0.282	1
PRORP	0.0032375	0.717566	0.583	0.204	1
SLCO3A1	0.0597646	0.717438	0.667	0.357	1
CCDC50	0.00548286	0.715606	0.5	0.176	1
GPBP1L1	0.0403345	0.715194	0.667	0.34	1
BAZ1A	0.131635	0.715149	0.25	0.116	1
DNMBP	1.0668e-05	0.714907	0.417	0.071	0.295504
PIK3R1	0.00125144	0.714471	0.5	0.141	1
AKAP10	0.0519915	0.714344	0.5	0.297	1
ONECUT1	5.08387e-80	0.714288	0.25	0.002	1.40823e-75
MYOF	1.81002e-10	0.713996	0.25	0.016	5.01376e-06
CYSTM1	0.0212436	0.713914	0.667	0.355	1
AC008771.1	0.162075	0.713905	0.333	0.217	1
MOB3B	3.64217e-05	0.713809	0.5	0.107	1
MLPH	3.40783e-22	0.713593	0.25	0.007	9.43969e-18
LRCH1	0.137176	0.71341	0.417	0.308	1
LYPD6	1.81094e-44	0.712819	0.167	0.001	5.01629e-40
NCOA7	0.00855413	0.709973	0.5	0.191	1
ELF3	7.34424e-07	0.709469	0.25	0.025	0.0203435
ZNF608	0.00337871	0.708699	0.667	0.289	1
ZNF330	1.49063e-06	0.708599	0.417	0.065	0.0412904
ETAA1	2.73385e-05	0.708536	0.333	0.053	0.757276
AC010261.2	1.06055e-14	0.708534	0.25	0.011	2.93772e-10
TMEM267	2.56491e-05	0.707011	0.5	0.107	0.710481
ZNF562	0.0279169	0.706792	0.417	0.195	1
MTHFD1L	0.00699268	0.706099	0.5	0.204	1
ANKRD10-IT1	9.83664e-07	0.706051	0.417	0.061	0.0272475
AC008937.2	1.39148e-11	0.706003	0.333	0.025	3.85439e-07
FAM111A	4.5078e-17	0.705958	0.333	0.017	1.24866e-12
MIPEP	0.00242493	0.705818	0.5	0.161	1
UGDH	0.131852	0.70509	0.25	0.117	1
TENT2	0.0854706	0.704732	0.667	0.444	1
ELK4	0.000300827	0.704722	0.5	0.125	1
NOTCH3	2.41945e-91	0.704537	0.25	0.001	6.70186e-87
SLC28A3	4.38186e-116	0.704509	0.25	0.001	1.21377e-111
LHFPL3	2.42762e-07	0.7044	0.25	0.024	0.0067245
PODXL	1.2254e-26	0.704114	0.333	0.01	3.39436e-22
AP003086.1	0.538377	0.704103	0.25	0.224	1
AL391097.1	1.66285e-08	0.703565	0.25	0.02	0.000460608
ARHGAP29-AS1	2.06747e-14	0.703104	0.167	0.005	5.7269e-10
GSTCD	0.0129965	0.70307	0.417	0.168	1
LNX2	0.000826758	0.702886	0.5	0.148	1
RAC1	0.000688261	0.702699	0.5	0.143	1
AL355612.1	0.113095	0.70257	0.417	0.229	1
COA1	0.0189818	0.702197	0.75	0.439	1
IL7	0.0471664	0.702053	0.417	0.175	1
LRRC75B	6.74013e-10	0.701929	0.167	0.008	1.86702e-05
HSPBAP1	0.00131663	0.701786	0.333	0.083	1
TNFAIP8	0.00573023	0.701703	0.417	0.142	1
GPM6B	2.00417e-05	0.701433	0.333	0.053	0.555154
VRK2	0.0198177	0.700898	0.583	0.299	1
AL121839.2	4.94383e-46	0.700426	0.333	0.006	1.36944e-41
ACTR3	0.0558336	0.70028	0.417	0.205	1
STXBP3	0.0099862	0.699389	0.417	0.151	1
NDC1	0.000309975	0.699068	0.333	0.068	1
RALA	0.00159503	0.698426	0.667	0.249	1
RPP38	0.00407662	0.698206	0.5	0.18	1
DENND5A	0.111001	0.697984	0.333	0.194	1
ZNF69	6.87643e-05	0.697503	0.333	0.059	1
LINC00486	0.0539711	0.697427	0.667	0.374	1
DDX58	0.00962978	0.697177	0.417	0.159	1
GOLGB1	0.106932	0.696438	0.667	0.422	1
MITF	4.73354e-05	0.696164	0.417	0.079	1
ZNF438	0.000343225	0.696052	0.75	0.247	1
MAST4	0.24899	0.6956	0.833	0.65	1
DCLRE1C	1.32058e-05	0.695334	0.417	0.076	0.365802
BX890604.2	0.000155933	0.694375	0.583	0.143	1
RBMS1	0.000135984	0.693104	0.417	0.088	1
CUEDC1	0.0915628	0.692403	0.5	0.304	1
RPL37A	1.27443e-05	0.692242	0.5	0.105	0.353017
SKA2	0.00115262	0.691705	0.417	0.116	1
AFF1	0.0148666	0.691643	0.833	0.543	1
CEP128	0.18232	0.691317	0.25	0.116	1
WEE2-AS1	2.46533e-16	0.690822	0.25	0.01	6.82897e-12
AC008892.1	6.32686e-11	0.690785	0.333	0.026	1.75254e-06
ZFHX3	0.625493	0.689431	0.75	0.655	1
ARSJ	5.69147e-05	0.687716	0.333	0.056	1
FAM3C	0.000930421	0.687055	0.417	0.109	1
CNOT1	0.0061552	0.686864	0.667	0.276	1
ARHGAP11A	3.85357e-06	0.686521	0.167	0.013	0.106744
MAPK8	0.0721599	0.686069	0.75	0.572	1
PAN3	0.00407238	0.684956	1	0.694	1
MCEE	0.312779	0.684211	0.25	0.174	1
EPSTI1	0.0696816	0.684125	0.5	0.279	1
XRCC5	0.0163916	0.683954	0.75	0.397	1
LINC02603	0.000120645	0.683151	0.25	0.04	1
AC005920.2	2.41274e-05	0.683095	0.5	0.104	0.66833
VPS13D	0.173356	0.682846	0.583	0.411	1
SMAD1-AS1	3.26784e-22	0.682264	0.25	0.007	9.05193e-18
STK39	0.0500571	0.681194	0.583	0.391	1
SYNCRIP	0.000139722	0.681186	0.583	0.164	1
CCDC126	0.011644	0.680408	0.333	0.1	1
DAB2IP	8.40881e-23	0.679728	0.25	0.007	2.32924e-18
MAP3K5	0.00603979	0.679004	0.667	0.281	1
ESR2	0.0259527	0.678317	0.5	0.23	1
USP3	0.0548156	0.677359	0.583	0.309	1
BRD8	0.0503783	0.676098	0.417	0.213	1
WTAP	0.0301414	0.675121	0.417	0.204	1
CCDC65	0.0730801	0.674931	0.25	0.099	1
CLEC2D	2.19963e-15	0.674823	0.25	0.011	6.09297e-11
AL133334.1	2.48134e-05	0.674357	0.25	0.033	0.68733
MEX3C	6.98176e-07	0.674032	0.333	0.042	0.0193395
RALGPS2	0.0359652	0.673633	0.667	0.396	1
CCDC125	0.103209	0.672685	0.333	0.176	1
EGLN1	0.0364002	0.672028	0.5	0.217	1
ATP11A	0.0016236	0.671636	0.667	0.258	1
NMT2	0.00128163	0.671399	0.417	0.122	1
RAB32	5.15157e-08	0.670589	0.167	0.01	0.00142698
SEMA6A-AS1	0.0235323	0.670076	0.417	0.17	1
TRAF3IP2	0.175334	0.669832	0.25	0.125	1
MTFR1	0.0193036	0.669786	0.417	0.177	1
PPM1A	0.0401972	0.669223	0.5	0.214	1
AC069547.2	3.69589e-05	0.668697	0.25	0.034	1
AC026894.1	0.00168274	0.668212	0.333	0.081	1
ATP1A1-AS1	0.109965	0.668179	0.333	0.146	1
AC127526.2	3.40406e-06	0.667161	0.25	0.027	0.0942923
AC073957.3	1.40994e-05	0.667137	0.417	0.074	0.390553
CHIC2	0.00221737	0.66681	0.667	0.263	1
ZNF680	0.000397869	0.666755	0.333	0.067	1
AFMID	5.26025e-09	0.666129	0.25	0.019	0.000145709
TMA16	1.13221e-05	0.666126	0.333	0.051	0.313623
ZSCAN16-AS1	0.150111	0.666034	0.333	0.172	1
AMOTL1	8.88766e-09	0.665952	0.417	0.047	0.000246188
TM7SF3	0.00494487	0.66479	0.583	0.216	1
HGD	8.85919e-05	0.664238	0.333	0.058	1
PRRG4	3.2754e-07	0.663791	0.25	0.023	0.00907285
IKZF2	0.163591	0.662872	0.333	0.214	1
NET1	0.00123985	0.662622	0.25	0.047	1
GUCY2C	5.4711e-06	0.662551	0.167	0.014	0.151549
AC083870.1	0.0836408	0.66218	0.25	0.11	1
MCTP1	0.0378726	0.661929	0.25	0.081	1
TMEM168	0.0251552	0.660497	0.417	0.164	1
PDCD4	0.187012	0.660489	0.417	0.283	1
DSCAML1	0.145912	0.660489	0.333	0.659	1
CASC19	8.78356e-07	0.659681	0.417	0.062	0.0243305
NEDD4	0.000931213	0.659642	0.333	0.079	1
MYO3B	6.59901e-08	0.659633	0.167	0.01	0.00182793
NAMPT	0.00496067	0.658834	0.333	0.088	1
ARL17B	0.0688297	0.658321	0.417	0.216	1
ZNF713	0.303311	0.658015	0.167	0.093	1
CAB39	0.0434912	0.657318	0.5	0.257	1
SS18	0.0084994	0.656409	0.5	0.214	1
DTX4	2.27454e-85	0.656188	0.25	0.002	6.30047e-81
CCDC148-AS1	1.30546e-06	0.654798	0.167	0.012	0.0361613
MICALL1	6.8097e-10	0.654472	0.333	0.029	1.88629e-05
DHX15	0.014781	0.654052	0.5	0.191	1
GALNT18	0.0323275	0.653501	0.25	0.082	1
FGFR1	0.878213	0.653467	0.417	0.409	1
RAD51B	0.0507392	0.653065	0.667	0.431	1
PTPN21	0.00160142	0.652945	0.5	0.154	1
LINC01320	0.000350672	0.652934	0.167	0.02	1
RELL1	0.010508	0.652846	0.333	0.106	1
DOCK8	0.163616	0.652514	0.167	0.071	1
RARG	1.4571e-29	0.652095	0.25	0.005	4.03617e-25
BRD9	0.00404291	0.651854	0.417	0.126	1
IGFBP7	0.475054	0.651779	0.333	0.315	1
UTRN	0.00973529	0.651667	0.833	0.545	1
SLC1A1	0.0745244	0.65158	0.5	0.26	1
TMC6	4.48788e-80	0.651536	0.25	0.002	1.24314e-75
SETDB2	0.0163287	0.651335	0.417	0.151	1
SAMD12-AS1	0.456085	0.651127	0.167	0.101	1
PIKFYVE	0.110804	0.650722	0.5	0.274	1
VPS26A	0.00358555	0.650578	0.417	0.124	1
ZDHHC24	8.20194e-07	0.6497	0.333	0.041	0.0227194
CD24	0.000149533	0.649615	0.333	0.06	1
GATAD2A	0.0272518	0.649563	0.583	0.274	1
SMAD1	0.000168365	0.649232	0.583	0.156	1
CCT7	0.0161666	0.648447	0.25	0.073	1
NEIL3	1.43301e-57	0.648313	0.167	0.001	3.96945e-53
ASAP3	1.52736e-17	0.647975	0.25	0.009	4.23078e-13
RPS6KA5	0.00112555	0.647727	0.417	0.104	1
EXOC4	0.296285	0.647029	0.833	0.918	1
DHX8	5.7659e-05	0.64674	0.5	0.106	1
LRRFIP2	0.0603825	0.646353	0.583	0.342	1
FAM13B	0.022279	0.645416	0.667	0.377	1
SAMD12	0.0069517	0.645248	0.917	0.865	1
LRIG3	0.0454179	0.64441	0.417	0.189	1
AL359706.1	0.188628	0.644191	0.25	0.144	1
YARS	0.00925409	0.644149	0.5	0.185	1
SPATA5	0.128799	0.643743	0.417	0.247	1
VWA2	1.48109e-05	0.643241	0.167	0.015	0.410262
PACS1	0.0421105	0.640586	0.75	0.457	1
CRBN	0.0130655	0.640534	0.333	0.114	1
AP002001.3	4.38186e-116	0.640373	0.25	0.001	1.21377e-111
PRIM2	0.0697616	0.640031	0.417	0.204	1
LRRC7	0.00072204	0.6393	0.167	0.023	1
NIPAL2	0.00254635	0.637869	0.5	0.165	1
FAM171A1	0.00130949	0.637683	0.333	0.079	1
CCDC102B	0.0125956	0.637171	0.25	0.069	1
RPL34	0.000145538	0.637009	0.417	0.088	1
TESC	0.000162649	0.636761	0.417	0.09	1
WDR20	0.09624	0.636633	0.583	0.375	1
MNS1	0.00125404	0.636035	0.333	0.079	1
NSMCE4A	9.33138e-07	0.635848	0.333	0.042	0.0258479
SPEF2	0.000561937	0.635551	0.417	0.103	1
KMT5A	0.0325786	0.635544	0.25	0.084	1
FAM102B	2.68141e-06	0.635481	0.25	0.027	0.074275
WDR37	0.0494648	0.635316	0.667	0.317	1
PSTPIP2	2.22559e-36	0.634875	0.167	0.002	6.16487e-32
CC2D2B	0.000770977	0.634625	0.333	0.072	1
RAB21	0.00537517	0.634399	0.5	0.187	1
TRAK2	0.0267968	0.634388	0.5	0.191	1
EVI2B	0.00162171	0.633866	0.333	0.085	1
LAMA3	5.63357e-09	0.633699	0.167	0.009	0.00015605
SPTLC3	0.000221867	0.63366	0.25	0.039	1
RUFY2	0.0546818	0.633068	0.5	0.244	1
H6PD	0.0418699	0.632777	0.25	0.082	1
DGLUCY	0.0286607	0.632397	0.5	0.255	1
ARL13B	0.00108819	0.632012	0.5	0.139	1
RRAS2	0.0327013	0.631611	0.333	0.118	1
EZH2	0.00272148	0.631501	0.167	0.027	1
SYCP3	2.19653e-06	0.631334	0.25	0.027	0.0608438
ZBTB11	0.0166544	0.631306	0.333	0.121	1
CMC1	0.175856	0.630221	0.417	0.244	1
TENT4B	0.230804	0.629953	0.417	0.223	1
DCAF6	0.00314665	0.629401	0.917	0.385	1
FER	0.446103	0.628821	0.667	0.624	1
ZNF510	0.000570529	0.62876	0.333	0.072	1
NEDD9	0.0227663	0.628577	0.333	0.117	1
TRIM8	0.00121022	0.628453	0.417	0.109	1
XRCC4	0.000105095	0.627932	0.583	0.141	1
MRPS26	0.0352412	0.627766	0.167	0.043	1
HIP1	0.752722	0.627461	0.25	0.258	1
PKNOX2	1.24402e-47	0.627255	0.25	0.003	3.44593e-43
SLC40A1	0.00173781	0.626303	0.25	0.051	1
UBR4	0.121752	0.625902	0.5	0.315	1
BX842570.1	1.023e-05	0.625763	0.333	0.049	0.283371
NOSTRIN	0.000186257	0.62503	0.333	0.064	1
PCMTD1	0.0308066	0.624779	0.583	0.311	1
AUTS2	0.0467699	0.624353	0.833	0.712	1
DROSHA	0.0731814	0.623959	0.417	0.212	1
ZFP36L2	1.88234e-07	0.62371	0.333	0.039	0.00521409
PTPRT	0.225891	0.623413	0.417	0.567	1
SASH1	0.00348067	0.622047	0.5	0.163	1
SMC5	0.0353929	0.622023	0.75	0.399	1
mm10---Wnk1	1.93453e-06	0.621705	0.25	0.026	0.0535864
ALDH1A2	6.6494e-05	0.621653	0.167	0.017	1
PIK3CB	0.122892	0.621366	0.5	0.31	1
OVOL3	2.70597e-07	0.621194	0.167	0.011	0.00749555
MTRR	0.000362181	0.620955	0.417	0.094	1
ADPGK	0.0938353	0.620781	0.25	0.115	1
SMARCC1	0.00418039	0.620703	0.75	0.337	1
CLTC	0.256589	0.620604	0.583	0.379	1
RASSF9	1.92086e-41	0.620047	0.167	0.002	5.32079e-37
ORC2	0.0924028	0.619993	0.5	0.249	1
mm10---Nfia	1.82995e-08	0.619816	0.25	0.02	0.000506895
MRE11	0.000173749	0.619561	0.417	0.091	1
MANBA	0.00289373	0.619554	0.417	0.125	1
MRTFA	0.0645532	0.618969	0.75	0.406	1
MPP6	0.593173	0.618222	0.417	0.711	1
CDK7	0.0104138	0.617824	0.333	0.11	1
LINC01697	6.7219e-08	0.616579	0.167	0.01	0.00186197
TTC27	0.788652	0.616298	0.25	0.202	1
ILF2	0.000164053	0.615912	0.25	0.038	1
UBE2E1	0.0619201	0.615663	0.583	0.311	1
RNF207	7.95928e-06	0.615433	0.333	0.048	0.220472
MDM2	0.00718034	0.61465	0.417	0.147	1
ARPP19	0.206098	0.614421	0.25	0.13	1
DLEU1	0.625604	0.613255	0.417	0.395	1
SMAD5	0.00370771	0.612781	0.583	0.216	1
DBF4	1.70371e-09	0.612767	0.333	0.029	4.71928e-05
SLC38A9	0.143638	0.612171	0.333	0.187	1
HIF1A	0.117085	0.612046	0.417	0.286	1
FXN	0.00324514	0.611294	0.333	0.083	1
ATP13A3	0.435189	0.611205	0.417	0.339	1
SHISA6	0.0998499	0.610902	0.333	0.163	1
UBE2R2	0.527731	0.610645	0.5	0.372	1
FLNA	3.24852e-19	0.610333	0.167	0.004	8.9984e-15
ZNF33B	0.0137262	0.610148	0.667	0.308	1
LATS2	1.1283e-22	0.609974	0.167	0.003	3.12539e-18
PLAC4	9.99953e-24	0.609694	0.25	0.007	2.76987e-19
TCEA3	5.36643e-05	0.609664	0.25	0.034	1
CDC37L1	0.0145553	0.608937	0.333	0.116	1
HIF1AN	0.00719926	0.608915	0.333	0.099	1
MVP	0.00119914	0.608105	0.333	0.079	1
ANKRD46	0.233694	0.608016	0.25	0.142	1
KIF23	2.56041e-34	0.606938	0.167	0.002	7.09233e-30
ADSL	6.27291e-05	0.606886	0.417	0.08	1
PDSS1	0.000129095	0.606789	0.333	0.062	1
RBL1	0.0325419	0.606367	0.25	0.084	1
ELMO3	0.00608425	0.606077	0.167	0.03	1
mm10---Fam120a	3.2463e-40	0.605982	0.25	0.004	8.99225e-36
LINC02649	3.59413e-11	0.605542	0.25	0.015	9.95574e-07
TRMT2B	0.00116841	0.605292	0.333	0.074	1
TTN	0.134049	0.604964	0.5	0.311	1
SETX	0.0535793	0.604174	0.667	0.369	1
PHF14	0.102628	0.603972	0.667	0.474	1
TMEM45B	0.0583929	0.603309	0.167	0.048	1
AC010149.1	1.43068e-15	0.602906	0.25	0.01	3.96298e-11
GSTK1	0.000117056	0.602217	0.333	0.061	1
FSD1L	0.365879	0.602147	0.333	0.252	1
AL139807.1	0.0151739	0.601663	0.333	0.115	1
SP3	0.00289099	0.601253	0.667	0.263	1
mm10---Lhfp	1.64178e-25	0.601191	0.167	0.003	4.54773e-21
ELP2	0.119599	0.601021	0.333	0.184	1
HNRNPU	0.0667513	0.600974	0.583	0.353	1
RPS6KA2	3.69224e-06	0.600004	0.333	0.046	0.102275
GUCY1A1	0.106546	0.599952	0.5	0.322	1
POLD3	0.0512151	0.599447	0.333	0.133	1
LAD1	4.58534e-116	0.598912	0.25	0.001	1.27014e-111
FGFR1OP	0.0962588	0.598663	0.417	0.222	1
FAM122C	0.00019688	0.598454	0.25	0.039	1
PABPC1L	0.00242364	0.597521	0.417	0.121	1
DAG1	0.192032	0.597263	0.25	0.13	1
KSR1	0.16185	0.596907	0.5	0.331	1
MYCBP2-AS1	0.351819	0.596226	0.25	0.174	1
BAALC-AS1	0.014647	0.596115	0.333	0.107	1
LINC02343	0.00365301	0.595678	0.167	0.028	1
EVI5	0.409829	0.595613	0.667	0.643	1
USP45	0.185498	0.595213	0.333	0.198	1
DOCK6	0.00553821	0.594909	0.333	0.094	1
ITIH5	5.57111e-09	0.594854	0.333	0.031	0.00015432
MAP3K12	0.026458	0.594277	0.25	0.075	1
CLIP2	0.0208186	0.593543	0.583	0.266	1
RPL31	0.00384266	0.593494	0.583	0.207	1
PRKAA2	0.0182587	0.59303	0.417	0.186	1
LHFPL2	0.0177337	0.591931	0.25	0.077	1
AC006059.1	0.00395973	0.591837	0.5	0.157	1
SPAG17	3.65099e-12	0.591773	0.25	0.014	1.01132e-07
CCND3	0.0118852	0.591707	0.417	0.151	1
LRGUK	0.0179905	0.59098	0.25	0.07	1
MAK	0.165832	0.590806	0.417	0.225	1
CCDC47	0.0913438	0.59062	0.25	0.097	1
EIF3H	0.0616869	0.590088	0.5	0.252	1
mm10---Prkce	1.56983e-18	0.589703	0.167	0.004	4.34843e-14
SH3BP4	0.000682974	0.589642	0.25	0.046	1
AFDN	0.0795741	0.58949	0.75	0.537	1
ZNF100	0.0010873	0.589444	0.333	0.076	1
TTC28-AS1	0.06524	0.589373	0.417	0.2	1
SLTM	0.377745	0.589111	0.5	0.399	1
HOOK3	0.232049	0.589109	0.75	0.555	1
STX17	0.0482758	0.588334	0.5	0.286	1
CDC7	0.0311988	0.588212	0.167	0.042	1
HSP90B1	0.00930748	0.587915	0.5	0.195	1
EXPH5	0.0209186	0.587767	0.167	0.04	1
TGS1	0.0151653	0.587589	0.333	0.112	1
B4GALT2	0.014366	0.586929	0.167	0.035	1
SLC25A51	0.0252544	0.586673	0.333	0.118	1
CEP162	0.0115123	0.586291	0.583	0.228	1
ZNF736	9.48663e-05	0.586241	0.417	0.083	1
PIM3	3.88033e-07	0.585995	0.25	0.024	0.0107485
DUSP22	1.6767e-06	0.585558	0.333	0.042	0.0464445
TRIP12	0.0379158	0.585408	0.667	0.438	1
PLXDC2	0.130487	0.585146	0.5	0.32	1
MPZL1	0.0279339	0.585143	0.417	0.163	1
USP54	0.0346697	0.584677	0.583	0.305	1
DUSP10	5.18817e-05	0.584512	0.167	0.017	1
DGUOK-AS1	2.41078e-06	0.584373	0.25	0.027	0.0667787
ZDHHC17	0.012603	0.584166	0.667	0.308	1
STK38L	0.0896176	0.584145	0.333	0.152	1
ATP8A2	0.400606	0.58411	0.167	0.095	1
NAPEPLD	0.0698053	0.5834	0.333	0.155	1
GAS2L3	1.72058e-44	0.583322	0.167	0.001	4.766e-40
DPYS	1.76518e-44	0.583118	0.167	0.001	4.88955e-40
ZFX	0.128814	0.582885	0.417	0.217	1
ATP8B1	0.0297263	0.582119	0.5	0.229	1
CCNL1	0.0482471	0.581916	0.417	0.194	1
BMPR1A	0.0731097	0.581242	0.75	0.487	1
SLCO2B1	1.63719e-57	0.581229	0.167	0.001	4.53502e-53
mm10---Rps25	1.15258e-11	0.58103	0.167	0.006	3.19265e-07
TPM4	0.031208	0.580992	0.25	0.082	1
ZNF337	0.369239	0.580812	0.25	0.147	1
PKN2	0.104546	0.580401	0.833	0.561	1
IGF2R	0.00736701	0.580286	0.583	0.25	1
CPA2	2.31194e-52	0.579788	0.167	0.001	6.40407e-48
USP43	0.000272281	0.578481	0.25	0.04	1
PIGC	7.10678e-05	0.57841	0.417	0.08	1
AL139317.5	0.0211732	0.57835	0.417	0.154	1
CSRP2	2.6924e-91	0.578292	0.25	0.001	7.45794e-87
INO80	0.0659907	0.578288	0.583	0.3	1
POU6F2-AS2	0.000519758	0.577934	0.25	0.044	1
TM4SF1	4.84666e-61	0.577376	0.25	0.002	1.34252e-56
LAPTM4B	3.51847e-06	0.577269	0.333	0.045	0.0974617
PAK2	0.0972239	0.57718	0.417	0.226	1
SPAG9	0.0380846	0.576792	0.75	0.577	1
AP001767.3	3.20787e-05	0.575812	0.333	0.053	0.88858
CDK5RAP2	0.155933	0.575499	0.417	0.259	1
ING4	0.308285	0.575181	0.167	0.095	1
FAS	1.64531e-41	0.574946	0.25	0.004	4.55752e-37
ARF4	0.000914013	0.574932	0.583	0.16	1
NKD1	0.0329124	0.574925	0.167	0.043	1
TTR	0.665777	0.574354	0.583	0.691	1
HIP1R	0.342761	0.574329	0.333	0.22	1
SLC30A6	0.00763079	0.574249	0.5	0.16	1
PHF6	0.00486569	0.574195	0.333	0.097	1
OCIAD2	0.00331803	0.573602	0.333	0.087	1
POC1B-AS1	0.0443102	0.57354	0.333	0.131	1
BRAP	0.142661	0.573373	0.333	0.17	1
SOX9	1.50454e-24	0.573353	0.167	0.003	4.16759e-20
INO80D	0.0191526	0.573289	0.667	0.283	1
PALMD	5.08747e-05	0.573163	0.167	0.017	1
NEURL1B	0.0904481	0.573031	0.167	0.059	1
WLS	0.302174	0.572646	0.417	0.295	1
TMEM161B-AS1	0.0984351	0.571313	0.5	0.29	1
SLC37A3	0.129257	0.571132	0.333	0.162	1
LCOR	0.0455934	0.571115	0.833	0.628	1
IVNS1ABP	0.000877879	0.570842	0.417	0.105	1
KCTD1	0.0048018	0.570615	0.5	0.171	1
TMEM54	5.7223e-13	0.570601	0.25	0.013	1.58508e-08
TRA2B	0.254592	0.570584	0.417	0.247	1
MAOB	0.0349357	0.570361	0.333	0.125	1
ACBD3-AS1	3.49298e-06	0.570307	0.25	0.028	0.0967556
PPP1R10	0.0655535	0.570244	0.417	0.192	1
IRF1	6.46269e-10	0.569676	0.25	0.017	1.79016e-05
HPS4	0.0480739	0.569515	0.333	0.132	1
MAOA	0.481004	0.569229	0.167	0.104	1
TUT7	0.0996267	0.568929	0.417	0.217	1
ITM2B	0.11155	0.568683	0.333	0.167	1
UPF3A	0.021867	0.568636	0.667	0.335	1
MIRLET7BHG	0.0446104	0.568394	0.75	0.388	1
TMEM176B	0.00732785	0.56814	0.25	0.063	1
COL22A1	3.42164e-08	0.567471	0.167	0.01	0.000947793
OFD1	0.0156814	0.567353	0.583	0.257	1
PHACTR1	0.226097	0.567135	0.167	0.079	1
SPAG1	0.00668468	0.566951	0.417	0.139	1
FGFR3	1.17617e-38	0.5665	0.167	0.002	3.25798e-34
SLC27A3	1.13931e-06	0.566156	0.25	0.026	0.0315588
AC068282.1	0.0621698	0.565752	0.417	0.206	1
STK17B	1.72005e-53	0.565545	0.25	0.003	4.76454e-49
ACAT2	6.29407e-08	0.565236	0.25	0.021	0.00174346
AL450163.1	1.21507e-127	0.564715	0.25	0.001	3.36575e-123
SDHA	0.00186785	0.564266	0.5	0.144	1
TNS1	0.0222631	0.564146	0.417	0.154	1
C12orf49	1.1415e-06	0.564082	0.25	0.026	0.0316196
MRTFB	0.0647753	0.563835	0.75	0.501	1
CDR2L	1.92802e-52	0.563537	0.167	0.001	5.34062e-48
RNGTT	0.214023	0.563281	0.583	0.394	1
MST1	0.068303	0.562782	0.167	0.051	1
mm10---Timp3	0.020974	0.562726	0.167	0.039	1
RRAGB	0.12686	0.562359	0.333	0.164	1
RCC2	2.05779e-05	0.562019	0.333	0.051	0.570007
WDFY2	0.0408969	0.561851	0.75	0.42	1
BIRC3	4.6892e-30	0.561797	0.25	0.005	1.29891e-25
VRK1	0.223113	0.561747	0.167	0.081	1
WBP4	0.0727905	0.561637	0.25	0.1	1
mm10---Mgp	3.01749e-11	0.56136	0.167	0.007	8.35845e-07
MFSD14B	0.00109736	0.561303	0.5	0.139	1
ITPKB	3.37857e-75	0.560797	0.25	0.002	9.35863e-71
YBX3	1.06671e-55	0.559037	0.25	0.003	2.95478e-51
INTS4	0.00833677	0.558934	0.5	0.196	1
mm10---Rora	9.26329e-10	0.558914	0.25	0.017	2.56593e-05
YY1	0.00298207	0.558659	0.583	0.22	1
SPP1	2.91581e-36	0.558426	0.167	0.002	8.07678e-32
SOX4	4.65545e-18	0.55833	0.25	0.009	1.28956e-13
CEP295	0.0260628	0.558046	0.417	0.169	1
AC127526.1	2.38796e-14	0.557602	0.25	0.011	6.61466e-10
AL109824.1	0.0128164	0.556943	0.5	0.193	1
TAF4	0.0305273	0.556832	0.5	0.232	1
AC093019.2	9.45709e-06	0.556477	0.333	0.047	0.261961
PPP2CB	0.23363	0.556257	0.5	0.318	1
PRPF19	0.00174342	0.556237	0.25	0.049	1
PHGDH	5.34196e-15	0.556229	0.167	0.005	1.47972e-10
ZNF503-AS1	0.000384661	0.5562	0.167	0.021	1
ERAL1	2.51415e-07	0.555859	0.25	0.023	0.00696419
PRSS12	0.0557792	0.554946	0.167	0.048	1
MVB12B	0.00604262	0.554289	0.417	0.134	1
CHMP2B	0.000331355	0.55359	0.25	0.041	1
BCL2L11	0.000198052	0.553564	0.333	0.064	1
LATS1	0.03843	0.55262	0.667	0.348	1
CTPS2	0.0639813	0.552388	0.417	0.213	1
PLXNB1	0.011939	0.552259	0.417	0.141	1
GLYATL1	0.00151704	0.552208	0.167	0.025	1
PAK1	0.0380026	0.552151	0.5	0.251	1
CAPN5	2.25843e-12	0.552034	0.167	0.006	6.25585e-08
AC092839.1	8.86663e-05	0.551983	0.25	0.037	1
CCDC150	0.0692298	0.551879	0.167	0.051	1
ANXA9	6.65313e-10	0.551477	0.25	0.017	1.84292e-05
DLEU7	0.0849069	0.550796	0.167	0.054	1
RFTN2	1.12194e-14	0.550793	0.25	0.011	3.10777e-10
MAL2-AS1	0.0046381	0.550648	0.25	0.062	1
RABGAP1	0.0180026	0.550528	0.75	0.448	1
ALDH3A2	0.0459238	0.550144	0.25	0.096	1
PCCA	0.0314053	0.549884	0.833	0.485	1
SV2B	0.0141111	0.54983	0.25	0.066	1
REL	0.00721592	0.54983	0.417	0.133	1
GRTP1	6.53563e-12	0.549508	0.167	0.006	1.81037e-07
PATJ	0.0554901	0.54946	0.917	0.875	1
IL10RB	0.0105085	0.549369	0.333	0.102	1
ATP6V1E1	0.00218646	0.549366	0.417	0.11	1
DDX6	0.0481232	0.549255	0.5	0.235	1
SMCHD1	0.324655	0.549076	0.5	0.402	1
CDC5L	0.00228145	0.549027	0.5	0.148	1
RANBP9	0.0164283	0.548915	0.667	0.298	1
WDR66	0.016061	0.548842	0.167	0.038	1
CUL1	0.144492	0.548823	0.5	0.284	1
PLBD1	3.19255e-09	0.54841	0.167	0.008	8.84338e-05
FTCDNL1	0.18002	0.548259	0.25	0.127	1
UACA	3.11538e-09	0.548146	0.167	0.008	8.62959e-05
ZNF451-AS1	0.00968611	0.548071	0.417	0.142	1
LARS	0.0163562	0.54796	0.583	0.256	1
COL28A1	0.00194092	0.547939	0.25	0.05	1
KDM3A	0.0125102	0.547467	0.417	0.143	1
AL391097.3	1.00561e-11	0.547268	0.25	0.014	2.78555e-07
CLDN10	4.48999e-23	0.546938	0.25	0.007	1.24373e-18
ATP2B4	0.13553	0.546408	0.417	0.258	1
DDI2	0.201995	0.546315	0.333	0.185	1
MORF4L2	0.0525279	0.546099	0.5	0.26	1
GMDS-DT	0.541764	0.544772	0.667	0.813	1
ARHGAP32	0.0695184	0.544581	0.75	0.419	1
COL4A2	0.00148911	0.544445	0.167	0.025	1
AC025171.1	0.000809874	0.544344	0.333	0.074	1
NIBAN2	0.409217	0.544139	0.25	0.152	1
MTPN	0.0138735	0.544026	0.333	0.114	1
ABHD2	0.073928	0.543796	0.583	0.341	1
ISCU	4.82893e-06	0.543342	0.25	0.029	0.133761
ALS2CL	5.99858e-61	0.543291	0.25	0.002	1.66161e-56
CCDC141	0.0023768	0.542832	0.333	0.082	1
STRN	0.0342471	0.542753	0.5	0.254	1
RAB3IP	0.077797	0.542708	0.667	0.391	1
SNRNP200	0.0293228	0.542353	0.417	0.163	1
NCAPD3	0.14345	0.54231	0.25	0.129	1
EPB41L1	0.0414409	0.542294	0.667	0.328	1
SPTLC2	0.00729772	0.541949	0.5	0.18	1
CTTNBP2	0.0429244	0.541079	0.417	0.192	1
NSD2	0.295281	0.540837	0.583	0.412	1
EEF1D	0.117732	0.540792	0.25	0.111	1
RCOR1	0.111439	0.540697	0.583	0.342	1
EPHA6	0.0228877	0.540517	0.167	0.038	1
AC026470.2	0.0116809	0.540493	0.333	0.104	1
CX3CL1	1.22341e-26	0.54022	0.167	0.003	3.38884e-22
RDH10-AS1	0.00356486	0.538241	0.25	0.054	1
TMEM87A	0.0801728	0.53813	0.5	0.303	1
MTCP1	0.107102	0.537677	0.25	0.12	1
NRG3	0.662599	0.53743	0.417	0.359	1
CFAP69	0.0164542	0.537399	0.25	0.073	1
TRPV4	8.21149e-27	0.537293	0.25	0.006	2.27458e-22
TANK	0.0718793	0.537072	0.5	0.282	1
DLG3	0.00216016	0.536999	0.333	0.083	1
KCNIP4	0.00507635	0.536489	0.333	0.098	1
NUDT4	0.0451449	0.536051	0.417	0.2	1
RALGAPA2	0.15821	0.535969	0.75	0.725	1
AC100763.1	0.151934	0.535932	0.167	0.071	1
AHNAK	9.32741e-11	0.535733	0.25	0.015	2.58369e-06
PLSCR4	0.00130086	0.535527	0.5	0.135	1
SLC41A2	0.0555121	0.535416	0.5	0.236	1
GPSM2	0.114784	0.534942	0.333	0.171	1
RPS6KA1	3.5081e-10	0.534812	0.25	0.016	9.71743e-06
AC006064.2	3.87139e-09	0.534494	0.25	0.018	0.000107237
PITPNB	0.0838908	0.534357	0.5	0.255	1
SUN2	0.000112282	0.534215	0.333	0.057	1
ELK3	0.00255207	0.533514	0.25	0.051	1
AC018797.3	0.00132325	0.533409	0.333	0.075	1
MORC4	0.113255	0.533157	0.333	0.17	1
PRPSAP1	0.116855	0.533111	0.25	0.112	1
PATL1	0.00170749	0.533061	0.417	0.108	1
DEPTOR	0.0642327	0.532518	0.417	0.21	1
ZBTB7C	0.00399914	0.532045	0.25	0.056	1
CCL28	0.000298489	0.531693	0.167	0.02	1
PELI1	0.00896496	0.530882	0.333	0.104	1
OTUD7B	0.506971	0.530845	0.333	0.246	1
SCYL2	0.0867128	0.530614	0.417	0.23	1
DCP2	0.010521	0.530476	0.5	0.175	1
RBM39	0.143636	0.530412	0.917	0.634	1
ZBTB24	0.305057	0.530345	0.167	0.094	1
PRKAG1	0.0315904	0.530288	0.417	0.154	1
AL136988.2	1.7556e-07	0.530125	0.25	0.023	0.00486302
CRYZ	0.00891909	0.529972	0.333	0.095	1
CAPZA2	0.141256	0.529678	0.417	0.217	1
mm10---Prkg1	2.72135e-08	0.529544	0.167	0.009	0.000753813
PHLDB2	0.0767038	0.529534	0.25	0.632	1
ST5	0.0597001	0.529099	0.5	0.262	1
ABHD17C	0.0214778	0.52899	0.25	0.072	1
MT-CO1	0.0103073	0.52872	0.25	0.064	1
AC087286.2	0.000282782	0.528404	0.333	0.063	1
SLC35D2	0.00198058	0.528285	0.333	0.082	1
TMEM144	0.00191332	0.528052	0.167	0.025	1
CDK13	0.232242	0.527903	0.75	0.644	1
AL353572.4	2.02039e-06	0.527761	0.167	0.013	0.0559648
RILPL1	0.0334113	0.527725	0.333	0.125	1
KATNBL1	0.0472373	0.527594	0.5	0.268	1
RETREG1	0.0644535	0.526965	0.5	0.253	1
TTLL5	0.0292521	0.526898	0.667	0.315	1
PPP1R9A	0.11746	0.526762	1	0.861	1
KLHL28	0.210356	0.52651	0.417	0.282	1
AL117381.1	0.00394702	0.526308	0.417	0.117	1
AC022395.1	0.000396266	0.525811	0.25	0.043	1
NEURL3	1.29792e-12	0.524857	0.167	0.006	3.59523e-08
SLC17A4	4.41266e-06	0.524475	0.167	0.013	0.122231
PCSK6	1.54955e-14	0.524349	0.25	0.011	4.29225e-10
PPP1R12A	0.419998	0.523917	0.5	0.434	1
SNAPC3	0.0504449	0.52361	0.417	0.19	1
ZC3H12C	0.121004	0.523587	0.417	0.223	1
SCAF11	0.0101842	0.523526	0.75	0.358	1
CUL2	0.0759624	0.523332	0.417	0.206	1
LNX1-AS1	0.0831635	0.523098	0.25	0.101	1
GALNT3	0.00309529	0.522966	0.417	0.122	1
LINC01090	1.95137e-12	0.52281	0.25	0.013	5.4053e-08
ILF3	0.0179396	0.522783	0.5	0.189	1
CASP8	5.91358e-06	0.522752	0.25	0.029	0.163806
AC025165.2	0.0924154	0.522648	0.167	0.055	1
EDDM13	0.00506397	0.522435	0.417	0.129	1
TUBB6	2.11226e-11	0.522317	0.25	0.014	5.85096e-07
MSRB2	0.000229825	0.521467	0.333	0.061	1
GNG5	7.66341e-05	0.521167	0.25	0.036	1
STAG1	0.469467	0.52054	0.667	0.622	1
ZNF440	0.0106972	0.52052	0.25	0.068	1
RNF168	0.0173272	0.520442	0.417	0.152	1
[truncated: 3,951 more rows]
